# Supplementary material for: Zinc chloride-catalyzed cyclizative 1,2-rearrangement enables facile access to morpholinones bearing aza-quaternary carbons
Source: Commun Chem. 2023 Oct 7;6:216. doi: 10.1038/s42004-023-01016-y (PMC10560277; doi:10.1038/s42004-023-01016-y)
Supplement: Supplementary file 3 — Supplementary Data 1 [file 42004_2023_1016_MOESM3_ESM.cif]

 
data_t_a
 
_audit_creation_method            'SHELXL-2018/3'
_shelx_SHELXL_version_number      '2018/3'
_chemical_name_systematic         ?
_chemical_name_common             ?
_chemical_melting_point           ?
_chemical_formula_moiety          'C20 H21 N O5'
_chemical_formula_sum
 'C20 H21 N O5' 
_chemical_formula_weight          355.38

loop_
 _atom_type_symbol
 _atom_type_description
 _atom_type_scat_dispersion_real
 _atom_type_scat_dispersion_imag
 _atom_type_scat_source
 'C'  'C'   0.0181   0.0091
 'International Tables Vol C Tables 4.2.6.8 and 6.1.1.4'
 'H'  'H'   0.0000   0.0000
 'International Tables Vol C Tables 4.2.6.8 and 6.1.1.4'
 'N'  'N'   0.0311   0.0180
 'International Tables Vol C Tables 4.2.6.8 and 6.1.1.4'
 'O'  'O'   0.0492   0.0322
 'International Tables Vol C Tables 4.2.6.8 and 6.1.1.4'
 
_space_group_crystal_system       monoclinic
_space_group_IT_number            14
_space_group_name_H-M_alt         'P 21/c'
_space_group_name_Hall            '-P 2ybc'
 
_shelx_space_group_comment
;
The symmetry employed for this shelxl refinement is uniquely defined
by the following loop, which should always be used as a source of
symmetry information in preference to the above space-group names.
They are only intended as comments.
;
 
loop_
 _space_group_symop_operation_xyz
 'x, y, z'
 '-x, y+1/2, -z+1/2'
 '-x, -y, -z'
 'x, -y-1/2, z-1/2'
 
_cell_length_a                    13.6325(6)
_cell_length_b                    8.0587(3)
_cell_length_c                    17.4146(7)
_cell_angle_alpha                 90
_cell_angle_beta                  108.698(2)
_cell_angle_gamma                 90
_cell_volume                      1812.20(13)
_cell_formula_units_Z             4
_cell_measurement_temperature     294(2)
_cell_measurement_reflns_used     5680
_cell_measurement_theta_min        3.42
_cell_measurement_theta_max       67.96
 
_exptl_crystal_description        block
_exptl_crystal_colour             colourless
_exptl_crystal_density_meas       ?
_exptl_crystal_density_method     ?
_exptl_crystal_density_diffrn     1.303          
_exptl_crystal_F_000              752
_exptl_transmission_factor_min    ?
_exptl_transmission_factor_max    ?
_exptl_crystal_size_max           0.220
_exptl_crystal_size_mid           0.200
_exptl_crystal_size_min           0.180
_exptl_absorpt_coefficient_mu     0.774
_shelx_estimated_absorpt_T_min    0.848
_shelx_estimated_absorpt_T_max    0.873
_exptl_absorpt_correction_type    multi-scan
_exptl_absorpt_correction_T_min   0.6013
_exptl_absorpt_correction_T_max   0.7531
_exptl_absorpt_process_details    
;
SADABS-2016/2 - Bruker AXS area detector scaling and absorption correction
;
_exptl_absorpt_special_details    ?
_diffrn_ambient_temperature       294(2)
_diffrn_radiation_wavelength      1.54178
_diffrn_radiation_type            CuK\a
_diffrn_source                    ?
_diffrn_measurement_device_type   'Bruker D8 VENTURE'
_diffrn_measurement_method        '\f and \w scans'
_diffrn_detector_area_resol_mean  ?
_diffrn_reflns_number             14931
_diffrn_reflns_av_unetI/netI      0.0327
_diffrn_reflns_av_R_equivalents   0.0449
_diffrn_reflns_limit_h_min        -15
_diffrn_reflns_limit_h_max        16
_diffrn_reflns_limit_k_min        -9
_diffrn_reflns_limit_k_max        9
_diffrn_reflns_limit_l_min        -20
_diffrn_reflns_limit_l_max        20
_diffrn_reflns_theta_min          3.423
_diffrn_reflns_theta_max          68.273
_diffrn_reflns_theta_full         67.679
_diffrn_measured_fraction_theta_max   0.993
_diffrn_measured_fraction_theta_full  0.994
_diffrn_reflns_Laue_measured_fraction_max    0.993
_diffrn_reflns_Laue_measured_fraction_full   0.994
_diffrn_reflns_point_group_measured_fraction_max   0.993
_diffrn_reflns_point_group_measured_fraction_full  0.994
_reflns_number_total              3299
_reflns_number_gt                 2624
_reflns_threshold_expression      'I > 2\s(I)'
_reflns_Friedel_coverage          0.000
_reflns_Friedel_fraction_max      .
_reflns_Friedel_fraction_full     .
 
_reflns_special_details
;
 Reflections were merged by SHELXL according to the crystal
 class for the calculation of statistics and refinement.
 
 _reflns_Friedel_fraction is defined as the number of unique
 Friedel pairs measured divided by the number that would be
 possible theoretically, ignoring centric projections and
 systematic absences.
;
 
_computing_data_collection        ?
_computing_cell_refinement        ?
_computing_data_reduction         ?
_computing_structure_solution     'SHELXT 2018/2 (Sheldrick, 2018)'
_computing_structure_refinement 'SHELXL-2018/3 (Sheldrick, 2018)'
_computing_molecular_graphics     ?
_computing_publication_material   ?
_refine_special_details           ?
_refine_ls_structure_factor_coef  Fsqd
_refine_ls_matrix_type            full
_refine_ls_weighting_scheme       calc
_refine_ls_weighting_details
'w=1/[\s^2^(Fo^2^)+(0.0687P)^2^+0.2649P] where P=(Fo^2^+2Fc^2^)/3'
_atom_sites_solution_primary      ?
_atom_sites_solution_secondary    ?
_atom_sites_solution_hydrogens    geom
_refine_ls_hydrogen_treatment     constr
_refine_ls_extinction_method      none
_refine_ls_extinction_coef        .
_refine_ls_number_reflns          3299
_refine_ls_number_parameters      237
_refine_ls_number_restraints      0
_refine_ls_R_factor_all           0.0547
_refine_ls_R_factor_gt            0.0428
_refine_ls_wR_factor_ref          0.1245
_refine_ls_wR_factor_gt           0.1159
_refine_ls_goodness_of_fit_ref    1.048
_refine_ls_restrained_S_all       1.048
_refine_ls_shift/su_max           0.000
_refine_ls_shift/su_mean          0.000
 
loop_
 _atom_site_label
 _atom_site_type_symbol
 _atom_site_fract_x
 _atom_site_fract_y
 _atom_site_fract_z
 _atom_site_U_iso_or_equiv
 _atom_site_adp_type
 _atom_site_occupancy
 _atom_site_site_symmetry_order  
 _atom_site_calc_flag
 _atom_site_refinement_flags_posn
 _atom_site_refinement_flags_adp
 _atom_site_refinement_flags_occupancy
 _atom_site_disorder_assembly
 _atom_site_disorder_group
N1 N 0.71688(9) 0.42373(15) 0.42496(8) 0.0415(3) Uani 1 1 d . . . . .
C1 C 0.84592(14) 0.6291(2) 0.48572(14) 0.0694(6) Uani 1 1 d . . . . .
H1A H 0.864113 0.631928 0.436262 0.083 Uiso 1 1 calc R U . . .
H1B H 0.857102 0.738915 0.509747 0.083 Uiso 1 1 calc R U . . .
O2 O 0.94166(9) 0.24781(16) 0.57103(7) 0.0601(3) Uani 1 1 d . . . . .
C2 C 0.73451(14) 0.5819(2) 0.46641(13) 0.0598(5) Uani 1 1 d . . . . .
H2A H 0.716926 0.574241 0.516030 0.072 Uiso 1 1 calc R U . . .
H2B H 0.690889 0.666106 0.432234 0.072 Uiso 1 1 calc R U . . .
O3 O 0.31174(9) 0.23111(19) 0.25401(10) 0.0784(5) Uani 1 1 d . . . . .
C3 C 0.79906(11) 0.29849(18) 0.45048(9) 0.0392(3) Uani 1 1 d . . . . .
O4 O 0.76014(11) 0.00195(15) 0.45368(8) 0.0635(4) Uani 1 1 d . . . . .
C4 C 0.88909(12) 0.3510(2) 0.52709(9) 0.0460(4) Uani 1 1 d . . . . .
O5 O 0.71165(9) 0.17962(14) 0.53349(7) 0.0530(3) Uani 1 1 d . . . . .
C5 C 0.61405(11) 0.37367(18) 0.38477(9) 0.0396(3) Uani 1 1 d . . . . .
C6 C 0.59176(12) 0.2457(2) 0.32768(9) 0.0461(4) Uani 1 1 d . . . . .
H6 H 0.645780 0.188876 0.317675 0.055 Uiso 1 1 calc R U . . .
C7 C 0.49123(13) 0.2025(2) 0.28608(11) 0.0540(4) Uani 1 1 d . . . . .
H7 H 0.478272 0.116421 0.248602 0.065 Uiso 1 1 calc R U . . .
C8 C 0.40920(12) 0.2849(2) 0.29901(11) 0.0525(4) Uani 1 1 d . . . . .
C9 C 0.42907(13) 0.4105(2) 0.35538(11) 0.0549(4) Uani 1 1 d . . . . .
H9 H 0.374590 0.467157 0.364809 0.066 Uiso 1 1 calc R U . . .
C10 C 0.53096(13) 0.4527(2) 0.39830(10) 0.0499(4) Uani 1 1 d . . . . .
H10 H 0.543538 0.536151 0.437119 0.060 Uiso 1 1 calc R U . . .
C11 C 0.22637(15) 0.3303(3) 0.25288(17) 0.0909(8) Uani 1 1 d . . . . .
H11A H 0.165293 0.289097 0.212575 0.136 Uiso 1 1 calc R U . . .
H11B H 0.238770 0.442684 0.240176 0.136 Uiso 1 1 calc R U . . .
H11C H 0.216808 0.326838 0.305125 0.136 Uiso 1 1 calc R U . . .
C12 C 0.75608(12) 0.13917(19) 0.47819(9) 0.0445(4) Uani 1 1 d . . . . .
C13 C 0.66074(16) 0.0466(2) 0.56230(12) 0.0640(5) Uani 1 1 d . . . . .
H13A H 0.711666 -0.024536 0.599411 0.077 Uiso 1 1 calc R U . . .
H13B H 0.619334 -0.020056 0.517163 0.077 Uiso 1 1 calc R U . . .
C14 C 0.5938(2) 0.1258(3) 0.60433(18) 0.0960(8) Uani 1 1 d . . . . .
H14A H 0.555912 0.041762 0.622000 0.144 Uiso 1 1 calc R U . . .
H14B H 0.546062 0.200086 0.567734 0.144 Uiso 1 1 calc R U . . .
H14C H 0.636027 0.186807 0.650443 0.144 Uiso 1 1 calc R U . . .
C15 C 0.85040(11) 0.26303(19) 0.38529(9) 0.0391(3) Uani 1 1 d . . . . .
C16 C 0.82577(12) 0.3569(2) 0.31519(10) 0.0515(4) Uani 1 1 d . . . . .
H16 H 0.776742 0.441041 0.306552 0.062 Uiso 1 1 calc R U . . .
C17 C 0.87413(15) 0.3255(3) 0.25784(11) 0.0661(5) Uani 1 1 d . . . . .
H17 H 0.856735 0.388687 0.210688 0.079 Uiso 1 1 calc R U . . .
C18 C 0.94735(14) 0.2027(3) 0.26940(11) 0.0620(5) Uani 1 1 d . . . . .
H18 H 0.979286 0.182513 0.230470 0.074 Uiso 1 1 calc R U . . .
C19 C 0.97267(13) 0.1102(2) 0.33928(11) 0.0554(4) Uani 1 1 d . . . . .
H19 H 1.022560 0.027438 0.347912 0.066 Uiso 1 1 calc R U . . .
C20 C 0.92481(12) 0.1391(2) 0.39671(9) 0.0473(4) Uani 1 1 d . . . . .
H20 H 0.942425 0.075100 0.443599 0.057 Uiso 1 1 calc R U . . .
O1 O 0.91088(9) 0.51022(16) 0.54154(8) 0.0631(4) Uani 1 1 d . . . . .
 
loop_
 _atom_site_aniso_label
 _atom_site_aniso_U_11
 _atom_site_aniso_U_22
 _atom_site_aniso_U_33
 _atom_site_aniso_U_23
 _atom_site_aniso_U_13
 _atom_site_aniso_U_12
N1 0.0384(7) 0.0329(7) 0.0514(7) -0.0006(5) 0.0118(5) 0.0033(5)
C1 0.0534(10) 0.0394(10) 0.1012(15) -0.0047(10) 0.0050(10) -0.0010(8)
O2 0.0624(7) 0.0658(8) 0.0433(6) 0.0094(6) 0.0047(5) 0.0094(6)
C2 0.0498(10) 0.0396(9) 0.0835(12) -0.0117(9) 0.0121(9) 0.0016(7)
O3 0.0409(7) 0.0702(9) 0.1118(12) -0.0162(8) 0.0071(7) -0.0046(6)
C3 0.0391(7) 0.0358(8) 0.0414(8) 0.0034(6) 0.0109(6) 0.0042(6)
O4 0.0846(9) 0.0351(7) 0.0798(9) 0.0026(6) 0.0390(7) 0.0035(6)
C4 0.0459(8) 0.0495(10) 0.0419(8) -0.0004(7) 0.0130(7) 0.0023(7)
O5 0.0643(7) 0.0465(7) 0.0554(7) 0.0042(5) 0.0295(6) -0.0036(5)
C5 0.0401(8) 0.0365(8) 0.0434(8) 0.0050(6) 0.0149(6) 0.0028(6)
C6 0.0421(8) 0.0448(9) 0.0527(9) -0.0037(7) 0.0169(7) 0.0032(7)
C7 0.0494(9) 0.0509(10) 0.0599(10) -0.0101(8) 0.0149(8) -0.0026(7)
C8 0.0391(8) 0.0487(10) 0.0657(11) 0.0014(8) 0.0112(7) -0.0031(7)
C9 0.0404(9) 0.0518(10) 0.0752(11) -0.0001(8) 0.0222(8) 0.0068(7)
C10 0.0473(9) 0.0461(9) 0.0583(10) -0.0067(7) 0.0195(7) 0.0029(7)
C11 0.0422(10) 0.0897(17) 0.128(2) -0.0046(15) 0.0085(12) 0.0032(11)
C12 0.0479(9) 0.0391(9) 0.0461(8) 0.0053(7) 0.0147(7) 0.0035(7)
C13 0.0723(12) 0.0531(11) 0.0751(12) 0.0146(9) 0.0356(10) -0.0053(9)
C14 0.1078(19) 0.0812(17) 0.129(2) 0.0162(15) 0.0797(18) -0.0013(14)
C15 0.0365(7) 0.0386(8) 0.0404(8) 0.0023(6) 0.0099(6) 0.0004(6)
C16 0.0430(8) 0.0589(11) 0.0532(9) 0.0184(8) 0.0165(7) 0.0072(7)
C17 0.0550(10) 0.0937(15) 0.0529(10) 0.0266(10) 0.0221(8) 0.0063(10)
C18 0.0492(10) 0.0885(14) 0.0546(10) 0.0000(10) 0.0257(8) -0.0010(9)
C19 0.0473(9) 0.0622(11) 0.0589(10) -0.0024(8) 0.0201(8) 0.0093(8)
C20 0.0486(9) 0.0483(9) 0.0436(8) 0.0041(7) 0.0128(7) 0.0095(7)
O1 0.0547(7) 0.0507(7) 0.0707(8) -0.0099(6) 0.0015(6) -0.0020(6)
 
_geom_special_details
;
 All esds (except the esd in the dihedral angle between two l.s. planes)
 are estimated using the full covariance matrix.  The cell esds are taken
 into account individually in the estimation of esds in distances, angles
 and torsion angles; correlations between esds in cell parameters are only
 used when they are defined by crystal symmetry.  An approximate (isotropic)
 treatment of cell esds is used for estimating esds involving l.s. planes.
;
 
loop_
 _geom_bond_atom_site_label_1
 _geom_bond_atom_site_label_2
 _geom_bond_distance
 _geom_bond_site_symmetry_2
 _geom_bond_publ_flag
N1 C5 1.4102(19) . ?
N1 C2 1.447(2) . ?
N1 C3 1.4670(18) . ?
C1 O1 1.447(2) . ?
C1 C2 1.496(3) . ?
O2 C4 1.1995(19) . ?
O3 C8 1.378(2) . ?
O3 C11 1.407(3) . ?
C3 C15 1.539(2) . ?
C3 C12 1.551(2) . ?
C3 C4 1.554(2) . ?
O4 C12 1.1931(19) . ?
C4 O1 1.323(2) . ?
O5 C12 1.3321(19) . ?
O5 C13 1.451(2) . ?
C5 C10 1.384(2) . ?
C5 C6 1.397(2) . ?
C6 C7 1.374(2) . ?
C7 C8 1.380(2) . ?
C8 C9 1.375(3) . ?
C9 C10 1.392(2) . ?
C13 C14 1.485(3) . ?
C15 C16 1.383(2) . ?
C15 C20 1.392(2) . ?
C16 C17 1.385(2) . ?
C17 C18 1.374(3) . ?
C18 C19 1.373(3) . ?
C19 C20 1.378(2) . ?
 
loop_
 _geom_angle_atom_site_label_1
 _geom_angle_atom_site_label_2
 _geom_angle_atom_site_label_3
 _geom_angle
 _geom_angle_site_symmetry_1
 _geom_angle_site_symmetry_3
 _geom_angle_publ_flag
C5 N1 C2 118.65(12) . . ?
C5 N1 C3 119.65(12) . . ?
C2 N1 C3 117.81(12) . . ?
O1 C1 C2 109.98(17) . . ?
N1 C2 C1 109.29(15) . . ?
C8 O3 C11 118.12(16) . . ?
N1 C3 C15 112.83(12) . . ?
N1 C3 C12 109.61(12) . . ?
C15 C3 C12 112.47(12) . . ?
N1 C3 C4 112.89(12) . . ?
C15 C3 C4 105.24(12) . . ?
C12 C3 C4 103.38(12) . . ?
O2 C4 O1 119.95(15) . . ?
O2 C4 C3 120.32(15) . . ?
O1 C4 C3 119.65(13) . . ?
C12 O5 C13 116.62(14) . . ?
C10 C5 C6 117.23(14) . . ?
C10 C5 N1 121.44(14) . . ?
C6 C5 N1 121.29(13) . . ?
C7 C6 C5 121.00(15) . . ?
C6 C7 C8 121.04(16) . . ?
C9 C8 O3 124.81(16) . . ?
C9 C8 C7 119.10(15) . . ?
O3 C8 C7 116.08(16) . . ?
C8 C9 C10 119.80(16) . . ?
C5 C10 C9 121.79(16) . . ?
O4 C12 O5 124.72(15) . . ?
O4 C12 C3 126.19(15) . . ?
O5 C12 C3 109.09(13) . . ?
O5 C13 C14 106.91(17) . . ?
C16 C15 C20 118.56(15) . . ?
C16 C15 C3 120.69(14) . . ?
C20 C15 C3 120.72(13) . . ?
C15 C16 C17 119.99(16) . . ?
C18 C17 C16 121.16(17) . . ?
C19 C18 C17 119.02(17) . . ?
C18 C19 C20 120.57(17) . . ?
C19 C20 C15 120.70(15) . . ?
C4 O1 C1 117.54(13) . . ?
 
loop_
 _geom_torsion_atom_site_label_1
 _geom_torsion_atom_site_label_2
 _geom_torsion_atom_site_label_3
 _geom_torsion_atom_site_label_4
 _geom_torsion
 _geom_torsion_site_symmetry_1
 _geom_torsion_site_symmetry_2
 _geom_torsion_site_symmetry_3
 _geom_torsion_site_symmetry_4
 _geom_torsion_publ_flag
C5 N1 C2 C1 -165.57(15) . . . . ?
C3 N1 C2 C1 36.7(2) . . . . ?
O1 C1 C2 N1 -63.7(2) . . . . ?
C5 N1 C3 C15 90.26(16) . . . . ?
C2 N1 C3 C15 -112.22(16) . . . . ?
C5 N1 C3 C12 -35.92(18) . . . . ?
C2 N1 C3 C12 121.60(15) . . . . ?
C5 N1 C3 C4 -150.57(13) . . . . ?
C2 N1 C3 C4 6.95(19) . . . . ?
N1 C3 C4 O2 154.18(15) . . . . ?
C15 C3 C4 O2 -82.35(18) . . . . ?
C12 C3 C4 O2 35.82(19) . . . . ?
N1 C3 C4 O1 -29.2(2) . . . . ?
C15 C3 C4 O1 94.29(17) . . . . ?
C12 C3 C4 O1 -147.54(15) . . . . ?
C2 N1 C5 C10 -14.1(2) . . . . ?
C3 N1 C5 C10 143.27(15) . . . . ?
C2 N1 C5 C6 163.83(15) . . . . ?
C3 N1 C5 C6 -38.8(2) . . . . ?
C10 C5 C6 C7 0.9(2) . . . . ?
N1 C5 C6 C7 -177.04(15) . . . . ?
C5 C6 C7 C8 0.4(3) . . . . ?
C11 O3 C8 C9 13.3(3) . . . . ?
C11 O3 C8 C7 -167.7(2) . . . . ?
C6 C7 C8 C9 -0.9(3) . . . . ?
C6 C7 C8 O3 -179.93(17) . . . . ?
O3 C8 C9 C10 178.95(17) . . . . ?
C7 C8 C9 C10 0.1(3) . . . . ?
C6 C5 C10 C9 -1.8(3) . . . . ?
N1 C5 C10 C9 176.13(15) . . . . ?
C8 C9 C10 C5 1.4(3) . . . . ?
C13 O5 C12 O4 -3.1(2) . . . . ?
C13 O5 C12 C3 175.93(13) . . . . ?
N1 C3 C12 O4 126.26(17) . . . . ?
C15 C3 C12 O4 -0.1(2) . . . . ?
C4 C3 C12 O4 -113.12(18) . . . . ?
N1 C3 C12 O5 -52.72(16) . . . . ?
C15 C3 C12 O5 -179.09(12) . . . . ?
C4 C3 C12 O5 67.90(15) . . . . ?
C12 O5 C13 C14 -164.71(17) . . . . ?
N1 C3 C15 C16 6.6(2) . . . . ?
C12 C3 C15 C16 131.18(15) . . . . ?
C4 C3 C15 C16 -116.96(16) . . . . ?
N1 C3 C15 C20 -175.36(13) . . . . ?
C12 C3 C15 C20 -50.73(18) . . . . ?
C4 C3 C15 C20 61.13(18) . . . . ?
C20 C15 C16 C17 0.6(3) . . . . ?
C3 C15 C16 C17 178.74(16) . . . . ?
C15 C16 C17 C18 -0.5(3) . . . . ?
C16 C17 C18 C19 -0.1(3) . . . . ?
C17 C18 C19 C20 0.5(3) . . . . ?
C18 C19 C20 C15 -0.4(3) . . . . ?
C16 C15 C20 C19 -0.2(2) . . . . ?
C3 C15 C20 C19 -178.32(15) . . . . ?
O2 C4 O1 C1 178.94(17) . . . . ?
C3 C4 O1 C1 2.3(2) . . . . ?
C2 C1 O1 C4 44.2(2) . . . . ?
 
_refine_diff_density_max    0.156
_refine_diff_density_min   -0.200
_refine_diff_density_rms    0.036

_shelx_res_file
;
TITL t_a.res in P2(1)/c
    t_a.res
    created by SHELXL-2018/3 at 19:22:19 on 07-Nov-2022
REM Old TITL t in P2(1)/c
REM SHELXT solution in P2(1)/c: R1 0.170, Rweak 0.007, Alpha 0.033
REM <I/s>   0.663 for  255 systematic absences,  Orientation as input
REM Formula found by SHELXT:  C19 N3 O4
CELL  1.54178  13.6325   8.0587  17.4146   90.000  108.698   90.000
ZERR   4.000   0.0006   0.0003   0.0007    0.000    0.002    0.000
LATT  1
SYMM -X, 1/2+Y, 1/2-Z
SFAC C H N O
UNIT 80 84 4 20
ACTA
size 0.22 0.20 0.18
conf
TEMP 20.850
L.S. 10
BOND
LIST 6
FMAP 2
PLAN 20
WGHT    0.068700    0.264900
FVAR       1.16490
N1    3    0.716876    0.423727    0.424964    11.00000    0.03839    0.03294 =
         0.05144   -0.00057    0.01184    0.00330
C1    1    0.845924    0.629074    0.485724    11.00000    0.05341    0.03936 =
         0.10122   -0.00469    0.00497   -0.00103
AFIX  23
H1A   2    0.864113    0.631928    0.436262    11.00000   -1.20000
H1B   2    0.857102    0.738915    0.509747    11.00000   -1.20000
AFIX   0
O2    4    0.941659    0.247806    0.571026    11.00000    0.06239    0.06584 =
         0.04327    0.00939    0.00466    0.00941
C2    1    0.734509    0.581941    0.466407    11.00000    0.04980    0.03958 =
         0.08347   -0.01168    0.01211    0.00162
AFIX  23
H2A   2    0.716926    0.574241    0.516030    11.00000   -1.20000
H2B   2    0.690889    0.666106    0.432234    11.00000   -1.20000
AFIX   0
O3    4    0.311738    0.231105    0.254007    11.00000    0.04086    0.07024 =
         0.11179   -0.01624    0.00708   -0.00458
C3    1    0.799058    0.298488    0.450480    11.00000    0.03912    0.03576 =
         0.04137    0.00338    0.01086    0.00416
O4    4    0.760139    0.001948    0.453678    11.00000    0.08462    0.03508 =
         0.07978    0.00257    0.03899    0.00353
C4    1    0.889092    0.350987    0.527093    11.00000    0.04593    0.04952 =
         0.04193   -0.00037    0.01302    0.00232
O5    4    0.711649    0.179624    0.533490    11.00000    0.06432    0.04650 =
         0.05543    0.00416    0.02952   -0.00365
C5    1    0.614049    0.373666    0.384772    11.00000    0.04006    0.03647 =
         0.04336    0.00500    0.01494    0.00277
C6    1    0.591756    0.245719    0.327682    11.00000    0.04214    0.04477 =
         0.05273   -0.00368    0.01691    0.00325
AFIX  43
H6    2    0.645780    0.188876    0.317675    11.00000   -1.20000
AFIX   0
C7    1    0.491234    0.202546    0.286077    11.00000    0.04937    0.05089 =
         0.05994   -0.01009    0.01485   -0.00264
AFIX  43
H7    2    0.478272    0.116421    0.248602    11.00000   -1.20000
AFIX   0
C8    1    0.409201    0.284944    0.299011    11.00000    0.03910    0.04867 =
         0.06574    0.00136    0.01118   -0.00314
C9    1    0.429068    0.410530    0.355383    11.00000    0.04040    0.05182 =
         0.07516   -0.00007    0.02217    0.00675
AFIX  43
H9    2    0.374590    0.467157    0.364809    11.00000   -1.20000
AFIX   0
C10   1    0.530962    0.452651    0.398299    11.00000    0.04727    0.04606 =
         0.05830   -0.00674    0.01949    0.00292
AFIX  43
H10   2    0.543538    0.536151    0.437119    11.00000   -1.20000
AFIX   0
C11   1    0.226374    0.330308    0.252882    11.00000    0.04219    0.08967 =
         0.12758   -0.00464    0.00855    0.00318
AFIX 137
H11A  2    0.165293    0.289097    0.212575    11.00000   -1.50000
H11B  2    0.238770    0.442684    0.240176    11.00000   -1.50000
H11C  2    0.216808    0.326838    0.305125    11.00000   -1.50000
AFIX   0
C12   1    0.756075    0.139174    0.478191    11.00000    0.04794    0.03912 =
         0.04609    0.00525    0.01468    0.00354
C13   1    0.660739    0.046635    0.562303    11.00000    0.07233    0.05314 =
         0.07514    0.01456    0.03561   -0.00533
AFIX  23
H13A  2    0.711666   -0.024536    0.599411    11.00000   -1.20000
H13B  2    0.619334   -0.020056    0.517163    11.00000   -1.20000
AFIX   0
C14   1    0.593766    0.125821    0.604335    11.00000    0.10780    0.08116 =
         0.12879    0.01621    0.07974   -0.00130
AFIX 137
H14A  2    0.555912    0.041762    0.622000    11.00000   -1.50000
H14B  2    0.546062    0.200086    0.567734    11.00000   -1.50000
H14C  2    0.636027    0.186807    0.650443    11.00000   -1.50000
AFIX   0
C15   1    0.850399    0.263031    0.385291    11.00000    0.03649    0.03862 =
         0.04036    0.00226    0.00986    0.00043
C16   1    0.825770    0.356881    0.315187    11.00000    0.04300    0.05892 =
         0.05318    0.01840    0.01645    0.00716
AFIX  43
H16   2    0.776742    0.441041    0.306552    11.00000   -1.20000
AFIX   0
C17   1    0.874130    0.325515    0.257843    11.00000    0.05504    0.09372 =
         0.05286    0.02658    0.02208    0.00633
AFIX  43
H17   2    0.856735    0.388687    0.210688    11.00000   -1.20000
AFIX   0
C18   1    0.947345    0.202724    0.269395    11.00000    0.04922    0.08848 =
         0.05462    0.00001    0.02566   -0.00104
AFIX  43
H18   2    0.979286    0.182513    0.230470    11.00000   -1.20000
AFIX   0
C19   1    0.972675    0.110250    0.339279    11.00000    0.04731    0.06218 =
         0.05888   -0.00237    0.02013    0.00933
AFIX  43
H19   2    1.022560    0.027438    0.347912    11.00000   -1.20000
AFIX   0
C20   1    0.924813    0.139114    0.396707    11.00000    0.04860    0.04829 =
         0.04365    0.00411    0.01282    0.00947
AFIX  43
H20   2    0.942425    0.075100    0.443599    11.00000   -1.20000
AFIX   0
O1    4    0.910882    0.510224    0.541541    11.00000    0.05467    0.05066 =
         0.07065   -0.00989    0.00150   -0.00195
HKLF 4


REM  t_a.res in P2(1)/c
REM wR2 = 0.124548, GooF = S = 1.04805, Restrained GooF = 1.04805 for all data
REM R1 = 0.042816 for 2624 Fo > 4sig(Fo) and 0.054696 for all 3299 data
REM 237 parameters refined using 0 restraints

END

WGHT      0.0615      0.3171

REM Highest difference peak  0.156,  deepest hole -0.200,  1-sigma level  0.036
Q1    1   0.5575  0.0382  0.5309  11.00000  0.05    0.16
Q2    1   0.8252  0.2848  0.4163  11.00000  0.05    0.14
Q3    1   0.5786  0.4600  0.3674  11.00000  0.05    0.12
Q4    1   0.8424  0.3368  0.4828  11.00000  0.05    0.12
Q5    1   0.4538  0.2119  0.3165  11.00000  0.05    0.12
Q6    1   0.7011  0.6775  0.3986  11.00000  0.05    0.12
Q7    1   0.7327  0.4437  0.3854  11.00000  0.05    0.12
Q8    1   0.7558  0.3546  0.4456  11.00000  0.05    0.11
Q9    1   0.9984 -0.0480  0.3580  11.00000  0.05    0.11
Q10   1   0.5434  0.5862  0.4024  11.00000  0.05    0.11
Q11   1   0.7826  0.2209  0.4619  11.00000  0.05    0.11
Q12   1   0.6041  0.3583  0.3374  11.00000  0.05    0.11
Q13   1   0.7774 -0.0804  0.5167  11.00000  0.05    0.10
Q14   1   0.6974 -0.0984  0.5641  11.00000  0.05    0.10
Q15   1   0.3223  0.5250  0.3201  11.00000  0.05    0.10
Q16   1   0.7831  0.5025  0.3363  11.00000  0.05    0.10
Q17   1   0.9241  0.1174  0.5617  11.00000  0.05    0.10
Q18   1   0.4757  0.0265  0.2996  11.00000  0.05    0.10
Q19   1   0.6886 -0.0796  0.5464  11.00000  0.05    0.10
Q20   1   0.6529  0.1573  0.4067  11.00000  0.05    0.10
;
_shelx_res_checksum   22088

_shelx_hkl_file
;
  -1   0   0  429.06   15.10
   1   0   0  435.46   14.80
  -2   0   0 2729.73   93.79
  -3   0   0   99.79    4.50
   3   0   0   97.39    3.70
   4   0   0   41.00    1.80
  -4   0   0   39.00    2.90
  -5   0   0 1221.48   43.30
   5   0   0 1198.58   41.80
  -6   0   0 4341.57  152.08
   6   0   0 4422.56  150.28
  -7   0   0  331.47   14.70
   7   0   0  329.27   12.10
  -8   0   0  125.49    8.70
   8   0   0  110.89    4.90
   9   0   0 1018.90   34.70
   9   0   0  894.51   38.90
  -9   0   0 1060.19   39.20
   9   0   0  940.01   39.80
 -10   0   0   58.89    9.50
  10   0   0   48.00    7.90
  10   0   0   27.70    9.40
  10   0   0   53.79    3.30
  10   0   0   60.99    8.60
 -11   0   0  495.45   27.00
  11   0   0  469.25   22.50
  11   0   0  471.55   23.20
  11   0   0  438.96   16.90
  11   0   0  428.96   24.20
  12   0   0   25.50    5.80
  12   0   0   40.40    7.70
  12   0   0   40.80    8.70
  13   0   0   27.80    6.20
  13   0   0    9.50    7.50
  13   0   0   16.00    5.70
  14   0   0   16.10   11.20
  14   0   0    3.40    5.00
  14   0   0   -1.00    4.30
  15   0   0    0.80    3.50
  15   0   0   -2.80    4.50
   0  -1   0    2.00    0.50
   3  -1   0 7456.35  259.67
  -3   1   0 7745.92  260.27
   4  -1   0 1597.44   54.79
  -4  -1   0 1599.64   56.29
   4   1   0 1622.64   54.99
  -4   1   0 1567.84   55.79
  -5  -1   0  722.63   26.70
   5  -1   0  747.33   25.00
   5   1   0  712.73   25.20
  -5   1   0  692.13   26.30
  -6  -1   0 1302.47   46.00
   6  -1   0 1249.18   43.70
   6   1   0 1195.38   43.90
  -6   1   0 1315.87   45.70
   7  -1   0   19.30    1.40
  -7  -1   0   19.30    3.60
   7   1   0   20.70    1.80
  -7   1   0   24.10    4.00
   8  -1   0  607.94   22.10
  -8  -1   0  623.54   25.70
   8   1   0  625.44   22.50
  -8   1   0  644.14   26.00
   9  -1   0   35.10    2.30
  -9  -1   0   37.90    6.10
   9  -1   0   35.70    9.00
   9  -1   0   35.60    7.00
   9  -1   0   44.10    8.40
  -9   1   0   55.99    8.30
   9   1   0   36.40    2.80
  10  -1   0  291.27   19.70
  10  -1   0  351.36   19.20
  10  -1   0  363.06   19.50
 -10  -1   0  353.86   19.40
  10  -1   0  309.37   20.40
  10   1   0  366.66   22.50
  10   1   0  362.06   13.50
 -10   1   0  360.06   21.90
  10   1   0  330.77   18.90
  11  -1   0   47.50    9.10
 -11  -1   0   25.70   10.30
  11  -1   0   39.60    7.70
  11  -1   0   24.30    7.30
  11   1   0   27.00    7.00
  11   1   0   32.80    6.80
  11   1   0   28.10    3.40
  11   1   0   21.50    9.60
  12  -1   0   18.80    6.40
  12  -1   0    1.30    7.10
  12  -1   0   10.80    5.60
  12   1   0    8.50    5.10
  12   1   0   18.60    6.40
  12   1   0   21.50    9.00
  12   1   0   15.40    2.60
  13  -1   0   83.09    9.60
  13  -1   0   90.09    9.90
  13  -1   0   94.09   13.00
  13   1   0   78.79   10.50
  13   1   0   69.39    8.80
  13   1   0   81.39   10.50
  14  -1   0   61.59    8.00
  14  -1   0   48.80    8.50
  14  -1   0   62.29    8.20
  14   1   0   69.99    8.10
  14   1   0   51.09    6.70
  15  -1   0   10.80    3.70
  15  -1   0    8.70    4.20
  15   1   0   22.20    6.20
  15   1   0   11.40    3.50
   0   2   0 5959.10  204.28
   1  -2   0  729.23   25.00
  -1  -2   0  726.53   25.80
   1   2   0  735.53   25.10
   1   2   0  726.63   25.90
  -1   2   0  710.13   25.50
  -2  -2   0  248.98   10.10
   2   2   0  269.37    9.20
  -2   2   0  251.47    9.60
  -3  -2   0  108.19    5.20
   3   2   0  101.49    4.10
  -3   2   0   99.39    4.70
  -4  -2   0 1353.26   47.60
  -4   2   0 1322.97   46.70
   4   2   0 1311.77   46.00
  -5  -2   0  250.57   10.90
   5   2   0  247.08    9.10
  -5   2   0  232.58   10.30
  -6  -2   0  783.12   30.20
  -6   2   0  792.22   29.60
   6   2   0  805.22   28.10
  -7  -2   0  125.29    8.10
  -7   2   0  121.59    8.80
   7   2   0  126.99    5.50
  -8  -2   0  686.53   27.20
   8  -2   0  644.54   34.00
   8   2   0  700.73   23.80
  -8   2   0  579.74   27.00
   9  -2   0  641.84   27.80
   9  -2   0  613.14   28.20
   9  -2   0  642.74   28.50
  -9  -2   0  643.14   27.20
   9  -2   0  610.94   27.30
   9   2   0  606.54   30.30
   9   2   0  634.24   23.00
   9   2   0  608.34   29.20
  10  -2   0  166.08   13.80
 -10  -2   0  158.88   13.30
  10  -2   0  176.48   13.70
  10  -2   0  178.18   15.00
  10  -2   0  150.28   13.30
  10   2   0  167.28    7.80
  10   2   0  174.48   17.80
  10   2   0  171.88   21.90
 -11  -2   0 1256.87   51.29
  11  -2   0 1303.87   49.40
  11  -2   0 1359.06   50.09
  11  -2   0 1122.49   47.40
  11  -2   0 1239.08   49.10
  11   2   0 1229.08   48.30
  11   2   0 1205.48   50.29
  11   2   0 1294.67   44.70
  12  -2   0   11.80    7.30
  12  -2   0   13.00    5.20
  12  -2   0   16.20    6.30
  12  -2   0    5.70    5.80
  12   2   0   12.20    3.10
  12   2   0    5.40    5.60
  12   2   0   10.70    9.30
  12   2   0   15.30    6.60
  13  -2   0   -1.80    4.20
  13  -2   0   -1.70    6.70
  13  -2   0   -6.60    4.40
  13   2   0    1.10    9.50
  13   2   0    2.50    4.20
  13   2   0    5.90    6.20
  14  -2   0   22.20    7.20
  14  -2   0    4.80    3.60
  14  -2   0   13.60    4.30
  14   2   0    7.80    6.70
  14   2   0    9.00    4.00
  15  -2   0    8.20    3.40
  15   2   0    2.10    3.20
   0  -3   0    0.80    1.10
   0   3   0   -1.20    1.20
  -1  -3   0  135.09    6.00
   1   3   0  123.59    6.10
  -1   3   0  129.19    5.90
  -2  -3   0 3033.30  107.29
   2   3   0 3194.08  106.19
  -2   3   0 3043.00  106.79
  -3  -3   0  295.97   12.20
  -3   3   0  293.07   11.60
   3   3   0  289.87   10.80
  -4  -3   0  556.94   20.70
   4   3   0  531.65   18.90
  -4   3   0  492.55   19.70
  -5  -3   0  142.59    7.70
   5   3   0  128.29    5.60
  -5   3   0  117.69    7.50
  -6  -3   0  146.49    8.60
   6   3   0  134.99    6.10
  -7  -3   0   28.00    4.60
   7   3   0   22.90    2.80
  -8  -3   0  141.39   18.70
  -8  -3   0  164.38   10.80
   8  -3   0  163.58   12.70
   8  -3   0  150.58   13.40
   8  -3   0  158.68   13.30
   8  -3   0  167.18   12.20
   8   3   0  158.08    7.20
   8   3   0  130.19   13.90
  -9  -3   0   11.60    5.40
   9  -3   0    4.40    6.30
   9  -3   0    0.80    5.10
   9  -3   0   -2.00    5.10
  -9  -3   0   12.90   11.60
   9  -3   0   -7.00    7.00
   9   3   0   -9.50    7.60
   9   3   0    1.20    2.00
  10  -3   0   -2.00    5.10
 -10  -3   0   -2.40    6.80
  10  -3   0    7.50    5.30
 -10  -3   0    7.80   11.50
  10  -3   0   -3.30    5.60
  10  -3   0   -2.90    6.60
  10   3   0   -0.20    2.80
  10   3   0    9.60    9.50
  10   3   0   16.20    8.10
 -11  -3   0  440.66   27.00
  11  -3   0  442.06   21.50
  11  -3   0  407.16   20.90
  11  -3   0  433.66   20.90
 -11  -3   0  391.46   24.40
  11  -3   0  410.06   19.90
  11   3   0  425.06   23.80
  11   3   0  429.26   23.50
  11   3   0  416.16   17.00
  11   3   0  413.86   21.50
 -12  -3   0  -29.70   12.90
  12  -3   0    4.80    6.10
  12  -3   0    5.30    5.00
  12  -3   0    1.90    5.40
  12  -3   0    2.10    4.60
  12   3   0   -1.10    6.90
  12   3   0   10.20    9.30
  12   3   0   -3.70    5.40
  13  -3   0  149.79   11.30
  13  -3   0  163.08   11.10
  13  -3   0  199.28   12.90
  13   3   0  175.28   11.80
  14  -3   0   43.00    6.30
  14  -3   0   42.50    5.20
  14   3   0   45.00    6.10
   0  -4   0  100.69    4.80
   0   4   0   95.79    6.00
  -1  -4   0   24.10    3.10
  -1   4   0   21.60    3.10
  -2  -4   0  125.49    6.60
  -2   4   0  118.99    6.80
  -3  -4   0   65.59    5.00
   3   4   0   58.39    3.80
  -4  -4   0   30.30    4.50
  -4   4   0   28.30    4.60
  -5  -4   0  289.07   13.40
   5   4   0  268.17   11.10
   6  -4   0    4.50    6.30
   6  -4   0    5.20    5.10
  -6  -4   0   14.60    9.70
   6  -4   0    4.80    4.20
  -6  -4   0    5.10    3.40
   6   4   0   10.30    6.30
   6   4   0    3.00    2.20
  -7  -4   0  317.87   16.70
  -7  -4   0  335.37   20.40
   7  -4   0  340.47   18.20
   7  -4   0  359.16   17.20
   7  -4   0  350.26   18.00
   7  -4   0  353.66   19.00
   7   4   0  339.27   18.70
   7   4   0  351.16   14.00
   8  -4   0  343.77   18.50
   8  -4   0  352.06   17.40
   8  -4   0  353.16   18.10
  -8  -4   0  307.67   17.20
  -8  -4   0  323.97   20.90
   8  -4   0  299.67   17.60
   8   4   0  322.57   13.50
   8   4   0  314.57   18.20
  -9  -4   0    9.20    8.50
   9  -4   0   22.20    6.30
  -9  -4   0   19.10    6.80
   9  -4   0   23.30    6.20
   9  -4   0   22.00    6.20
   9  -4   0   13.10    4.80
   9   4   0   11.30    3.80
   9   4   0   15.70    7.50
  10  -4   0    1.50    5.20
  10  -4   0    7.10    5.80
 -10  -4   0   15.90    9.10
  10  -4   0    6.40    4.50
 -10  -4   0    1.10    8.20
  10   4   0   -8.10    8.80
  10   4   0   12.50    4.90
  10   4   0   -1.40    7.20
  11  -4   0  165.68   13.10
 -11  -4   0  180.58   16.90
  11  -4   0  176.08   12.40
  11  -4   0  160.78   12.70
  11   4   0  144.79   16.90
  11   4   0  153.18   14.80
  12  -4   0    0.70    3.90
 -12  -4   0   16.80    9.80
  12  -4   0   11.70    5.20
  12   4   0   16.70    9.70
 -13  -4   0    6.10   10.00
  13  -4   0    1.70    3.00
  13  -4   0    6.50    4.60
  13   4   0    8.20    4.00
  14  -4   0    8.00    2.90
  14   4   0    6.80    3.00
  -1  -5   0  294.07   12.20
  -1   5   0  306.57   14.20
  -2  -5   0    2.20    2.80
  -2   5   0    2.30    4.40
  -3  -5   0   -3.00    3.00
   4  -5   0  152.78   11.70
   4  -5   0  145.99   10.90
   4  -5   0  147.69   10.80
  -4  -5   0  143.59   11.80
  -4  -5   0  150.38    9.30
   4   5   0  146.89   13.30
  -5  -5   0   -8.50    5.40
   5  -5   0    5.80    5.50
   5  -5   0    0.40    4.50
   5  -5   0    1.30    5.20
  -5  -5   0    9.60    4.20
   5   5   0    3.90    6.20
  -6  -5   0   34.60    7.60
   6  -5   0   32.90    6.20
  -6  -5   0   32.50    5.70
   6  -5   0   44.30    6.50
   6  -5   0   37.70    6.40
   6   5   0   26.90    6.60
   7  -5   0  382.56   18.70
   7  -5   0  387.66   18.80
  -7  -5   0  367.96   20.20
   7  -5   0  383.96   19.10
  -7  -5   0  370.96   19.10
   7   5   0  338.77   19.50
  -8  -5   0    7.10    6.70
  -8  -5   0    4.60    6.90
   8  -5   0   -2.70    5.00
   8  -5   0    1.80    5.40
   8  -5   0    3.50    4.80
   8   5   0   -1.40    5.40
   9  -5   0  108.59   10.50
   9  -5   0  122.79   12.30
  -9  -5   0   99.39   14.60
   9  -5   0  101.89   10.40
  -9  -5   0  101.29   12.80
 -10  -5   0    1.10    6.60
  10  -5   0   -4.10    4.40
  10  -5   0    1.50    4.00
  10  -5   0   -7.10    5.40
  10   5   0    2.50    6.00
 -11  -5   0   39.80    8.00
  11  -5   0   26.10    4.40
  11  -5   0   33.60    5.30
  11   5   0   46.50    7.40
  11   5   0   42.70    9.80
  12  -5   0   90.49    9.70
  12  -5   0   74.19    7.30
 -12  -5   0   79.29   11.70
  13  -5   0   40.30    5.00
 -13  -5   0   30.50    7.00
  13   5   0   40.30    5.70
   0  -6   0    2.70    5.30
   0  -6   0    8.90    6.30
   0   6   0   22.20   10.20
   1  -6   0  403.46   19.80
   1  -6   0  385.36   18.50
   1  -6   0  415.76   25.80
  -1  -6   0  398.96   18.90
   1   6   0  485.35   23.00
  -2  -6   0  218.88   13.10
   2  -6   0  200.28   13.20
   2  -6   0  209.28   22.20
   2  -6   0  196.28   13.30
   2   6   0  205.98   16.00
  -3  -6   0  318.27   16.50
  -3  -6   0  309.77   15.40
   3  -6   0  238.58   26.30
   3  -6   0  326.47   16.50
   3   6   0  333.57   18.60
   4  -6   0    9.80    6.80
   4  -6   0    8.50    5.00
  -4  -6   0   -1.10    5.70
  -4  -6   0    1.60    5.00
   4   6   0    1.70    6.10
   5  -6   0   14.40    4.80
   5  -6   0   26.30    6.50
  -5  -6   0   25.40    6.20
  -5  -6   0   15.90    6.80
   5   6   0   24.30    6.20
  -6  -6   0   31.10    6.40
   6  -6   0   16.60    5.00
  -6  -6   0    9.60    7.60
   6  -6   0   23.70    6.20
   6   6   0   19.50    6.40
   7  -6   0  444.86   21.10
  -7  -6   0  389.26   23.00
   7  -6   0  456.65   21.10
  -7  -6   0  444.16   22.00
   7   6   0  450.75   21.90
   8  -6   0  129.89   11.60
   8  -6   0  134.79   10.50
   8   6   0  121.49   11.60
  -9  -6   0  145.19   12.40
   9  -6   0  156.38   12.30
   9  -6   0  158.38   10.70
   9   6   0  136.09   12.10
  10  -6   0   18.70    4.10
  10  -6   0   14.60    6.00
 -10  -6   0   15.00    5.40
  10   6   0    8.00    8.40
  10   6   0   10.80    5.20
 -11  -6   0   16.30    5.20
  11  -6   0   14.50    3.70
  11   6   0   12.20    5.40
 -12  -6   0    2.20    4.80
  12  -6   0    2.30    2.60
  12   6   0    2.10    3.10
   0  -7   0   -5.20    5.40
   0  -7   0    5.00    8.70
   0   7   0   10.00    8.80
   1  -7   0   46.10    6.90
   1  -7   0   32.80   10.00
  -1  -7   0   50.09    6.60
  -1  -7   0   57.39   10.40
   1   7   0   55.99    9.10
  -1   7   0   35.20   10.30
  -2  -7   0   22.90    5.90
   2  -7   0   32.20    6.40
   2  -7   0   33.00   11.10
   2   7   0   35.40    7.90
   3  -7   0  240.48   22.60
  -3  -7   0  234.28   13.90
   3  -7   0  211.68   13.80
   3   7   0  234.88   16.10
  -4  -7   0   -7.40    4.70
   4  -7   0   -3.90    4.50
   4   7   0   -2.90    5.80
  -5  -7   0    2.40    4.90
   5  -7   0    6.60    4.40
   5   7   0    4.60    5.50
  -6  -7   0  264.27   15.40
   6  -7   0  268.17   14.40
   6   7   0  283.47   16.40
  -7  -7   0   87.39    9.70
   7  -7   0   96.19    8.70
   7   7   0   94.59   10.10
  -8  -7   0   18.20    5.00
   8  -7   0   27.50    4.50
   8   7   0   33.00    5.80
  -9  -7   0    0.40    4.10
   9  -7   0   -1.10    3.10
   9   7   0    8.90    4.50
  10  -7   0    4.00    2.90
 -10  -7   0    0.10    3.60
  10   7   0    5.70    4.10
   0  -8   0  202.08   17.20
   0   8   0  198.68   16.00
  -1  -8   0  180.68   16.20
  -1  -8   0  170.68   11.10
   1  -8   0  170.58   17.10
   1   8   0  165.38   14.90
  -1   8   0  145.79   15.80
  -2  -8   0   22.20    7.90
   2  -8   0   12.60   10.30
  -2  -8   0   14.70    5.10
   2   8   0   20.50    7.10
  -3  -8   0   -1.80    4.50
  -3  -8   0    7.00    6.60
   3   8   0   -8.00    5.70
  -4  -8   0  217.18   16.40
   4  -8   0  255.97   13.00
  -4  -8   0  254.87   13.70
   4   8   0  273.17   15.90
   5  -8   0  111.39    8.50
  -5  -8   0  116.99   11.90
  -5  -8   0  103.79    9.10
   5   8   0  118.29   10.80
   6  -8   0  101.09    7.60
  -6  -8   0   96.79    8.30
  -6  -8   0   96.49   10.90
   6   8   0  114.49    9.70
   7  -8   0   -3.50    2.90
  -7  -8   0    1.20    3.40
  -7  -8   0   -1.70    4.60
   7   8   0   -2.30    4.00
  -8  -8   0   14.10    3.70
   8  -8   0   11.50    3.00
  -8  -8   0   14.80    4.40
   8   8   0   18.50    4.30
   0  -9   0    3.50    7.70
   0   9   0    0.60    7.00
  -1  -9   0   37.20    7.60
   1   9   0   34.80    6.50
  -2  -9   0   17.40    6.40
   2   9   0    9.00    5.50
  -3  -9   0  129.39   11.70
   3   9   0  152.38   11.00
  -4  -9   0   42.80    6.40
   4   9   0   35.40    5.90
  -5  -9   0   32.50    5.40
   5   9   0   32.60    5.00
  15   0  -1   -7.30    4.20
  15   0  -1   -1.20    3.70
  14   0  -1   -2.70    4.60
  14   0  -1   -1.90    4.40
  13   0  -1   -1.40    4.90
  13   0  -1    0.90    4.90
  13   0  -1   -2.30    8.40
 -12   0   1  -21.40   15.60
  12   0  -1   -4.50    5.40
  12   0  -1   15.10    9.20
  12   0  -1   -0.50    5.50
  11   0  -1   -2.30    5.70
  11   0  -1    0.10    9.50
 -11   0   1  -11.30    9.30
  11   0  -1   -2.20    1.60
  11   0  -1    8.00    5.90
  10   0  -1    6.70    6.00
  10   0  -1    0.70    6.70
  10   0  -1    1.80   10.20
  10   0  -1    6.20    1.50
 -10   0   1    1.00    6.70
  -9   0   1    3.10    4.80
   9   0  -1    1.20    1.10
   9   0  -1    4.00    7.20
  -8   0   1    2.20    3.50
   8   0  -1    1.10    0.90
   7   0  -1    0.30    0.70
  -7   0   1   -0.10    2.60
   6   0  -1    2.10    0.70
  -6   0   1    1.70    2.10
  -5   0   1    1.90    1.60
   5   0  -1    0.80    0.60
  -4   0   1    0.40    1.20
   4   0  -1    0.30    0.40
  -3   0   1   -0.20    0.90
   2   0  -1    0.10    0.30
  -2   0   1    0.70    0.60
   0   0   1    0.90    0.30
  -1   0  -1    0.00    0.40
  -2   0  -1   -0.40    0.60
   2   0   1    0.00    0.20
  -3   0  -1    0.70    0.90
  -4   0  -1    3.70    1.40
  -5   0  -1    1.20    1.70
   5   0   1    1.90    0.50
  -7   0  -1    1.90    3.10
   7   0   1    0.60    0.70
   8   0   1    0.40    0.90
  -8   0  -1    2.00    4.10
  -9   0  -1    6.20    5.90
   9   0   1   -4.10    6.30
   9   0   1    1.40    6.70
   9   0   1    1.20    8.60
   9   0   1   -1.70    1.00
  10   0   1    0.90    7.90
 -10   0  -1    9.10    8.90
  10   0   1    7.20    6.70
  10   0   1    2.90    1.30
  10   0   1    0.80    5.70
  11   0   1   -0.90    5.90
  11   0   1  -12.10    7.90
  11   0   1   -1.30    1.50
  11   0   1   -3.60    5.60
 -11   0  -1  -38.40   12.60
  12   0   1    6.80    5.90
  12   0   1    5.90    7.60
  12   0   1    1.70    5.10
  13   0   1    5.40    5.10
  13   0   1    1.80    5.30
  13   0   1   -7.50    6.80
  14   0   1   -8.70    7.60
  14   0   1    5.50    4.10
  14   0   1    4.40    5.10
  15   0   1    3.80    3.00
  15   0   1   -9.30    6.90
  15  -1  -1    0.90    3.50
  15  -1  -1    5.20    3.80
  15   1  -1   -4.00    4.80
  15   1  -1    3.60    3.80
  14  -1  -1    9.50    4.80
  14  -1  -1   11.80    5.00
  14   1  -1   13.30    5.20
  14   1  -1    4.40    5.10
  13  -1  -1    0.30    4.80
  13  -1  -1    8.20    8.50
  13  -1  -1    3.60    5.30
  13   1  -1    7.10    4.60
  13   1  -1   -4.20    5.10
 -12  -1   1  101.09   14.50
  12  -1  -1   80.89   10.10
  12  -1  -1   93.59   11.20
  12  -1  -1   93.79   10.60
  12   1  -1   83.99   11.60
  12   1  -1   84.79   11.10
  12   1  -1   87.59    5.50
  12   1  -1  102.69   11.30
  11  -1  -1  874.91   37.10
  11  -1  -1  904.31   36.70
  11  -1  -1  801.92   37.00
 -11  -1   1  881.81   38.50
 -11   1   1  962.50   41.40
  11   1  -1  955.50   31.80
  11   1  -1  867.31   36.90
  11   1  -1  809.72   38.40
  11   1  -1  836.82   35.90
  10  -1  -1   -2.90    9.10
  10  -1  -1    5.80    6.30
 -10  -1   1   12.30    6.50
  10  -1  -1   18.80    7.20
  10   1  -1   12.60    2.10
  10   1  -1   11.70   11.10
 -10   1   1   17.90    8.80
   9  -1  -1   49.50    8.80
   9  -1  -1   34.80    6.90
  -9  -1   1   36.80    6.10
  -9   1   1   46.70    7.50
   9   1  -1   45.70    3.10
  -8  -1   1    4.30    3.50
   8  -1  -1    6.40    1.10
  -8   1   1    6.80    4.20
   8   1  -1    9.30    1.50
   7  -1  -1 1418.96   48.50
  -7  -1   1 1414.36   51.19
   7   1  -1 1397.36   48.80
  -7   1   1 1370.86   50.99
  -6  -1   1 1390.96   50.59
   6  -1  -1 1404.66   48.50
   6   1  -1 1419.76   48.70
  -6   1   1 1396.96   50.39
  -5  -1   1 5606.84  192.38
  -5   1   1 5534.85  191.98
  -4  -1   1 3067.69  104.99
   4   1  -1 3053.49  103.79
  -4   1   1 2952.50  104.59
  -3  -1   1 4615.74  155.08
  -3   1   1 4390.46  154.68
  -2  -1   1   38.70    2.30
   2   1  -1   40.70    1.70
  -2   1   1   32.30    2.10
   1  -1  -1  977.30   33.70
  -1  -1   1  949.21   33.80
  -1   1   1  987.00   33.80
   0  -1   1 1734.33   57.59
   0  -1  -1 1585.84   57.99
   0   1   1 1691.53   58.09
   0   1  -1 1716.33   57.69
  -1  -1  -1  259.07   10.10
   1   1   1  277.87    9.60
   1   1   1  281.57   10.10
  -2  -1  -1 2353.16   84.99
  -2   1  -1 2496.35   84.29
   2   1   1 2532.95   84.29
  -3  -1  -1 1870.01   65.29
   3  -1   1 1882.71   64.09
   3   1   1 1813.52   64.29
  -3   1  -1 1921.61   64.69
   4  -1   1  528.65   17.80
  -4  -1  -1  502.35   19.20
   4   1   1  497.25   18.00
  -4   1  -1  517.65   18.70
   5  -1   1   27.10    1.30
  -5  -1  -1   22.50    3.20
   5   1   1   25.50    1.60
  -5   1  -1   19.80    2.70
   6  -1   1  620.44   21.60
  -6  -1  -1  604.64   24.00
   6   1   1  621.14   21.90
  -6   1  -1  625.54   23.70
   7  -1   1  109.49    4.40
  -7  -1  -1  121.09    7.70
   7   1   1  115.39    4.80
  -7   1  -1   91.09    7.80
   8  -1   1  109.69    4.60
  -8  -1  -1  112.69    8.70
   8   1   1  112.59    5.10
  -8   1  -1  116.99    9.80
   9  -1   1  192.58   16.60
   9  -1   1  246.58    9.00
   9  -1   1  243.28   15.90
   9  -1   1  245.38   15.60
   9  -1   1  243.58   17.10
  -9  -1  -1  242.98   14.40
   9   1   1  260.87   18.00
   9   1   1  226.38   16.60
   9   1   1  236.28    9.60
  -9   1  -1  257.67   16.90
 -10  -1  -1  772.82   33.60
  10  -1   1  773.42   32.70
  10  -1   1  717.63   32.40
  10  -1   1  739.93   33.20
  10  -1   1  794.02   33.60
  10   1   1  755.72   32.60
  10   1   1  778.22   33.20
  10   1   1  807.62   27.80
  10   1   1  744.83   34.00
 -11  -1  -1   55.59   12.20
  11  -1   1   57.89    8.60
  11  -1   1   48.20    7.20
  11  -1   1   43.70    7.50
  11  -1   1   57.79    8.80
  11   1   1   70.09    9.20
  11   1   1   68.19   10.20
  11   1   1   68.49    4.30
  11   1   1   72.39   10.20
  12  -1   1    9.10    5.70
  12  -1   1   14.10    5.70
  12  -1   1   17.80    7.10
  12   1   1   15.80    5.90
  12   1   1   14.70    6.50
  12   1   1   33.70    8.20
  12   1   1   19.40    2.70
  13  -1   1    1.90    6.90
  13  -1   1    2.50    4.10
  13  -1   1   -0.50    4.80
  13   1   1   19.30    8.00
  13   1   1   10.20    6.10
  13   1   1    0.80    4.10
  14  -1   1   18.20    4.80
  14  -1   1   25.50    7.30
  14  -1   1   27.80    5.00
  14   1   1   14.60    4.40
  14   1   1   17.20    6.40
  14   1   1   22.60    8.20
  15  -1   1   15.60    3.70
  15  -1   1   17.70    4.30
  15   1   1   22.40    4.40
  15  -2  -1   39.30    4.80
  15  -2  -1   28.00    4.60
  15   2  -1   35.00    5.10
  14  -2  -1   10.10    4.10
  14  -2  -1   13.30    4.40
  14   2  -1   14.70    4.90
  14   2  -1   17.20    6.00
  13  -2  -1   15.20    5.30
  13  -2  -1   13.70    5.20
  13  -2  -1   17.70    8.10
  13   2  -1   18.10    6.30
  13   2  -1    9.20    5.10
  12  -2  -1   26.00    6.90
  12  -2  -1   24.10    6.30
  12  -2  -1   29.60    7.90
  12  -2  -1   24.70    6.70
  12   2  -1   21.60    6.30
  12   2  -1    7.50   10.00
  12   2  -1   14.00    3.20
  12   2  -1   24.40    7.10
  11  -2  -1  499.15   23.90
  11  -2  -1  535.15   25.90
  11  -2  -1  570.24   25.50
 -11  -2   1  539.55   27.00
  11  -2  -1  583.04   25.90
  11   2  -1  485.25   28.40
  11   2  -1  527.95   20.40
  10  -2  -1  136.49   12.20
  10  -2  -1  101.49   14.60
  10  -2  -1  169.38   13.80
 -10  -2   1   85.29   18.80
 -10  -2   1  124.49   11.80
  10  -2  -1  124.99   12.40
  10   2  -1  119.79   17.30
  10   2  -1  127.89   19.30
  10   2  -1  142.09    6.80
   9  -2  -1   36.00    6.90
   9  -2  -1   44.60    9.20
   9  -2  -1   56.69    7.80
   9  -2  -1   48.50    8.60
  -9  -2   1   43.00    6.40
  -9   2   1   21.10    8.50
   9   2  -1   42.60    3.20
   9   2  -1   25.80    9.20
  -8  -2   1  322.77   15.90
   8   2  -1  334.17   12.80
  -8   2   1  343.97   16.70
  -7  -2   1  306.37   14.20
  -7   2   1  310.57   14.30
   7   2  -1  308.77   11.70
  -6  -2   1  426.96   17.10
  -6   2   1  398.96   16.80
   6   2  -1  406.66   15.00
  -5  -2   1 5216.08  174.28
   5   2  -1 4906.81  172.48
  -5   2   1 4967.80  173.58
  -4  -2   1  288.67   11.90
  -4   2   1  276.07   11.40
   4   2  -1  298.47   10.50
  -3  -2   1 1608.44   52.99
   3   2  -1 1529.85   51.69
  -3   2   1 1360.96   52.19
   2  -2  -1 5034.90  164.28
  -2  -2   1 4712.63  165.08
   2  -2  -1 4914.41  164.48
  -2   2   1 4531.65  164.78
   1  -2  -1   42.30    2.20
  -1  -2   1   38.80    1.80
  -1  -2   1   42.90    2.40
  -1   2   1   41.20    2.60
   0  -2   1 3559.54  118.89
   0  -2  -1 3380.76  119.29
   0   2  -1 3394.06  119.09
   0   2   1 3542.85  119.49
  -1   2  -1 9856.31  336.97
  -2  -2  -1 1704.53   59.39
   2   2   1 1763.92   58.39
  -2   2  -1 1623.24   58.39
  -3  -2  -1 1367.06   48.40
   3   2   1 1383.76   47.20
  -3   2  -1 1349.77   47.40
  -4  -2  -1 3027.50  106.59
   4   2   1 3112.39  105.09
  -4   2  -1 3036.20  105.59
  -5  -2  -1   22.40    3.20
   5   2   1   18.80    1.60
  -5   2  -1   15.40    3.00
  -6  -2  -1  171.78    8.90
  -6   2  -1  166.78    9.20
   6   2   1  173.08    6.90
  -7  -2  -1  451.55   19.70
   7   2   1  463.75   17.10
  -7   2  -1  482.45   19.80
   8  -2   1  128.29   13.70
   8  -2   1  134.89   12.20
  -8  -2  -1  129.89    9.60
   8  -2   1  145.09   13.20
   8   2   1  135.79    6.10
  -9  -2  -1   10.40    5.30
   9  -2   1   -3.20    7.00
   9  -2   1    6.10    6.00
   9  -2   1    3.60    5.80
   9  -2   1    1.50    5.80
   9   2   1   -3.30   10.50
   9   2   1    1.20    1.70
   9   2   1   -7.10    8.50
  10  -2   1   -2.60    6.40
  10  -2   1   -5.50    5.90
 -10  -2  -1    0.20    6.80
  10  -2   1   -1.40    6.00
  10  -2   1    3.30    6.00
  10   2   1   -2.20    8.50
  10   2   1    2.80    2.10
  10   2   1   -6.10    7.60
  11  -2   1  555.04   26.00
  11  -2   1  592.44   26.40
  11  -2   1  581.14   25.80
 -11  -2  -1  514.85   28.50
  11  -2   1  512.85   24.50
  11   2   1  562.24   27.30
  11   2   1  565.74   20.90
  11   2   1  531.35   25.80
  11   2   1  537.65   25.50
  12  -2   1    0.20    5.40
  12  -2   1   13.20    6.50
  12  -2   1    4.90    4.80
  12  -2   1    4.90    4.80
  12   2   1    9.00    8.40
  12   2   1   -8.40    7.00
  12   2   1    3.40    4.70
  13  -2   1   11.20    6.30
  13  -2   1    2.90    4.20
  13  -2   1    0.70    4.20
  13   2   1    2.50    4.40
  13   2   1   -6.00    8.10
  13   2   1   -2.40    7.20
  14  -2   1    3.30    3.80
  14  -2   1    5.40    6.00
  14  -2   1   -0.10    3.90
  14   2   1    1.50    3.80
  15  -3  -1    8.40    3.20
  15   3  -1    7.90    3.50
  14  -3  -1   13.70    4.10
  14   3  -1    6.60    3.90
 -13  -3   1   26.20   13.10
  13  -3  -1   13.90    4.70
  13  -3  -1    4.60    6.60
  13  -3  -1    6.50    4.60
  13   3  -1   10.60    6.50
  13   3  -1    6.60    4.30
  12  -3  -1    1.90    6.50
 -12  -3   1    2.00   11.40
  12  -3  -1    0.90    4.60
  12  -3  -1    0.30    4.40
  12   3  -1    7.70    6.40
  11  -3  -1   23.20    6.20
  11  -3  -1   25.70    6.60
 -11  -3   1   30.20   10.90
  11  -3  -1   10.70    6.90
  11  -3  -1   10.60    5.70
 -11  -3   1   26.00    9.30
  11   3  -1   22.10   10.70
  11   3  -1    2.80    8.40
 -10  -3   1  163.88   20.00
  10  -3  -1  152.28   13.20
  10  -3  -1  160.28   14.20
 -10  -3   1  165.88   13.70
  10  -3  -1  147.79   12.10
  10  -3  -1  149.19   12.50
  10   3  -1  165.88   15.40
  10   3  -1  165.28    8.20
  10   3  -1  153.38   19.20
   9  -3  -1   58.09    8.90
   9  -3  -1   50.89    7.30
  -9  -3   1   52.29    8.20
   9  -3  -1   67.19    8.80
  -9  -3   1   40.60   12.30
   9  -3  -1   44.40    7.20
   9   3  -1   45.60    8.40
   9   3  -1   52.09    4.60
   8  -3  -1  263.37   14.90
  -8  -3   1  276.97   14.10
   8  -3  -1  274.57   16.60
   8  -3  -1  251.47   15.30
  -8  -3   1  225.08   20.80
   8  -3  -1  236.78   16.40
   8   3  -1  238.98   16.60
   8   3  -1  255.27   10.50
  -7  -3   1    0.40    3.00
  -7   3   1   -0.60    5.10
   7   3  -1    1.90    1.50
  -6  -3   1   11.70    2.90
   6   3  -1   14.10    1.90
  -6   3   1   19.10    4.30
  -5  -3   1   46.90    4.70
   5   3  -1   56.39    3.20
  -5   3   1   48.60    5.30
  -4  -3   1 1457.95   50.69
   4   3  -1 1388.96   49.00
  -4   3   1 1378.86   49.90
  -3  -3   1 1325.07   46.50
   3   3  -1 1265.67   45.20
  -3   3   1 1314.57   46.10
   2  -3  -1  995.30   33.10
  -2  -3   1 1011.40   34.50
  -2   3   1  949.51   34.40
   2   3  -1  887.21   33.60
   1  -3  -1  646.84   23.10
  -1  -3   1  647.44   22.60
  -1  -3   1  670.33   23.40
  -1   3   1  626.84   23.70
   0  -3  -1    1.90    1.20
   0  -3   1    5.20    1.00
   0   3   1    0.70    1.30
   0   3  -1    3.30    1.50
  -1  -3  -1  227.28    9.40
  -1   3  -1  227.58    9.10
   1   3   1  231.58    8.50
   1   3   1  226.78    9.70
  -2  -3  -1 1793.12   61.29
  -2   3  -1 1752.22   60.49
   2   3   1 1672.33   59.99
  -3  -3  -1  575.54   21.10
   3   3   1  542.75   19.50
  -3   3  -1  528.35   19.90
  -4  -3  -1  185.88    8.80
   4   3   1  181.18    7.00
  -4   3  -1  161.88    8.00
  -5  -3  -1 5979.30  203.18
   5   3   1 5728.13  200.78
  -6  -3  -1 1800.22   65.79
   6   3   1 1829.42   63.19
   7  -3   1   15.60    6.90
   7  -3   1   20.40    6.50
   7  -3   1   26.00    9.40
   7  -3   1    4.40    5.40
   7   3   1   22.50    2.60
   8  -3   1   22.00    5.70
  -8  -3  -1   33.30   13.00
   8  -3   1   21.40    7.00
   8  -3   1   19.10    6.20
  -8  -3  -1   28.20    5.70
   8  -3   1   36.60    7.70
   8   3   1   32.80    3.40
   8   3   1   34.50    8.00
  -9  -3  -1   93.49   14.70
   9  -3   1  104.29   11.00
   9  -3   1   88.49   12.30
   9  -3   1   95.29   10.60
  -9  -3  -1   91.79   10.90
   9  -3   1  104.59   11.10
   9   3   1  104.29   11.30
   9   3   1   96.29    5.60
  10  -3   1   18.30    6.10
  10  -3   1    9.00    6.20
 -10  -3  -1   16.90   12.70
  10  -3   1   17.80    5.70
 -10  -3  -1   19.20    8.20
  10  -3   1   17.60    6.80
  10   3   1   18.20    8.90
  10   3   1   18.80    9.30
  10   3   1   15.90    3.10
  10   3   1   13.60    9.00
  11  -3   1  200.28   14.50
  11  -3   1  207.38   13.80
  11  -3   1  176.38   12.30
 -11  -3  -1  157.58   22.20
  11  -3   1  191.18   13.30
  11   3   1  175.28   16.30
  11   3   1  198.48   17.00
  11   3   1  189.18    9.50
  12  -3   1    5.20    5.30
  12  -3   1   14.60    4.60
  12  -3   1   18.40    5.70
  12  -3   1   18.70    6.20
  12   3   1   23.10    8.70
  12   3   1   11.90    5.40
  13  -3   1   41.30    6.20
  13  -3   1   41.20    5.90
  13  -3   1   48.10    6.30
  13   3   1   42.10    9.10
  14  -3   1   15.70    3.70
  14  -3   1   17.90    5.30
 -14  -4   1   13.50   10.20
  14  -4  -1    4.40    3.10
  14   4  -1    1.60    3.30
  13  -4  -1    9.70    5.70
  13  -4  -1    2.50    3.10
 -13  -4   1    3.80    9.00
  13   4  -1   10.90    4.50
  12  -4  -1  113.09   11.00
 -12  -4   1  102.89   15.40
  12  -4  -1  113.59    9.60
  12   4  -1  124.09   14.10
  12   4  -1  114.79   13.00
 -11  -4   1   13.00    8.10
  11  -4  -1   15.70    6.00
  11  -4  -1    9.60    6.00
  11  -4  -1   13.90    4.50
  11   4  -1   -6.40   10.00
  11   4  -1    8.70    7.10
 -10  -4   1   63.19    9.80
  10  -4  -1   92.89   11.30
 -10  -4   1   85.19   13.20
  10  -4  -1   82.89   10.80
  10  -4  -1   75.19    9.90
  10   4  -1   84.89   12.80
  10   4  -1   69.29    8.10
  10   4  -1   89.59   11.90
  -9  -4   1    8.00    7.80
   9  -4  -1    2.70    4.80
   9  -4  -1   13.40    5.80
   9  -4  -1   17.30    6.80
   9  -4  -1    9.30    6.40
  -9  -4   1    6.80    6.40
   9   4  -1    9.40    6.70
   9   4  -1    5.10    4.20
  -8  -4   1  406.66   20.10
   8  -4  -1  459.75   20.40
   8  -4  -1  426.26   21.60
   8  -4  -1  426.26   20.60
   8  -4  -1  427.86   20.90
   8   4  -1  410.16   21.40
   7  -4  -1   90.39   10.60
   7  -4  -1   75.39   10.10
  -7  -4   1   92.19    8.10
   7  -4  -1   84.29    9.10
  -7  -4   1   99.09   13.40
   7   4  -1   68.19    5.60
   7   4  -1   77.59   11.70
  -6  -4   1  687.43   27.50
   6   4  -1  677.03   30.20
  -5  -4   1 1515.15   53.29
  -5   4   1 1465.05   52.49
   5   4  -1 1378.86   50.99
  -4  -4   1    7.10    2.80
  -4   4   1    6.30    3.60
  -3  -4   1  984.80   35.30
  -3   4   1  932.61   35.20
  -2  -4   1 2078.39   72.59
  -2   4   1 2059.69   72.89
   1  -4  -1  566.64   19.70
  -1  -4   1  543.65   20.10
  -1   4   1  529.25   21.00
   0  -4  -1  168.18    7.30
   0   4   1  156.78    8.10
   0   4  -1  156.78    7.90
  -1  -4  -1  599.64   21.80
   1   4   1  570.14   22.30
  -1   4  -1  557.84   21.70
  -2  -4  -1   15.90    2.70
  -2   4  -1   19.20    3.30
   2   4   1   19.20    2.40
  -3  -4  -1   -0.20    2.20
  -3   4  -1    5.30    3.40
   3   4   1    0.40    1.60
  -4  -4  -1 1028.20   37.70
   4   4   1  981.80   35.50
  -5  -4  -1  100.09    7.60
   5   4   1  105.19    5.50
   6  -4   1  109.69   11.30
  -6  -4  -1  100.19    8.50
   6  -4   1  124.09   10.20
   6  -4   1  119.39   10.60
  -6  -4  -1  119.79   11.80
   6   4   1  135.29   12.10
   6   4   1  106.89    6.00
   7  -4   1   30.50    6.40
   7  -4   1   40.90    7.30
   7  -4   1   25.90    5.90
  -7  -4  -1   28.80    8.20
  -7  -4  -1   30.60    6.00
   7   4   1   29.70    7.10
   7   4   1   32.00    4.40
  -8  -4  -1   22.50    6.30
   8  -4   1   20.50    5.60
   8  -4   1   16.00    5.40
   8  -4   1   17.60    6.20
   8  -4   1   20.40    6.60
  -8  -4  -1   18.40    9.30
   8   4   1   13.20    3.30
   8   4   1   17.80    6.90
   9  -4   1   15.50    5.80
   9  -4   1   17.20    5.50
  -9  -4  -1    9.80    7.10
   9  -4   1   15.60    5.90
  -9  -4  -1    9.30    8.30
   9  -4   1   15.40    5.30
   9   4   1    9.90    7.30
   9   4   1   11.30    3.80
  10  -4   1  158.78   12.00
 -10  -4  -1  140.09   17.60
  10  -4   1  153.08   11.70
  10  -4   1  127.49   10.90
 -10  -4  -1  156.68   17.80
  10   4   1  113.69    8.80
  10   4   1  144.79   14.60
  10   4   1  143.59   15.10
 -11  -4  -1   31.90   10.10
  11  -4   1   27.00    6.00
  11  -4   1   35.10    6.20
  11  -4   1   21.50    6.20
  11   4   1   23.70    8.50
  11   4   1   22.50    8.80
  12  -4   1   43.20    5.80
  12  -4   1   26.00    4.60
 -12  -4  -1   23.80   10.80
  12   4   1   33.70    9.10
  12   4   1   37.10    6.10
  13  -4   1   25.30    4.40
 -13  -4  -1   -5.50   11.70
  13  -4   1   14.90    4.50
  13   4   1   10.30    3.90
  13  -5  -1   -0.20    2.70
 -13  -5   1    1.30    5.90
 -13  -5   1  -10.30    8.00
  13   5  -1   -2.50    3.40
  12  -5  -1   21.80    5.90
 -12  -5   1   19.40    6.60
  12  -5  -1   23.80    4.60
  12   5  -1   20.60    6.70
 -11  -5   1    3.20    6.20
  11  -5  -1    6.80    5.30
  11  -5  -1   13.20    4.20
  11   5  -1    6.60    5.80
  10  -5  -1  133.19   11.00
 -10  -5   1  124.89   13.20
  10  -5  -1  146.69   11.20
  10   5  -1  141.99   12.80
  -9  -5   1  140.69   15.30
   9  -5  -1  193.78   13.80
   9  -5  -1  176.68   12.70
  -9  -5   1  158.08   14.30
   9  -5  -1  178.08   12.20
   9   5  -1  160.48   13.60
  -8  -5   1  177.28   14.00
   8  -5  -1  178.48   12.40
  -8  -5   1  179.88   13.70
   8  -5  -1  171.68   14.00
   8  -5  -1  166.18   12.20
   8   5  -1  151.58   13.50
  -7  -5   1    3.30    5.50
   7  -5  -1   10.20    5.30
  -7  -5   1   12.50    6.90
   7  -5  -1   12.60    6.00
   7  -5  -1    3.20    5.10
   7   5  -1   -1.30    5.70
  -6  -5   1  114.09   11.80
   6  -5  -1  101.09   11.00
   6  -5  -1  103.29   11.00
   6  -5  -1   99.19   10.10
  -6  -5   1  114.39    9.70
   6   5  -1  113.69   11.70
   5  -5  -1   26.90    5.70
   5  -5  -1   25.60    5.90
   5  -5  -1   24.50    5.90
  -5  -5   1   16.70    6.30
  -5  -5   1   23.00    4.90
   5   5  -1   15.10    6.40
   4  -5  -1  344.77   17.30
  -4  -5   1  335.47   15.50
   4  -5  -1  349.77   17.40
  -4  -5   1  346.07   17.60
   4   5  -1  343.07   18.90
  -3  -5   1  178.08    9.20
  -3   5   1  142.09   10.40
  -2  -5   1 1499.45   52.89
  -2   5   1 1477.25   54.19
  -1   5   1  330.17   15.10
   0  -5  -1  475.35   18.10
   0   5   1  499.25   20.40
  -1  -5  -1  940.21   34.50
  -2  -5  -1  689.83   26.60
  -3  -5  -1  129.89    8.30
   3  -5   1  123.99   10.50
  -3  -5  -1  136.09   11.40
   4  -5   1  528.65   23.20
   4  -5   1  510.05   22.90
   4  -5   1  555.94   23.90
  -4  -5  -1  524.45   22.40
  -4  -5  -1  568.74   24.40
   4   5   1  529.35   24.30
  -5  -5  -1  229.48   12.80
   5  -5   1  217.18   14.00
   5  -5   1  243.18   13.40
  -5  -5  -1  244.28   14.80
   5  -5   1  233.08   14.40
   5   5   1  224.28   14.80
   6  -5   1  265.07   15.30
  -6  -5  -1  260.37   15.10
  -6  -5  -1  273.07   16.90
   6  -5   1  283.17   15.70
   6  -5   1  282.07   14.90
   6   5   1  272.07   16.30
   7  -5   1 1167.98   44.40
   7  -5   1 1165.68   43.90
   7  -5   1 1129.09   43.80
  -7  -5  -1 1089.69   44.30
  -7  -5  -1 1101.29   45.40
   7   5   1 1079.19   44.60
   8  -5   1   13.20    5.30
  -8  -5  -1   21.00    7.80
   8  -5   1   16.40    5.00
   8  -5   1    9.30    5.10
  -8  -5  -1   14.90    7.70
   8   5   1   16.50    6.10
   9  -5   1   73.29    9.30
  -9  -5  -1   68.59    9.70
   9  -5   1   83.39    9.60
   9   5   1   78.59   11.60
  10  -5   1    4.70    5.40
  10  -5   1   -1.50    4.20
 -10  -5  -1   -3.80    7.00
  10  -5   1    0.60    4.60
  10   5   1   -0.70    7.50
  10   5   1    2.10    6.00
  11  -5   1    2.60    4.20
 -11  -5  -1   -7.60    6.40
  11  -5   1    6.10    3.70
  11   5   1    1.30    6.80
  11   5   1   12.60    8.10
  12  -5   1   -5.50    3.80
  12  -5   1    2.40    3.20
 -12  -5  -1    1.90    6.80
  12   5   1   -1.10    3.90
  12   5   1    3.50   10.00
  13  -5   1   -1.40    2.50
 -13  -5  -1  -11.90    7.30
  13   5   1   -1.80    2.90
 -12  -6   1    6.70    4.30
 -12  -6   1   14.00    5.60
  12  -6  -1    5.70    2.70
  12   6  -1    9.90    5.70
 -11  -6   1   48.50    6.60
  11  -6  -1   44.90    6.10
  11   6  -1   32.70    5.90
 -10  -6   1    7.30    4.80
  10  -6  -1    9.60    4.10
  10   6  -1   -3.90    4.70
  10   6  -1    8.90    9.70
   9  -6  -1    5.70    6.00
   9  -6  -1    0.40    4.00
  -9  -6   1    4.70    5.10
   9   6  -1   -4.30    5.00
  -8  -6   1    2.00    5.50
   8  -6  -1    3.20    5.90
   8  -6  -1    5.40    4.10
   8   6  -1    6.50    5.30
  -7  -6   1   25.00    6.40
  -7  -6   1   18.00    8.50
   7  -6  -1   17.20    6.60
   7  -6  -1   21.10    5.70
   7   6  -1   20.00    6.30
  -6  -6   1   29.40    6.40
   6  -6  -1   40.80    8.10
  -6  -6   1   38.60    8.10
   6  -6  -1   28.30    5.50
   6   6  -1   55.99    7.90
   5  -6  -1   78.69    9.90
   5  -6  -1   68.69    8.40
  -5  -6   1   73.39   10.60
  -5  -6   1   68.49    8.30
   5   6  -1   65.79    8.40
  -4  -6   1  246.58   14.70
  -4  -6   1  237.18   13.80
   4  -6  -1  226.28   14.40
   4   6  -1  246.28   16.60
   3  -6  -1   19.90    6.20
  -3  -6   1   19.40    5.80
   3  -6  -1   19.60    6.70
   3   6  -1   23.30    7.60
  -2  -6   1  233.38   13.80
   2  -6  -1  213.38   23.00
   2  -6  -1  242.38   13.30
   2  -6  -1  244.58   15.10
   2   6  -1  238.28   17.30
   1  -6  -1   14.70   11.70
   1  -6  -1   -0.10    5.20
  -1  -6   1   11.50    5.40
   1  -6  -1    3.20    6.20
   1   6  -1   19.70    9.50
  -1   6   1    8.70   10.10
   0  -6   1   12.90    5.70
   0  -6   1   15.30    9.80
   0  -6   1    9.20    5.50
   0  -6  -1    5.50    5.10
   0   6   1   19.30    8.60
   1  -6   1  206.18   13.60
  -1  -6  -1  210.78   12.90
   1  -6   1  195.88   19.90
   1  -6   1  195.98   13.40
   1   6   1  218.68   16.50
   2  -6   1  185.88   12.20
   2  -6   1  163.88   20.10
  -2  -6  -1  155.28   10.60
  -2  -6  -1  148.69   11.60
   2   6   1  150.48   13.70
   3  -6   1  108.09   11.90
   3  -6   1  104.89   10.00
  -3  -6  -1   91.79    9.60
   3  -6   1  132.19   19.70
  -3  -6  -1   98.99   10.30
   3   6   1   91.29   11.90
   4  -6   1  197.98   13.30
  -4  -6  -1  197.98   13.20
  -4  -6  -1  192.88   13.00
   4  -6   1  214.68   13.90
   4  -6   1  215.88   24.50
   4  -6   1  191.18   13.80
   4   6   1  204.28   14.50
   5  -6   1  123.79   11.20
   5  -6   1  110.49   10.40
  -5  -6  -1  112.39   11.70
  -5  -6  -1  110.99   11.10
   5  -6   1  121.59   12.10
   5   6   1  140.79   11.90
  -6  -6  -1   22.50    6.20
   6  -6   1   21.90    5.30
   6  -6   1   33.70    6.40
   6  -6   1   26.30    6.20
  -6  -6  -1   39.10    8.10
   6   6   1   24.20    6.70
  -7  -6  -1  125.19   16.50
   7  -6   1  150.68   11.20
   7  -6   1  142.59   10.90
  -7  -6  -1  152.88   12.60
   7  -6   1  140.99   13.10
   7   6   1  124.79   12.00
  -8  -6  -1   12.00    5.50
   8  -6   1   11.80    4.10
   8  -6   1    6.50    4.90
   8   6   1    8.40    5.40
   9  -6   1  166.68   11.60
   9  -6   1  149.79   10.70
  -9  -6  -1  161.48   12.90
   9   6   1  157.68   12.20
 -10  -6  -1    9.50    5.10
  10  -6   1    4.90    3.70
  10  -6   1    2.00    4.70
  10   6   1   12.50    5.30
  10   6   1    0.60    6.60
  11  -6   1   -1.50    2.60
 -11  -6  -1   -0.10    4.90
  11  -6   1    6.30    5.10
  11   6   1   -1.40    5.70
  11   6   1   -5.40    7.50
 -11  -7   1    2.60    4.80
  11  -7  -1    2.80    2.60
  11   7  -1    5.60    4.20
 -10  -7   1   32.40    5.60
 -10  -7   1   45.50    6.60
  10  -7  -1   28.90    4.00
  10   7  -1   49.80    7.20
  -9  -7   1    2.10    3.80
   9  -7  -1    5.60    3.50
   9   7  -1    4.70    4.20
  -8  -7   1   61.69    8.10
   8  -7  -1   72.49    7.60
   8   7  -1   67.99    9.30
  -7  -7   1   56.09    7.30
   7  -7  -1   41.70    5.90
   7   7  -1   30.20    6.30
   6  -7  -1  474.75   21.70
  -6  -7   1  497.65   22.70
   6   7  -1  493.45   23.60
   5  -7  -1   77.79    9.00
  -5  -7   1   73.59    9.00
   5   7  -1  103.89   11.80
   4  -7  -1 1570.44   59.89
  -4  -7   1 1568.74   60.09
   4   7  -1 1692.33   61.99
   3  -7  -1  116.19   11.00
  -3  -7   1  129.99   10.90
   3   7  -1  120.69   13.60
   2  -7  -1  177.08   12.60
  -2  -7   1  196.68   17.40
  -2  -7   1  189.48   12.50
   2  -7  -1  195.38   12.40
   2  -7  -1  187.88   21.30
   2   7  -1  197.18   15.90
  -2   7   1  131.09   17.70
   1  -7  -1    2.00    5.20
  -1  -7   1    6.80    8.00
  -1  -7   1   -2.20    5.50
   1  -7  -1   21.10    9.90
  -1   7   1   13.20    8.70
   1   7  -1   -6.20    8.40
   0  -7  -1  267.27   20.30
   0  -7   1  244.88   20.30
   0  -7   1  260.97   14.40
   0  -7  -1  264.67   14.10
   0   7  -1  230.58   20.30
   0   7   1  231.88   17.70
   1  -7   1  172.08   11.90
   1  -7   1  173.18   18.70
  -1  -7  -1  170.28   11.70
   1   7   1  192.58   15.00
   2  -7   1  616.44   31.80
   2  -7   1  665.73   27.60
  -2  -7  -1  665.43   27.40
   2   7   1  651.13   29.40
  -3  -7  -1  217.08   13.20
   3  -7   1  197.48   20.70
   3  -7   1  194.48   13.00
   3   7   1  222.18   14.90
   4  -7   1  228.58   13.70
  -4  -7  -1  216.68   13.70
   4   7   1  218.18   15.00
  -5  -7  -1    6.60    4.70
   5  -7   1    5.80    4.50
   5   7   1    8.50    5.40
   6  -7   1   16.50    4.40
  -6  -7  -1   20.00    5.40
   6   7   1   16.90    5.70
   7  -7   1    1.10    3.40
  -7  -7  -1    3.00    4.50
   7   7   1    5.00    4.60
  -8  -7  -1  112.99    9.60
   8  -7   1  113.49    8.40
   8   7   1  101.29   10.00
   9  -7   1   16.40    3.40
  -9  -7  -1   13.40    4.40
   9   7   1   19.20    4.70
 -10  -7  -1    3.90    3.70
  10  -7   1    2.80    2.80
  10   7   1   -2.40    4.00
  10   7   1   12.80    9.40
  -9  -8   1    6.90    4.10
   9  -8  -1    2.80    2.80
  -9  -8   1    4.40    3.00
   9   8  -1    2.40    3.80
  -8  -8   1    8.50    4.60
   8  -8  -1   -1.50    2.90
  -8  -8   1    0.50    3.40
   8   8  -1   -5.10    3.60
   7  -8  -1    4.10    3.40
  -7  -8   1    0.90    4.80
  -7  -8   1    6.50    3.50
   7   8  -1    1.30    4.40
  -6  -8   1   93.09    8.10
  -6  -8   1   88.39   10.80
   6  -8  -1  100.59    8.00
   6   8  -1  114.19   10.30
  -5  -8   1   43.70    7.80
   5  -8  -1   55.39    7.10
  -5  -8   1   37.80    5.40
   5   8  -1   54.99    7.50
  -4  -8   1   96.19   12.50
  -4  -8   1  124.89    9.30
   4   8  -1  125.99   12.20
  -3  -8   1   40.40    5.90
  -3  -8   1   56.99    8.60
   3   8  -1   54.89    8.00
  -2  -8   1   -5.00    7.00
  -2  -8   1   11.30    5.00
   2  -8  -1   14.40   11.00
  -2   8   1   -0.80    8.20
   2   8  -1   13.70    7.20
  -1  -8   1   80.19   10.50
   1  -8  -1   72.79   11.20
   1   8  -1   65.39    9.60
  -1   8   1   83.19    9.80
   0  -8  -1    8.60    8.30
   0  -8   1   12.80    8.10
   0  -8  -1   10.70    5.20
   0   8  -1    8.30    8.70
   0   8   1   21.40    7.10
  -1  -8  -1   40.10    9.10
   1  -8   1   55.79   10.00
  -1  -8  -1   56.19    8.10
   1   8   1   56.19    8.30
   2  -8   1    0.40    8.90
  -2  -8  -1    8.60    4.50
  -2  -8  -1   10.40    7.50
   2   8   1    7.30    5.90
  -3  -8  -1   76.59   11.70
  -3  -8  -1   71.49    7.90
   3  -8   1   55.19   17.70
   3   8   1   77.69   10.70
  -4  -8  -1    3.30    5.80
  -4  -8  -1   -3.70    4.00
   4  -8   1    1.80    3.50
   4   8   1   -4.90    4.90
  -5  -8  -1    2.90    4.00
   5  -8   1    7.30    3.50
  -5  -8  -1    2.70    5.00
   5   8   1   -3.20    4.50
  -6  -8  -1   16.40    4.50
   6  -8   1   20.10    4.10
   6   8   1   15.10    4.50
   7  -8   1   46.60    5.40
  -7  -8  -1   29.00    4.60
  -7  -8  -1   52.79    7.30
   7   8   1   37.10    5.30
   8  -8   1    6.70    2.80
  -8  -8  -1    7.00    4.30
  -8  -8  -1    6.90    3.30
   8   8   1    6.50    3.70
  -6  -9   1   11.90    4.30
   6   9  -1   17.10    4.20
  -5  -9   1   13.60    4.90
   5   9  -1   12.40    4.50
  -4  -9   1   72.89    9.10
   4   9  -1   74.19    8.60
  -3  -9   1   -8.20    5.00
   3   9  -1    5.10    5.20
  -2  -9   1    0.30    5.70
   2   9  -1   -3.30    5.60
  -1  -9   1    5.90    6.40
   1   9  -1    0.20    6.70
  -1   9   1    3.80    6.90
   0  -9   1    4.20    7.20
   0  -9  -1    0.10    8.30
   0   9   1   12.90    5.90
   0   9  -1   -5.80    8.00
   1  -9   1    2.50    8.20
  -1  -9  -1    2.50    7.10
   1   9   1    7.40    5.70
  -2  -9  -1    2.20    5.60
   2   9   1    0.40    4.80
  -3  -9  -1   18.10    6.20
   3   9   1   19.70    5.00
  -4  -9  -1   76.89    6.20
  -4  -9  -1   82.89    9.60
   4   9   1   78.09    8.20
  -5  -9  -1   14.90    5.00
  -5  -9  -1   21.00    3.60
   5   9   1   33.70    4.70
  15   0  -2   30.50    5.10
  15   0  -2   36.20    5.40
  14   0  -2   86.39    9.90
  14   0  -2   79.49    9.20
  13   0  -2   14.00    5.30
  13   0  -2   17.30    6.20
 -12   0   2   81.99   16.30
  12   0  -2   83.39   10.80
  12   0  -2  101.59   11.50
 -11   0   2 2169.58   81.79
  11   0  -2 2215.98   81.29
  11   0  -2 2115.79   79.99
  11   0  -2 2202.78   75.79
  10   0  -2 1132.59   41.60
  10   0  -2 1166.38   46.90
 -10   0   2 1247.58   46.90
   9   0  -2  546.35   19.60
  -9   0   2  531.35   23.60
  -8   0   2 1125.89   42.60
   8   0  -2 1121.89   39.40
   7   0  -2   79.09    3.60
  -7   0   2   82.09    6.10
  -6   0   2 2758.42   94.89
   6   0  -2 2650.93   92.99
  -5   0   2 3746.83  129.89
   4   0  -2  209.08    7.80
  -4   0   2  221.28    8.90
  -3   0   2 2280.77   79.09
   2   0  -2 1770.72   59.39
  -2   0   2 1691.23   59.89
   1   0   2  206.98    7.30
  -1   0  -2  210.28    7.80
  -3   0  -2 2954.80  101.99
  -4   0  -2 2170.58   75.39
   4   0   2 2155.58   74.19
   5   0   2 2425.36   84.69
  -5   0  -2 2505.65   86.29
  -6   0  -2 3174.18  114.19
   6   0   2 3356.26  112.19
   7   0   2   70.69    3.30
  -7   0  -2   67.39    6.70
  -8   0  -2   27.30    5.60
   8   0   2   31.80    2.20
   8   0   2   25.90    8.50
   9   0   2  754.02   34.00
   9   0   2  772.32   33.60
   9   0   2  717.73   32.70
  -9   0  -2  854.31   33.80
   9   0   2  798.92   27.80
 -10   0  -2   34.90   10.50
  10   0   2   21.50   10.30
  10   0   2   38.80    7.80
  10   0   2   42.90    7.60
  10   0   2   48.70    3.00
  10   0   2   36.40    9.00
  11   0   2  520.35   18.90
  11   0   2  515.25   24.40
  11   0   2  553.14   25.40
  11   0   2  503.75   25.50
  12   0   2   10.70    5.80
  12   0   2   15.70    6.90
  12   0   2   13.20    6.50
  13   0   2    3.40    4.40
  13   0   2   15.90    6.50
  13   0   2    7.00    5.90
  14   0   2   -1.70    6.50
  14   0   2   -8.90    5.80
  14   0   2    0.20    3.50
  15  -1  -2    3.10    3.70
  15  -1  -2    2.40    3.70
  15   1  -2   -1.50    3.80
  15   1  -2    6.60    4.40
  14  -1  -2   -4.60    4.30
  14  -1  -2    4.30    5.10
  14   1  -2   -0.30    4.20
  14   1  -2    1.50    5.10
  13  -1  -2    7.50    5.30
  13  -1  -2    5.60    5.10
  13   1  -2   10.90    5.80
  13   1  -2    5.40    5.60
  12  -1  -2  295.87   17.00
 -12  -1   2  298.77   22.40
  12  -1  -2  245.58   19.00
  12  -1  -2  317.97   18.30
  12   1  -2  281.77   17.20
  12   1  -2  282.37   12.00
  12   1  -2  317.57   17.20
 -11  -1   2  362.76   20.70
  11  -1  -2  366.96   19.30
  11  -1  -2  315.07   21.90
  11  -1  -2  338.47   19.90
  11   1  -2  377.36   14.10
  11   1  -2  364.86   20.40
 -11   1   2  347.77   24.60
  10  -1  -2   10.50    5.90
  10  -1  -2   17.00    7.10
  10  -1  -2    5.00   10.30
 -10  -1   2    7.80    5.30
 -10   1   2   11.00    8.50
  10   1  -2    6.00    1.80
  -9  -1   2  276.77   14.50
   9  -1  -2  249.08   16.20
   9  -1  -2  245.78   22.50
  -9   1   2  279.27   15.50
   9   1  -2  275.87   10.70
  -8  -1   2  593.44   25.10
   8  -1  -2  607.74   21.90
  -8   1   2  633.24   25.30
   8   1  -2  633.44   22.30
  -7  -1   2   61.99    5.40
   7  -1  -2   57.29    2.80
   7   1  -2   62.39    3.20
  -7   1   2   65.19    5.90
  -6  -1   2  178.68    8.90
   6  -1  -2  180.78    6.80
  -6   1   2  177.08    8.90
   6   1  -2  185.98    7.00
   5  -1  -2    4.00    0.60
  -5  -1   2    2.70    1.60
  -5   1   2    6.40    1.90
   5   1  -2    4.70    0.80
  -4  -1   2 1584.64   54.19
   4   1  -2 1540.05   52.99
  -4   1   2 1483.85   53.89
  -3  -1   2  125.39    5.70
  -3   1   2  129.89    5.70
   3   1  -2  132.39    4.90
  -2   1   2 4690.03  160.98
  -1  -1  -2 3975.40  140.29
   1   1   2 4187.18  140.29
   2  -1   2 1781.82   61.59
  -2  -1  -2 1810.62   62.79
  -2   1  -2 1804.82   61.89
   2   1   2 1817.82   61.89
  -3  -1  -2 5924.91  201.68
  -3   1  -2 5802.72  200.88
  -4  -1  -2  100.89    5.40
   4  -1   2  104.89    3.80
  -4   1  -2  100.69    5.00
   4   1   2  100.79    4.00
  -5  -1  -2 5411.26  190.68
  -5   1  -2 5623.14  190.18
   6  -1   2   58.09    2.40
  -6  -1  -2   52.89    5.20
   6   1   2   52.89    2.70
  -6   1  -2   53.39    5.60
   7  -1   2   98.59    4.10
  -7  -1  -2  101.29    7.50
  -7   1  -2  111.19    8.30
   7   1   2  104.69    4.60
  -8  -1  -2  290.87   15.20
   8  -1   2  292.17   10.80
   8  -1   2  285.87   22.90
   8  -1   2  285.07   17.80
  -8   1  -2  298.77   16.00
   8   1   2  311.97   11.40
   9  -1   2  943.31   39.50
  -9  -1  -2 1051.39   39.90
   9  -1   2  940.01   40.00
   9  -1   2  979.40   40.10
   9  -1   2  960.60   39.30
  -9   1  -2  897.51   46.40
   9   1   2  978.30   40.40
   9   1   2  936.01   39.50
   9   1   2 1004.00   40.10
   9   1   2 1029.40   34.70
  10  -1   2  191.78   14.60
  10  -1   2  164.98   15.00
  10  -1   2  179.08   14.00
  10  -1   2  191.98   15.30
 -10  -1  -2  172.68   16.30
  10   1   2  183.28    7.70
  10   1   2  169.38   13.90
  10   1   2  136.09   15.60
  10   1   2  183.58   15.10
  11  -1   2   35.30    7.90
 -11  -1  -2   41.50   13.60
  11  -1   2   43.10    8.20
  11  -1   2   38.40    6.70
  11  -1   2   20.90    6.50
  11   1   2   41.70    3.60
  11   1   2   33.20    6.90
  11   1   2   47.10    8.10
  11   1   2   49.10    9.20
  12  -1   2    1.60    4.80
  12  -1   2    5.20    5.40
  12  -1   2    3.40    6.50
  12  -1   2   -0.50    7.00
  12   1   2    2.50    6.40
  12   1   2    1.50    4.30
  12   1   2   -0.80    6.90
  13  -1   2   10.60    5.30
  13  -1   2    2.90    6.00
  13  -1   2    3.70    4.10
  13   1   2    1.70    6.60
  13   1   2    6.00    4.20
  13   1   2   -3.90    6.80
  14  -1   2    2.90    3.10
  14  -1   2    2.20    5.80
  14  -1   2    8.70    4.90
  14   1   2   16.20    7.00
  14   1   2    3.00    3.70
  15  -2  -2   12.40    3.70
  15  -2  -2    9.70    3.90
  15   2  -2    9.90    4.00
  15   2  -2   19.70    5.30
  14  -2  -2   27.00    5.10
  14   2  -2   30.50    5.20
  13  -2  -2   -6.00    4.70
  13  -2  -2   -4.10    8.50
  13  -2  -2    2.20    5.40
  13   2  -2    5.50    4.70
  13   2  -2    6.50    5.70
 -12  -2   2   84.79   12.40
  12  -2  -2  104.79   11.10
  12  -2  -2  111.99   11.90
  12  -2  -2  107.99   14.30
  12   2  -2  117.79   11.80
  12   2  -2  114.99   11.90
  12   2  -2  108.19    6.70
  11  -2  -2    9.70    7.00
  11  -2  -2    1.20    8.60
 -11  -2   2    2.80   14.00
  11  -2  -2    4.40    5.90
 -11  -2   2   13.50    7.50
  11  -2  -2    5.30    6.10
  11   2  -2    7.00    2.60
  11   2  -2   17.40    9.70
 -10  -2   2    5.30    5.60
  10  -2  -2    3.80    7.10
  10  -2  -2   16.10    6.70
  10  -2  -2   13.70    8.90
 -10  -2   2   22.50   14.10
  10  -2  -2   -0.30    5.60
  10   2  -2    5.80    2.30
  10   2  -2   10.60    8.60
 -10   2   2   -1.30    9.90
   9  -2  -2  280.17   17.70
   9  -2  -2  273.87   16.10
  -9  -2   2  274.67   14.70
   9   2  -2  262.47   10.80
   9   2  -2  221.28   18.00
  -9   2   2  301.47   16.80
  -8  -2   2   15.60    4.00
  -8   2   2   27.50    5.60
   8   2  -2   23.20    2.60
  -7  -2   2    9.10    2.70
   7   2  -2    9.00    1.60
  -7   2   2   -1.70    3.60
  -6  -2   2  665.13   24.90
   6   2  -2  627.34   22.70
  -6   2   2  622.34   24.50
  -5  -2   2  938.51   33.90
   5  -2  -2  874.71   32.00
   5   2  -2  960.30   32.20
  -5   2   2  898.81   33.50
   4  -2  -2  657.53   23.20
  -4  -2   2  631.84   24.30
   4   2  -2  698.93   23.10
  -4   2   2  630.44   24.00
   3  -2  -2  308.17   11.50
  -3  -2   2  323.97   12.20
  -3   2   2  292.47   12.00
   3   2  -2  312.67   11.20
   2  -2  -2  484.75   16.90
  -2  -2   2  466.25   17.10
   2   2  -2  433.06   17.00
  -2   2   2  480.15   17.20
  -1  -2   2 1926.11   65.79
  -1  -2   2 1910.51   65.29
   1  -2  -2 1883.61   66.09
  -1   2   2 1899.41   66.29
  -1  -2  -2  986.10   34.90
   1   2   2  942.11   34.90
  -1   2  -2  972.40   33.90
   1   2   2 1025.80   34.00
  -2  -2  -2   15.50    2.00
   2   2   2   13.70    1.20
   2   2   2   14.40    2.20
  -3  -2  -2 1817.02   62.89
  -3   2  -2 1663.63   61.39
   3   2   2 1876.71   61.59
  -4  -2  -2  372.36   15.10
  -4   2  -2  387.76   14.10
   4   2   2  367.66   13.50
  -5  -2  -2 4616.94  159.88
  -5   2  -2 4582.84  158.58
  -6  -2  -2   41.20    5.10
  -6   2  -2   29.50    4.80
   6   2   2   39.50    2.40
  -7  -2  -2   46.70    6.00
   7   2   2   39.00    2.70
   8  -2   2   37.80    7.30
   8  -2   2   29.30    7.80
   8  -2   2   49.90    7.90
  -8  -2  -2   31.20    5.80
   8  -2   2   27.50    6.40
   8   2   2   43.50    3.10
   9  -2   2   60.89    8.80
  -9  -2  -2   62.59    8.70
   9  -2   2   66.69    9.30
   9  -2   2   48.70    7.40
   9  -2   2   43.10    7.00
   9   2   2   46.20   10.40
   9   2   2   53.89    3.70
   9   2   2   63.69   10.30
  10  -2   2  233.38   16.00
 -10  -2  -2  194.18   16.80
  10  -2   2  238.58   15.30
  10  -2   2  229.58   15.40
  10  -2   2  233.38   15.30
  10   2   2  227.38   17.40
  10   2   2  230.08   17.60
  10   2   2  242.58    9.90
  11  -2   2  291.97   17.00
  11  -2   2  318.67   17.50
  11  -2   2  277.37   16.40
 -11  -2  -2  265.07   21.90
  11  -2   2  295.67   16.70
  11   2   2  279.77   12.00
  11   2   2  301.57   19.10
  11   2   2  276.07   18.40
  11   2   2  296.17   17.20
  12  -2   2  151.08   13.50
  12  -2   2  175.88   12.20
  12  -2   2  162.28   12.20
  12  -2   2  136.39   11.60
  12   2   2  152.78   11.70
  12   2   2  170.28   14.50
  13  -2   2   12.40    4.10
  13  -2   2   19.50    5.80
  13  -2   2   12.50    4.70
  13   2   2   17.60    7.20
  13   2   2   20.80    5.20
  14  -2   2   -5.10    5.10
  14  -2   2    2.60    2.90
  14  -2   2    1.70    3.60
  14   2   2    1.90    3.40
  14   2   2    1.10    8.60
  15  -3  -2   18.60    3.40
  15   3  -2   14.40    3.50
  14  -3  -2    8.20    3.80
  14   3  -2   -1.40    5.60
  14   3  -2    4.70    4.00
  13  -3  -2   17.40    5.30
  13  -3  -2   19.50    7.50
 -13  -3   2    5.30   11.60
  13  -3  -2   13.90    4.90
  13   3  -2   12.70    6.00
  13   3  -2   13.10    5.20
  12  -3  -2  217.28   15.50
  12  -3  -2  243.98   14.60
 -12  -3   2  228.78   20.60
  12  -3  -2  198.98   14.20
  12   3  -2  220.78   17.20
  11  -3  -2  214.18   14.40
 -11  -3   2  218.58   16.80
 -11  -3   2  236.98   20.20
  11  -3  -2  223.68   15.10
  11  -3  -2  231.08   15.00
  11  -3  -2  230.28   16.00
  11   3  -2  215.88   11.00
  11   3  -2  244.28   17.10
  10  -3  -2   33.90    7.90
  10  -3  -2   18.80    5.80
 -10  -3   2   11.40    9.40
  10  -3  -2   40.00    7.20
  10  -3  -2   22.30    7.00
 -10  -3   2   42.80    8.00
  10   3  -2   25.00    8.00
  10   3  -2   21.40    3.40
   9  -3  -2  196.18   14.00
   9  -3  -2  177.58   13.00
   9  -3  -2  197.58   14.50
  -9  -3   2  192.78   13.00
  -9  -3   2  199.78   18.60
   9  -3  -2  170.28   15.20
   9   3  -2  202.98   15.90
   9   3  -2  219.58    9.30
  -8  -3   2  -11.70    9.90
   8  -3  -2   11.60    7.70
   8  -3  -2   13.40    5.50
  -8  -3   2   10.90    4.30
   8  -3  -2    8.50    5.40
   8   3  -2   12.10    7.30
   8   3  -2    9.40    2.30
  -8   3   2    9.10    6.50
  -7  -3   2  143.19    9.10
   7   3  -2  158.88    6.80
  -7   3   2  138.49   10.20
  -6  -3   2  366.06   15.80
   6   3  -2  363.16   13.70
  -6   3   2  353.16   15.70
  -5  -3   2  533.95   21.00
  -5   3   2  529.45   20.70
   5   3  -2  521.05   19.10
  -4  -3   2 1738.93   59.09
   4   3  -2 1634.04   57.49
  -4   3   2 1597.04   58.59
   3  -3  -2  169.88    6.50
  -3  -3   2  168.68    7.80
   3   3  -2  176.88    6.80
  -3   3   2  157.28    7.80
  -2  -3   2 1839.52   64.29
   2  -3  -2 1859.11   63.79
  -2  -3   2 1816.12   63.39
  -2   3   2 1844.92   64.59
  -1  -3   2 2965.20   98.19
  -1  -3   2 2822.12   98.69
   1  -3  -2 2753.42   98.99
  -1   3   2 2914.71   99.59
   0  -3  -2  834.02   29.90
   0   3   2  860.81   30.30
   0   3   2  799.62   29.00
  -1  -3  -2  117.09    5.90
  -1   3  -2  110.49    5.40
   1   3   2  141.69    6.30
   1   3   2  123.49    4.90
  -2  -3  -2   94.09    5.40
   2   3   2   98.99    5.50
   2   3   2  100.89    4.20
  -2   3  -2  101.59    4.70
  -3  -3  -2 1303.67   46.20
   3   3   2 1257.77   44.50
  -4  -3  -2  423.96   17.00
   4   3   2  398.76   14.90
  -5  -3  -2  135.99    8.20
   5   3   2  142.69    5.90
  -6  -3  -2   90.69    7.30
   6   3   2   98.89    4.70
   7  -3   2  529.05   24.50
  -7  -3  -2  558.54   23.90
   7  -3   2  562.34   25.60
   7  -3   2  594.94   25.50
   7  -3   2  567.84   24.80
   7   3   2  514.55   25.90
   7   3   2  557.44   20.40
   8  -3   2  360.16   19.20
   8  -3   2  374.06   19.40
  -8  -3  -2  400.66   26.70
   8  -3   2  372.36   19.60
   8  -3   2  379.66   19.00
  -8  -3  -2  361.86   18.40
   8   3   2  337.77   20.60
   8   3   2  380.66   14.40
   9  -3   2    4.80    5.00
  -9  -3  -2    5.50    6.20
   9  -3   2    1.20    5.60
  -9  -3  -2   12.80   13.60
   9  -3   2   -2.60    6.10
   9  -3   2   -1.10    5.40
   9   3   2    2.60    8.60
   9   3   2   -1.10    2.30
  10  -3   2    0.80    5.90
 -10  -3  -2    1.10    8.70
  10  -3   2    1.30    4.90
  10  -3   2    5.70    5.10
  10  -3   2   -2.10    4.80
 -10  -3  -2   26.10   13.70
  10   3   2   -1.80    7.90
  10   3   2   -8.10   12.80
  10   3   2    3.10    2.90
  11  -3   2   86.09   10.00
  11  -3   2   68.69    9.40
  11  -3   2   88.19    9.80
  11  -3   2   77.59   10.90
  11   3   2   90.99   13.50
  11   3   2   90.89   10.20
  12  -3   2    4.00    4.80
  12  -3   2    9.20    4.10
  12  -3   2   11.60    4.50
  12  -3   2   11.80    5.30
  12   3   2   16.70    7.80
  12   3   2    4.70    5.00
  13  -3   2   -2.20    3.50
  13  -3   2    2.80    4.50
  13   3   2    6.60    7.40
  13   3   2    0.30    3.90
  14  -3   2    1.50    4.30
  14  -3   2   -0.20    3.30
  14   3   2   -1.30    3.30
 -14  -4   2   12.30    8.90
  14  -4  -2    3.70    3.30
  14   4  -2    7.70    3.60
 -13  -4   2    7.60    8.10
  13  -4  -2    3.50    3.70
  13  -4  -2    5.60    6.60
  13   4  -2    2.00    6.50
  13   4  -2   -0.90    4.00
  12  -4  -2   11.70    5.80
  12  -4  -2   13.80    4.90
 -12  -4   2   17.40    8.00
  12   4  -2   22.80    7.20
  11  -4  -2   37.40    6.40
  11  -4  -2   19.10    6.50
 -11  -4   2   30.00    8.90
  11   4  -2   35.10    7.50
  10  -4  -2   49.99    7.10
 -10  -4   2  101.59   13.20
  10  -4  -2   63.39    8.00
 -10  -4   2   80.99   12.20
  10  -4  -2   73.69    9.90
  10   4  -2   63.79    9.10
   9  -4  -2  113.09   12.10
   9  -4  -2  117.19   12.00
  -9  -4   2  101.69   14.50
   9  -4  -2  131.09   11.30
  -9  -4   2  118.59   11.90
   9   4  -2  133.89   13.10
   8  -4  -2    4.40    5.60
   8  -4  -2    3.00    5.40
  -8  -4   2    6.40    6.90
   8  -4  -2   10.00    6.80
  -8  -4   2   12.50    4.90
   8   4  -2   12.50    6.40
  -7  -4   2 1156.68   45.20
  -7  -4   2 1117.79   43.20
   7  -4  -2 1172.08   43.60
   7  -4  -2 1085.59   43.40
   7  -4  -2 1151.08   44.10
   7   4  -2 1094.89   44.30
  -5  -4   2   16.50    3.60
  -5   4   2   15.90    4.40
  -4  -4   2 1499.75   54.69
  -4   4   2 1536.15   54.69
  -3  -4   2  977.50   34.50
  -3   4   2  900.71   34.80
  -2  -4   2   40.00    2.90
   2  -4  -2   47.30    3.10
  -2  -4   2   43.10    3.80
  -2   4   2   42.60    4.60
  -1  -4   2  468.65   17.20
  -1  -4   2  478.45   17.10
   1  -4  -2  492.55   18.00
  -1   4   2  485.55   19.00
   0  -4  -2   93.69    5.40
   0   4   2   95.99    5.90
  -1  -4  -2 1665.53   60.29
   1   4   2 1739.73   60.99
  -2  -4  -2  862.51   30.60
   2   4   2  793.72   28.80
  -2   4  -2  784.62   29.50
  -3  -4  -2   33.10    4.40
   3   4   2   38.60    2.90
  -4  -4  -2 2287.07   83.39
   4   4   2 2383.56   81.09
  -5  -4  -2  275.37   13.60
   5  -4   2  299.47   19.30
   5   4   2  267.97   11.10
   6  -4   2  130.59   11.70
   6  -4   2  141.69   11.80
  -6  -4  -2  149.19   15.00
  -6  -4  -2  148.79    9.80
   6  -4   2  140.09   10.90
   6   4   2  133.59   12.90
   6   4   2  142.19    6.80
   7  -4   2  346.87   18.00
   7  -4   2  296.17   18.20
  -7  -4  -2  330.67   17.20
  -7  -4  -2  320.47   20.20
   7  -4   2  318.17   17.50
   7  -4   2  331.97   17.70
   7   4   2  370.86   13.80
   7   4   2  336.37   18.90
  -8  -4  -2   20.00    9.20
   8  -4   2   22.30    5.20
   8  -4   2   22.80    6.30
   8  -4   2   15.60    5.70
  -8  -4  -2   14.30    6.30
   8  -4   2   22.40    6.10
   8   4   2   25.10    7.10
   8   4   2   15.00    3.10
   9  -4   2   16.20    5.00
  -9  -4  -2   15.20    9.30
   9  -4   2   21.60    5.70
   9  -4   2   40.40    7.10
   9  -4   2   29.80    6.90
  -9  -4  -2   13.40    8.10
   9   4   2   27.40    4.10
   9   4   2   25.50    7.60
 -10  -4  -2  361.76   23.40
  10  -4   2  362.66   17.80
  10  -4   2  321.97   18.20
  10  -4   2  367.06   18.30
  10   4   2  333.47   20.70
  10   4   2  374.26   20.40
  10   4   2  333.87   15.70
 -11  -4  -2   87.19   13.10
  11  -4   2   94.49    9.90
  11  -4   2   86.59    9.10
  11  -4   2   83.79    9.50
  11   4   2  134.49   13.80
 -12  -4  -2   -0.10   11.00
  12  -4   2   -0.50    3.50
  12  -4   2    8.00    4.40
  12  -4   2    4.80    5.00
  12   4   2    3.30    6.70
  12   4   2    1.10    4.20
  13  -4   2   -2.40    3.80
  13  -4   2    1.30    2.90
  13   4   2    5.20   10.90
  13   4   2   -2.00    3.30
 -13  -5   2    5.50    8.70
  13  -5  -2    1.70    3.00
 -13  -5   2    5.80    5.40
  13   5  -2    0.90    3.60
  12  -5  -2    3.10    3.70
 -12  -5   2    9.30    6.00
  12   5  -2    3.00    5.80
 -11  -5   2    2.50    6.10
  11  -5  -2    2.60    5.60
  11  -5  -2   -1.50    3.60
  11   5  -2   -1.80    5.50
  10  -5  -2   25.30    5.10
 -10  -5   2   43.60    7.80
  10   5  -2   28.80    6.60
  -9  -5   2   11.80    7.80
   9  -5  -2   10.60    5.20
   9  -5  -2    6.00    4.80
  -9  -5   2   13.70    6.60
   9   5  -2   12.20    5.90
   8  -5  -2   14.90    5.90
  -8  -5   2    7.90    6.70
  -8  -5   2   16.20    6.80
   8  -5  -2    5.40    5.10
   8   5  -2   12.60    6.30
   7  -5  -2   23.80    6.20
  -7  -5   2   30.70    7.00
   7  -5  -2   13.60    5.60
  -7  -5   2   12.80    5.90
   7   5  -2   14.80    6.20
  -6  -5   2    5.30    4.60
  -6  -5   2    7.80    6.00
   6  -5  -2   -0.80    5.30
   6  -5  -2    1.90    5.40
   6   5  -2  -12.70    6.10
   5  -5  -2  289.57   16.30
  -5  -5   2  274.27   14.00
   5  -5  -2  280.57   15.80
  -5  -5   2  274.47   16.10
   5   5  -2  300.87   17.70
  -4  -5   2   11.90    6.00
   4  -5  -2    6.20    5.80
  -4  -5   2    5.30    3.60
  -4   5   2    0.40    5.40
  -3  -5   2  693.13   27.10
  -3   5   2  744.43   28.60
  -2   5   2    2.40    4.00
   1  -5  -2  615.04   22.70
  -1   5   2  646.14   25.30
   0  -5  -2  101.89    6.50
   0   5   2  107.79    8.00
  -1  -5  -2  456.65   18.40
  -2  -5  -2   14.40    3.50
   3  -5   2   34.10    5.60
  -3  -5  -2   38.90    5.70
  -3  -5  -2   33.70    6.50
   3  -5   2   28.10    5.70
   3  -5   2   36.40    6.40
   3   5   2   38.60    6.40
  -4  -5  -2    3.60    6.10
   4  -5   2   12.20    4.80
   4  -5   2   11.00    4.80
  -4  -5  -2    8.60    4.10
   4  -5   2    3.60    5.20
   4   5   2    2.00    5.30
  -5  -5  -2  518.45   24.00
  -5  -5  -2  461.15   22.10
   5  -5   2  508.05   22.50
   5  -5   2  506.65   23.00
   5  -5   2  526.35   22.90
   5   5   2  491.05   23.30
  -6  -5  -2    4.60    5.30
   6  -5   2    2.10    4.30
   6  -5   2   -4.80    5.10
   6  -5   2    4.10    4.70
  -6  -5  -2    8.80    6.70
   6   5   2    6.20    5.90
   7  -5   2 2523.25   88.29
  -7  -5  -2 2444.66   89.79
  -7  -5  -2 2350.06   88.69
   7  -5   2 2481.25   88.69
   7  -5   2 2424.56   88.09
   7   5   2 2312.77   88.69
   8  -5   2  135.59   11.60
   8  -5   2  135.49   10.70
   8  -5   2  131.49   11.30
  -8  -5  -2  114.59   14.10
  -8  -5  -2  136.89   14.30
   8   5   2  130.19   12.50
   9  -5   2    2.00    4.40
   9  -5   2    0.10    4.40
   9  -5   2   -2.50    3.90
  -9  -5  -2   -0.40    6.90
   9   5   2    6.10    6.30
  10  -5   2    5.00    5.40
  10  -5   2   -1.00    3.70
 -10  -5  -2   -0.60    7.10
  10  -5   2    6.20    4.10
  10   5   2   -2.50    6.60
  10   5   2   20.60    6.80
  11  -5   2   12.30    3.80
  11  -5   2   14.60    4.40
 -11  -5  -2   15.10    7.20
  11   5   2   23.10    7.10
  12  -5   2   37.20    5.00
 -12  -5  -2   21.40    7.50
  12  -5   2   36.00    5.40
  12   5   2   48.10    6.40
  12   5   2   27.50    7.20
  12  -6  -2   12.00    3.30
 -12  -6   2    6.40    5.80
 -12  -6   2    6.10    4.40
  12   6  -2   12.40    5.20
  11  -6  -2  117.09    8.40
 -11  -6   2  115.69   10.20
  11   6  -2  101.29    9.90
  10  -6  -2  146.29   10.10
 -10  -6   2  154.28   11.60
  10   6  -2  135.59   11.50
   9  -6  -2   26.70    5.10
  -9  -6   2   16.70    5.60
   9   6  -2   33.90    6.70
   8  -6  -2  165.58   11.60
   8  -6  -2  160.38   13.30
  -8  -6   2  158.58   13.00
   8   6  -2  159.98   12.80
  -7  -6   2   37.50    7.00
   7  -6  -2   30.40    7.00
   7  -6  -2   20.20    5.10
  -7  -6   2   30.80    9.10
   7   6  -2   26.30    6.20
   6  -6  -2   12.10    5.50
  -6  -6   2   18.10    5.80
  -6  -6   2   11.10    7.80
   6   6  -2   21.80    6.70
   5  -6  -2    6.70    5.80
  -5  -6   2    6.40    7.30
  -5  -6   2    3.50    5.40
   5   6  -2    5.70    6.30
   4  -6  -2   92.49   10.50
  -4  -6   2  113.99   10.70
   4  -6  -2   83.39   11.00
   4   6  -2   97.09   13.50
   3  -6  -2   59.19    7.70
   3  -6  -2   55.39    6.50
  -3  -6   2   54.09    7.50
   3   6  -2   42.30    8.90
  -2  -6   2   12.70    5.80
   2  -6  -2   -6.80    6.70
   2  -6  -2   12.50   14.00
   2  -6  -2   30.00    5.60
  -2   6   2   22.60    9.30
  -2   6   2   10.70    7.40
   2   6  -2    2.40    9.10
  -1  -6   2   98.09   16.00
   1  -6  -2   73.79    9.20
  -1  -6   2   95.39   10.40
   1  -6  -2   94.69    9.30
   1   6  -2   64.09   12.30
  -1   6   2  123.09   11.90
  -1   6   2  104.29   14.80
   0  -6   2  255.37   20.70
   0  -6   2  293.17   15.30
   0  -6  -2  277.07   14.80
   0  -6   2  266.17   15.30
   0   6   2  294.47   17.80
   1  -6   2   17.90    5.20
  -1  -6  -2   12.50    5.30
  -1  -6  -2    4.50    5.10
   1  -6   2    6.30    9.90
   1   6   2   10.60    6.90
   2  -6   2   44.30    6.30
  -2  -6  -2   42.40    6.20
   2  -6   2   46.60    7.60
  -2  -6  -2   62.39    7.60
   2  -6   2   35.50   11.60
   2   6   2   49.80    7.90
  -3  -6  -2   -7.90    4.80
   3  -6   2   -0.20    4.30
  -3  -6  -2   -0.70    5.30
   3  -6   2  -18.20   10.30
   3  -6   2   11.20    6.10
   3  -6   2    0.50    4.80
   3   6   2    3.80    5.50
   4  -6   2    4.00    5.80
   4  -6   2    7.60    4.70
  -4  -6  -2    3.20    5.80
   4  -6   2   -0.90    5.40
   4  -6   2    6.70   11.20
  -4  -6  -2    6.10    5.60
   4   6   2   -0.70    5.30
   5  -6   2   85.89    9.60
   5  -6   2   82.29   11.20
  -5  -6  -2   90.09   10.20
   5  -6   2   76.49    9.70
  -5  -6  -2   74.99   11.60
   5   6   2   73.39   10.60
  -6  -6  -2  471.65   23.40
   6  -6   2  495.75   22.20
  -6  -6  -2  447.06   23.90
   6  -6   2  510.35   22.60
   6  -6   2  496.75   23.20
   6   6   2  472.65   23.10
   7  -6   2    3.30    4.50
   7  -6   2    7.10    4.10
   7  -6   2   14.80    6.50
  -7  -6  -2    5.50    5.70
   7   6   2    2.40    5.40
   8  -6   2   28.70    6.20
   8  -6   2   34.10    5.10
  -8  -6  -2   22.50    5.90
   8  -6   2   28.60    4.90
   8   6   2   34.40    6.70
   9  -6   2   91.29    9.10
  -9  -6  -2   87.49   10.40
   9  -6   2   93.39    8.40
   9   6   2   99.89   10.70
 -10  -6  -2   14.70    6.20
  10  -6   2    9.20    4.60
  10   6   2   18.50    6.50
  10   6   2   20.40    5.80
  11  -6   2   17.70    3.30
 -11  -6  -2   33.50    6.10
  11  -6   2   19.40    4.90
  11   6   2   17.10    6.60
  11   6   2   22.70    4.30
 -11  -7   2   -3.30    3.50
 -11  -7   2   -0.70    4.50
  11  -7  -2   -1.00    2.60
  11   7  -2    1.00    4.00
 -10  -7   2    4.60    5.00
  10  -7  -2    4.00    3.10
 -10  -7   2    2.20    3.70
  10   7  -2    4.50    4.10
   9  -7  -2   -0.90    3.30
  -9  -7   2   -1.90    3.70
   9   7  -2    2.20    4.30
   8  -7  -2    7.20    4.20
  -8  -7   2   10.60    4.40
   8   7  -2   17.50    5.70
   7  -7  -2  157.28   10.90
  -7  -7   2  146.79   11.50
   7   7  -2  181.48   13.00
  -6  -7   2    0.60    4.60
   6  -7  -2    0.90    4.40
   6   7  -2   -4.10    5.40
   5  -7  -2   18.90    5.30
  -5  -7   2   16.40    5.70
   5   7  -2   21.30    6.90
   4  -7  -2  252.37   15.50
  -4  -7   2  308.47   16.20
   4   7  -2  307.87   18.40
   3  -7  -2    3.20    5.50
  -3  -7   2   -5.20    6.80
  -3  -7   2    5.80    5.20
   3   7  -2    4.60    7.50
  -3   7   2   -5.00    9.00
   2  -7  -2   98.59   14.10
  -2  -7   2   70.39   10.00
   2  -7  -2   86.49    9.50
  -2  -7   2   87.19   12.00
  -2   7   2   86.99   10.50
   2   7  -2   70.59   10.20
   1  -7  -2   29.80   11.00
  -1  -7   2   18.90    9.30
   1  -7  -2   32.70    5.80
  -1  -7   2   32.60    6.50
   1   7  -2   11.90    9.50
  -1   7   2   27.10    8.20
   0  -7  -2   76.59    9.10
   0  -7   2   89.49   12.20
   0  -7  -2   60.69   10.90
   0   7   2   90.79   12.60
   1  -7   2  143.89   10.70
   1  -7   2  135.49   17.30
  -1  -7  -2  150.28   11.20
   1   7   2  156.68   13.70
   2  -7   2    6.60    9.40
   2  -7   2   -1.80    4.60
  -2  -7  -2    0.10    4.50
   2   7   2    0.30    5.70
  -3  -7  -2  310.07   16.40
   3  -7   2  290.27   21.80
   3  -7   2  326.07   16.70
   3   7   2  321.47   18.10
  -4  -7  -2    4.60    4.70
   4  -7   2    1.00    4.50
   4  -7   2   -2.90   10.10
   4   7   2    7.90    5.20
  -5  -7  -2   25.40    5.90
   5  -7   2   37.90    5.90
   5   7   2   36.70    6.50
   6  -7   2    2.50    3.80
  -6  -7  -2    4.10    4.70
   6   7   2   -3.00    4.70
   7  -7   2   90.79    8.20
   7   7   2   89.19    9.40
  -8  -7  -2    2.60    4.30
   8  -7   2   -0.30    3.00
   8   7   2    0.00    4.40
   9  -7   2   14.60    3.40
  -9  -7  -2   12.20    4.60
   9   7   2   16.30    4.70
 -10  -7  -2    2.60    3.60
  10  -7   2    0.40    2.50
  10   7   2    7.60    4.60
  10   7   2   17.20    6.80
  -9  -8   2   25.70    3.90
  -9  -8   2   28.50    5.00
   9  -8  -2   21.00    3.50
   9   8  -2   29.00    4.40
  -8  -8   2  162.88   11.30
  -8  -8   2  139.39    8.90
   8  -8  -2  137.29    8.30
   8   8  -2  151.38   10.20
   7  -8  -2  162.98    9.50
  -7  -8   2  162.28    9.90
  -7  -8   2  174.68   12.80
   7   8  -2  159.28   11.40
   6  -8  -2   -0.30    4.00
  -6  -8   2    4.60    5.70
  -6  -8   2    3.70    3.90
   6   8  -2   10.80    5.20
   5  -8  -2   20.70    5.10
  -5  -8   2   31.70    7.20
  -5  -8   2   24.90    4.60
   5   8  -2   24.90    5.90
  -4  -8   2   48.20    8.20
  -4  -8   2   45.60    5.70
   4   8  -2   54.09    8.00
  -3  -8   2   47.10    8.20
  -3  -8   2   54.39    6.10
  -3   8   2   37.70    9.00
   3   8  -2   62.69    8.90
  -2  -8   2    7.80    5.30
  -2  -8   2    8.00    6.90
  -2   8   2    9.00    7.10
   2   8  -2   14.20    7.80
   1  -8  -2  258.87   21.80
   1  -8  -2  326.77   14.90
  -1  -8   2  326.67   20.00
  -1   8   2  347.07   18.20
   1   8  -2  326.87   20.30
   0  -8   2   43.60    8.40
   0  -8  -2   31.70    5.70
   0  -8  -2   42.90    9.80
   0   8   2   40.80    7.40
   0   8  -2   38.50   13.60
  -1  -8  -2    8.40    4.50
  -1  -8  -2    6.10    7.50
   1  -8   2    0.00    7.90
   1   8   2    3.50    5.80
   2  -8   2   83.29   10.80
  -2  -8  -2   95.79   13.60
  -2  -8  -2  100.79    8.80
   2   8   2   87.29   10.80
  -3  -8  -2  175.08   11.10
   3  -8   2  136.79   16.80
  -3  -8  -2  180.08   14.80
   3   8   2  220.78   13.70
  -4  -8  -2    7.80    4.00
   4  -8   2    3.70    3.40
   4   8   2   11.80    4.80
   5  -8   2   37.70    5.70
  -5  -8  -2   38.50    5.40
   5   8   2   35.40    5.70
  -6  -8  -2   89.69    8.30
   6  -8   2   97.69    7.10
   6   8   2  103.99    8.70
  -7  -8  -2    9.90    3.70
   7  -8   2   11.80    3.10
   7   8   2   14.00    4.10
  -8  -8  -2    1.30    3.90
   8  -8   2    1.70    2.50
  -8  -8  -2    0.20    3.10
   8   8   2    6.40    3.80
  -6  -9   2    2.20    4.00
   6   9  -2    6.30    4.10
  -5  -9   2   12.50    4.90
   5   9  -2   19.00    4.80
  -4  -9   2  136.29   10.90
   4   9  -2  135.79   10.90
  -3  -9   2    1.30    5.10
   3   9  -2    4.80    5.60
  -2  -9   2   -1.60    5.30
   2   9  -2   -6.10    6.30
  -2   9   2   16.40    6.80
  -1  -9   2   10.50    6.10
  -1   9   2    2.60    6.10
   1   9  -2    0.10    7.50
   0  -9  -2  -17.10   12.90
   0  -9   2    8.00    6.60
   0   9   2   11.30    5.40
  -1  -9  -2   -2.10    7.40
   1  -9   2   -1.20    7.40
   1   9   2    3.20    4.80
  -2  -9  -2    5.50    6.40
   2   9   2    2.90    4.60
  -3  -9  -2    1.70    3.60
  -3  -9  -2   13.70    5.60
   3   9   2    8.00    4.20
  -4  -9  -2    4.20    3.10
  -4  -9  -2    3.80    5.00
   4   9   2    7.70    4.00
  -5  -9  -2   35.70    5.80
  -5  -9  -2   39.40    5.30
   5   9   2   48.70    6.40
  16   0  -3    2.80    3.50
  16   0  -3    0.60    3.50
  15   0  -3    2.10    4.00
  15   0  -3    3.80    4.60
  14   0  -3    2.30    4.50
  14   0  -3    4.80    5.00
  13   0  -3   -2.30    5.20
  13   0  -3   -2.10    5.50
  12   0  -3   10.00    5.30
 -12   0   3   -7.50   11.50
  12   0  -3    2.20    6.10
  11   0  -3    1.20    6.80
  11   0  -3    3.10    5.90
  11   0  -3    0.10    1.70
 -11   0   3    1.80    8.30
  10   0  -3   -2.10    7.90
  10   0  -3    1.00    1.40
 -10   0   3    8.80    6.10
  -9   0   3    0.40    4.50
   9   0  -3    0.90    1.20
   8   0  -3   -1.30    0.90
  -8   0   3    0.10    3.20
  -7   0   3    3.40    2.60
   7   0  -3    2.30    0.80
  -6   0   3   -1.50    1.70
   6   0  -3    0.70    0.70
   5   0  -3    1.10    0.60
  -5   0   3    0.30    1.40
  -4   0   3   -0.60    1.30
   4   0  -3    0.30    0.50
  -3   0   3    1.70    1.00
   3   0  -3    2.00    0.60
   2   0  -3    0.60    0.40
  -2   0   3   -0.20    0.80
  -1   0   3    0.00    0.70
   0   0   3   -0.40    0.70
   1   0   3    0.70    0.70
  -2   0  -3    1.70    1.00
   3   0   3    0.50    0.40
  -3   0  -3   -1.40    1.20
  -4   0  -3    1.90    1.70
   4   0   3    0.70    0.40
   5   0   3    1.80    0.60
  -5   0  -3    0.10    2.10
  -6   0  -3   -2.40    2.80
   6   0   3    0.40    0.60
   7   0   3    1.00    0.80
  -7   0  -3   -3.00    3.90
   8   0   3   -1.20    6.80
   8   0   3    1.70    1.00
   8   0   3   -0.80    7.90
  -8   0  -3    3.80    5.70
  -9   0  -3    1.90    8.20
   9   0   3    0.50    1.20
   9   0   3    8.80    7.80
   9   0   3   -3.60    8.40
   9   0   3   12.30    7.20
   9   0   3   -5.90    6.40
  10   0   3   -2.00    6.60
  10   0   3   -2.70    7.30
  10   0   3  -12.20    8.30
  10   0   3    0.40    5.70
  10   0   3    0.00    1.20
  11   0   3    8.70    6.50
  11   0   3   -3.20    6.40
  11   0   3   -0.50    5.70
  11   0   3   -1.20   10.00
  12   0   3    1.90    6.40
  12   0   3    0.00    6.10
  12   0   3   -4.00    5.10
  13   0   3   10.80    6.00
  13   0   3    0.80    3.80
  13   0   3   -3.00    6.40
  14   0   3   -9.80    6.20
  14   0   3    2.00    3.60
  16  -1  -3   -0.10    3.70
  16  -1  -3    7.70    3.20
  16   1  -3    1.90    3.80
  16   1  -3    1.90    3.60
  15  -1  -3   25.70    4.70
  15  -1  -3   34.60    5.60
  15   1  -3   36.50    5.40
  15   1  -3   23.90    5.20
  14  -1  -3   23.60    5.70
  14  -1  -3   34.10    5.70
  14   1  -3   37.40    6.20
  13  -1  -3  118.29   11.10
  13  -1  -3  115.19   11.70
  13   1  -3  113.39   11.70
  13   1  -3  112.09   11.20
 -12  -1   3   14.90   11.10
  12  -1  -3   13.80    7.10
  12  -1  -3   15.00    6.10
  12   1  -3   21.00    6.90
 -12   1   3   10.90   14.80
  12   1  -3   11.20    6.40
  12   1  -3   22.20    3.20
 -11  -1   3  410.96   21.40
  11  -1  -3  354.56   20.60
  11  -1  -3  397.06   20.10
 -11   1   3  403.76   24.10
  11   1  -3  393.16   15.10
  11   1  -3  348.97   20.80
  10  -1  -3   11.60    7.90
  10  -1  -3    5.20    5.60
 -10  -1   3   12.70    5.10
  10   1  -3    6.10    1.80
  10   1  -3    8.30   10.10
 -10   1   3    6.00    7.20
   9  -1  -3   -2.00    5.90
  -9  -1   3    1.90    4.10
  -9   1   3    1.30    5.20
   9   1  -3    1.10    1.50
  -8  -1   3  651.33   27.00
   8   1  -3  669.33   24.10
  -8   1   3  689.73   27.20
  -7  -1   3  660.03   26.20
  -7   1   3  666.93   26.20
   7   1  -3  671.93   23.80
  -6  -1   3    5.90    2.10
  -6   1   3    8.90    2.60
   6   1  -3    4.90    1.10
  -5  -1   3 1538.65   59.39
   5   1  -3 1738.13   58.09
  -5   1   3 1759.82   59.59
  -4  -1   3  699.63   25.00
  -4   1   3  656.13   24.80
   4   1  -3  674.83   23.70
  -3  -1   3  355.76   13.40
  -3   1   3  348.27   13.30
   3   1  -3  343.37   12.40
  -2  -1   3 2722.83   98.49
  -2   1   3 2884.71   98.69
   2   1  -3 2959.40   97.89
   0  -1  -3   12.10    1.80
   0  -1   3   15.40    0.80
   0   1   3   12.40    1.60
   1  -1   3 1552.34   51.59
  -1  -1  -3 1500.75   52.79
   1   1   3 1462.45   52.59
   1   1   3 1520.75   51.89
  -3  -1  -3  818.42   29.70
   3  -1   3  860.31   28.20
   3   1   3  823.32   28.50
  -3   1  -3  781.52   28.90
  -4  -1  -3    9.50    2.00
   4  -1   3   12.20    0.80
   4   1   3   13.00    1.00
   5  -1   3  984.50   33.90
  -5  -1  -3  987.70   36.20
   5   1   3  992.40   34.20
  -5   1  -3  958.80   35.50
  -6  -1  -3  112.29    7.50
   6  -1   3  118.89    4.60
  -6   1  -3  125.29    8.00
   6   1   3  119.39    4.90
  -7  -1  -3  316.37   14.70
   7  -1   3  281.97   10.50
   7   1   3  285.27   11.00
  -7   1  -3  289.77   14.50
   8  -1   3  280.07   10.00
   8  -1   3  250.37   17.40
   8  -1   3  258.87   16.30
  -8  -1  -3  286.77   15.20
   8  -1   3  286.77   17.60
   8  -1   3  233.98   16.10
   8   1   3  281.17   17.60
   8   1   3  285.57   10.60
   9  -1   3  104.09   13.30
   9  -1   3  126.69   12.80
   9  -1   3  100.59   11.90
  -9  -1  -3  118.29   12.90
   9  -1   3  132.49   12.90
   9   1   3   97.79   12.40
   9   1   3   90.69   10.60
   9   1   3  113.19    5.40
   9   1   3  135.69   14.00
 -10  -1  -3  212.68   20.20
  10  -1   3  210.78   15.90
  10  -1   3  214.98   15.20
  10  -1   3  231.98   16.10
  10  -1   3  228.18   16.00
  10   1   3  224.88   17.10
  10   1   3  218.68   16.70
  10   1   3  233.48   15.40
  10   1   3  239.48    9.40
  11  -1   3   15.40    6.50
  11  -1   3   15.70    6.30
  11  -1   3   18.40    6.60
  11  -1   3   14.60    6.30
  11   1   3    5.80    5.50
  11   1   3   11.40    2.20
  11   1   3   19.40    7.80
  11   1   3    8.90    6.90
  12  -1   3   -1.90    4.50
  12  -1   3    1.90    5.80
  12  -1   3   -0.70    5.40
  12  -1   3    6.60    6.80
  12   1   3   -3.90    4.30
  12   1   3    5.40    9.30
  12   1   3    5.80    6.40
  13  -1   3   -1.20    5.30
  13  -1   3    6.40    5.40
  13  -1   3    3.60    4.10
  13   1   3    8.30    4.30
  13   1   3    6.80    6.30
  14  -1   3   31.60    5.60
  14  -1   3   20.70    3.80
  14  -1   3   32.70    5.60
  14   1   3   29.20    6.10
  14   1   3   26.80    4.40
  15  -2  -3    0.10    4.30
  15  -2  -3    2.40    3.30
  15   2  -3    0.30    4.30
  15   2  -3    7.30    4.20
  14  -2  -3   27.20    5.20
  14  -2  -3   49.10    6.60
  14   2  -3   37.90    6.20
  14   2  -3   43.00    6.50
  13  -2  -3    1.00    5.80
  13  -2  -3    4.00    4.30
  13   2  -3    0.00    5.30
  13   2  -3   -2.10    5.10
 -12  -2   3  363.16   23.20
 -12  -2   3  303.27   26.30
  12  -2  -3  358.76   19.70
  12  -2  -3  373.06   19.20
  12   2  -3  343.67   14.50
 -11  -2   3    7.50   12.70
  11  -2  -3   19.20    9.70
  11  -2  -3   31.00    7.70
 -11  -2   3   23.50    7.70
  11  -2  -3   29.10    6.60
  11   2  -3   24.60    8.90
  11   2  -3   18.20    2.90
  10  -2  -3  141.09   12.60
 -10  -2   3  160.88   21.90
  10  -2  -3  119.79   12.60
  10  -2  -3  152.78   14.20
 -10  -2   3  127.89   11.60
 -10   2   3  168.38   15.40
  10   2  -3  151.28    7.20
  10   2  -3  135.59   15.20
   9  -2  -3   40.20    9.00
   9  -2  -3   51.19    7.60
  -9  -2   3   34.20    5.80
  -9   2   3   43.70    7.80
   9   2  -3   48.90    3.70
   9   2  -3   34.30    8.40
  -8  -2   3   37.70    5.70
   8   2  -3   28.00    2.90
  -8   2   3   23.70    5.40
  -7  -2   3   89.39    6.40
   7  -2  -3   92.69    4.90
  -7   2   3   91.99    7.40
   7   2  -3   88.69    4.40
  -6  -2   3   14.30    2.80
  -6   2   3   11.70    3.10
  -5  -2   3  330.27   13.30
   5   2  -3  311.77   11.50
  -5   2   3  295.77   12.90
  -4   2   3   25.40    3.10
   4   2  -3   29.70    2.00
   3  -2  -3  615.84   22.80
  -3  -2   3  634.24   23.10
  -3   2   3  624.34   23.10
   3   2  -3  638.04   22.10
  -2  -2   3  924.31   31.60
   2  -2  -3  865.61   31.70
  -2   2   3  877.51   31.90
  -1  -2   3 1513.95   53.09
  -1  -2   3 1592.94   53.49
   1  -2  -3 1499.35   54.09
  -1   2   3 1581.64   54.29
   0  -2   3 1025.60   34.00
   0  -2  -3  953.10   35.20
   0   2   3  988.90   34.30
   0   2   3  993.30   35.30
  -2  -2  -3   93.39    5.20
   2   2   3  112.59    5.40
   2   2   3   97.89    4.00
  -3  -2  -3 7817.22  268.97
  -4  -2  -3  203.78    9.30
  -4   2  -3  178.18    8.20
   4   2   3  200.88    7.40
  -5  -2  -3  158.18    8.40
   5   2   3  165.18    6.20
  -5   2  -3  130.89    8.00
  -6  -2  -3  849.41   33.80
   6   2   3  914.81   31.30
   7  -2   3   36.60    9.20
  -7  -2  -3   41.70    6.50
   7  -2   3   58.19    8.70
   7   2   3   44.30    3.00
  -8  -2  -3  338.27   17.50
   8  -2   3  348.47   18.80
   8  -2   3  316.27   18.40
   8  -2   3  369.26   19.60
   8  -2   3  345.97   19.20
   8   2   3  344.57   13.20
  -9  -2  -3  767.92   32.90
   9  -2   3  715.33   31.80
   9  -2   3  763.82   32.70
   9  -2   3  708.63   32.50
   9  -2   3  759.42   32.00
   9   2   3  744.33   33.10
   9   2   3  776.52   27.30
  10  -2   3  805.92   33.90
  10  -2   3  801.72   34.50
  10  -2   3  807.12   34.50
  10  -2   3  787.52   33.60
 -10  -2  -3  757.22   36.10
  10   2   3  814.62   29.20
  10   2   3  841.52   34.70
  10   2   3  800.92   35.20
  11  -2   3  117.89   11.20
  11  -2   3  112.39   11.60
  11  -2   3   92.69   10.80
  11  -2   3  111.29   11.20
  11   2   3  103.99    6.20
  11   2   3   95.49   11.30
  11   2   3   85.99   12.80
  12  -2   3    6.50    4.40
  12  -2   3    8.50    4.80
  12  -2   3   -2.10    5.20
  12  -2   3   -0.60    4.80
  12   2   3   -1.80    4.60
  12   2   3    0.80    6.60
  13  -2   3   20.70    4.70
  13  -2   3   22.30    5.40
  13  -2   3   16.90    6.40
  13  -2   3   19.00    5.00
  13   2   3   13.60    4.10
  13   2   3   34.50    6.90
  14  -2   3   -1.90    4.40
  14  -2   3    4.30    4.20
  14   2   3   -8.70    6.30
  14   2   3    2.60    3.30
  15  -3  -3    9.10    3.10
  15   3  -3   20.20    5.60
  15   3  -3    2.50    3.80
 -14  -3   3   48.80   11.50
  14  -3  -3   33.20    4.80
  14   3  -3   46.30    6.40
  14   3  -3   24.10    5.00
 -13  -3   3   76.09   12.00
  13  -3  -3   59.29    8.10
  13  -3  -3   49.99    7.10
  13   3  -3   74.19    9.60
  13   3  -3   77.99    8.30
  12  -3  -3   66.89    9.10
  12  -3  -3   64.89    8.60
  12  -3  -3   67.59    8.80
  12   3  -3   90.19   13.30
  12   3  -3   66.39    8.90
 -11  -3   3   36.30    8.40
  11  -3  -3   80.79    9.70
  11  -3  -3   52.49    7.70
 -11  -3   3   66.99   11.70
  11  -3  -3   40.00    8.80
  11   3  -3   62.49    6.40
  11   3  -3   49.00    8.80
 -10  -3   3   36.30   10.10
  10  -3  -3   28.20    8.50
  10  -3  -3   26.10    6.50
  10  -3  -3   15.90    7.00
 -10  -3   3   30.00    7.40
  10  -3  -3   33.20    6.50
  10   3  -3   21.20    3.70
  10   3  -3   38.80    7.70
   9  -3  -3    1.80    7.00
   9  -3  -3   -6.30    5.00
   9  -3  -3    3.30    7.90
   9  -3  -3   -4.00    5.50
  -9  -3   3   -0.60    8.70
  -9  -3   3   -3.30    4.60
  -9   3   3   -1.50    8.30
   9   3  -3    1.50    2.80
   9   3  -3    3.20    6.70
  -8  -3   3  350.16   22.20
   8  -3  -3  379.56   19.10
  -8  -3   3  362.56   17.70
   8  -3  -3  408.16   24.90
   8   3  -3  380.06   20.50
  -8   3   3  386.86   19.00
   8   3  -3  393.16   14.90
  -7  -3   3 1399.26   51.49
   7   3  -3 1357.36   48.80
  -7   3   3 1399.46   51.19
  -6  -3   3 2979.60  102.99
   6   3  -3 2884.41  100.69
  -6   3   3 2870.41  102.49
  -5  -3   3  798.02   29.50
  -5   3   3  756.72   29.20
   5   3  -3  770.22   27.60
  -4  -3   3  120.79    6.90
   4  -3  -3  139.69    5.80
   4   3  -3  137.19    5.90
  -4   3   3  137.39    7.20
   3  -3  -3 1052.39   37.30
  -3  -3   3 1100.59   38.10
  -3   3   3 1016.60   38.10
   2  -3  -3  214.08    8.80
  -2  -3   3  218.68    7.90
  -2  -3   3  210.88    8.70
  -2   3   3  208.58    9.40
  -1  -3   3 1764.32   60.19
  -1  -3   3 1858.41   60.19
  -1  -3   3 1735.83   60.19
   1  -3  -3 1718.53   61.39
  -1   3   3 1805.52   61.89
  -1   3   3 1620.94   60.39
   0  -3  -3   34.90    3.10
   0  -3   3   38.60    1.60
   0   3   3   34.40    3.10
  -1  -3  -3  867.41   32.60
   1   3   3  942.11   32.90
   1   3   3  880.51   31.30
  -2  -3  -3  278.07   11.90
   2   3   3  291.27   12.20
   2   3   3  277.87   10.40
  -3  -3  -3    9.40    2.40
  -4  -3  -3  132.19    7.60
   4   3   3  126.09    5.40
  -5  -3  -3  209.08   10.80
   5   3   3  206.08    8.30
  -6  -3  -3  117.29    8.80
   6  -3   3  136.49   14.70
   6   3   3  122.49    5.50
   7  -3   3   44.20    8.00
  -7  -3  -3   38.00    6.10
   7  -3   3   35.50    6.20
   7  -3   3   43.90    7.30
   7  -3   3   38.90    6.50
   7   3   3   28.50    8.50
   7   3   3   38.20    3.30
   8  -3   3    9.40    6.20
  -8  -3  -3   -5.80    5.40
   8  -3   3   -2.80    5.50
  -8  -3  -3    6.60   13.80
   8  -3   3    7.80    5.70
   8  -3   3   -2.00    5.60
   8   3   3    5.30    8.20
   8   3   3    1.90    1.80
   9  -3   3  286.57   16.90
   9  -3   3  289.97   16.20
   9  -3   3  290.27   17.20
  -9  -3  -3  235.68   17.50
   9  -3   3  286.17   16.30
   9   3   3  260.77   20.90
   9   3   3  270.07   11.40
  10  -3   3   20.40    6.40
 -10  -3  -3   32.60   10.20
  10  -3   3   26.20    6.20
  10  -3   3   19.00    5.30
  10  -3   3   23.20    6.80
  10   3   3   28.40    3.80
  10   3   3   31.20    8.00
  11  -3   3   47.40    6.60
  11  -3   3   52.29    7.10
  11  -3   3   32.80    6.50
  11  -3   3   27.50    6.20
  11   3   3   50.99    7.60
  11   3   3   44.00    8.20
  12  -3   3    8.30    4.30
  12  -3   3    1.30    3.70
  12  -3   3   -1.50    4.00
  12  -3   3    5.50    4.70
  12   3   3    4.10    3.90
  12   3   3  -12.90    6.50
  13  -3   3    6.70    3.70
  13  -3   3    0.90    4.00
  13   3   3    0.00    3.80
  13   3   3    3.30    6.00
  14  -4  -3   50.29    5.80
 -14  -4   3   55.89    8.50
  14   4  -3   48.00    7.00
  14   4  -3   58.09    6.90
  13  -4  -3   18.50    4.40
 -13  -4   3   23.90    7.50
  13   4  -3   13.10    6.00
  13   4  -3   10.10    8.20
  12  -4  -3   -8.20    6.60
 -12  -4   3   -5.40    6.90
  12  -4  -3    0.90    4.20
  12   4  -3    9.70    6.50
 -11  -4   3   14.60    7.90
  11  -4  -3   28.30    6.60
  11  -4  -3   16.00    5.40
  11   4  -3   23.20    7.00
 -10  -4   3    6.70    7.20
 -10  -4   3    6.90    7.20
  10  -4  -3   13.80    6.50
  10  -4  -3    7.20    5.30
  10   4  -3   11.40    6.50
  -9  -4   3  143.59   11.80
   9  -4  -3  130.39   12.50
  -9  -4   3  118.79   14.20
   9  -4  -3  146.29   12.00
   9   4  -3  141.69   13.30
   8  -4  -3   19.30    5.60
  -8  -4   3   44.10    8.80
   8  -4  -3   41.40    7.30
  -8  -4   3   22.00    5.50
   8  -4  -3   27.50    6.70
   8   4  -3   30.80    7.40
   7  -4  -3   25.80    6.10
  -7  -4   3   -1.40    7.00
   7  -4  -3   17.70    6.20
  -7  -4   3   18.10    4.70
   7  -4  -3   26.50    7.10
   7   4  -3   16.90    6.70
  -7   4   3   11.20    6.90
  -6  -4   3   10.20    3.70
  -6   4   3    6.20    4.90
  -5  -4   3    0.60    2.80
  -5   4   3    2.30    3.90
  -4  -4   3  386.76   16.30
  -4   4   3  395.96   16.70
  -3  -4   3   33.30    3.90
   3  -4  -3   30.30    3.00
  -3   4   3   26.60    4.10
  -2  -4   3   58.09    4.00
  -2  -4   3   59.29    3.20
   2  -4  -3   59.09    4.10
  -2   4   3   60.59    5.20
   1  -4  -3   73.69    4.70
  -1  -4   3   74.99    3.30
  -1   4   3   79.09    5.60
   0  -4  -3  176.78    8.50
   0   4   3  186.58    9.00
  -1  -4  -3   96.59    6.00
   1   4   3   86.09    4.60
   1   4   3  107.69    6.30
  -2  -4  -3   19.00    3.40
   2   4   3   20.40    3.00
  -3  -4  -3  157.08    8.60
   3   4   3  148.79    6.50
  -4  -4  -3  175.38    9.90
   4   4   3  168.38    7.40
   5  -4   3    8.70    4.60
  -5  -4  -3   16.40    4.40
   5  -4   3   18.10    5.30
  -5  -4  -3    5.20   10.40
   5  -4   3   10.50    6.10
   5   4   3   15.00    2.40
   5   4   3   -3.60    6.00
   6  -4   3  424.36   19.90
   6  -4   3  409.26   20.70
  -6  -4  -3  434.36   22.90
   6  -4   3  425.56   20.30
  -6  -4  -3  407.36   19.30
   6   4   3  387.36   15.80
   6   4   3  403.26   20.70
   7  -4   3  233.58   14.70
  -7  -4  -3  211.38   18.10
   7  -4   3  231.98   13.90
   7  -4   3  218.48   15.00
  -7  -4  -3  211.18   14.10
   7   4   3  233.98   10.10
   7   4   3  207.68   16.00
   8  -4   3  239.68   14.80
  -8  -4  -3  215.08   19.50
  -8  -4  -3  237.88   16.00
   8  -4   3  251.47   15.00
   8  -4   3  254.27   15.30
   8   4   3  238.08   16.50
   8   4   3  215.18   10.60
   9  -4   3  113.19   10.50
   9  -4   3  106.79   11.20
   9  -4   3  104.39   10.20
  -9  -4  -3  127.89   14.80
  -9  -4  -3   97.79   12.70
   9   4   3   99.29   14.50
   9   4   3  100.59    7.20
  10  -4   3    8.10    4.10
 -10  -4  -3    7.80   10.40
  10  -4   3    4.90    4.90
  10  -4   3    7.70    4.30
  10   4   3   20.20    9.20
  10   4   3    3.90    6.60
  11  -4   3   -1.00    3.80
  11  -4   3   -5.90    3.50
  11  -4   3   -4.60    4.50
 -11  -4  -3   -9.50   11.10
  11   4   3   -0.10    6.40
  11   4   3    2.40    5.00
  12  -4   3    6.10    4.10
  12  -4   3   -1.50    4.60
  12  -4   3    4.60    3.60
  12   4   3   -1.70    3.90
  12   4   3   -4.20    6.00
  13  -4   3    0.40    3.00
  13  -4   3   -2.70    3.30
  13   4   3   -0.50    3.10
  13   4   3   -0.70    7.10
 -13  -5   3   66.59    9.10
 -13  -5   3   32.20   12.20
  13  -5  -3   48.00    5.90
  13   5  -3   48.40    7.20
  12  -5  -3    2.30    3.40
 -12  -5   3    6.70    5.30
  12   5  -3   11.40    5.60
  11  -5  -3    3.50    4.20
  11  -5  -3   11.60    6.30
 -11  -5   3   -1.80    5.80
  11   5  -3   -5.70    5.20
  10  -5  -3  105.99   10.20
  10  -5  -3  117.69   11.80
 -10  -5   3  106.39   11.90
  10   5  -3   90.89   11.30
  -9  -5   3   -8.40    7.80
   9  -5  -3    0.10    4.90
  -9  -5   3   -0.60    6.10
   9  -5  -3    1.60    5.80
   9   5  -3  -10.30    5.70
  -8  -5   3   36.00    7.60
  -8  -5   3   50.79    8.10
   8  -5  -3   49.20    6.90
   8  -5  -3   59.19    7.90
   8   5  -3   43.70    7.60
  -7  -5   3   -1.90    5.20
   7  -5  -3   -3.30    5.70
   7  -5  -3    7.20    5.80
  -7  -5   3   -9.40    6.00
   7   5  -3    0.00    5.80
  -6  -5   3  213.98   12.50
   6  -5  -3  201.78   13.50
   6  -5  -3  201.28   13.90
  -6  -5   3  216.08   14.30
   6  -5  -3  178.58   11.80
   6   5  -3  222.38   14.90
  -5  -5   3   -3.30    5.40
  -5  -5   3   -2.50    4.00
   5  -5  -3   14.50    5.90
   5  -5  -3    1.30    5.20
   5  -5  -3    4.40    6.70
   5   5  -3    8.30    7.00
  -5   5   3    9.00    6.70
  -4  -5   3  537.95   24.20
  -4  -5   3  533.65   22.10
  -4   5   3  597.74   24.30
  -3  -5   3   52.39    5.90
  -3   5   3   72.89    8.20
  -2   5   3  823.72   32.10
   1  -5  -3  322.57   13.80
  -1   5   3  352.06   15.60
   0  -5  -3   84.29    6.40
   0   5   3   88.39    7.30
  -1  -5  -3   41.90    5.60
   1   5   3   62.39    6.50
  -2  -5  -3  192.38   12.70
   2  -5   3  176.58   11.70
   2  -5   3  184.08   12.00
  -2  -5  -3  163.18    9.80
   2   5   3  152.28   14.00
   3  -5   3  306.07   16.30
   3  -5   3  298.47   16.00
  -3  -5  -3  323.87   15.00
   3  -5   3  317.57   16.10
  -3  -5  -3  298.47   16.80
   3   5   3  293.77   16.70
  -4  -5  -3    5.60    4.20
  -4  -5  -3   -0.40    6.20
   4  -5   3    2.00    4.50
   4  -5   3   -2.60    5.30
   4  -5   3   11.50   11.00
   4  -5   3   -1.40    4.30
   4   5   3   -0.50    5.10
  -5  -5  -3   10.20    5.10
   5  -5   3    1.50   12.00
   5  -5   3    6.50    4.30
   5  -5   3    0.20    4.50
   5  -5   3   10.60    5.70
  -5  -5  -3   12.50    6.70
   5   5   3   10.50    5.60
  -6  -5  -3  102.79   12.70
   6  -5   3   93.49   14.40
   6  -5   3  133.89   11.70
   6  -5   3  118.19   10.80
  -6  -5  -3  110.49   11.40
   6  -5   3  125.79   10.60
   6   5   3  112.29   11.90
  -7  -5  -3  641.44   30.10
   7  -5   3  639.14   28.30
   7  -5   3  677.63   28.20
   7  -5   3  672.13   28.50
   7   5   3  648.74   29.20
  -8  -5  -3   47.90    9.30
   8  -5   3   35.40    6.20
   8  -5   3   26.90    5.10
   8  -5   3   49.20    6.70
  -8  -5  -3   25.70    7.90
   8   5   3   24.90    6.80
   9  -5   3   83.29    9.00
   9  -5   3   94.69    9.30
   9  -5   3   98.79    9.50
   9   5   3   86.89   12.10
 -10  -5  -3    7.50    7.60
  10  -5   3    1.60    3.90
  10  -5   3    3.50    4.40
  10  -5   3    2.10    4.20
  10   5   3   -1.30    7.30
  10   5   3   -2.00    5.90
  11  -5   3   31.80    5.00
  11  -5   3   21.90    5.20
 -11  -5  -3   15.90    7.70
  11  -5   3   15.10    3.80
  11   5   3   16.30    4.80
  11   5   3   33.50    6.50
 -12  -5  -3   16.90    8.60
  12  -5   3    0.40    2.70
  12  -5   3    0.60    3.20
  12   5   3   -0.70    5.90
  12   5   3    3.00    3.50
  12  -6  -3   18.70    3.60
 -12  -6   3   20.10    4.80
 -12  -6   3   19.80    7.60
  12   6  -3   26.40    5.10
  11  -6  -3   56.09    6.90
 -11  -6   3   65.99    8.50
 -11  -6   3   60.19    7.90
  11   6  -3   65.39    8.90
 -10  -6   3   -1.90    4.40
  10  -6  -3   -5.20    3.80
  10   6  -3    0.00    4.70
  -9  -6   3    8.50    4.80
   9  -6  -3    5.80    4.40
   9   6  -3    0.40    5.20
  -8  -6   3  304.97   16.50
   8  -6  -3  263.87   15.40
   8   6  -3  281.07   16.90
  -7  -6   3   13.20    6.10
   7  -6  -3   13.80    5.00
  -7  -6   3   32.10   10.30
   7   6  -3   23.40    6.60
  -6  -6   3    0.50   10.60
   6  -6  -3    0.70    4.80
  -6  -6   3    1.50    5.60
   6   6  -3    2.50    6.10
   5  -6  -3  274.17   13.90
   5  -6  -3  253.77   15.80
  -5  -6   3  270.57   15.60
   5   6  -3  266.57   17.60
  -4  -6   3  956.40   36.20
   4  -6  -3  881.31   35.70
   4  -6  -3  934.31   34.10
  -4   6   3  770.52   37.50
   4   6  -3  912.51   37.90
   3  -6  -3    5.10    7.10
   3  -6  -3   -0.30    4.70
  -3  -6   3   -4.70    5.40
  -3   6   3   -0.20    8.70
  -3   6   3    0.60    7.90
   3   6  -3   -4.00    8.50
   2  -6  -3    5.10    5.00
  -2  -6   3    7.00    5.80
  -2  -6   3   -3.70    8.10
   2   6  -3    6.50   10.40
  -2   6   3   23.40    7.60
  -2   6   3   12.20    8.00
   1  -6  -3   13.20    5.10
  -1  -6   3   19.40    9.10
  -1  -6   3   11.70    6.50
  -1   6   3    4.30    6.30
  -1   6   3   16.10    7.20
   0  -6  -3  974.90   38.70
   0  -6   3 1000.00   39.10
   0  -6   3 1027.50   43.60
   0   6   3 1003.30   40.30
   1  -6   3  304.07   21.40
  -1  -6  -3  295.27   15.80
   1  -6   3  335.07   16.50
  -1  -6  -3  274.57   14.50
   1   6   3  269.87   17.20
   2  -6   3   13.20    6.30
  -2  -6  -3   26.70    6.00
  -2  -6  -3   14.10    5.50
   2  -6   3   23.70   10.20
   2  -6   3   17.10    5.10
   2  -6   3    9.10    5.70
   2   6   3   16.80    6.10
   3  -6   3  148.99   12.30
  -3  -6  -3  162.58   12.00
  -3  -6  -3  167.18   12.40
   3  -6   3  208.48   19.20
   3  -6   3  168.68   12.80
   3  -6   3  155.98   11.60
   3   6   3  165.78   12.80
  -4  -6  -3   53.89    7.80
   4  -6   3   62.49    8.90
   4  -6   3   44.30    6.40
   4  -6   3   55.39    7.40
   4  -6   3   42.90   10.50
  -4  -6  -3   49.20    7.70
   4   6   3   55.89    7.40
   5  -6   3  715.43   30.20
  -5  -6  -3  734.53   31.20
   5  -6   3  710.73   30.20
  -5  -6  -3  722.23   31.10
   5  -6   3  708.03   29.80
   5  -6   3  736.63   34.80
   5   6   3  708.13   30.90
  -6  -6  -3  390.86   22.40
   6  -6   3  428.16   20.40
   6  -6   3  416.76   20.00
   6  -6   3  429.16   19.90
  -6  -6  -3  419.36   21.20
   6   6   3  398.16   20.80
  -7  -6  -3  110.59   11.80
   7  -6   3  127.99   10.30
   7  -6   3  119.39    9.90
   7  -6   3  139.29   12.10
   7   6   3  116.39   11.50
  -8  -6  -3   -2.30    5.50
   8  -6   3    6.10    3.90
   8  -6   3    4.60    3.50
   8  -6   3    1.50    5.40
   8   6   3    5.80    5.10
   9  -6   3    1.10    3.10
   9  -6   3    1.30    5.00
   9  -6   3   -1.00    3.70
  -9  -6  -3   -0.60    5.50
   9   6   3   -1.10    5.40
  10  -6   3   12.80    4.60
 -10  -6  -3    9.10    5.60
  10  -6   3    9.20    3.20
  10   6   3   15.10    5.90
  10   6   3   18.10    5.60
  11  -6   3    4.30    4.20
 -11  -6  -3   -3.80    5.00
  11  -6   3    3.10    2.70
  11   6   3    2.90    5.30
  11   6   3    3.30    3.60
 -11  -7   3    1.20    4.90
 -11  -7   3    3.70    3.20
  11  -7  -3    0.00    3.30
  11   7  -3    4.30    3.90
 -10  -7   3   71.89    7.10
 -10  -7   3   68.79    9.80
  10  -7  -3   76.99    6.70
  10   7  -3   71.59    8.10
  -9  -7   3   23.30    4.90
   9  -7  -3   25.20    4.40
  -9  -7   3   37.30    7.10
   9   7  -3   28.00    5.50
  -8  -7   3    8.90    5.70
  -8  -7   3    5.90    4.30
   8  -7  -3    6.40    4.20
   8   7  -3   19.10    5.60
  -7  -7   3  167.98   13.90
  -7  -7   3  150.48   10.80
   7  -7  -3  127.99   10.20
   7   7  -3  137.39   12.00
  -6  -7   3    4.80    4.70
  -6  -7   3    8.60    6.80
   6  -7  -3    3.40    5.00
   6   7  -3    1.70    5.60
  -5  -7   3  326.37   16.90
   5  -7  -3  307.67   16.70
  -5  -7   3  310.07   20.80
   5   7  -3  345.07   19.30
  -4  -7   3  732.53   34.20
  -4  -7   3  715.83   29.60
   4  -7  -3  667.53   29.20
   4   7  -3  752.02   32.30
  -4   7   3  703.83   31.10
   3  -7  -3   18.60    5.30
  -3  -7   3   10.80    5.50
  -3  -7   3    2.90    7.50
   3  -7  -3   13.60    6.40
  -3   7   3   21.00    8.10
   3   7  -3   20.90    8.30
   2  -7  -3   33.20    5.80
  -2  -7   3   21.10    5.90
  -2  -7   3   30.70    8.40
  -2   7   3   27.20    8.00
   2   7  -3   15.50    9.40
   1  -7  -3  265.67   14.30
  -1  -7   3  230.88   16.60
   1  -7  -3  250.57   22.30
  -1  -7   3  291.07   20.20
  -1   7   3  274.27   17.50
   0  -7  -3   16.90    5.40
   0  -7   3   10.80    8.90
   0   7   3   15.50    6.50
  -1  -7  -3  754.02   30.30
   1  -7   3  700.93   29.90
   1  -7   3  706.03   34.50
   1   7   3  760.82   31.70
  -2  -7  -3  973.50   38.90
   2  -7   3 1008.10   38.80
   2  -7   3  928.51   42.60
   2   7   3 1016.70   40.10
  -3  -7  -3   18.40    5.20
   3  -7   3   17.20    5.30
   3  -7   3   20.90    9.40
   3   7   3   17.70    5.80
   4  -7   3  151.48   18.10
  -4  -7  -3  189.28   12.40
   4  -7   3  176.18   12.00
   4   7   3  185.48   13.20
  -5  -7  -3   27.20    5.70
   5  -7   3   37.40    5.50
   5   7   3   26.60    5.90
  -6  -7  -3    5.80    4.60
   6  -7   3    4.30    3.80
   6   7   3    2.30    4.70
  -7  -7  -3    5.80    4.30
   7  -7   3   -0.60    3.50
   7   7   3    4.80    4.40
   8  -7   3   50.49    6.10
  -8  -7  -3   35.20    5.50
   8   7   3   39.50    5.60
   9  -7   3    1.20    2.80
  -9  -7  -3    8.60    4.20
   9   7   3   15.70    4.90
   9   7   3    1.50    4.30
  -9  -8   3    7.80    4.70
  -9  -8   3    9.70    3.10
   9  -8  -3   10.10    4.50
   9   8  -3   13.10    4.20
  -8  -8   3   36.70    4.40
   8  -8  -3   23.60    4.70
  -8  -8   3   35.10    5.90
   8   8  -3   28.40    5.10
  -7  -8   3   11.60    5.30
  -7  -8   3    1.00    3.40
   7  -8  -3   10.10    4.70
   7   8  -3   11.70    5.10
  -6  -8   3   12.40    6.20
  -6  -8   3    5.30    3.80
   6   8  -3    6.20    5.20
  -5  -8   3   49.90    7.30
  -5  -8   3   61.89    9.00
   5   8  -3   74.19   10.60
  -4  -8   3   36.80    5.30
  -4  -8   3   35.80    7.40
   4   8  -3   53.09    7.70
  -4   8   3   50.99    8.50
  -3  -8   3   41.50    5.30
  -3  -8   3   42.30    8.20
  -3   8   3   50.69    8.20
   3   8  -3   54.49    8.30
  -2  -8   3    5.70    6.80
  -2   8   3   -3.80    6.10
   2   8  -3  -25.70    7.70
   1  -8  -3    2.40    4.70
   1  -8  -3   -0.50   10.70
  -1  -8   3   11.00    7.60
  -1   8   3   10.70    6.00
   1   8  -3   11.50    9.80
   0  -8  -3  112.49    9.10
   0  -8   3  103.59   13.80
   0  -8  -3   99.79   16.00
   0   8   3  107.29   11.60
   1  -8   3  162.28   15.90
  -1  -8  -3  178.98   11.10
  -1  -8  -3  176.38   16.50
   1   8   3  187.28   13.30
  -2  -8  -3   69.99    8.00
   2  -8   3   61.09    9.40
   2   8   3   83.79   10.10
  -3  -8  -3    2.80    4.00
   3  -8   3  -13.70    8.10
   3   8   3   -0.10    4.60
  -4  -8  -3   22.30    4.80
   4  -8   3   27.40    4.40
   4   8   3   34.30    5.80
  -5  -8  -3    5.20    3.80
   5  -8   3    3.60    2.90
   5   8   3    8.70    4.30
   6  -8   3   42.80    5.20
  -6  -8  -3   43.00    5.50
   6   8   3   28.50    5.00
   7  -8   3   -0.50    2.40
  -7  -8  -3    6.70    3.70
   7   8   3    3.70    3.80
  -6  -9   3   86.09    8.40
   6   9  -3   91.19    8.60
  -5  -9   3  109.89   10.10
   5   9  -3  119.49    9.90
  -4  -9   3   21.90    5.30
   4   9  -3   17.70    5.70
  -3  -9   3   66.49    9.50
   3   9  -3   84.39   10.90
  -3   9   3   70.49    7.90
  -2  -9   3   37.60    6.60
  -2   9   3   27.60    6.50
   2   9  -3   30.80    8.10
  -1  -9   3    9.40    5.70
  -1   9   3    4.20    5.30
   0  -9   3    6.30    6.00
   0   9   3   11.70    5.10
   1  -9   3   50.99    7.70
  -1  -9  -3   49.99    9.10
   1   9   3   42.90    5.90
  -2  -9  -3    4.90    3.60
  -2  -9  -3   -3.90    7.00
   2   9   3    0.90    4.30
  -3  -9  -3   26.10    3.80
  -3  -9  -3   31.80    6.50
   3   9   3   28.60    5.00
  -4  -9  -3   60.69    7.20
  -4  -9  -3   58.89    5.70
   4   9   3   61.49    7.00
  16   0  -4  141.79    8.80
  16   0  -4  147.19    8.80
  15   0  -4    5.30    4.10
  15   0  -4   -0.70    4.70
  14   0  -4   28.80    5.70
  14   0  -4   18.70    6.10
  13   0  -4   56.39    8.00
  13   0  -4   80.59    9.90
  12   0  -4  131.29   13.20
  12   0  -4  113.39   11.20
 -11   0   4  195.78   15.60
  11   0  -4  175.08   15.30
 -10   0   4   15.00    6.40
  10   0  -4   12.20    8.70
   9   0  -4 1464.25   52.49
  -9   0   4 1540.45   56.49
  -8   0   4   88.79    7.30
   8   0  -4   87.79    4.20
   7   0  -4 1271.77   44.90
  -7   0   4 1304.97   47.40
   6   0  -4  411.66   14.70
  -6   0   4  403.46   16.60
  -5   0   4 1715.83   61.09
   5   0  -4 1728.63   59.39
  -4   0   4  726.83   26.90
   4   0  -4  742.03   25.60
   0   0   4 6651.03  227.88
   1   0   4 1639.04   55.89
   1   0   4 1586.04   55.29
  -2   0  -4 4144.09  142.79
  -3   0  -4 4019.50  138.79
  -4   0  -4 9442.66  324.27
  -5   0  -4 5578.74  192.98
  -6   0  -4  284.27   13.60
   6   0   4  300.07   10.80
  -7   0  -4  102.49    9.70
   7   0   4   91.29    4.10
   8   0   4  110.59   12.30
   8   0   4  129.79    5.30
   8   0   4  105.99   14.60
   8   0   4  105.09   16.50
  -8   0  -4  146.29   12.90
   8   0   4  103.59   13.50
   9   0   4   21.50    2.10
   9   0   4   32.00    8.40
   9   0   4   27.00    7.50
   9   0   4   22.00    8.00
  -9   0  -4   16.10   10.20
   9   0   4   18.70    7.50
  10   0   4   51.19    8.20
  10   0   4   53.59    8.70
  10   0   4   56.99    9.10
  10   0   4   39.90    8.10
  10   0   4   58.79    3.20
  11   0   4  176.08   14.00
  11   0   4  142.59   14.80
  11   0   4  166.18   13.50
  11   0   4  155.98   14.20
  12   0   4   27.10    6.20
  12   0   4   11.60    5.30
  12   0   4   21.60    7.70
  13   0   4    2.00    4.10
  13   0   4    0.20    5.00
  14   0   4    1.40    3.30
  14   0   4    0.10    4.50
  16  -1  -4   76.49    6.70
  16   1  -4   87.49    6.90
  16   1  -4   67.29    7.00
  15  -1  -4  136.79    9.50
  15  -1  -4  125.79   10.10
  15   1  -4  124.99    9.90
  15   1  -4  134.19   10.50
  14  -1  -4  178.08   12.30
  14  -1  -4  173.48   13.20
  14   1  -4  200.78   12.40
  14   1  -4  197.88   13.60
  13  -1  -4  427.66   22.80
  13  -1  -4  436.56   21.90
  13   1  -4  477.75   22.20
  13   1  -4  515.75   23.50
  12  -1  -4 1030.00   43.50
  12  -1  -4 1060.49   42.80
  12   1  -4 1043.80   43.60
 -12   1   4 1131.09   48.10
  12   1  -4 1087.69   38.60
  11  -1  -4  265.27   17.20
 -11  -1   4  243.58   16.50
  11  -1  -4  260.47   15.60
  11   1  -4  227.38   10.10
  11   1  -4  226.58   20.20
 -11   1   4  224.78   17.80
  10  -1  -4  142.59   12.70
 -10  -1   4  136.99   11.30
  10  -1  -4  143.89   14.40
  10   1  -4  131.79    6.40
 -10   1   4  156.28   13.20
  10   1  -4  114.79   15.90
  -9  -1   4  340.87   16.90
  -9   1   4  356.66   17.70
   9   1  -4  345.17   13.30
  -8  -1   4  646.64   26.60
  -8   1   4  672.63   26.80
   8   1  -4  647.84   23.60
  -7  -1   4   11.40    3.20
   7   1  -4   18.80    2.00
  -7   1   4   15.10    3.50
  -6  -1   4  735.03   27.70
   6   1  -4  718.13   25.60
  -6   1   4  722.23   27.60
  -5  -1   4  280.67   11.90
   5   1  -4  276.57   10.30
  -5   1   4  282.77   11.90
  -4  -1   4   15.40    2.20
   4   1  -4   12.40    1.30
  -1  -1   4 4539.85  156.18
  -1   1   4 4564.14  156.68
  -1  -1  -4 1213.08   42.10
   1  -1   4 1204.28   40.70
   1   1   4 1122.09   41.80
   1   1   4 1205.18   40.90
   2  -1   4  359.76   12.10
  -2  -1  -4  356.66   13.70
   2   1   4  339.87   13.40
   2   1   4  343.97   12.40
  -3  -1  -4 1380.06   49.70
   3  -1   4 1440.56   47.90
  -3   1  -4 1336.37   48.90
   3   1   4 1427.16   48.20
  -4  -1  -4  477.55   18.20
   4  -1   4  470.85   16.00
   4   1   4  452.85   16.40
  -4   1  -4  444.76   17.50
  -5  -1  -4  302.47   13.30
   5  -1   4  302.17   10.60
  -5   1  -4  282.97   12.80
   5   1   4  312.07   11.00
  -6  -1  -4   36.10    5.10
   6  -1   4   30.70    1.70
  -6   1  -4   35.80    5.30
   6   1   4   34.60    2.10
  -7  -1  -4  529.55   23.20
   7  -1   4  513.25   18.80
   7  -1   4  550.24   25.10
   7  -1   4  513.35   27.00
   7   1   4  588.64   25.70
   7   1   4  538.35   19.40
   8  -1   4   14.20    8.00
  -8  -1  -4    5.00    5.80
   8  -1   4   -7.10    6.30
   8  -1   4   -1.00    7.00
   8  -1   4    1.40    6.60
   8  -1   4    3.30    6.70
   8   1   4    9.20    9.30
   8   1   4    8.70    1.50
   8   1   4    7.60    7.50
   8   1   4    3.10    7.50
   9  -1   4  309.67   19.00
   9  -1   4  303.67   19.20
   9  -1   4  331.37   18.30
   9  -1   4  345.07   19.10
  -9  -1  -4  349.07   20.70
   9   1   4  311.07   21.20
   9   1   4  327.97   18.90
   9   1   4  327.77   12.60
   9   1   4  333.17   19.50
 -10  -1  -4    3.10   12.50
  10  -1   4    9.70    6.60
  10  -1   4   12.30    6.70
  10  -1   4    4.30    6.80
  10  -1   4    9.90    6.40
  10   1   4    3.40    6.30
  10   1   4   -4.30   11.70
  10   1   4   14.10    7.20
  10   1   4    8.90    1.90
  11  -1   4  208.48   14.50
  11  -1   4  218.68   14.60
  11  -1   4  206.78   14.90
  11  -1   4  188.08   14.30
  11   1   4  202.98   15.40
  11   1   4  218.08    8.60
  11   1   4  204.58   14.60
  12  -1   4  111.79   11.00
  12  -1   4  118.39   10.60
  12  -1   4  104.89   11.30
  12  -1   4  120.49   11.90
  12   1   4  132.99   12.40
  12   1   4   95.29   10.20
  13  -1   4    0.00    5.50
  13  -1   4    2.60    3.30
  13  -1   4   -2.90    4.90
  13   1   4   -1.70    3.40
  13   1   4    1.90    5.50
  14  -1   4   12.80    3.50
  14  -1   4   13.90    4.60
  14   1   4   13.60    4.00
  14   1   4   11.10    5.10
  15  -2  -4    5.10    3.70
  15   2  -4    1.60    4.40
  15   2  -4    7.20    4.30
  14  -2  -4   -2.10    5.20
  14  -2  -4    4.90    4.40
  14   2  -4    2.60    4.40
  14   2  -4    1.00    4.40
  13  -2  -4   15.80    6.40
 -13  -2   4   24.50   12.70
  13  -2  -4   23.30    6.00
  13   2  -4   10.80    5.80
 -12  -2   4   68.99   11.50
 -12  -2   4   99.39   14.80
  12  -2  -4  120.69   12.40
  12  -2  -4   83.69   10.50
  12   2  -4   85.59    6.40
  12   2  -4   64.19   10.10
 -11  -2   4   33.20   12.40
  11  -2  -4   24.00    7.70
 -11  -2   4   45.90    8.80
  11  -2  -4   50.29    7.80
  11   2  -4   33.10    4.40
 -11   2   4   19.80   11.70
  11   2  -4   37.70    8.80
  10  -2  -4  404.66   22.90
 -10  -2   4  434.46   27.40
 -10  -2   4  427.56   21.40
  10  -2  -4  431.66   21.40
 -10   2   4  478.55   23.80
  10   2  -4  439.26   22.70
  10   2  -4  475.25   17.30
  -9  -2   4   47.10    6.50
   9  -2  -4   49.30    7.60
   9   2  -4   36.90    8.10
  -9   2   4   44.40    7.50
   9   2  -4   44.70    3.60
  -8  -2   4 1858.81   68.19
  -8   2   4 1873.71   67.99
  -7  -2   4  116.19    7.90
   7   2  -4  122.09    5.60
  -7   2   4  118.39    8.00
  -6  -2   4 1003.00   36.90
  -6   2   4  988.10   36.60
   6   2  -4  970.40   34.80
  -5  -2   4 6202.78  206.98
   5   2  -4 5693.93  205.18
  -5   2   4 6060.49  206.78
  -4  -2   4  185.98    8.60
   4   2  -4  192.18    7.40
  -4   2   4  194.48    8.80
  -3  -2   4  841.42   30.70
   3   2  -4  843.52   29.80
  -3   2   4  872.21   31.00
   2  -2  -4  102.59    5.20
  -2  -2   4  100.69    4.00
  -2  -2   4   98.69    4.80
  -2   2   4  106.79    5.30
   1  -2  -4 3312.17  116.39
  -1  -2   4 3423.86  115.29
  -1  -2   4 3355.06  115.09
  -1   2   4 3360.26  116.49
   0  -2   4 2987.30   97.79
   0  -2  -4 2807.82   99.39
   0   2   4 2738.93   98.19
   0   2   4 2905.31   99.39
  -1  -2  -4   60.39    3.90
   1   2   4   63.29    3.90
   1   2   4   58.99    2.70
  -2  -2  -4   19.50    2.90
   2   2   4   20.90    2.80
   2   2   4   19.10    1.50
  -3  -2  -4    1.80    1.90
   3   2   4    1.50    0.80
  -3   2  -4   -1.60    2.00
  -4  -2  -4 1159.58   41.60
  -4   2  -4 1022.10   39.90
   4   2   4 1215.88   39.50
  -5  -2  -4  438.36   18.60
   5   2   4  447.96   16.10
  -6  -2  -4  134.59    8.80
   6   2   4  130.39    5.70
  -7  -2  -4   22.70    5.30
   7  -2   4   26.40    6.80
   7  -2   4   25.90    7.20
   7  -2   4   11.30    7.40
   7  -2   4   17.80    6.50
   7   2   4   17.90    2.30
  -8  -2  -4   93.39   10.50
   8  -2   4   94.89   11.20
   8  -2   4  113.09   12.30
   8  -2   4   84.69   11.00
   8  -2   4   92.09   11.60
   8  -2   4   86.39   13.80
   8   2   4   95.49   12.60
   8   2   4  109.59    5.20
   9  -2   4  199.88   14.20
  -9  -2  -4  207.18   16.20
   9  -2   4  214.08   14.90
   9  -2   4  217.48   17.80
   9  -2   4  206.88   15.10
   9  -2   4  193.88   14.60
   9   2   4  206.98   15.50
   9   2   4  208.48   15.90
   9   2   4  205.08    8.90
  10  -2   4    7.50    6.10
  10  -2   4    4.10    5.60
  10  -2   4   -1.50    6.10
 -10  -2  -4   25.20   11.60
  10  -2   4    2.70    5.50
  10   2   4    7.80    6.70
  10   2   4   12.50    6.40
  10   2   4    2.50    2.30
  11  -2   4   92.89   10.50
  11  -2   4   92.59   10.40
  11  -2   4  120.39   10.90
  11  -2   4   91.19   10.30
  11   2   4  110.89   10.50
  11   2   4  105.19   12.40
  12  -2   4  105.19    9.50
  12  -2   4  116.79   10.20
  12  -2   4   94.89    9.60
  12  -2   4   96.89    9.70
  12   2   4  118.99   11.70
  12   2   4   82.79    9.40
  13  -2   4   39.70    6.70
  13  -2   4   57.09    7.60
  13  -2   4   53.49    6.80
  13  -2   4   55.89    8.10
  13   2   4   82.29    9.00
  13   2   4   56.89    7.20
  15  -3  -4    9.50    3.60
  15   3  -4   12.20    4.10
  15   3  -4    8.60    4.70
  14  -3  -4    4.90    3.80
 -14  -3   4    3.40    9.70
  14   3  -4    5.90    4.70
  14   3  -4   -3.70    4.60
  13  -3  -4   22.10    6.50
  13  -3  -4   12.20    4.40
 -13  -3   4   20.30    9.20
  13   3  -4   13.50    6.00
  13   3  -4   23.50    8.80
 -12  -3   4    5.90    8.70
  12  -3  -4    7.40    4.80
  12  -3  -4    5.20    6.10
  12   3  -4   18.00    7.40
  12   3  -4   11.10    5.40
  11  -3  -4    1.50   14.00
  11  -3  -4    3.70    5.00
 -11  -3   4    8.60    8.20
 -11  -3   4   10.40    7.70
  11  -3  -4   10.30    7.30
  11   3  -4    3.20    3.80
  11   3  -4    9.10    7.10
  10  -3  -4   94.69   13.10
 -10  -3   4  105.49   15.40
  10  -3  -4  102.89   11.40
  10  -3  -4   98.99   14.90
 -10  -3   4  109.59   11.20
  10   3  -4  125.29   13.50
  10   3  -4  111.59    7.40
   9  -3  -4  166.78   15.20
  -9  -3   4  160.78   11.50
   9  -3  -4  122.89   15.40
   9  -3  -4  173.68   13.20
  -9  -3   4  165.98   16.40
   9   3  -4  156.68   14.40
   9   3  -4  183.88    8.70
  -9   3   4  163.28   14.60
   8  -3  -4   29.30    6.60
  -8  -3   4   24.30    8.40
  -8  -3   4   30.50    5.40
   8   3  -4   28.00    3.70
   8   3  -4   26.40    7.30
  -8   3   4   24.90    6.60
  -7  -3   4   71.09    6.60
  -7   3   4   73.79    7.60
   7   3  -4   75.09    5.00
  -6  -3   4  282.17   13.30
   6  -3  -4  277.47   10.90
  -6   3   4  296.97   13.60
   6   3  -4  287.17   11.30
   5  -3  -4   38.40    3.50
  -5  -3   4   43.60    4.30
  -5   3   4   40.40    5.00
   5   3  -4   35.30    3.40
  -4  -3   4  491.05   19.40
   4  -3  -4  499.85   18.70
  -4   3   4  502.25   19.70
   3  -3  -4  463.25   17.30
  -3  -3   4  461.95   17.50
  -3  -3   4  437.66   16.30
  -3   3   4  458.45   18.00
  -2  -3   4 1041.80   36.20
   2  -3  -4 1072.59   37.60
  -2  -3   4  982.00   36.80
  -2   3   4 1090.79   38.10
  -1  -3   4  200.78    7.00
   1  -3  -4  194.08    8.60
  -1   3   4  183.28    7.50
  -1   3   4  197.78    9.00
   0  -3   4 1015.20   33.00
   0  -3  -4  926.91   34.80
   0   3   4  929.71   33.50
   0   3   4  960.90   35.00
  -1  -3  -4  184.58    8.60
   1   3   4  185.28    7.20
   1   3   4  187.38    8.60
  -2  -3  -4  326.47   13.60
   2   3   4  315.37   11.80
   2   3   4  322.17   13.60
  -3  -3  -4  325.17   13.90
   3   3   4  317.27   11.90
  -4  -3  -4   -0.10    2.30
   4   3   4    0.70    1.00
  -5  -3  -4 1006.40   38.60
   5   3   4 1016.10   35.70
   6  -3   4 1319.17   49.90
   6  -3   4 1348.67   50.09
   6  -3   4 1239.18   49.10
   6  -3   4 1338.17   49.90
   6   3   4 1277.27   45.50
   6   3   4 1232.28   49.90
   7  -3   4    4.70    8.80
  -7  -3  -4   -2.30    4.70
   7  -3   4   -4.10    5.00
   7  -3   4    1.30    4.80
  -7  -3  -4    0.30   13.40
   7  -3   4    6.10    5.90
   7  -3   4    9.20    5.90
   7   3   4    1.30    7.90
   7   3   4   -1.10    1.70
  -8  -3  -4   37.00    7.80
   8  -3   4   22.30    6.80
   8  -3   4   30.00    6.20
  -8  -3  -4   21.40   14.80
   8  -3   4   17.40    9.40
   8  -3   4   25.60    6.80
   8  -3   4   20.40    6.00
   8   3   4   36.10    9.60
   8   3   4   27.00    3.50
   9  -3   4  650.73   28.00
   9  -3   4  625.64   28.00
   9  -3   4  642.44   28.40
   9  -3   4  613.64   28.40
  -9  -3  -4  623.74   30.20
   9   3   4  618.64   29.40
  10  -3   4  503.65   23.80
  10  -3   4  462.55   23.70
  10  -3   4  540.15   23.60
  10  -3   4  503.35   23.40
  10   3   4  512.35   24.60
  10   3   4  500.45   19.50
  10   3   4  519.35   25.00
  11  -3   4  173.48   12.40
  11  -3   4  161.08   12.70
  11  -3   4  171.68   11.70
  11  -3   4  180.98   12.10
  11   3   4  182.68   14.10
  11   3   4  195.48   12.80
  12  -3   4   31.40    4.90
  12  -3   4   28.10    4.80
  12  -3   4   31.40    5.40
  12   3   4   33.10    5.80
  12   3   4   25.10    6.30
  13  -3   4   22.20    4.20
  13  -3   4   22.20    4.40
  13   3   4   20.50    5.40
  13   3   4   13.30    3.90
 -14  -4   4   11.30    6.70
  14  -4  -4    8.20    3.20
  14   4  -4   -2.40    3.80
  14   4  -4    0.80    5.00
 -13  -4   4   38.20    7.70
  13  -4  -4   35.50    5.50
  13   4  -4   29.30    7.30
  12  -4  -4   20.70    4.60
 -12  -4   4   13.40    7.00
  12   4  -4   33.80    7.10
  11  -4  -4  108.49   10.40
  11  -4  -4  117.09   12.50
 -11  -4   4  114.49   13.70
  11   4  -4  111.99   12.40
  10  -4  -4  679.93   30.00
 -10  -4   4  716.63   32.00
  10  -4  -4  725.63   30.90
 -10  -4   4  705.43   32.40
  10   4  -4  799.22   32.10
  -9  -4   4   83.59   10.90
  -9  -4   4   85.09   10.40
   9  -4  -4   83.49   11.80
   9  -4  -4   92.99   10.80
   9   4  -4   77.59   11.40
  -8  -4   4  232.38   16.50
   8  -4  -4  235.08   15.50
  -8  -4   4  253.57   14.20
   8  -4  -4  256.97   15.90
  -7  -4   4   67.99    7.20
  -7  -4   4   61.19    8.60
   7  -4  -4   56.49    7.60
   7  -4  -4   65.69    8.10
  -7   4   4   73.39   10.60
   7   4  -4   43.60    7.70
  -6  -4   4  189.68   10.80
  -6  -4   4  194.48   14.50
  -6   4   4  197.48   12.10
  -5  -4   4   19.60    3.90
  -5   4   4   17.30    4.50
  -4  -4   4 1671.73   57.79
   4  -4  -4 1580.24   56.19
  -4   4   4 1584.14   58.29
  -3  -4   4   55.09    4.70
   3  -4  -4   55.69    4.20
  -3   4   4   69.49    6.00
  -2  -4   4  329.87   12.10
   2  -4  -4  341.67   13.50
  -2   4   4  328.07   14.40
   1  -4  -4  430.16   17.10
  -1  -4   4  431.46   15.30
  -1   4   4  440.06   17.90
   0  -4  -4  238.68   10.70
   0   4   4  259.27   11.40
   0   4   4  220.58    9.50
  -1  -4  -4  158.58    8.10
   1   4   4  169.98    8.70
   1   4   4  131.29    6.50
  -2  -4  -4  394.86   16.50
   2   4   4  377.46   14.40
  -3  -4  -4 3543.15  123.39
   3   4   4 3471.95  120.99
  -4  -4  -4  641.54   25.80
   4  -4   4  613.44   27.40
   4  -4   4  657.83   30.30
   4  -4   4  663.43   26.90
   4   4   4  607.74   22.80
   4   4   4  591.74   27.30
   5  -4   4  182.48   12.90
   5  -4   4  155.98   12.40
  -5  -4  -4  176.88   15.80
   5  -4   4  161.98   22.80
   5  -4   4  170.38   12.40
  -5  -4  -4  174.98   10.90
   5   4   4  164.78    7.80
   5   4   4  187.48   13.50
   6  -4   4   56.99    7.30
  -6  -4  -4   81.29   11.00
   6  -4   4   48.70   11.20
   6  -4   4   62.99    9.00
  -6  -4  -4   62.89    8.20
   6  -4   4   68.89    8.60
   6   4   4   52.29    8.00
   6   4   4   51.39    4.70
  -7  -4  -4  345.17   18.80
   7  -4   4  359.56   19.00
   7  -4   4  332.57   22.40
   7  -4   4  370.66   18.50
   7  -4   4  358.86   18.50
  -7  -4  -4  347.07   22.30
   7   4   4  371.36   20.20
   7   4   4  355.06   14.40
  -8  -4  -4  211.38   16.00
   8  -4   4  219.98   13.60
   8  -4   4  216.88   14.10
  -8  -4  -4  183.38   19.70
   8  -4   4  206.78   14.00
   8   4   4  207.18   16.30
   8   4   4  182.98    9.60
   9  -4   4  125.39   10.80
   9  -4   4  115.59   10.60
   9  -4   4   99.59   10.50
   9   4   4  107.19    7.60
   9   4   4  108.69   11.30
 -10  -4  -4   46.30   12.80
  10  -4   4   64.89    8.20
  10  -4   4   60.49    8.30
  10   4   4   64.89    8.70
  11  -4   4   39.60    5.70
  11  -4   4   41.60    5.80
 -11  -4  -4   45.90   12.80
  11  -4   4   35.30    5.00
  11   4   4   30.30    7.00
  11   4   4   27.80    5.50
  12  -4   4   18.10    4.00
  12  -4   4   17.90    4.80
  12  -4   4   13.00    4.00
  12   4   4   11.80    4.40
  12   4   4   17.40    5.50
  14  -5  -4   21.40    3.50
 -13  -5   4   12.30    5.10
  13  -5  -4   14.00    3.90
  13   5  -4    5.10    5.50
  13   5  -4   14.90    5.70
 -12  -5   4   70.29    9.80
  12  -5  -4   70.29    7.90
 -12  -5   4   66.19   10.00
  12   5  -4   59.79    7.30
  11  -5  -4  245.48   14.10
 -11  -5   4  243.48   15.60
  11   5  -4  256.57   15.40
 -10  -5   4   80.19   10.90
  10  -5  -4   87.99   10.00
  10   5  -4   87.89   11.10
  -9  -5   4   14.70    5.90
  -9  -5   4   14.70    8.40
   9  -5  -4   13.90    5.10
   9  -5  -4   11.10    6.20
   9   5  -4   21.80    6.80
  -8  -5   4   39.60    7.70
   8  -5  -4   33.40    7.40
   8  -5  -4   29.00    7.40
  -8  -5   4   35.60    7.80
   8   5  -4   27.70    7.00
  -7  -5   4  298.07   16.20
   7  -5  -4  317.97   16.80
   7  -5  -4  298.07   16.80
  -7  -5   4  302.17   17.60
   7  -5  -4  280.67   14.60
   7   5  -4  303.67   18.00
  -6  -5   4  196.38   13.90
   6  -5  -4  175.18   11.20
  -6  -5   4  190.98   11.90
   6  -5  -4  154.78   13.50
   6   5  -4  198.08   15.00
  -6   5   4  149.29   16.90
   5  -5  -4  113.49   12.90
   5  -5  -4  116.39    9.70
  -5  -5   4  119.99   11.60
  -5  -5   4  116.29    9.40
   5   5  -4  131.09   14.00
  -5   5   4  116.29   12.00
  -4  -5   4  188.58   13.60
  -4  -5   4  197.58   10.90
   4  -5  -4  214.28   12.20
  -4   5   4  237.68   13.40
  -3   5   4  965.70   37.30
   2  -5  -4  130.09    7.70
  -2   5   4  147.69    9.40
   1  -5  -4  955.40   36.70
  -1   5   4 1049.20   38.40
   0  -5  -4    6.30    3.20
   0   5   4    0.10    3.50
   1  -5   4  198.58   12.30
  -1  -5  -4  180.68   12.80
  -1  -5  -4  198.68   10.40
   1   5   4  188.28   14.50
   1   5   4  206.78   11.40
   2  -5   4  343.47   17.00
  -2  -5  -4  341.67   15.50
   2  -5   4  325.27   16.80
  -2  -5  -4  304.67   17.40
   2  -5   4  341.37   17.30
   2  -5   4  329.77   22.30
   2   5   4  343.37   17.80
   3  -5   4   93.29    9.90
  -3  -5  -4  103.49   11.10
   3  -5   4  105.89   17.00
  -3  -5  -4   78.59    8.10
   3  -5   4  100.39    9.80
   3  -5   4  108.29   10.50
   3   5   4   69.49   10.30
  -4  -5  -4   57.19    8.30
   4  -5   4   43.40    6.90
   4  -5   4   63.19    9.20
  -4  -5  -4   55.09    7.80
   4  -5   4   52.39    6.90
   4  -5   4   47.10    9.80
   4   5   4   43.60    6.70
   5  -5   4  184.28   12.70
   5  -5   4  171.58   13.00
   5  -5   4  188.68   19.30
  -5  -5  -4  173.78   14.80
   5  -5   4  178.18   12.40
  -5  -5  -4  181.98   12.60
   5   5   4  190.48   13.60
   6  -5   4 1513.75   56.79
  -6  -5  -4 1470.05   57.09
   6  -5   4 1537.75   56.59
   6  -5   4 1471.05   56.49
  -6  -5  -4 1479.75   57.89
   6  -5   4 1486.05   58.89
   6   5   4 1451.15   56.79
   7  -5   4  158.28   11.60
   7  -5   4  145.49   18.30
   7  -5   4  160.18   11.40
  -7  -5  -4  156.28   14.50
   7  -5   4  129.79   11.50
  -7  -5  -4  141.79   14.60
   7   5   4  124.79   13.00
   8  -5   4    5.50    3.90
  -8  -5  -4   11.90    7.70
   8  -5   4    1.90    4.10
   8  -5   4    6.40    4.60
   8   5   4   -0.70    6.10
   9  -5   4    3.50    3.70
  -9  -5  -4   18.60    7.70
   9  -5   4    6.20    3.60
   9  -5   4   12.40    4.80
   9   5   4   14.90    7.10
  10  -5   4    0.20    3.60
 -10  -5  -4    3.60    7.80
  10  -5   4    8.20    4.00
  10  -5   4    5.00    3.90
  10   5   4   10.40    5.50
 -11  -5  -4   15.10    8.40
  11  -5   4   29.00    5.50
  11  -5   4   17.50    3.70
  11  -5   4   30.90    4.20
  11   5   4   22.40    4.80
  11   5   4   29.90    6.20
  12  -5   4   28.60    3.90
  12  -5   4   27.80    3.70
  12   5   4   20.20    5.50
 -12  -6   4  101.69    8.50
  12  -6  -4  105.69    7.70
 -12  -6   4  120.69   12.60
  12   6  -4   92.29    8.90
  11  -6  -4   75.39    7.90
 -11  -6   4   87.09   12.10
 -11  -6   4   83.99    8.50
  11   6  -4   93.69    9.50
  10  -6  -4   57.89    7.50
 -10  -6   4   33.80    5.80
  10   6  -4   40.90    6.30
   9  -6  -4   80.29    9.00
  -9  -6   4   77.89    9.60
   9   6  -4   78.69   10.50
  -8  -6   4    7.10    4.80
   8  -6  -4   -4.00    4.50
   8   6  -4    1.40    5.60
   7  -6  -4   47.00    7.20
  -7  -6   4   54.09    7.60
   7   6  -4   44.50    7.70
   6  -6  -4  297.97   17.10
  -6  -6   4  320.67   17.20
   6  -6  -4  322.97   14.80
   6   6  -4  320.47   18.80
   5  -6  -4   58.99    8.30
  -5  -6   4   46.20    7.20
   5  -6  -4   78.69   11.40
  -5   6   4   43.00    9.00
   5   6  -4   47.80    8.40
   4  -6  -4   98.89    9.20
  -4  -6   4   89.29   10.30
   4  -6  -4   69.39    8.60
  -4  -6   4  114.39   14.50
  -4   6   4  108.29   14.00
   4   6  -4   90.39   13.80
  -3  -6   4   64.79   10.50
  -3  -6   4   83.39   10.30
   3  -6  -4   85.89    8.90
  -3   6   4   96.19   12.60
   3   6  -4   96.09   11.70
  -3   6   4   95.29   13.20
  -2  -6   4    6.50    6.10
  -2  -6   4   22.00    9.10
   2  -6  -4    7.60    5.00
  -2   6   4    5.90    6.90
  -2   6   4    4.90    6.80
   2   6  -4   10.20   11.50
  -1  -6   4  -11.00    8.20
  -1  -6   4    7.40    6.60
   1  -6  -4    4.40    4.80
  -1   6   4    1.20    5.90
  -1   6   4    7.00    6.20
   0  -6  -4 1016.70   39.50
   0  -6   4 1049.99   39.60
   0  -6  -4  971.60   37.80
   0  -6   4 1019.70   44.00
   0   6   4  999.80   40.40
   1  -6   4  251.97   20.10
   1  -6   4  234.08   15.20
  -1  -6  -4  249.78   14.30
  -1  -6  -4  247.58   13.80
   1  -6   4  259.67   14.70
   1   6   4  262.07   16.10
  -2  -6  -4   -5.20    5.40
   2  -6   4    2.50    5.10
   2  -6   4    2.10    4.70
   2  -6   4    8.70    5.90
   2  -6   4   -5.70    9.20
  -2  -6  -4    4.50    5.20
   2   6   4   -6.10    5.50
  -3  -6  -4  239.48   14.70
   3  -6   4  233.08   14.00
   3  -6   4  226.58   14.00
   3  -6   4  259.97   14.50
   3  -6   4  211.88   19.10
  -3  -6  -4  218.08   14.10
   3   6   4  232.28   14.70
   4  -6   4   10.30    5.30
  -4  -6  -4   10.00    6.70
  -4  -6  -4    8.50    5.50
   4  -6   4   18.80    5.40
   4  -6   4   10.30    4.70
   4  -6   4    9.90    8.70
   4   6   4   10.80    5.40
  -5  -6  -4   15.60    7.70
   5  -6   4   11.40    5.10
   5  -6   4   18.20    4.80
   5  -6   4   16.80    9.80
  -5  -6  -4   20.90    6.50
   5  -6   4   22.70    5.10
   5   6   4   16.80    6.00
  -6  -6  -4  769.22   32.20
   6  -6   4  707.83   34.10
   6  -6   4  755.32   30.90
   6  -6   4  757.82   31.10
   6  -6   4  742.53   30.90
   6   6   4  729.33   31.70
   7  -6   4    2.30    4.20
   7  -6   4    8.90    3.70
   7  -6   4    7.40    4.70
  -7  -6  -4   -0.80    5.60
   7   6   4    9.60    5.40
   8  -6   4   63.99    7.40
   8  -6   4   48.40    7.30
  -8  -6  -4   64.49    8.70
   8  -6   4   52.29    7.10
   8   6   4   64.29    9.70
   9  -6   4    2.80    3.20
   9  -6   4    3.80    4.90
  -9  -6  -4   -0.80    5.60
   9  -6   4   -1.70    3.50
   9   6   4    9.20    5.70
  10  -6   4   80.29    7.80
  10  -6   4   80.39    6.40
 -10  -6  -4   53.59    7.30
  10   6   4   63.89    8.80
  10   6   4   79.49    7.60
  11  -7  -4   15.40    3.50
 -11  -7   4   22.10    3.80
 -11  -7   4   26.50    5.80
  11   7  -4   14.60    4.30
 -10  -7   4   -3.80    5.10
 -10  -7   4   -1.90    3.30
  10  -7  -4    2.60    3.60
  10   7  -4   -6.10    3.90
  -9  -7   4    2.00    3.90
   9  -7  -4   11.40    4.10
  -9  -7   4    7.60    5.50
   9   7  -4   -3.40    4.50
  -8  -7   4  358.86   20.20
  -8  -7   4  339.17   17.30
   8  -7  -4  365.16   16.70
   8   7  -4  367.86   18.90
  -7  -7   4    5.90    6.30
  -7  -7   4    1.10    4.30
   7  -7  -4   -0.30    4.80
   7   7  -4    9.50    5.90
  -6  -7   4   69.39    8.60
  -6  -7   4   75.79   12.00
   6  -7  -4   70.39   10.00
  -6   7   4   50.99    8.60
   6   7  -4   90.09   11.70
  -5  -7   4  467.35   21.10
  -5  -7   4  456.15   25.30
   5   7  -4  464.85   23.70
  -5   7   4  463.75   22.70
  -4  -7   4   45.80    8.70
  -4  -7   4   41.90    6.40
   4  -7  -4   67.59    8.60
   4   7  -4   62.59    8.80
  -4   7   4   55.89    8.20
  -3  -7   4   57.79    7.00
   3  -7  -4   63.69    8.20
  -3  -7   4   69.49   11.10
   3   7  -4   68.69   10.20
  -3   7   4   49.50    8.30
  -2  -7   4   56.79    9.40
  -2  -7   4   51.49    6.80
   2  -7  -4   65.29    8.30
  -2   7   4   41.70    8.00
   2   7  -4   75.39   11.70
  -1  -7   4  115.19   14.70
   1  -7  -4  102.79   14.10
   1  -7  -4  140.09   10.30
  -1   7   4  131.79   12.80
   0  -7   4   37.00    8.90
   0  -7  -4   26.70    5.60
   0   7   4   42.00    7.10
   1  -7   4  504.95   27.40
  -1  -7  -4  527.65   23.10
   1  -7   4  534.15   23.00
   1   7   4  488.25   23.90
   2  -7   4  184.08   17.00
  -2  -7  -4  204.18   13.00
   2  -7   4  184.88   12.30
   2   7   4  210.78   13.70
  -3  -7  -4    2.50    4.60
   3  -7   4   -3.60    7.60
   3  -7   4    4.30    4.30
   3   7   4   -1.20    4.90
  -4  -7  -4   31.70    5.80
   4  -7   4   27.60    5.10
   4  -7   4   22.20    8.70
   4   7   4   23.30    5.30
  -5  -7  -4    2.30    4.30
   5  -7   4   -4.40    3.90
   5  -7   4   -8.40    9.00
   5   7   4    0.80    4.50
   6  -7   4   68.29    7.40
   6  -7   4   66.79    8.30
  -6  -7  -4   73.49    8.90
   6   7   4   75.19    9.10
   7  -7   4    0.90    3.10
  -7  -7  -4    1.60    4.20
   7   7   4    1.10    4.10
  -8  -7  -4   56.89    8.20
   8  -7   4   63.99    6.10
   8   7   4   65.79    8.00
  -9  -7  -4   -3.70    4.00
   9  -7   4   -2.60    2.40
   9   7   4    4.80    4.40
   9   7   4    2.90    4.90
   9   7   4   -3.50    4.40
  -9  -8   4  214.08   12.90
  -9  -8   4  220.18   10.70
   9   8  -4  265.37   12.90
  -8  -8   4   25.60    5.40
  -8  -8   4   13.80    3.70
   8   8  -4   18.90    5.10
  -7  -8   4    6.50    4.90
  -7  -8   4   15.40    3.80
   7   8  -4   13.60    5.10
  -6  -8   4    4.70    5.30
  -6  -8   4   -0.90    3.60
   6   8  -4    1.30    5.60
  -5  -8   4   89.59    7.70
  -5  -8   4   94.79   11.70
   5   8  -4   89.19   11.70
  -5   8   4   77.29    8.80
  -4  -8   4   55.29    7.70
  -4  -8   4   58.89    9.00
   4   8  -4   83.29    9.20
  -4   8   4   68.29    8.60
  -3  -8   4  210.58   16.40
  -3   8   4  233.48   14.70
   3   8  -4  256.47   17.10
   2  -8  -4   41.70    5.50
  -2  -8   4   26.00    7.10
   2   8  -4   30.40    9.80
  -2   8   4   44.00    6.90
   1  -8  -4    5.10    4.20
  -1  -8   4   -2.30    6.40
  -1   8   4    1.90    5.50
   0  -8  -4   54.89    7.50
   0  -8  -4   72.09   11.20
   0  -8   4   83.39   12.60
   0   8   4   73.09    9.80
  -1  -8  -4   11.30    8.30
   1  -8   4    4.30    6.70
  -1  -8  -4   -0.80    3.90
   1   8   4    6.80    5.10
  -2  -8  -4   12.80    7.30
   2  -8   4    0.70    6.90
  -2  -8  -4   -0.50    3.60
   2   8   4    4.90    4.60
   3  -8   4   32.50    8.30
  -3  -8  -4   37.50    5.40
   3   8   4   42.40    6.20
   4  -8   4    5.30    3.00
  -4  -8  -4   10.50    4.00
   4  -8   4    1.80   11.20
   4   8   4   14.50    4.50
   5  -8   4    0.60    2.90
  -5  -8  -4   -4.60    3.40
   5   8   4    0.30    3.90
  -6  -8  -4    0.20    3.50
   6  -8   4    0.20    2.50
   6   8   4    3.20    3.50
  -7  -8  -4   11.10    3.60
   7  -8   4    9.10    2.60
   7   8   4    4.70    3.70
  -6  -9   4    3.20    4.00
   6   9  -4    8.20    4.10
  -5  -9   4   91.29    9.30
   5   9  -4   81.19    9.40
  -4  -9   4    1.30    4.60
  -4   9   4   12.10    7.80
   4   9  -4    4.30    5.80
  -3  -9   4  170.38   12.20
  -3   9   4  162.68   12.40
   3   9  -4  164.98   14.60
  -2  -9   4   18.10    6.00
  -2   9   4   12.00    5.20
  -1  -9   4    4.70    5.40
  -1   9   4   -4.20    4.70
   0  -9   4   -4.40    5.50
   0   9   4    9.40    4.50
   1  -9   4   45.30    7.30
   1   9   4   69.89    7.90
  -2  -9  -4    3.50    3.50
   2  -9   4   -1.30    7.80
  -2  -9  -4    1.90    7.70
   2   9   4    2.20    4.00
  -3  -9  -4  104.09   10.70
  -3  -9  -4   96.99    6.90
   3   9   4  102.89    8.30
   4   9   4   44.10    6.50
  16   0  -5    1.90    3.30
  16   0  -5    1.40    4.50
  15   0  -5   -4.40    5.00
  15   0  -5   -2.30    4.00
  14   0  -5   -4.20    5.90
  14   0  -5   -2.40    4.30
  13   0  -5    1.50    6.90
  13   0  -5   -6.50    4.50
 -12   0   5   -3.50   10.00
  12   0  -5    2.60    5.90
  12   0  -5   -6.00    6.80
 -11   0   5    3.00    7.20
  11   0  -5   -2.60    8.10
  10   0  -5   -1.00    8.80
 -10   0   5   -1.70    5.20
  -9   0   5    6.10    4.60
   9   0  -5    2.80    1.50
  -8   0   5   -1.70    3.30
   8   0  -5    1.30    1.20
  -7   0   5   -0.80    2.30
   7   0  -5    2.20    1.00
   6   0  -5   -0.50    0.80
  -6   0   5   -0.50    2.10
   5   0  -5    1.00    0.70
  -5   0   5   -1.90    1.50
  -4   0   5    1.90    1.60
  -3   0   5    0.00    1.10
  -2   0   5   -0.10    1.00
  -1   0   5   -0.10    0.90
   0   0   5   -1.10    0.90
   1   0   5    2.30    1.10
  -2   0  -5    3.30    1.70
   3   0   5   -0.10    0.40
  -3   0  -5   -0.30    1.90
  -4   0  -5   -0.30    2.30
   4   0   5   -0.20    0.50
  -5   0  -5    1.80    3.10
   5   0   5    0.20    0.60
   6   0   5    2.70    0.80
  -6   0  -5   -0.60    4.10
  -7   0  -5   -2.30    6.00
   7   0   5    0.10    7.00
   7   0   5    1.90    0.90
   7   0   5   -6.40    7.10
   7   0   5  -12.90    6.80
   7   0   5    1.40    7.80
   8   0   5    5.70    7.00
   8   0   5    2.90    6.80
   8   0   5   -2.70    7.10
   8   0   5    9.60   12.70
  -8   0  -5  -12.90    8.20
   9   0   5    1.10    8.70
   9   0   5   -2.90    6.60
   9   0   5   -0.20    1.10
   9   0   5   -3.10    6.00
   9   0   5    2.80    7.30
  10   0   5   -9.30    5.50
  10   0   5    3.70    6.00
  10   0   5    1.50    7.10
  10   0   5  -16.50    8.10
  11   0   5    8.00    7.10
  11   0   5    2.20    5.60
  11   0   5    5.90    5.40
  12   0   5   -2.60    4.90
  12   0   5    2.60    4.70
  13   0   5   -2.10    4.60
  13   0   5    1.70    3.80
  16  -1  -5   16.10    3.90
  16   1  -5   15.20    3.80
  16   1  -5   10.70    4.50
  15  -1  -5   73.59    7.50
  15  -1  -5   56.49    6.80
  15   1  -5   54.19    7.80
  15   1  -5   50.19    6.70
  14  -1  -5   73.59   10.30
  14  -1  -5   55.49    6.90
  14   1  -5   72.49   10.30
  14   1  -5   68.29    8.80
  13  -1  -5  172.38   12.80
  13  -1  -5  195.08   14.70
  13   1  -5  154.58   14.00
  13   1  -5  194.58   13.40
 -12  -1   5  856.21   38.20
  12  -1  -5  847.22   35.50
  12  -1  -5  867.31   36.50
  12   1  -5  809.62   36.30
 -12   1   5  883.21   40.30
  11  -1  -5   39.50    7.10
  11  -1  -5   20.60    8.80
 -11  -1   5   29.40    7.90
 -11  -1   5   38.90   14.90
 -11   1   5   30.20    8.60
  11   1  -5   27.00    3.90
  11   1  -5   30.80    9.50
 -10  -1   5   29.10    6.40
 -10  -1   5   22.20   14.40
  10  -1  -5   26.40    9.50
  10   1  -5   20.90    8.50
  10   1  -5   28.10    3.30
 -10   1   5   12.90    6.60
  -9  -1   5   26.70    5.30
   9   1  -5   29.30    2.90
  -9   1   5   21.60    5.70
  -8  -1   5  415.56   18.90
   8   1  -5  447.36   16.00
  -8   1   5  424.16   19.20
  -7  -1   5 1442.96   52.49
   7   1  -5 1417.86   49.99
  -7   1   5 1432.56   52.49
  -6  -1   5 1909.31   66.39
   6   1  -5 1837.12   64.19
  -6   1   5 1813.62   66.19
  -5  -1   5  202.68    9.30
   5   1  -5  192.88    7.50
  -5   1   5  195.48    9.00
  -4  -1   5 1332.97   47.10
   4   1  -5 1322.87   45.70
  -4   1   5 1303.37   47.10
  -3  -1   5  210.68    8.80
   3   1  -5  212.98    7.80
  -3   1   5  207.48    9.00
  -2  -1   5 4086.09  140.99
  -2   1   5 4096.89  141.29
  -1  -1   5 2690.83   90.89
  -1  -1   5 2642.84   90.39
  -1   1   5 2572.14   91.49
   0  -1   5    1.30    0.70
   0  -1   5    0.70    0.50
   0  -1  -5   -0.90    1.20
   0   1   5   -0.50    1.00
   1  -1   5 1478.15   49.90
  -1  -1  -5 1468.75   51.49
   1   1   5 1431.76   51.19
   1   1   5 1436.86   50.09
   2  -1   5 2069.19   70.39
  -2  -1  -5 2034.30   72.29
   2   1   5 2001.20   71.89
   2   1   5 2118.39   70.79
   3  -1   5   62.29    2.40
  -3  -1  -5   61.49    4.60
  -3   1  -5   59.69    4.60
   3   1   5   66.19    2.80
  -4  -1  -5 1536.95   53.49
   4  -1   5 1438.86   50.89
   4   1   5 1475.15   51.29
  -4   1  -5 1488.05   52.69
  -5  -1  -5  156.18    8.90
   5  -1   5  159.28    5.80
   5   1   5  159.48    6.20
  -5   1  -5  155.38    9.00
  -6  -1  -5  277.37   13.90
   6  -1   5  258.27    9.80
   6   1   5  297.27   10.50
  -7  -1  -5  720.53   29.20
   7  -1   5  714.33   30.60
   7  -1   5  667.63   30.40
   7  -1   5  667.43   23.70
   7  -1   5  680.23   29.80
   7  -1   5  700.73   30.20
   7   1   5  698.83   30.90
   7   1   5  594.54   35.40
   7   1   5  668.83   30.10
   7   1   5  706.73   24.50
  -8  -1  -5  987.90   38.60
   8  -1   5  968.50   38.70
   8  -1   5  903.01   38.30
   8  -1   5  898.51   37.80
   8  -1   5  869.61   37.20
   8  -1   5  893.41   38.20
   8   1   5  919.91   38.50
   8   1   5  975.70   38.90
   8   1   5  858.21   38.90
   8   1   5  953.00   32.80
   9  -1   5    2.70    6.10
  -9  -1  -5   -5.00   10.20
   9  -1   5   -1.30    6.90
   9  -1   5    6.00    6.00
   9  -1   5    7.90    6.80
   9   1   5    3.50    7.90
   9   1   5   -1.50    6.10
   9   1   5   10.70    7.00
   9   1   5    4.10    1.60
  10  -1   5  -10.00    6.10
  10  -1   5    1.20    5.60
  10  -1   5   -1.30    5.80
  10  -1   5   -1.70    6.50
  10   1   5    2.40    1.80
  10   1   5   -0.90    5.90
  10   1   5   12.10    8.50
  10   1   5    5.50    6.40
  11  -1   5    3.70    5.50
  11  -1   5   -1.30    6.30
  11  -1   5    3.90    5.90
  11  -1   5   -6.80    5.40
  11   1   5    2.00    5.70
  11   1   5    1.70    5.50
  12  -1   5    2.20    4.30
  12  -1   5    3.20    6.20
  12  -1   5    4.70    4.20
  12  -1   5    1.90    5.70
  12   1   5    2.30    4.30
  12   1   5    5.10    5.30
  13  -1   5   27.50    4.80
  13  -1   5   19.30    4.10
  13   1   5   27.60    5.60
  13   1   5   13.30    4.50
  16  -2  -5   23.30    3.80
  16   2  -5   11.70    4.30
  16   2  -5   23.60    4.30
  15  -2  -5   18.30    4.00
  15   2  -5   13.50    5.00
  15   2  -5   13.90    4.40
  14  -2  -5  118.49    9.60
  14  -2  -5  106.49   11.10
 -14  -2   5   84.19   14.20
  14   2  -5   95.69   10.70
  14   2  -5   97.99    9.80
  13  -2  -5   18.40    7.00
 -13  -2   5   42.70   12.10
  13  -2  -5   35.60    6.70
  13   2  -5   29.30    6.90
  12  -2  -5  433.06   20.90
 -12  -2   5  421.56   25.80
  12  -2  -5  396.16   21.60
 -12  -2   5  418.06   23.70
  12   2  -5  397.06   22.00
 -12   2   5  349.27   38.00
  12   2  -5  403.96   16.60
 -11  -2   5   67.39   10.10
 -11  -2   5   49.99   11.30
  11  -2  -5   54.59    9.30
  11  -2  -5   55.59    8.00
 -11   2   5   68.49   12.00
  11   2  -5   72.79    5.50
  11   2  -5   63.59    9.30
 -10  -2   5   18.50    6.00
 -10  -2   5   -5.40    9.60
  10  -2  -5   17.20    6.30
  10  -2  -5   26.30    9.40
  10   2  -5   14.60    2.70
  10   2  -5   25.70    7.60
 -10   2   5   25.30    7.80
   9  -2  -5  743.73   31.60
  -9  -2   5  729.73   34.80
  -9  -2   5  754.42   31.00
   9   2  -5  699.73   32.00
   9   2  -5  771.42   27.40
  -9   2   5  795.22   31.50
  -8  -2   5  404.36   18.20
  -8   2   5  394.46   18.10
   8   2  -5  392.06   15.20
  -7  -2   5   50.19    5.40
   7   2  -5   34.80    3.20
  -7   2   5   37.20    5.60
  -6  -2   5   51.69    4.90
  -6   2   5   57.29    5.20
   6   2  -5   51.49    3.50
  -5  -2   5   61.09    4.70
   5   2  -5   56.29    3.40
  -5   2   5   58.69    4.80
  -4  -2   5  708.63   26.90
   4   2  -5  710.33   25.60
  -4   2   5  757.62   27.20
  -3  -2   5  219.88    9.20
  -3   2   5  214.18    9.50
  -2  -2   5 2610.24   88.79
   2  -2  -5 2533.95   89.59
  -2  -2   5 2579.04   87.99
  -2   2   5 2537.25   89.59
  -1  -2   5 2514.45   85.59
  -1  -2   5 2439.16   85.59
  -1  -2   5 2501.75   85.69
   1  -2  -5 2484.45   87.39
  -1   2   5 2558.34   87.39
   0  -2  -5   18.00    2.90
   0  -2   5   24.80    1.10
   0   2   5   26.80    2.70
  -1  -2  -5   40.10    3.40
   1   2   5   40.70    3.20
   1   2   5   39.90    2.20
  -2  -2  -5   52.59    4.30
   2   2   5   54.09    4.20
   2   2   5   54.29    2.60
  -3  -2  -5 2073.19   71.99
   3   2   5 2178.98   69.99
  -3   2  -5 1828.52   70.29
  -4  -2  -5  236.28   11.60
   4   2   5  251.27    9.30
  -5  -2  -5  309.57   14.80
   5   2   5  323.57   11.90
  -6  -2  -5  124.39    9.30
   6  -2   5   99.99   12.80
   6  -2   5  113.49   11.80
   6  -2   5  104.29   12.30
   6   2   5  123.69    5.40
   7  -2   5    4.10    7.30
   7  -2   5    3.70    6.80
   7  -2   5    9.80    5.70
   7  -2   5   11.60    6.90
   7  -2   5    9.90    6.10
  -7  -2  -5    5.60    5.00
   7   2   5   13.20    2.00
   7   2   5    8.40    9.80
   8  -2   5  403.36   21.00
  -8  -2  -5  382.76   20.70
   8  -2   5  421.96   21.40
   8  -2   5  381.26   20.80
   8  -2   5  398.16   20.20
   8  -2   5  381.16   20.50
   8   2   5  412.46   15.20
   8   2   5  348.97   24.10
   8   2   5  410.06   21.30
   9  -2   5   73.69   10.50
   9  -2   5   78.09   11.00
  -9  -2  -5   76.79   12.10
   9  -2   5   75.79    8.70
   9  -2   5   72.79    9.20
   9  -2   5   65.99    9.60
   9   2   5   84.89   11.70
   9   2   5   66.39    4.50
   9   2   5   39.70   10.40
   9   2   5   86.89   12.00
  10  -2   5   72.29   10.00
  10  -2   5   94.59   10.60
  10  -2   5   68.59   10.20
  10  -2   5   74.49   10.60
  10   2   5   75.19    9.60
  10   2   5   69.69   10.50
  10   2   5   79.39    5.10
  11  -2   5   12.00    5.40
  11  -2   5   11.50    5.60
  11  -2   5   12.30    5.30
  11  -2   5    8.30    5.00
  11   2   5   11.40    5.50
  11   2   5   12.50    6.20
  12  -2   5   13.90    5.20
  12  -2   5   10.30    4.80
  12  -2   5   12.50    4.50
  12  -2   5   10.40    4.10
  12   2   5   10.80    4.60
  12   2   5   16.20    5.70
  13  -2   5    4.50    3.90
  13   2   5    1.30    4.60
  13   2   5    8.20    3.80
  15  -3  -5  125.49    8.10
 -15  -3   5   84.39   11.40
  15   3  -5  112.59    8.30
  15   3  -5  113.29    8.70
  14  -3  -5    5.90    3.60
 -14  -3   5   -0.40    8.60
  14   3  -5    3.50    4.50
  14   3  -5    1.60    4.50
  13  -3  -5    4.90    4.50
 -13  -3   5   -0.70    8.10
  13   3  -5    5.10    7.50
  13   3  -5   -0.70    6.00
  12  -3  -5   23.00    7.30
  12  -3  -5   39.40    6.90
 -12  -3   5   48.00    9.60
  12   3  -5   39.80    7.80
 -11  -3   5  116.59   14.10
  11  -3  -5  120.79   13.50
 -11  -3   5  123.69   15.70
  11   3  -5  125.59    8.60
  11   3  -5  143.29   13.90
 -10  -3   5   -1.00    6.10
  10  -3  -5   -1.30    5.10
  10  -3  -5    0.70    8.20
 -10  -3   5    0.20    7.90
  10   3  -5   -3.10    6.70
  10   3  -5   -2.10    3.80
 -10   3   5   -3.10    9.40
  -9  -3   5   41.10    9.20
   9  -3  -5   31.90    6.60
   9  -3  -5   23.40    9.80
  -9  -3   5   33.90    6.50
   9   3  -5   46.20    8.10
   9   3  -5   27.00    4.10
  -9   3   5   39.10    8.40
  -8  -3   5   77.89    7.70
   8  -3  -5   50.99    7.40
  -8  -3   5   88.99   13.10
   8   3  -5   59.79    5.50
   8   3  -5   57.59    8.70
  -8   3   5   84.79    9.30
  -7  -3   5   40.80    5.70
   7  -3  -5   37.30    4.50
  -7   3   5   48.30    6.70
   7   3  -5   32.70    4.40
   6  -3  -5  806.12   29.40
  -6  -3   5  792.32   31.00
  -6   3   5  823.82   31.30
   5  -3  -5 1025.50   36.50
  -5  -3   5  975.20   37.30
  -5   3   5 1025.40   37.70
  -4  -3   5  254.17   11.20
   4  -3  -5  253.57   10.80
  -4   3   5  254.47   11.60
   3  -3  -5 1662.93   57.39
  -3  -3   5 1548.45   56.99
  -3  -3   5 1587.34   55.99
  -3   3   5 1680.23   57.99
  -2  -3   5 1114.59   39.10
  -2  -3   5 1136.89   38.90
   2  -3  -5 1068.09   40.40
  -2   3   5 1170.98   41.00
  -1  -3   5 2416.16   80.69
   1  -3  -5 2437.06   82.79
  -1   3   5 2334.77   82.79
  -1   3   5 2226.78   81.19
   0  -3  -5   71.39    4.90
   0  -3   5   73.49    2.60
   0   3   5   63.29    4.90
   0   3   5   68.89    3.50
  -1  -3  -5  375.86   15.10
   1   3   5  342.17   13.10
   1   3   5  361.26   14.90
  -2  -3  -5   56.29    4.60
   2   3   5   58.89    4.90
   2   3   5   56.49    3.00
  -3  -3  -5  368.26   15.80
   3   3   5  362.16   13.50
  -4  -3  -5 1057.79   39.00
   4   3   5 1000.50   36.20
  -5  -3  -5   -3.10    3.40
   5  -3   5   -0.60    5.50
   5  -3   5    0.00    6.20
   5  -3   5   14.00    6.70
   5   3   5    2.10    1.40
  -6  -3  -5  165.18   11.10
   6  -3   5  170.58   15.90
   6  -3   5  156.08   12.30
   6  -3   5  158.78   12.80
   6  -3   5  153.58   12.70
   6  -3   5  153.08   13.30
   6   3   5  161.98   15.50
   6   3   5  164.48    7.20
   7  -3   5   12.00    6.40
   7  -3   5   13.20    6.00
   7  -3   5   11.60    5.60
  -7  -3  -5   10.80   14.90
   7  -3   5   14.40    7.50
  -7  -3  -5   12.60    5.60
   7  -3   5   17.00    6.00
   7   3   5   18.90    8.70
   7   3   5   21.50    2.70
   7   3   5    9.90   10.60
   8  -3   5   66.09    8.20
   8  -3   5   63.09    8.40
   8  -3   5   59.69    8.40
  -8  -3  -5   38.30    8.40
   8  -3   5   61.79    7.70
   8   3   5   60.19    4.50
   9  -3   5  127.39   11.50
   9  -3   5  128.89   11.30
  -9  -3  -5  124.89   16.40
   9  -3   5  131.69   11.30
   9  -3   5   89.39   11.10
   9  -3   5  119.29   14.90
   9   3   5  111.09    6.60
   9   3   5  122.09   12.70
   9   3   5  135.79   13.30
  10  -3   5    4.90    4.90
  10  -3   5    2.30    5.00
  10  -3   5   -0.20    4.40
  10  -3   5    4.20    5.20
  10   3   5    4.00    5.40
  10   3   5   -1.70    6.00
  11  -3   5   -2.30    4.30
  11  -3   5    1.30    4.00
  11  -3   5   -7.30    4.60
  11   3   5    2.10    5.10
  11   3   5    1.00    5.70
  12  -3   5    4.00    3.80
  12  -3   5   -1.40    3.70
  12  -3   5    1.70    4.10
  12   3   5    5.00    4.90
  12   3   5   -1.10    4.20
  13  -3   5    6.70    7.10
  13  -3   5   -4.40    3.20
  13   3   5   -2.40    3.40
  13   3   5   -0.40    4.90
 -14  -4   5   52.79    7.30
  14  -4  -5   75.59    6.70
  14   4  -5   71.19    7.70
  14   4  -5   66.09    8.00
  13  -4  -5   15.30    4.40
 -13  -4   5   13.20    6.80
  13   4  -5   11.30    6.50
 -12  -4   5   53.49   12.10
  12  -4  -5   88.69    8.90
 -12  -4   5   80.69   11.70
  12   4  -5   96.19   11.20
  11  -4  -5   16.50    5.60
 -11  -4   5    9.60    6.90
  11   4  -5   11.40    6.40
 -10  -4   5  271.07   18.50
 -10  -4   5  310.77   18.90
  10  -4  -5  307.27   17.10
  10   4  -5  313.07   17.90
   9  -4  -5   -7.30    7.20
  -9  -4   5    2.80    6.50
   9  -4  -5    3.60    5.90
  -9  -4   5    4.40    6.10
   9   4  -5   -3.80    5.90
   8  -4  -5   43.30    7.30
  -8  -4   5   63.39    8.70
  -8  -4   5   62.49    9.00
   8  -4  -5   58.79    8.10
  -8   4   5   46.70    9.10
   7  -4  -5   -5.50   13.20
  -7  -4   5    8.10    6.20
  -7  -4   5   14.30    4.60
   7  -4  -5   10.00    6.90
   7   4  -5    3.60    6.90
  -7   4   5    7.00    6.30
  -6  -4   5    5.10    6.30
  -6  -4   5    8.40    3.90
   6   4  -5   13.30    7.40
  -6   4   5    6.60    4.60
   5  -4  -5   50.19    4.60
  -5  -4   5   48.50    6.10
  -5   4   5   55.69    6.70
   4  -4  -5   49.99    4.50
  -4  -4   5   46.00    5.20
  -4   4   5   47.40    6.10
  -3  -4   5  365.46   13.80
   3  -4  -5  366.46   14.60
  -3   4   5  338.67   15.70
   2  -4  -5  892.01   33.70
  -2  -4   5  920.81   32.00
  -2   4   5  940.91   34.70
  -1  -4   5  113.39    4.50
   1  -4  -5  113.59    6.70
  -1   4   5  125.19    7.40
   0  -4  -5   51.89    4.80
   0   4   5   54.39    5.10
  -1  -4  -5   18.50    3.40
   1   4   5   21.80    2.50
   1   4   5   14.10    3.40
  -2  -4  -5   34.00    4.90
   2   4   5   30.50    4.50
   2   4   5   32.90    3.30
  -3  -4  -5  421.66   18.40
   3   4   5  413.46   15.70
   4  -4   5  103.49    9.60
   4  -4   5   93.39   11.60
   4  -4   5  106.09   16.20
  -4  -4  -5   94.59    8.10
  -4  -4  -5  110.19   13.70
   4  -4   5  115.59   11.00
   4   4   5   95.19   11.10
   4   4   5  106.59    5.40
   5  -4   5  364.36   17.70
   5  -4   5  368.36   18.50
   5  -4   5  344.57   18.80
   5  -4   5  308.27   22.10
  -5  -4  -5  359.76   17.50
  -5  -4  -5  344.27   21.30
   5   4   5  372.26   14.00
   5   4   5  345.37   19.00
  -6  -4  -5  582.94   29.20
   6  -4   5  596.14   25.80
  -6  -4  -5  555.64   26.00
   6  -4   5  585.74   26.00
   6  -4   5  557.84   28.60
   6  -4   5  580.14   26.10
   6   4   5  490.65   30.10
   6   4   5  638.74   22.10
   6   4   5  612.24   26.90
  -7  -4  -5   94.99   12.60
   7  -4   5  106.39   11.60
   7  -4   5   93.29   14.40
   7  -4   5   93.49   10.00
   7  -4   5   98.29   10.00
  -7  -4  -5   76.79   11.30
   7   4   5   82.69    5.90
   7   4   5  102.39   13.30
  -8  -4  -5   30.50   10.80
   8  -4   5   54.19    9.70
  -8  -4  -5   37.20    9.80
   8  -4   5   47.10    6.90
   8  -4   5   65.19    9.00
   8  -4   5   40.50    6.20
   8   4   5   40.00    8.60
   9  -4   5   64.49    8.70
   9  -4   5   51.99    6.80
  -9  -4  -5   56.69   12.50
   9  -4   5   58.49    8.80
   9   4   5   57.69    8.40
 -10  -4  -5   32.10   13.20
  10  -4   5   60.69    8.10
  10  -4   5   60.49    7.70
  10  -4   5   75.39    8.40
  10   4   5   44.40    6.90
  10   4   5   68.59    9.30
  11  -4   5   44.70    6.80
  11  -4   5   48.20    7.20
  11  -4   5   53.19    7.10
  11   4   5   43.90    6.10
  11   4   5   54.09    6.90
  12  -4   5   -0.80    3.00
  12  -4   5    0.90    3.40
  12  -4   5    3.60    3.90
  12   4   5   -1.20    3.90
  12   4   5    2.70    4.70
  14  -5  -5   44.50    5.00
 -14  -5   5   31.20    5.30
  14   5  -5   50.19    5.70
 -13  -5   5   10.00    4.90
  13  -5  -5   12.90    3.70
  13   5  -5    6.90    5.20
 -12  -5   5   53.79    7.30
  12  -5  -5   41.30    5.60
 -12  -5   5   43.00    9.60
  12   5  -5   48.80    6.70
  11  -5  -5  192.48   12.40
 -11  -5   5  189.88   13.60
 -11  -5   5  208.18   17.20
  11   5  -5  181.48   13.60
  10  -5  -5    0.90    5.10
 -10  -5   5    0.70    5.30
  10   5  -5    0.30    5.50
  -9  -5   5   35.20    7.10
  -9  -5   5   20.90    8.90
   9  -5  -5   26.60    5.50
   9  -5  -5   17.20    5.90
   9   5  -5   30.40    6.80
  -8  -5   5    0.00    5.60
  -8  -5   5    0.40    7.10
   8  -5  -5    5.00    4.70
   8  -5  -5    4.90    5.60
   8   5  -5    0.00    6.10
   7  -5  -5  197.38   11.50
  -7  -5   5  168.58   13.10
  -7  -5   5  215.38   13.80
   7  -5  -5  174.18   13.90
   7   5  -5  177.78   15.10
  -6  -5   5  266.87   14.50
   6  -5  -5  261.37   16.50
   6  -5  -5  268.77   13.70
  -6  -5   5  260.77   15.70
  -6   5   5  257.37   17.30
   6   5  -5  263.67   17.50
  -6   5   5  235.68   17.60
   5  -5  -5  290.57   14.40
  -5  -5   5  284.97   13.80
  -5  -5   5  280.27   16.30
   5  -5  -5  230.08   21.90
  -5   5   5  241.78   17.80
  -5   5   5  294.57   16.30
   5   5  -5  302.37   18.80
   4  -5  -5  131.29   10.20
  -4  -5   5  126.69   11.50
   4   5  -5  108.79   16.30
  -4   5   5  125.69   10.50
  -3  -5   5    7.40    8.80
   3  -5  -5   12.70    3.70
   3  -5  -5   15.90    5.50
  -3  -5   5   19.40    6.20
  -3   5   5    9.60    4.40
  -2  -5   5  145.79   16.50
   2  -5  -5  151.48    8.70
   2  -5  -5  153.68   11.40
  -2   5   5  159.38   10.20
  -1  -5   5  149.09   10.90
  -1  -5   5  146.39   16.50
   1  -5  -5  148.69    8.70
   1  -5  -5  110.89   10.90
  -1   5   5  141.09    9.40
   0  -5  -5   90.19   10.50
   0  -5   5   89.99   12.30
   0  -5  -5   96.39    7.40
   0  -5   5   82.69    9.30
   0   5   5   90.09    7.90
   0   5   5   93.29   11.10
  -1  -5  -5   35.60    6.60
   1  -5   5   29.70    9.20
   1  -5   5   41.30    5.90
   1  -5   5   36.70    6.30
  -1  -5  -5   38.00    5.80
   1   5   5   31.40    6.40
   1   5   5   34.90    5.60
  -2  -5  -5  130.99   11.50
   2  -5   5  109.89   11.10
  -2  -5  -5  113.69    8.90
   2  -5   5  118.89   10.20
   2  -5   5   98.49   15.60
   2  -5   5  115.39   11.20
   2   5   5  107.89   10.80
  -3  -5  -5  277.27   16.40
   3  -5   5  288.17   15.50
  -3  -5  -5  258.57   14.60
   3  -5   5  275.17   20.40
   3  -5   5  278.57   15.40
   3  -5   5  293.47   15.20
   3   5   5  270.57   15.80
   4  -5   5    3.30    4.90
  -4  -5  -5   -0.80    6.70
   4  -5   5   -2.20    4.80
   4  -5   5    2.60    9.00
  -4  -5  -5   -0.50    5.00
   4  -5   5    0.70    5.20
   4   5   5    3.30    5.20
   5  -5   5  950.30   39.00
   5  -5   5  942.81   38.80
  -5  -5  -5  982.20   39.30
  -5  -5  -5  940.51   40.20
   5  -5   5 1013.80   42.10
   5  -5   5 1027.70   39.20
   5   5   5  961.50   39.30
   6  -5   5   72.89   10.90
  -6  -5  -5   79.49   11.70
   6  -5   5   93.69    9.60
   6  -5   5   82.19    9.50
   6  -5   5   91.39   10.20
  -6  -5  -5  104.29   13.10
   6   5   5   81.29   11.20
   7  -5   5   44.20    6.50
  -7  -5  -5   31.30    7.70
   7  -5   5   57.89    9.90
   7  -5   5   30.50    5.00
  -7  -5  -5   41.30    9.80
   7  -5   5   34.30    6.60
   7   5   5   39.00    7.60
   8  -5   5   13.90    4.80
   8  -5   5    4.80    4.50
  -8  -5  -5   18.50    7.90
   8  -5   5    8.10    4.00
   8   5   5   11.40    6.70
   9  -5   5   65.59    7.40
   9  -5   5   59.39    7.60
   9  -5   5   61.99    8.10
  -9  -5  -5   42.60    9.00
   9   5   5   65.09    9.20
  10  -5   5   25.40    4.20
  10  -5   5   28.80    5.10
 -10  -5  -5   40.20    9.70
  10  -5   5   24.80    4.20
  10   5   5   29.00    6.00
  10   5   5   28.80    5.70
  11  -5   5   37.30    5.30
  11  -5   5   31.30    5.30
 -11  -5  -5   32.00    9.90
  11  -5   5   26.20    3.70
  11   5   5   18.20    4.50
  11   5   5   21.30    5.20
 -12  -6   5    5.70    3.80
  12  -6  -5    0.90    3.50
 -12  -6   5   -5.00    7.30
  12   6  -5    1.50    4.30
 -11  -6   5   30.00    5.20
  11  -6  -5   21.10    4.60
 -11  -6   5   16.60    6.90
  11   6  -5   27.70    5.70
 -10  -6   5    1.80    4.10
 -10  -6   5   -4.90    6.20
  10  -6  -5    0.80    4.40
  10   6  -5    5.00    5.00
  -9  -6   5   56.99    9.10
  -9  -6   5   54.79    7.40
   9  -6  -5   66.69    9.10
  -9   6   5   43.80    7.80
   9   6  -5   73.29    9.90
   8  -6  -5    1.20    5.00
  -8  -6   5   13.50    7.20
  -8  -6   5    6.60    4.80
   8   6  -5    8.50    6.10
  -8   6   5   12.90    7.10
   7  -6  -5   -1.70    4.60
   7  -6  -5   -1.30    5.50
  -7  -6   5   -1.20    4.80
  -7  -6   5   -5.30    7.20
   7   6  -5   -0.60    6.30
  -7   6   5   -0.40    7.00
  -6  -6   5  191.78   16.20
   6  -6  -5  147.79   10.50
  -6  -6   5  161.88   12.20
   6  -6  -5  147.29   13.60
   6   6  -5  152.38   14.60
  -6   6   5  158.58   14.50
   5  -6  -5  144.19   17.00
  -5  -6   5  172.58   12.10
  -5  -6   5  144.59   16.50
   5  -6  -5  156.78   10.70
   5   6  -5  166.28   15.20
  -5   6   5  135.29   14.00
   4  -6  -5  118.89    9.60
  -4  -6   5  115.19   15.30
  -4  -6   5   94.29   10.40
   4   6  -5  117.49   15.20
  -4   6   5  108.19   14.80
  -4   6   5  124.89   13.00
  -3  -6   5   54.79   10.80
   3  -6  -5   68.99    8.60
  -3  -6   5   45.10    7.00
   3   6  -5   66.79   11.10
  -3   6   5   46.90    8.40
  -3   6   5   65.09    8.50
   2  -6  -5  146.39   10.90
  -2  -6   5  138.69   16.20
  -2  -6   5  135.39   11.50
  -2   6   5  158.78   13.10
  -2   6   5  127.29   12.70
  -1  -6   5   10.10    8.30
   1  -6  -5   14.70    6.40
   1  -6  -5   20.90    5.60
  -1   6   5   19.70    6.30
  -1   6   5    4.30    6.00
   0  -6   5  404.36   18.30
   0  -6  -5  367.36   18.30
   0  -6   5  360.76   22.70
   0  -6  -5  367.76   17.60
   0   6   5  364.46   19.30
  -1  -6  -5   16.00    6.00
   1  -6   5   24.80    6.80
   1  -6   5   34.60    6.00
   1  -6   5   23.60    6.40
  -1  -6  -5   47.00    7.00
   1  -6   5   23.10    9.20
   1   6   5   34.70    6.90
   2  -6   5  424.86   24.30
  -2  -6  -5  407.06   19.90
  -2  -6  -5  434.36   20.50
   2  -6   5  417.06   20.20
   2  -6   5  429.36   20.30
   2  -6   5  427.66   20.50
   2   6   5  404.46   20.60
   3  -6   5  368.76   18.60
   3  -6   5  376.66   18.50
   3  -6   5  364.16   22.40
  -3  -6  -5  374.86   19.30
   3  -6   5  368.06   18.40
  -3  -6  -5  377.16   19.30
   3   6   5  357.96   18.80
   4  -6   5   74.59    8.90
  -4  -6  -5   76.79    9.30
   4  -6   5   81.09    9.10
   4  -6   5   86.69    9.30
   4  -6   5   69.19   11.00
  -4  -6  -5   55.59    9.10
   4   6   5   79.89    9.80
   5  -6   5   18.10    5.30
   5  -6   5    5.00    4.20
   5  -6   5    7.00    4.20
   5  -6   5   12.00    8.40
  -5  -6  -5   20.50    8.60
  -5  -6  -5   19.80    6.20
   5   6   5    9.10    5.30
  -6  -6  -5    5.10    5.30
   6  -6   5   -0.90    8.20
   6  -6   5    1.50    3.70
   6  -6   5   -3.30    4.00
   6  -6   5    3.00    4.20
   6   6   5    3.10    5.10
   7  -6   5    2.00    4.00
   7  -6   5   -2.30    3.90
   7  -6   5    0.40    3.40
  -7  -6  -5    1.10    5.80
   7   6   5   -1.40    5.10
   8  -6   5   -5.30    4.40
   8  -6   5    1.60    3.20
   8  -6   5    3.10    3.60
  -8  -6  -5   -8.80    5.60
   8   6   5    7.30    5.40
  -9  -6  -5   71.59   10.00
   9  -6   5   55.09    6.20
   9  -6   5   63.89    6.60
   9  -6   5   57.49    8.40
   9   6   5   67.09    8.90
   9   6   5   69.19    7.60
   9   6   5   63.79    8.20
  10  -6   5   16.70    3.30
 -10  -6  -5   14.80    5.90
  10  -6   5   25.30    4.60
  10   6   5    9.00    4.80
  10   6   5   29.50    5.20
  11  -7  -5   -1.90    4.10
 -11  -7   5    3.80    5.00
 -11  -7   5    1.70    3.20
  11   7  -5    0.80    3.50
 -10  -7   5   -9.60    5.00
 -10  -7   5    4.30    3.40
  10  -7  -5    1.50    4.30
  10   7  -5    5.00    4.20
  -9  -7   5    0.10    3.70
   9  -7  -5   -4.00    4.70
  -9  -7   5   -1.00    5.60
   9   7  -5   -3.40    4.30
  -8  -7   5    7.60    4.10
   8  -7  -5    6.50    5.30
  -8  -7   5    6.00    5.50
   8   7  -5   -0.30    5.00
   7  -7  -5  120.79   11.80
  -7  -7   5  144.69   13.90
  -7  -7   5  133.79   10.10
  -7   7   5  139.29   13.20
   7   7  -5  148.89   12.80
  -6  -7   5  140.79   10.60
  -6  -7   5  132.79   13.80
  -6   7   5  143.49   13.00
  -5  -7   5  653.83   27.70
   5  -7  -5  683.43   26.10
  -5  -7   5  685.23   32.60
  -5   7   5  652.83   28.80
   5   7  -5  709.83   31.00
  -4  -7   5    6.50    7.40
  -4  -7   5    9.50    5.20
   4  -7  -5   15.70    4.80
   4   7  -5   10.40    8.00
  -4   7   5   14.50    6.40
  -3  -7   5    4.40    7.30
   3  -7  -5   18.30    4.80
  -3  -7   5    6.60    5.30
   3   7  -5    6.90    9.10
  -3   7   5   18.00    6.30
  -2  -7   5   57.59    9.10
   2  -7  -5   92.49    8.90
  -2   7   5  100.39   11.20
   2   7  -5   43.10   11.80
   1  -7  -5  376.86   17.90
  -1  -7   5  384.06   22.90
   1  -7  -5  339.67   27.10
  -1   7   5  375.76   19.50
   0  -7  -5  200.78   12.60
   0  -7   5  188.98   17.80
   0   7   5  197.48   14.10
   1  -7   5 1411.86   58.49
  -1  -7  -5 1462.65   54.79
   1  -7   5 1425.26   54.39
   1   7   5 1501.05   55.69
  -2  -7  -5   14.80    5.10
   2  -7   5   12.80    7.20
   2  -7   5   12.90    4.20
   2   7   5   16.70    5.20
   3  -7   5  347.47   17.10
   3  -7   5  357.46   21.30
  -3  -7  -5  354.16   17.90
   3   7   5  336.27   17.90
   4  -7   5    1.20    7.70
   4  -7   5   -3.40    3.50
  -4  -7  -5    6.60    4.60
   4   7   5    7.30    4.60
   5  -7   5   14.10    8.20
   5  -7   5    1.80    3.50
   5  -7   5   -1.90    5.50
  -5  -7  -5    6.70    4.60
   5   7   5    3.30    4.40
   6  -7   5   55.09    6.60
  -6  -7  -5   65.59    8.00
   6  -7   5   54.49    7.60
   6   7   5   35.10    5.80
  -7  -7  -5   10.60    4.60
   7  -7   5   24.70    4.10
   7   7   5   17.80    4.70
  -8  -7  -5   77.69    8.20
   8  -7   5   97.19    6.60
   8   7   5   92.69    8.70
  -9  -8   5   17.00    3.10
  -9  -8   5   12.00    4.60
   9   8  -5    9.90    4.10
  -8  -8   5   53.59    8.30
  -8  -8   5   67.89    6.10
   8   8  -5   85.69    8.60
  -7  -8   5   10.10    3.90
  -7  -8   5   10.70    5.10
   7   8  -5   26.70    5.70
  -6  -8   5    3.50    4.00
  -6  -8   5   -7.20    4.90
  -6   8   5    6.00    6.40
   6   8  -5    6.20    5.50
  -5  -8   5    4.00    5.10
  -5  -8   5    4.60    4.30
  -5   8   5    2.40    6.10
   5   8  -5    2.80    6.30
  -4  -8   5    7.30    5.40
   4   8  -5    1.00    7.00
  -4   8   5   -1.50    5.80
   3  -8  -5    1.70    4.50
  -3  -8   5   -2.00    6.10
   3   8  -5   -3.10    8.70
  -3   8   5    6.80    5.40
  -2  -8   5   12.70    7.00
   2  -8  -5   19.60    4.70
   2   8  -5    0.60   10.50
  -2   8   5   14.30    5.50
  -1  -8   5  104.99   13.00
   1  -8  -5  105.39    8.60
  -1   8   5  116.59   10.80
   0  -8  -5    9.70    4.10
   0  -8  -5    0.10   10.20
   0  -8   5   16.90    6.40
   0   8   5    1.00    4.70
   1  -8   5    4.70    6.20
  -1  -8  -5    0.30    8.20
  -1  -8  -5    0.70    3.70
   1   8   5    1.60    4.60
   2  -8   5   12.50    6.70
  -2  -8  -5   12.50    7.40
  -2  -8  -5   14.60    4.30
   2   8   5   10.00    4.60
   3  -8   5   57.89    8.20
  -3  -8  -5   59.09    7.40
   3   8   5   65.39    8.10
  -4  -8  -5   -2.30    3.50
   4  -8   5   -6.00    7.40
   4   8   5    0.20    4.00
  -5  -8  -5   66.49    7.10
   5   8   5   67.49    7.50
  -6  -8  -5    0.50    3.40
   6   8   5   -2.20    3.40
  -5  -9   5    9.20    4.50
   5   9  -5    6.00    5.30
  -4  -9   5   -9.30    4.30
   4   9  -5   -0.20    6.40
  -4   9   5    1.80    5.60
  -3  -9   5    9.70    4.80
   3   9  -5   18.70    8.20
  -3   9   5    9.00    4.80
  -2  -9   5    2.20    4.70
  -2   9   5   10.20    4.60
  -1  -9   5   61.99    9.40
  -1   9   5   96.39    8.60
   0  -9   5   -5.20    5.00
   0   9   5   -0.70    4.10
   1  -9   5   -2.50    5.50
  -1  -9  -5    1.20    3.60
   1   9   5   -3.00    3.80
   2  -9   5    7.80    6.70
  -2  -9  -5    4.90    3.20
   2   9   5    4.90    3.70
  -3  -9  -5    6.00    3.10
   3   9   5    9.20    3.70
  16   0  -6   32.60    6.50
  16   0  -6   32.30    4.50
  15   0  -6  443.36   21.20
  15   0  -6  494.75   21.30
  14   0  -6  190.48   13.80
  14   0  -6  163.58   12.00
  13   0  -6  252.47   17.40
  13   0  -6  281.87   15.90
  12   0  -6  939.31   39.00
 -12   0   6  932.01   40.90
  11   0  -6   87.89   11.50
 -11   0   6   90.79   11.30
  10   0  -6  399.56   22.40
 -10   0   6  421.36   20.50
  10   0  -6  375.46   23.30
  -9   0   6  251.67   14.00
  -8   0   6  964.40   37.40
  -7   0   6 1047.60   39.50
  -6   0   6 1322.67   48.30
  -5   0   6 9999.00  343.87
  -4   0   6 6849.61  235.98
  -2   0   6    7.30    1.60
  -1   0   6    1.10    1.20
   0   0   6 4837.22  166.38
   1   0   6  244.28    9.60
   1   0   6  247.58    8.90
   2   0   6    6.90    0.90
  -2   0  -6   12.90    2.60
   3   0   6 3178.48  108.69
  -3   0  -6 3161.58  110.69
  -4   0  -6 1046.50   42.80
   4   0   6 1297.57   40.80
   5   0   6  967.40   33.40
  -5   0  -6  945.31   36.20
   6   0   6  364.06   13.40
  -6   0  -6  401.16   18.50
   6   0   6  352.76   19.90
  -7   0  -6  479.45   23.20
   7   0   6  465.55   16.80
   7   0   6  467.05   23.90
   7   0   6  440.86   23.30
   7   0   6  461.55   23.50
   7   0   6  487.45   23.50
   8   0   6   21.80    7.40
   8   0   6   27.50    7.20
   8   0   6   30.20    7.50
   8   0   6   32.90    2.30
   9   0   6   18.10    7.00
   9   0   6   15.40    7.00
   9   0   6   15.70    7.40
   9   0   6   22.30    2.00
  10   0   6   29.40    7.00
  10   0   6   41.80    7.70
  10   0   6   42.60    7.20
  11   0   6  215.98   14.80
  11   0   6  243.88   15.60
  11   0   6  241.78   14.70
  12   0   6    1.10    4.00
  12   0   6    5.90    4.50
  13   0   6    9.40    3.80
  13   0   6    5.90    3.90
  16  -1  -6   54.39    6.40
  16   1  -6   71.59    6.80
  15  -1  -6   11.80    6.50
  15  -1  -6   16.90    4.50
  15   1  -6    9.70    4.50
  15   1  -6   15.60    6.00
  14  -1  -6  272.27   15.20
  14  -1  -6  261.27   16.20
  14   1  -6  281.37   16.10
  14   1  -6  256.37   14.90
 -13  -1   6  661.73   38.50
  13  -1  -6  770.92   33.50
  13  -1  -6  864.51   33.50
  13   1  -6  813.22   33.90
 -12  -1   6   30.30   14.50
  12  -1  -6   21.40    6.10
 -12  -1   6   20.50    8.80
  12  -1  -6   14.20    8.30
  12   1  -6   19.70    7.60
 -12   1   6    7.30   11.00
  12   1  -6   27.40    9.40
 -11  -1   6  670.93   35.50
  11  -1  -6  654.63   29.40
 -11  -1   6  738.03   31.20
  11  -1  -6  628.64   30.70
  11   1  -6  677.73   30.80
  11   1  -6  649.14   30.40
 -11   1   6  720.93   31.70
  11   1  -6  693.13   25.30
 -10  -1   6    7.20   12.00
 -10  -1   6    6.00    5.40
  10  -1  -6    8.30   10.60
  10   1  -6    1.70    2.10
 -10   1   6    0.20    5.70
  10   1  -6   -1.70    7.50
  -9  -1   6  142.89   10.40
   9   1  -6  145.29    6.70
   9   1  -6  139.79   14.20
  -9   1   6  134.79   10.50
  -8  -1   6   26.70    4.50
   8   1  -6   22.90    2.50
  -8   1   6   31.80    4.70
  -7  -1   6 1042.20   39.10
   7   1  -6 1021.60   36.40
  -7   1   6 1034.50   38.90
  -6  -1   6   34.40    4.50
   6   1  -6   37.60    2.70
  -6   1   6   42.80    4.50
   5   1  -6 3005.40  102.29
  -5   1   6 2936.21  104.09
  -4  -1   6 1225.88   44.40
  -4   1   6 1254.67   44.60
   4   1  -6 1237.28   43.10
  -3  -1   6 1587.94   55.19
  -3   1   6 1540.35   55.39
  -2  -1   6 2789.72   94.79
  -2   1   6 2679.03   95.19
  -1  -1   6 1321.07   45.80
  -1  -1   6 1289.17   45.30
  -1   1   6 1324.27   46.60
   0  -1   6  116.89    4.70
   0  -1   6  128.29    4.60
   0  -1  -6  116.69    6.30
   0   1   6  113.29    5.70
  -1  -1  -6  716.43   26.60
   1  -1   6  713.63   24.60
   1  -1   6  706.83   24.70
   1   1   6  686.83   26.00
   1   1   6  730.83   24.90
   2  -1   6 1451.35   47.90
  -2  -1  -6 1403.46   49.99
  -2   1  -6 1331.67   49.40
   2   1   6 1380.56   48.20
  -3  -1  -6 4160.88  142.69
   3  -1   6 4166.78  140.29
  -3   1  -6 3954.50  141.99
   3   1   6 4117.19  140.69
  -4  -1  -6  133.69    7.80
   4  -1   6  122.59    4.60
  -4   1  -6  123.69    8.00
   4   1   6  119.29    5.00
  -5  -1  -6  277.07   13.40
   5  -1   6  268.77    9.70
  -5   1  -6  279.47   13.60
   5   1   6  273.67   10.20
   6  -1   6    2.50    7.00
  -6  -1  -6    4.30    4.80
   6  -1   6   12.60    7.00
   6  -1   6    4.50    0.70
   6  -1   6    4.70   11.90
   6  -1   6    5.50    7.00
   6   1   6   -0.50    6.60
   6   1   6    5.00    1.20
   7  -1   6  328.27   19.40
   7  -1   6  324.27   18.40
   7  -1   6  325.87   19.00
  -7  -1  -6  353.66   18.40
   7  -1   6  315.17   19.00
   7  -1   6  299.07   19.00
   7   1   6  309.87   20.60
   7   1   6  326.77   19.50
   7   1   6  323.27   18.50
   7   1   6  327.67   12.30
  -8  -1  -6   99.99   12.00
   8  -1   6   68.49    9.20
   8  -1   6   57.89    8.70
   8  -1   6   78.69   11.80
   8  -1   6   71.09    8.90
   8  -1   6   79.49   10.50
   8   1   6   70.09    9.20
   8   1   6   75.69   10.00
   8   1   6   71.19    3.90
   8   1   6   64.39    8.90
   9  -1   6    6.10    6.20
   9  -1   6   -0.60    7.10
   9  -1   6    8.20    6.00
   9  -1   6   -8.20    5.70
  -9  -1  -6   18.90   13.40
   9   1   6    0.80    6.40
   9   1   6    5.60    7.60
   9   1   6   -1.60    6.10
   9   1   6   -0.30    1.60
  10  -1   6  515.75   24.30
  10  -1   6  513.05   24.30
  10  -1   6  483.45   23.40
  10  -1   6  457.25   22.40
  10   1   6  475.65   24.00
  10   1   6  482.55   17.90
  10   1   6  516.65   24.20
  10   1   6  494.15   24.00
  11  -1   6    6.40    5.10
  11  -1   6    3.00    5.40
  11  -1   6    3.10    5.10
  11   1   6    3.60    5.10
  11   1   6    3.90    5.40
  12  -1   6   22.40    5.10
  12  -1   6   20.70    5.60
  12  -1   6   14.60    4.90
  12   1   6   18.30    4.90
  12   1   6   17.30    5.20
  13  -1   6   14.10    4.20
  13  -1   6    8.30    3.20
  13   1   6   16.10    4.30
  13   1   6    9.70    3.80
  16  -2  -6   35.00    4.20
  16   2  -6   42.20    5.60
  16   2  -6   23.60    5.10
  15  -2  -6   -1.60    3.50
  15   2  -6   -3.90    4.90
  15   2  -6   -3.40    3.70
  14  -2  -6   20.50    7.40
 -14  -2   6   44.40   11.40
  14  -2  -6   10.80    4.20
  14   2  -6   33.80    6.20
  14   2  -6   19.10    6.30
  13  -2  -6   10.50    7.40
 -13  -2   6    4.80   10.20
  13  -2  -6   -2.10    4.30
  13   2  -6    4.50    8.40
  13   2  -6    0.60    6.50
  12  -2  -6  256.17   15.10
 -12  -2   6  244.68   18.50
 -12  -2   6  205.98   20.40
  12  -2  -6  229.38   16.90
  12   2  -6  250.47   17.20
  12   2  -6  253.27   11.80
 -12   2   6  174.78   23.90
  11  -2  -6  339.97   18.10
 -11  -2   6  349.37   22.90
 -11  -2   6  313.77   19.10
  11  -2  -6  290.87   19.80
 -11   2   6  364.76   22.30
  11   2  -6  342.97   14.20
  11   2  -6  313.17   19.40
 -10  -2   6   29.30   10.50
  10  -2  -6    8.00   10.30
  10  -2  -6   16.80    5.90
 -10  -2   6   15.00    6.10
  10   2  -6   18.20    3.40
  10   2  -6   15.10    7.30
 -10   2   6   10.20    7.30
  -9  -2   6  113.49   15.90
  -9  -2   6  135.09   10.40
   9  -2  -6  121.29   12.20
   9   2  -6  137.29    7.00
   9   2  -6  155.98   13.30
  -9   2   6  125.09   11.20
  -8  -2   6  193.98   11.60
   8   2  -6  221.78    9.10
  -8   2   6  200.38   12.10
  -7  -2   6 1033.70   38.70
  -7   2   6 1023.10   38.60
   7   2  -6  991.20   36.10
  -6  -2   6  158.48    8.80
   6   2  -6  160.48    6.90
  -6   2   6  160.98    9.00
  -5  -2   6  177.38    8.60
   5   2  -6  155.98    7.00
  -5   2   6  166.88    8.60
  -4  -2   6   17.00    2.70
   4   2  -6   14.30    1.90
  -4   2   6   12.10    2.60
  -3  -2   6  442.76   16.60
  -3   2   6  427.36   17.20
  -2  -2   6   14.10    1.90
  -2  -2   6   16.60    1.40
   2  -2  -6   13.20    2.60
  -2   2   6   16.10    2.60
  -1  -2   6 7134.69  241.48
   1  -2  -6 7031.30  243.58
  -1   2   6 7021.00  243.38
   0  -2  -6  495.95   19.70
   0  -2   6  520.45   17.60
   0   2   6  501.45   18.00
   0   2   6  506.15   19.50
  -1  -2  -6  381.66   15.90
   1  -2   6  379.46   13.50
   1  -2   6  402.26   13.50
   1   2   6  373.06   14.10
   1   2   6  416.76   15.80
  -2  -2  -6  688.33   27.10
   2   2   6  702.83   26.80
   2   2   6  740.03   25.10
  -3  -2  -6  724.83   28.30
   3   2   6  746.13   26.00
  -4  -2  -6   32.20    5.20
   4   2   6   37.70    2.40
  -5  -2  -6  474.95   20.60
   5   2   6  473.35   17.30
  -6  -2  -6  311.57   16.00
   6  -2   6  300.07   17.70
   6  -2   6  301.77   17.40
   6  -2   6  302.67   18.10
   6  -2   6  307.07   18.10
   6  -2   6  317.17   18.70
   6   2   6  315.27   11.90
   6   2   6  312.07   20.20
   7  -2   6   14.70    6.50
   7  -2   6   14.80    7.10
   7  -2   6   15.30    5.80
   7  -2   6    4.90    6.80
  -7  -2  -6   12.70    6.30
   7  -2   6    8.40    6.50
   7   2   6   15.10    8.70
   7   2   6   11.30    1.90
   7   2   6   22.20    8.70
   8  -2   6 1135.99   44.70
   8  -2   6 1087.29   43.30
   8  -2   6 1122.89   44.10
  -8  -2  -6 1061.19   45.30
   8  -2   6 1149.78   44.70
   8  -2   6 1068.79   44.30
   8   2   6 1074.29   44.70
   8   2   6 1153.28   39.20
   8   2   6  984.70   44.90
   8   2   6 1159.18   44.90
   9  -2   6   56.39    7.20
   9  -2   6   61.59    8.50
   9  -2   6   46.10    6.50
  -9  -2  -6   54.89   13.00
   9  -2   6   46.20    7.80
   9  -2   6   81.89   13.40
   9   2   6   55.49    9.80
   9   2   6   72.69    4.60
   9   2   6   90.19   10.30
   9   2   6   77.59   11.50
  10  -2   6   67.19    9.30
  10  -2   6   69.39    9.30
  10  -2   6   77.59   10.20
  10  -2   6   71.89    9.80
  10   2   6   67.69   10.00
  10   2   6   86.39   10.90
  11  -2   6   16.70    5.60
  11  -2   6   18.30    5.20
  11  -2   6   14.10    4.90
  11  -2   6   23.90    4.90
  11   2   6   24.60    6.20
  11   2   6   27.50    6.60
  12  -2   6    9.60    4.30
  12  -2   6    5.00    3.80
  12  -2   6    6.80    4.00
  12   2   6    9.40    5.10
  12   2   6    3.80    4.20
  13  -2   6   11.00    3.70
  13   2   6   14.40    4.20
  13   2   6   18.80    4.00
  15  -3  -6   10.00    3.30
 -15  -3   6   -1.70    8.60
  15   3  -6    5.70    4.40
  15   3  -6    8.10    4.20
 -14  -3   6   11.40    7.50
  14  -3  -6   -5.30    3.80
  14   3  -6    3.40    5.00
  13  -3  -6  120.89   10.50
 -13  -3   6  156.38   15.10
  13   3  -6  134.49   13.20
  13   3  -6  119.49   12.20
 -12  -3   6   12.00    7.40
  12  -3  -6   13.00    5.70
  12   3  -6   18.90    6.90
  11  -3  -6    2.30    8.60
  11  -3  -6   31.90    7.00
 -11  -3   6    3.00    7.60
 -11  -3   6   12.70    7.80
 -11   3   6   33.00   21.30
  11   3  -6   19.50    6.90
 -10  -3   6  128.49   12.60
  10  -3  -6  117.69   11.90
 -10  -3   6  133.89   14.50
 -10   3   6  147.29   16.00
  10   3  -6  129.39   13.00
   9  -3  -6  493.45   23.30
  -9  -3   6  476.85   22.60
  -9  -3   6  516.15   25.20
   9   3  -6  477.75   23.60
  -9   3   6  496.95   23.80
   8  -3  -6    8.20    6.60
  -8  -3   6    2.80    6.70
  -8  -3   6   13.80    4.60
   8  -3  -6   11.80    3.90
  -8   3   6    7.30    5.10
   8   3  -6    3.00    6.70
   7  -3  -6   -1.90    3.00
  -7  -3   6   -1.90    3.40
  -7   3   6    4.60    4.00
   6  -3  -6  751.82   28.30
  -6  -3   6  783.12   29.60
  -6   3   6  739.13   29.70
  -5  -3   6  381.56   16.00
   5  -3  -6  390.36   15.70
  -5   3   6  370.26   16.50
   4  -3  -6   10.10    2.70
  -4  -3   6   13.60    2.70
  -4   3   6   13.60    3.10
   3  -3  -6   53.89    4.60
  -3  -3   6   54.69    3.00
  -3  -3   6   60.59    4.10
  -3   3   6   57.39    5.00
  -2  -3   6 6488.55  218.48
   2  -3  -6 6283.17  220.58
  -2   3   6 6385.76  220.88
   1  -3  -6 4015.10  138.49
  -1  -3   6 4101.89  136.09
  -1   3   6 3873.41  138.39
  -1   3   6 3910.11  136.59
   0  -3  -6 1143.29   42.20
   0  -3   6 1222.78   39.60
   0   3   6 1121.89   40.30
   0   3   6 1123.79   42.20
  -1  -3  -6   22.80    3.70
   1   3   6   23.10    2.00
   1   3   6   24.10    3.50
  -2  -3  -6 1428.06   52.79
   2   3   6 1509.15   52.99
   2   3   6 1420.46   50.59
  -3  -3  -6   67.69    6.10
   3   3   6   64.29    3.60
  -4  -3  -6    3.10    3.30
   4   3   6    4.10    1.50
   5  -3   6   15.10    6.50
   5  -3   6    2.80    8.40
  -5  -3  -6    4.90    4.40
   5  -3   6   10.30    5.90
   5  -3   6    7.50    6.70
   5  -3   6   -3.50    5.60
   5   3   6    0.90    7.50
   5   3   6    7.90    1.70
   6  -3   6  854.21   34.40
   6  -3   6  868.71   35.40
  -6  -3  -6  854.71   34.60
   6  -3   6  845.72   35.10
   6  -3   6  861.91   36.00
   6  -3   6  848.52   35.20
   6   3   6  814.02   35.10
   6   3   6  759.52   35.90
   7  -3   6   90.59   10.40
   7  -3   6   91.19   10.60
   7  -3   6   93.79   11.30
  -7  -3  -6   90.79   11.80
   7  -3   6   95.29   10.50
   7  -3   6  104.69   13.20
   7   3   6   85.89   11.40
   7   3   6   83.19    5.10
   7   3   6   77.89   11.20
   8  -3   6    7.00    5.40
   8  -3   6   13.10    5.90
   8  -3   6    9.90    6.80
   8  -3   6    4.90    4.90
   8  -3   6    6.90    5.20
  -8  -3  -6    6.40    8.50
   8   3   6   13.30    7.30
   8   3   6   11.40    2.60
   8   3   6   -6.90   10.20
   9  -3   6   95.79   13.70
   9  -3   6   73.59    9.50
   9  -3   6   85.29   10.00
   9  -3   6   89.99    9.90
   9  -3   6   92.59   10.50
   9   3   6   88.39   11.00
   9   3   6   83.79    5.90
   9   3   6  106.69   12.00
  10  -3   6   19.80    5.00
  10  -3   6   13.70    5.50
  10  -3   6   26.20    5.40
  10   3   6   23.10    5.90
  10   3   6   28.10    6.50
  11  -3   6    6.90    3.90
  11  -3   6    4.30    4.60
  11  -3   6    0.10    4.10
  11   3   6    2.00    4.70
  11   3   6   15.10    5.50
  12  -3   6   -2.40    4.40
  12  -3   6    0.40    3.30
  12  -3   6   -2.00    3.40
  12   3   6    4.40    4.40
  12   3   6    3.80    4.30
  14  -4  -6   27.90    4.20
 -14  -4   6   25.40    6.20
  14   4  -6   46.00    5.50
  14   4  -6   27.90    5.20
  13  -4  -6   28.20    5.20
 -13  -4   6   15.50    6.10
  13   4  -6   25.90    6.40
 -12  -4   6   -0.10    5.50
  12  -4  -6   -0.30    4.30
  12   4  -6    2.90    5.80
  11  -4  -6  227.48   14.00
 -11  -4   6  211.08   20.00
 -11  -4   6  221.68   15.50
  11   4  -6  206.28   14.90
 -10  -4   6  341.47   19.00
  10  -4  -6  315.27   17.80
 -10  -4   6  310.27   19.40
  10   4  -6  325.97   18.70
   9  -4  -6    1.00    5.80
  -9  -4   6   -1.20    6.10
  -9  -4   6    0.00    6.30
   9   4  -6    1.70    6.00
  -9   4   6   -3.10   10.10
  -8  -4   6    4.90    6.10
   8  -4  -6    5.10    6.10
  -8  -4   6    1.30    5.30
   8   4  -6    1.50    6.50
  -8   4   6    5.50    7.60
  -7  -4   6  153.58   12.90
  -7  -4   6  147.29   10.80
   7  -4  -6  158.08   13.90
   7   4  -6  144.89   14.20
  -7   4   6  181.98   12.50
   6  -4  -6   18.30    3.60
  -6  -4   6   23.50    6.30
  -6  -4   6   26.40    4.90
  -6   4   6   23.00    5.50
   6   4  -6   16.80    7.50
  -5  -4   6  387.56   16.60
   5  -4  -6  385.96   15.80
  -5   4   6  399.56   17.80
  -4  -4   6  106.79    6.80
   4  -4  -6  114.69    6.80
  -4   4   6  107.79    8.00
   3  -4  -6  236.18   10.70
  -3   4   6  216.98   11.60
   2  -4  -6    5.20    2.60
  -2   4   6    4.30    3.20
   1  -4  -6 1562.54   56.19
  -1  -4   6 1568.94   53.39
  -1   4   6 1525.25   56.59
   0  -4  -6 1045.20   37.40
   0   4   6  894.61   35.10
   0   4   6 1046.50   37.70
  -1  -4  -6  216.68   11.10
   1   4   6  213.58   11.10
   1   4   6  212.68    9.00
  -2  -4  -6  284.87   13.60
   2   4   6  276.67   11.10
   3  -4   6  302.57   17.10
  -3  -4  -6  306.67   15.20
  -3  -4  -6  308.57   18.70
   3  -4   6  342.17   17.60
   3  -4   6  299.07   19.90
   3  -4   6  322.67   16.30
   3   4   6  318.07   12.50
   3   4   6  300.27   16.80
   4  -4   6  204.78   14.10
   4  -4   6  173.98   17.30
   4  -4   6  199.78   12.90
  -4  -4  -6  210.48   12.20
  -4  -4  -6  193.38   16.60
   4  -4   6  212.08   14.10
   4   4   6  214.48    8.90
   4   4   6  208.18   14.20
   5  -4   6   17.70    5.20
   5  -4   6   33.80    6.70
  -5  -4  -6   33.30    9.50
   5  -4   6   19.80    5.40
  -5  -4  -6   28.00    5.90
   5  -4   6   28.70    9.60
   5   4   6   32.00    3.90
   5   4   6   35.80    7.40
   6  -4   6  790.52   32.10
   6  -4   6  782.32   32.40
  -6  -4  -6  738.93   35.40
  -6  -4  -6  748.33   32.90
   6  -4   6  811.22   34.40
   6  -4   6  760.22   32.30
   6   4   6  693.13   34.70
   6   4   6  800.12   32.90
   6   4   6  772.52   28.30
  -7  -4  -6   12.00    7.40
   7  -4   6   10.40    5.50
   7  -4   6    1.90    7.40
  -7  -4  -6   28.40   11.00
   7  -4   6   18.00    5.70
   7  -4   6   14.20    4.70
   7   4   6   14.90    3.20
   7   4   6   12.40   10.30
   7   4   6    1.20    7.50
   8  -4   6  161.18   11.60
   8  -4   6  153.18   11.50
   8  -4   6  145.59   12.10
  -8  -4  -6  167.88   19.20
   8  -4   6  160.98   14.70
   8   4   6  157.08    8.40
   8   4   6  111.79   17.00
  -9  -4  -6  -11.10   12.40
   9  -4   6   -6.20    8.40
   9  -4   6    6.40    4.40
   9  -4   6   -6.50    4.30
   9  -4   6    5.20    3.80
   9   4   6   -8.50    6.10
   9   4   6    9.00    5.90
  10  -4   6   65.79    7.40
  10  -4   6   64.99    8.10
  10  -4   6   73.49    7.90
  10   4   6   74.69    9.50
  10   4   6   78.19    9.70
  11  -4   6   58.79    6.20
  11  -4   6   68.29    7.00
  11  -4   6   55.29    6.30
  11   4   6   63.19    7.90
  11   4   6   76.49    8.70
 -14  -5   6    0.90    3.90
  14  -5  -6    2.40    3.00
  14   5  -6   -1.00    4.50
  14   5  -6    2.20    3.70
  13  -5  -6    4.10    3.60
 -13  -5   6   -3.10    4.00
 -13   5   6   -8.40    5.70
  13   5  -6   -3.20    4.80
 -12  -5   6    7.20    9.60
 -12  -5   6    3.80    4.50
  12  -5  -6    6.20    4.00
  12   5  -6   -1.50    4.60
 -12   5   6    8.70    5.60
  11  -5  -6    3.00    4.30
 -11  -5   6    1.20    8.00
 -11  -5   6    1.80    4.50
  11   5  -6   12.50    5.40
 -10  -5   6  129.49   15.20
  10  -5  -6  133.79   13.60
  10  -5  -6  150.68   11.40
 -10  -5   6  127.29   11.60
  10   5  -6  133.49   12.40
  -9  -5   6  101.89   15.10
  -9  -5   6  109.59   11.10
  -9  -5   6  102.59   14.80
   9  -5  -6  111.39   11.30
   9  -5  -6  105.49    8.90
   9   5  -6  114.19   12.30
   8  -5  -6   17.60    6.00
  -8  -5   6   27.10    6.30
  -8  -5   6   23.80    8.20
   8   5  -6   28.80    7.40
   7  -5  -6   68.69    8.20
  -7  -5   6   81.89   10.50
  -7  -5   6   68.79    8.50
  -7   5   6   62.99   11.10
   7   5  -6   60.39    8.90
  -6  -5   6  241.48   18.70
   6  -5  -6  186.28   16.50
  -6  -5   6  213.88   13.20
  -6  -5   6  230.48   14.20
   6   5  -6  241.28   16.80
  -6   5   6  225.28   16.60
  -6   5   6  231.88   15.80
   5  -5  -6   44.40    6.30
  -5  -5   6   60.29    9.00
  -5  -5   6   38.60    9.70
  -5   5   6   49.00    7.80
  -5   5   6   47.60    7.80
   5   5  -6   38.00    9.30
  -4  -5   6    5.60    5.60
   4  -5  -6    7.30    4.10
   4  -5  -6   -0.30    4.80
  -4  -5   6   10.60    8.20
  -4   5   6   -4.70    6.30
  -4   5   6   15.40    5.20
   4   5  -6   -2.30    9.00
   3  -5  -6   -0.20    3.60
  -3  -5   6    7.70    6.00
   3  -5  -6    2.80    5.20
  -3  -5   6   19.60    8.50
  -3   5   6   10.80    6.00
  -3   5   6   -2.10    4.20
   2  -5  -6  149.99    9.30
   2  -5  -6  181.38   12.20
  -2  -5   6  185.58   17.00
  -2   5   6  155.18   12.80
  -2   5   6  164.88   10.70
   1  -5  -6  355.86   16.30
  -1  -5   6  384.46   17.60
  -1  -5   6  380.26   22.40
   1  -5  -6  386.26   18.20
  -1   5   6  347.97   18.60
  -1   5   6  359.16   17.10
   0  -5   6  -10.70    5.80
   0  -5   6   -1.60    8.70
   0  -5  -6   -1.30    3.60
   0  -5   6    3.50    4.60
   0  -5  -6    1.40    5.30
   0   5   6    3.80    4.00
   0   5   6   -8.70    5.20
  -1  -5  -6  160.98   10.20
  -1  -5  -6  170.88   12.70
   1  -5   6  175.78   17.30
   1  -5   6  156.58   12.20
   1  -5   6  169.08   13.30
   1  -5   6  175.28   11.80
   1   5   6  160.58   10.80
   1   5   6  168.38   12.20
   2  -5   6   38.30    6.90
  -2  -5  -6   17.80    6.40
   2  -5   6   20.20    5.80
   2  -5   6   31.00    9.20
   2  -5   6   30.00    5.40
   2   5   6   15.60    6.10
   3  -5   6  328.67   17.10
  -3  -5  -6  315.37   18.10
   3  -5   6  291.87   20.20
  -3  -5  -6  323.47   16.60
   3  -5   6  327.27   16.80
   3  -5   6  311.47   16.30
   3   5   6  304.67   16.80
   4  -5   6  122.59   16.30
   4  -5   6  148.59   12.50
   4  -5   6  164.38   11.80
   4  -5   6  180.28   12.50
  -4  -5  -6  172.88   14.50
  -4  -5  -6  163.78   12.10
   4   5   6  166.48   12.70
  -5  -5  -6  273.77   17.40
  -5  -5  -6  279.67   18.10
   5  -5   6  300.27   16.10
   5  -5   6  299.67   16.50
   5  -5   6  313.07   16.90
   5  -5   6  310.47   20.40
   5   5   6  280.97   17.00
   6  -5   6   78.79    9.20
   6  -5   6   76.59    9.60
   6  -5   6   75.89    9.00
  -6  -5  -6   55.49    9.40
  -6  -5  -6   79.99   12.40
   6  -5   6  107.29   14.00
   6   5   6   61.79   15.00
   6   5   6   94.99   11.70
   7  -5   6   11.00    5.00
  -7  -5  -6   -4.20    7.20
   7  -5   6   24.20    7.70
   7  -5   6   14.00    5.00
   7  -5   6   12.10    4.50
   7   5   6   10.00    6.40
   8  -5   6   14.90    4.30
   8  -5   6   12.60    4.00
  -8  -5  -6    4.50    8.00
   8  -5   6   13.00    4.30
   8  -5   6   13.90    8.20
   8   5   6    9.10    7.30
   9  -5   6   71.39    7.70
  -9  -5  -6   45.10    9.50
   9  -5   6   68.39    7.70
   9  -5   6   68.49    7.10
   9   5   6   68.59   10.00
   9   5   6   81.39    9.30
  10  -5   6  231.18   12.30
 -10  -5  -6  285.17   20.00
  10  -5   6  235.18   12.10
  10  -5   6  239.78   12.10
  10   5   6  226.88   12.90
  10   5   6  259.37   13.70
  11  -5   6    4.20    3.50
  11  -5   6    2.90    3.20
  11  -5   6    3.20    2.50
  11   5   6    2.30    3.90
  11   5   6    7.90    5.20
 -12  -6   6  123.39    8.80
  12  -6  -6  120.59    8.50
 -12  -6   6  164.28   15.00
  12   6  -6  136.69    9.50
 -11  -6   6   -1.20    6.80
  11  -6  -6    1.70    4.30
 -11  -6   6   -0.40    3.90
  11   6  -6    8.70    4.50
 -11   6   6   -5.80    6.00
 -10  -6   6   38.90    7.90
 -10  -6   6   19.10    4.80
  10  -6  -6   27.30    5.40
 -10   6   6   43.50    6.90
  10   6  -6   36.00    6.20
  -9  -6   6   15.80    6.90
  -9  -6   6   15.60    4.90
   9  -6  -6   20.70    5.80
  -9   6   6    9.60    6.10
   9   6  -6   21.00    6.10
  -8  -6   6   25.80    5.80
   8  -6  -6   26.40    6.30
  -8  -6   6   15.50    7.00
   8  -6  -6   13.90    4.70
  -8   6   6   28.10    6.80
   8   6  -6   13.40    5.90
   7  -6  -6   54.49    8.00
  -7  -6   6   37.60    6.50
  -7  -6   6   54.99    8.70
   7  -6  -6   41.00    7.80
   7   6  -6   77.59    9.60
  -7   6   6   64.19    8.10
  -6  -6   6  722.53   33.60
  -6  -6   6  678.03   28.90
   6  -6  -6  667.83   27.10
  -6   6   6  650.63   29.10
   6   6  -6  692.13   31.40
   5  -6  -6  537.45   22.80
  -5  -6   6  545.65   28.40
  -5  -6   6  543.25   23.80
   5   6  -6  523.65   26.80
  -5   6   6  532.95   24.50
  -5   6   6  533.35   27.80
   4  -6  -6  163.08   11.10
  -4  -6   6  162.88   16.20
  -4  -6   6  143.39   11.60
  -4   6   6  195.58   16.10
   4   6  -6  151.78   17.60
  -4   6   6  158.98   12.90
   3  -6  -6   -1.70    4.60
  -3  -6   6    3.70    5.60
  -3  -6   6   14.30    8.50
   3   6  -6   -0.20   11.10
  -3   6   6    5.80    5.80
  -3   6   6   -2.60    6.70
  -2  -6   6    0.60    7.40
   2  -6  -6   17.20    5.30
  -2  -6   6   -2.60    6.60
  -2   6   6    7.60    6.70
  -2   6   6   -6.40    5.60
   1  -6  -6    4.10    6.00
   1  -6  -6    9.10    5.20
  -1  -6   6   10.70    8.50
  -1   6   6   -1.10    5.10
  -1   6   6    5.60    6.20
   0  -6   6   63.99   11.10
   0  -6   6   58.09    8.30
   0  -6  -6   65.59    9.20
   0  -6  -6   37.30    7.20
   0  -6   6   60.39    8.50
   0   6   6   52.19    7.20
   1  -6   6   21.30    7.20
   1  -6   6   21.60    8.50
  -1  -6  -6    8.70    6.20
   1  -6   6   11.40    5.00
   1  -6   6   13.30    6.20
  -1  -6  -6   14.50    5.90
   1   6   6   12.10    5.40
  -2  -6  -6  276.17   16.00
   2  -6   6  275.77   16.30
   2  -6   6  276.67   19.40
  -2  -6  -6  283.37   16.20
   2  -6   6  268.57   15.50
   2  -6   6  298.07   15.40
   2   6   6  283.17   16.00
   3  -6   6  141.59   11.30
  -3  -6  -6  128.79   11.80
  -3  -6  -6  108.39   12.80
   3  -6   6  144.99   15.20
   3  -6   6  140.29   10.80
   3  -6   6  132.69   10.90
   3   6   6  135.39   11.20
   4  -6   6  254.97   14.40
   4  -6   6  249.38   14.60
  -4  -6  -6  255.97   17.80
   4  -6   6  267.37   14.70
   4  -6   6  252.47   18.90
  -4  -6  -6  271.87   16.40
   4   6   6  275.97   15.60
   5  -6   6   15.70    8.00
   5  -6   6   44.80    6.50
  -5  -6  -6   38.00    7.00
   5  -6   6   34.30    5.40
   5  -6   6   32.60    5.30
   5   6   6   44.10    6.70
   6  -6   6    9.10    7.40
  -6  -6  -6    3.10    5.40
   6  -6   6    9.50    4.50
   6  -6   6   17.00    4.60
   6  -6   6    8.40    3.90
   6   6   6   11.50    5.30
   7  -6   6   34.90    5.30
  -7  -6  -6   33.90    7.20
   7  -6   6   25.90    4.90
   7  -6   6   21.90    4.30
   7  -6   6   31.90    8.60
   7   6   6   23.80    5.80
   8  -6   6    7.50    3.60
   8  -6   6   20.00    5.10
   8  -6   6   18.70    4.20
  -8  -6  -6   10.60    5.80
   8   6   6   12.70    6.20
   9  -6   6  162.78   10.20
   9  -6   6  162.28    9.40
   9  -6   6  172.88    9.40
  -9  -6  -6  169.08   13.20
   9   6   6  146.59   10.70
   9   6   6  170.38   10.70
 -11  -7   6    3.40    3.00
 -11  -7   6    2.50    5.60
  11   7  -6    5.00    3.50
 -10  -7   6    9.70    3.70
  10  -7  -6   -6.40    8.00
 -10  -7   6   14.80    6.10
  10   7  -6    0.60    4.20
  -9  -7   6    5.60    3.60
   9  -7  -6  -10.00   10.20
  -9  -7   6    0.50    5.60
  -9   7   6  -10.70    6.00
   9   7  -6    4.80    4.40
  -8  -7   6    3.40    3.80
  -8  -7   6   -4.50    5.40
  -8   7   6    9.30    6.10
   8   7  -6   -1.80    5.30
  -7  -7   6    4.20    4.00
  -7  -7   6    6.30    6.30
   7   7  -6    2.00    5.60
  -7   7   6  -10.60    6.00
  -6  -7   6    7.30    5.90
  -6  -7   6    2.30    4.40
   6  -7  -6   -3.50    4.50
   6   7  -6    2.50    6.90
  -6   7   6   -0.60    5.70
   5  -7  -6   39.50    5.50
  -5  -7   6   46.60    6.10
  -5  -7   6   40.90    8.60
   5   7  -6   35.90    8.40
  -5   7   6   41.30    7.00
   4  -7  -6   20.30    4.80
  -4  -7   6   26.50    8.00
  -4  -7   6   22.20    5.50
   4   7  -6   13.70    8.90
  -4   7   6    8.10    5.80
   3  -7  -6   31.20    5.30
  -3  -7   6   29.50    7.60
  -3   7   6   47.70    7.20
   3   7  -6   33.40   10.70
   2  -7  -6    1.10    4.30
  -2  -7   6   -3.50    7.10
  -2   7   6   -9.80    5.20
   1  -7  -6   55.49    8.10
  -1  -7   6   45.90    9.70
  -1   7   6   48.50    7.00
   0  -7   6   67.59   10.00
   0  -7  -6   86.09    9.00
   0   7   6   78.69   10.10
   1  -7   6  128.39   14.60
  -1  -7  -6  125.99   10.40
   1   7   6  127.59   11.10
  -2  -7  -6   55.79    8.30
   2  -7   6   83.39   12.30
   2  -7   6   59.29    7.60
   2   7   6   62.29    8.90
  -3  -7  -6  125.19   10.30
   3  -7   6  127.09   13.10
   3  -7   6  122.39    9.30
   3   7   6  104.49   10.20
   4  -7   6   15.00    7.30
  -4  -7  -6   20.10    4.80
   4  -7   6   17.00    4.50
   4   7   6   21.40    5.30
   5  -7   6   27.70    7.40
   5  -7   6   29.10    4.90
  -5  -7  -6   32.10    6.00
   5   7   6   22.60    5.10
  -6  -7  -6   -0.70    4.10
   6  -7   6   -3.90    2.90
   6   7   6  -10.20    4.00
  -7  -7  -6   34.30    5.70
   7  -7   6   32.90    4.90
   7   7   6   33.30    5.20
  -8  -7  -6    3.90    4.30
   8  -7   6    1.50    2.50
   8   7   6    1.30    3.60
   8   7   6    4.50    5.50
  -9  -8   6   35.30    5.00
  -9  -8   6   29.00    3.50
   9   8  -6   34.20    4.90
  -8  -8   6   11.50    4.60
  -8  -8   6   11.00    3.50
   8   8  -6    6.30    4.70
  -7  -8   6   15.10    3.90
  -7  -8   6   15.50    5.10
   7   8  -6   11.30    5.30
  -7   8   6   17.70    6.10
  -6  -8   6   -1.70    4.60
   6   8  -6    0.00    5.70
  -6   8   6    5.60    5.50
  -5  -8   6   37.90    6.60
  -5   8   6   34.80    6.00
   5   8  -6   40.10    7.60
  -4  -8   6    2.40    5.60
   4   8  -6   22.70    7.90
  -4   8   6    1.40    5.10
   3  -8  -6  290.67   13.40
  -3  -8   6  292.27   18.30
   3   8  -6  262.67   20.40
  -3   8   6  314.17   16.10
   2  -8  -6  124.99    8.70
  -2  -8   6  101.49   12.50
  -2   8   6  132.79   10.80
   1  -8  -6    1.20    3.90
  -1  -8   6    1.70    5.80
  -1   8   6    6.40    4.70
   0  -8  -6   58.19    6.80
   0  -8   6   38.00    7.10
   0   8   6   62.09    8.50
  -1  -8  -6    2.00    8.80
   1  -8   6    6.00    6.20
  -1  -8  -6    8.00    3.80
   1   8   6    2.50    4.20
  -2  -8  -6   23.70    4.60
  -2  -8  -6    6.40    7.50
   2  -8   6   23.80    6.40
   2   8   6   19.20    4.60
  -3  -8  -6   30.00    4.60
   3  -8   6   21.60    6.50
   3   8   6   36.80    5.30
   4  -8   6   12.10    6.70
  -4  -8  -6   12.20    4.00
   4   8   6   15.50    4.30
  -5  -8  -6    2.70    3.40
   5   8   6    2.40    3.50
  -6  -8  -6   63.49    5.90
   6   8   6   49.80    6.50
  -5  -9   6    8.10    4.20
   5   9  -6    9.70    5.70
  -4  -9   6   73.49    8.00
  -4   9   6   59.19    8.00
  -3  -9   6  122.19    9.50
  -3   9   6   99.59    8.80
  -2  -9   6    4.90    4.60
  -2   9   6    7.70    4.10
  -1  -9   6   46.40    6.30
  -1   9   6   58.59    7.30
   0  -9   6   24.60    5.50
   1  -9   6   13.60    5.50
  -1  -9  -6   13.50    3.30
   1   9   6   23.30    4.40
  -2  -9  -6   75.79    6.10
   2   9   6   87.99    6.90
  16   0  -7    3.20    3.40
  15   0  -7   -9.40    6.60
  15   0  -7    2.50    3.90
  14   0  -7   -5.30    7.50
  14   0  -7    5.10    4.90
  13   0  -7   -1.50    7.80
  13   0  -7   -5.30    4.70
 -12   0   7   -3.70    8.50
  12   0  -7  -12.90    8.90
  11   0  -7    7.30   10.10
 -11   0   7   -4.30    6.40
  11   0  -7    5.60    9.20
 -11   0   7  -10.60   15.60
  10   0  -7   -3.00   11.60
 -10   0   7    0.60    5.40
  10   0  -7    5.90    8.10
 -10   0   7  -16.10   15.00
  -9   0   7    0.00    4.00
  -8   0   7    1.00    3.30
  -7   0   7    1.70    2.60
  -6   0   7    0.80    2.20
  -5   0   7    1.10    1.90
  -4   0   7    4.70    2.00
  -3   0   7    2.90    1.60
  -2   0   7    1.50    1.40
  -1   0   7    1.50    1.40
   0   0   7    1.10    1.30
   1   0   7   -1.00    1.40
  -2   0  -7    8.10    2.70
   3   0   7    3.00    0.70
  -3   0  -7    2.30    3.00
  -4   0  -7    5.90    3.80
  -5   0  -7   -7.00    4.90
   5   0   7   -0.60    0.70
   6   0   7    7.80    6.70
  -6   0  -7    5.30    6.90
   6   0   7   -2.40    8.10
   6   0   7    3.10    6.40
   6   0   7   -1.60    7.00
  -7   0  -7   15.00   11.60
   7   0   7    8.00    6.50
   7   0   7   -6.00    6.80
   7   0   7   14.40    7.50
   7   0   7   -5.00    6.30
   8   0   7    6.50    7.50
   8   0   7   -0.80    6.20
   8   0   7    4.50    6.10
   8   0   7    1.20    1.10
   9   0   7    8.00    6.90
   9   0   7   -3.60    5.60
   9   0   7    7.70    6.50
  10   0   7   -3.60    5.60
  10   0   7    1.30    5.00
  10   0   7    2.50    5.90
  11   0   7   10.10    5.40
  11   0   7    7.70    4.80
  11   0   7   -1.30    6.20
  12   0   7    1.90    3.90
  12   0   7    0.60    4.00
  16  -1  -7   27.10    4.10
  16   1  -7   32.90    4.50
  15  -1  -7    1.50    3.60
  15   1  -7    5.90    6.40
  15   1  -7    3.70    3.90
  14  -1  -7   -1.90    4.10
 -14  -1   7   -1.10   15.00
  14  -1  -7   -6.70    7.60
  14   1  -7    2.20    6.90
  14   1  -7    3.00    4.00
 -13  -1   7  152.68   20.30
  13  -1  -7  146.59   12.00
  13  -1  -7  148.09   15.00
  13   1  -7  122.59   13.80
 -12  -1   7  269.97   24.40
  12  -1  -7  289.07   20.10
  12  -1  -7  321.37   17.00
 -12  -1   7  332.27   20.10
  12   1  -7  310.87   19.00
 -12   1   7  278.67   21.80
  12   1  -7  276.97   19.10
 -11  -1   7  478.75   27.80
  11  -1  -7  451.75   22.20
 -11  -1   7  443.86   23.40
  11   1  -7  431.26   24.00
  11   1  -7  423.26   22.80
 -11   1   7  471.85   23.80
 -10  -1   7  442.36   22.30
 -10  -1   7  480.85   26.70
  10   1  -7  438.96   22.70
 -10   1   7  462.15   22.20
  -9  -1   7   13.40    4.90
   9   1  -7   27.00    3.40
  -9   1   7   29.10    6.00
   9   1  -7   20.40    7.50
  -8  -1   7  160.48   10.00
   8   1  -7  161.98    7.30
  -8   1   7  160.28   10.20
  -7  -1   7  330.57   15.80
   7   1  -7  360.46   13.40
  -7   1   7  360.06   15.90
  -6  -1   7   75.19    5.70
   6   1  -7   68.39    3.90
  -6   1   7   64.79    5.40
  -5  -1   7  333.97   13.90
  -5   1   7  319.37   14.00
  -4  -1   7  318.67   13.30
  -4   1   7  323.07   13.60
  -3  -1   7 2079.99   73.39
  -3   1   7 2105.49   73.79
  -2  -1   7   49.10    2.90
  -2  -1   7   54.09    3.50
  -2   1   7   49.00    3.90
  -1  -1   7 1165.68   41.10
  -1  -1   7 1195.48   41.80
  -1   1   7 1202.88   42.70
   0  -1   7   29.20    2.00
   0  -1  -7   30.70    3.80
   0  -1   7   28.70    1.80
   0   1   7   26.20    3.00
  -1  -1  -7    1.50    2.10
   1  -1   7    1.20    0.50
   1   1   7    1.10    1.70
   1   1   7    2.10    0.80
   2  -1   7   16.80    1.00
   2  -1   7   11.40    1.30
  -2  -1  -7   13.40    3.10
   2   1   7   15.00    1.30
  -2   1  -7   13.60    3.40
  -3  -1  -7  604.64   23.30
   3  -1   7  568.24   20.30
  -3   1  -7  570.64   22.90
   3   1   7  592.04   20.70
  -4  -1  -7  287.37   13.30
   4  -1   7  255.17    9.40
   4   1   7  263.67    9.90
  -4   1  -7  264.97   13.30
   5  -1   7  305.57   19.50
  -5  -1  -7  321.37   15.20
   5  -1   7  313.37   19.70
   5  -1   7  279.77   10.50
   5   1   7  288.77   11.10
   5   1   7  311.17   17.90
  -6  -1  -7    5.80    5.90
   6  -1   7    7.00    7.70
   6  -1   7    5.20    7.00
   6  -1   7    1.10    6.20
   6  -1   7   12.10    6.50
   6   1   7    7.60    8.60
   6   1   7    3.30    6.90
   6   1   7   12.40    7.30
   6   1   7    9.60    1.40
   7  -1   7  401.16   21.40
   7  -1   7  388.36   20.30
  -7  -1  -7  396.46   22.30
   7  -1   7  388.46   21.30
   7  -1   7  359.96   20.60
   7   1   7  408.96   22.20
   7   1   7  406.26   21.30
   7   1   7  380.86   21.40
   7   1   7  380.26   14.50
   8  -1   7  134.09   13.00
   8  -1   7  101.99   12.10
   8  -1   7  126.99   12.80
  -8  -1  -7  117.79   14.80
   8  -1   7  126.19   13.40
   8  -1   7  116.99   12.40
   8   1   7  115.79    5.40
   8   1   7  107.69   14.10
   8   1   7  126.69   13.30
   8   1   7  116.89   13.00
   9  -1   7   80.39    9.50
   9  -1   7   61.69    8.40
   9  -1   7   69.29    8.50
   9   1   7   65.19    4.00
   9   1   7   81.49   11.50
   9   1   7   42.90    8.10
   9   1   7   68.49    8.90
  10  -1   7    3.50    5.20
  10  -1   7    2.60    5.00
  10  -1   7    5.50    5.60
  10   1   7   -0.40    5.60
  10   1   7   12.80    7.10
  10   1   7   -4.10    5.30
  11  -1   7    6.20    4.50
  11  -1   7   11.80    5.10
  11  -1   7   10.50    4.90
  11   1   7    8.10    5.20
  11   1   7   13.10    5.30
  11   1   7   12.80    8.50
  12  -1   7    0.50    4.80
  12  -1   7    5.50    3.60
  12  -1   7    5.80    4.00
  12   1   7   12.20    4.60
  12   1   7    9.60    4.30
  16  -2  -7   -3.00    3.00
  16   2  -7    2.00    3.40
  15  -2  -7   29.70    4.90
 -15  -2   7   44.80   10.60
  15   2  -7   24.70    4.50
  15   2  -7   18.40    5.70
  14  -2  -7  170.58   11.70
 -14  -2   7  171.48   19.30
  14   2  -7  188.48   13.40
 -13  -2   7   -0.60    9.20
  13  -2  -7   -7.60    9.00
  13  -2  -7   -4.10    4.50
  13   2  -7   -0.70    6.80
  13   2  -7    1.90    7.60
  12  -2  -7  172.18   12.60
 -12  -2   7  148.79   16.20
 -12  -2   7  185.98   18.30
  12  -2  -7  148.39   17.80
 -12   2   7  188.08   22.30
  12   2  -7  164.78   14.70
 -11  -2   7  183.28   17.80
  11  -2  -7  208.28   14.20
 -11  -2   7  196.48   15.50
  11   2  -7  197.78   15.70
  11   2  -7  214.98   10.70
  10  -2  -7   44.30    7.00
 -10  -2   7   40.50    7.30
 -10  -2   7   61.19   10.50
  10   2  -7   62.39    6.00
 -10   2   7   69.69    9.20
  10   2  -7   63.59    8.70
  -9  -2   7   62.39    8.10
   9  -2  -7   72.79    8.70
  -9  -2   7   69.49    9.80
   9   2  -7   63.29    5.60
  -9   2   7   70.79    8.50
   9   2  -7   64.39    9.00
  -8  -2   7 1107.99   43.00
   8   2  -7 1153.68   40.00
  -8   2   7 1130.09   43.10
   8   2  -7 1077.09   44.10
  -7  -2   7   -3.00    3.10
  -7   2   7   -0.20    3.20
   7   2  -7    1.60    2.10
  -6  -2   7    3.70    2.70
  -6   2   7   -2.30    2.80
   6   2  -7    4.80    2.30
  -5  -2   7    1.00    2.20
  -5   2   7    1.70    2.40
   5   2  -7    2.60    1.90
  -4  -2   7   14.50    2.60
  -4   2   7   15.80    2.80
   4   2  -7   16.50    2.60
  -3  -2   7  190.68    8.20
  -3  -2   7  173.68    7.20
  -3   2   7  188.28    9.00
   2  -2  -7    9.00    2.50
  -2  -2   7    8.70    1.20
  -2  -2   7    9.30    1.80
  -2   2   7    9.00    2.30
  -1  -2   7 1499.35   51.49
   1  -2  -7 1443.06   53.79
  -1   2   7 1540.85   53.69
   0  -2   7  820.82   27.70
   0  -2  -7  805.02   30.20
   0   2   7  822.42   29.90
   0   2   7  754.52   28.10
  -1  -2  -7  216.88   10.20
   1  -2   7  210.08    7.30
   1  -2   7  209.38    7.30
   1   2   7  197.18    7.90
   1   2   7  199.98    9.60
  -2  -2  -7   35.40    4.30
   2   2   7   33.70    4.10
   2   2   7   33.30    2.20
  -3  -2  -7  596.74   24.10
   3   2   7  592.84   21.30
  -4  -2  -7  119.59    8.70
   4   2   7  125.09    5.40
   5  -2   7  317.57   17.80
   5  -2   7  318.97   18.10
   5  -2   7  310.07   17.90
   5  -2   7  305.17   18.40
  -5  -2  -7  312.47   15.70
   5   2   7  273.57   19.60
   5   2   7  304.87   11.70
  -6  -2  -7  400.56   19.80
   6  -2   7  389.26   20.80
   6  -2   7  390.96   20.70
   6  -2   7  365.46   19.50
   6  -2   7  392.76   20.90
   6  -2   7  392.06   20.50
   6   2   7  406.16   14.80
   6   2   7  400.66   22.60
   6   2   7  371.26   21.60
   7  -2   7  207.98   14.60
  -7  -2  -7  188.88   15.10
   7  -2   7  181.08   14.80
   7  -2   7  170.08   14.00
   7  -2   7  193.48   14.50
   7  -2   7  204.48   14.50
   7   2   7  189.58   16.40
   7   2   7  192.78    8.10
   7   2   7  189.78   16.70
   7   2   7  177.58   15.20
   8  -2   7 1513.35   55.79
   8  -2   7 1385.56   54.29
   8  -2   7 1450.35   55.99
   8  -2   7 1416.46   56.19
  -8  -2  -7 1455.45   58.29
   8  -2   7 1479.05   56.19
   8   2   7 1436.76   56.49
   8   2   7 1503.45   50.89
   8   2   7 1451.75   56.09
   8   2   7 1356.46   56.19
   9  -2   7  102.89   11.20
   9  -2   7   95.69   11.30
   9  -2   7   90.09   10.30
   9  -2   7  104.69   11.60
   9   2   7  107.49    5.70
   9   2   7  105.69   14.00
   9   2   7  105.59   12.10
   9   2   7   85.89   10.90
  10  -2   7   14.50    5.10
  10  -2   7   23.30    6.40
  10  -2   7   28.80    6.00
  10  -2   7   24.50    6.50
  10   2   7   33.60    9.20
  10   2   7   32.70    6.40
  11  -2   7   17.10    4.40
  11  -2   7   16.40    5.20
  11  -2   7   19.20    5.00
  11   2   7   16.30    4.70
  11   2   7   20.70    5.90
  12  -2   7   -2.70    3.60
  12  -2   7   -2.70    3.50
  12   2   7    1.70    4.00
  12   2   7    3.20    4.50
 -15  -3   7   14.70    7.60
  15   3  -7   11.60    4.20
  15   3  -7   16.20    5.30
  14  -3  -7   78.59    8.30
 -14  -3   7   75.99    9.30
  14   3  -7   66.99    9.50
  14   3  -7   77.59   10.40
 -13  -3   7    5.10    7.20
  13  -3  -7   13.80    5.20
  13   3  -7   -0.20    5.90
  13   3  -7    3.40    6.30
  12  -3  -7    6.60    4.80
 -12  -3   7    2.90    6.80
  12   3  -7    0.40    6.20
 -11  -3   7   24.30    8.60
 -11  -3   7   32.40    8.30
  11  -3  -7   30.20    6.30
  11   3  -7   33.00    7.20
 -11   3   7   27.60   12.20
 -10  -3   7  427.16   21.80
  10  -3  -7  410.66   21.40
 -10  -3   7  431.26   22.90
 -10   3   7  459.05   24.00
  10   3  -7  409.76   21.90
  -9  -3   7  654.53   30.10
   9  -3  -7  625.14   28.50
  -9  -3   7  669.93   28.60
   9   3  -7  659.73   29.40
  -9   3   7  680.03   29.30
   8  -3  -7  231.18   11.40
  -8  -3   7  229.88   13.30
   8  -3  -7  221.08   15.30
  -8  -3   7  213.48   15.60
  -8   3   7  225.78   13.50
   8   3  -7  213.98   15.60
   7  -3  -7  301.77   13.70
  -7  -3   7  295.97   14.90
  -7  -3   7  316.27   18.00
  -7   3   7  304.77   15.20
   7   3  -7  300.77   18.20
   6  -3  -7   37.50    5.20
  -6  -3   7   41.20    5.70
  -6   3   7   46.50    6.20
   5  -3  -7  225.48   11.10
  -5  -3   7  242.28   11.00
  -5   3   7  223.38   11.50
  -4  -3   7   -0.90    2.30
   4  -3  -7   -1.40    2.50
  -4   3   7    0.00    2.70
  -3  -3   7 1420.86   50.39
  -3  -3   7 1451.05   49.90
   3  -3  -7 1421.46   52.09
  -3   3   7 1470.75   52.49
   2  -3  -7 3929.61  130.39
  -2  -3   7 3778.52  127.79
  -2   3   7 3559.14  128.29
  -2   3   7 3646.54  130.39
   1  -3  -7  891.71   33.10
  -1  -3   7  906.21   30.30
  -1   3   7  833.32   30.90
  -1   3   7  869.31   32.90
   0  -3  -7   10.30    2.70
   0   3   7   10.10    1.50
   0   3   7    7.50    2.40
  -1  -3  -7  570.34   22.80
   1   3   7  553.44   20.40
   1   3   7  576.74   22.70
  -2  -3  -7    8.20    3.30
   2   3   7    5.50    1.30
  -3  -3  -7   94.19    7.60
   3   3   7   88.49    4.50
  -4  -3  -7  148.69   10.20
   4  -3   7  151.98   12.00
   4  -3   7  166.48   13.30
   4  -3   7  171.38   13.30
   4  -3   7  177.98   15.10
   4   3   7  150.08   13.90
   4   3   7  153.98    6.80
   5  -3   7 1303.67   50.59
  -5  -3  -7 1305.07   51.09
   5  -3   7 1357.56   51.79
   5  -3   7 1319.57   52.69
   5  -3   7 1387.66   51.89
   5  -3   7 1359.06   52.09
   5   3   7 1370.96   47.20
   5   3   7 1300.17   51.29
  -6  -3  -7    1.10    5.80
   6  -3   7    3.00    5.20
   6  -3   7    3.70    6.20
   6  -3   7    0.50    6.40
   6  -3   7   -3.30    5.40
   6  -3   7    2.10    6.80
   6   3   7   15.50    8.10
   6   3   7    0.10    1.90
   6   3   7   -6.20    9.30
   7  -3   7  208.68   14.60
   7  -3   7  203.28   13.30
   7  -3   7  178.78   13.30
   7  -3   7  188.48   15.00
  -7  -3  -7  182.48   15.50
   7  -3   7  161.38   12.70
   7   3   7  141.69   17.00
   7   3   7  194.48   16.30
   7   3   7  184.48    8.30
   8  -3   7   61.09    8.40
   8  -3   7   49.80    6.70
   8  -3   7   67.19    8.70
   8  -3   7   49.20    7.10
   8  -3   7   60.19    9.10
  -8  -3  -7   32.10   10.80
   8   3   7   61.99    4.70
   8   3   7   66.09    8.90
   8   3   7   78.79   11.10
   8   3   7   50.79   10.20
   9  -3   7   14.30    5.00
   9  -3   7   12.00    4.60
   9  -3   7   11.90    5.30
   9  -3   7    5.80    7.30
   9   3   7   15.20    6.70
   9   3   7    8.70    5.30
  10  -3   7  190.58   12.50
  10  -3   7  185.98   11.90
  10  -3   7  194.68   11.90
  10   3   7  193.78   13.20
  10   3   7  197.98   13.40
  11  -3   7   20.80    4.40
  11  -3   7   16.30    4.90
  11  -3   7   18.90    4.30
  11   3   7   19.80    5.00
  11   3   7   19.40    5.50
  12  -3   7    1.50    2.90
  12  -3   7    0.70    3.30
  12   3   7    2.00    3.40
  12   3   7   11.20    4.70
  14  -4  -7   -2.50    3.40
 -14  -4   7    5.90    5.00
  14   4  -7    4.00    4.50
  14   4  -7   -8.00    6.20
  13  -4  -7   15.80    4.70
 -13  -4   7   14.10    5.70
  13   4  -7   11.30    5.60
  12  -4  -7   48.90    6.40
 -12  -4   7   47.00    7.70
  12   4  -7   74.59   10.20
 -11  -4   7   43.50   11.40
  11  -4  -7   50.99    7.20
 -11  -4   7   76.39   10.60
  11   4  -7   44.60    7.20
  10  -4  -7   34.70    6.50
 -10  -4   7   47.30    7.70
 -10  -4   7   51.89   11.00
 -10  -4   7   56.09    9.40
  10   4  -7   49.00    7.90
  -9  -4   7  216.98   19.60
  -9  -4   7  239.48   15.70
  -9  -4   7  249.38   15.90
   9  -4  -7  213.48   15.30
  -9   4   7  249.97   19.20
   9   4  -7  239.38   15.80
  -8  -4   7 1213.18   48.90
  -8  -4   7 1287.77   52.69
   8  -4  -7 1228.28   49.30
  -8  -4   7 1365.96   50.69
  -8   4   7 1417.06   51.09
   8   4  -7 1207.98   50.39
   7  -4  -7  133.89   14.60
  -7  -4   7  149.39   12.80
  -7  -4   7  115.99   16.40
  -7  -4   7  147.39   10.60
   7   4  -7  132.09   14.20
  -7   4   7  174.68   12.50
   6  -4  -7   77.99    6.90
  -6  -4   7   59.39    9.80
  -6  -4   7   83.49   10.40
  -6  -4   7   87.59    7.80
   6   4  -7   49.60    9.00
  -6   4   7   78.09    9.20
  -5  -4   7  629.84   24.90
  -5  -4   7  642.64   27.50
   5  -4  -7  638.84   24.90
  -5  -4   7  646.34   31.80
  -5   4   7  663.83   26.70
  -4  -4   7  519.85   19.80
   4  -4  -7  543.95   21.40
  -4   4   7  545.15   22.80
  -3  -4   7   31.60    2.90
   3  -4  -7   29.10    4.60
  -3   4   7   28.60    4.50
   2  -4  -7    1.50    2.80
  -2   4   7    5.20    3.20
  -1  -4   7  202.28    7.10
   1  -4  -7  194.38   10.40
  -1   4   7  199.98   10.70
   0  -4  -7  664.93   26.30
   0   4   7  641.04   23.90
   0   4   7  667.53   26.40
   1  -4   7   52.89   10.10
  -1  -4  -7   39.80    5.50
   1  -4   7   45.50    6.60
   1   4   7   31.20    4.90
   1   4   7   30.00    6.40
   1   4   7   38.10    3.40
  -2  -4  -7  116.29   13.50
   2  -4   7  121.79   12.10
  -2  -4  -7  124.69    8.80
   2  -4   7  109.59   14.60
   2  -4   7  110.49   10.00
   2  -4   7  103.69   12.20
   2   4   7  118.19   11.00
   2   4   7  114.89    5.80
   3  -4   7  354.16   17.50
   3  -4   7  353.16   21.20
   3  -4   7  349.77   18.80
  -3  -4  -7  364.76   17.30
   3  -4   7  359.56   18.80
  -3  -4  -7  354.76   20.60
   3   4   7  349.57   18.60
   3   4   7  361.56   14.00
  -4  -4  -7  575.44   28.20
   4  -4   7  558.64   25.10
   4  -4   7  577.44   25.90
   4  -4   7  558.14   25.70
   4  -4   7  560.64   28.10
  -4  -4  -7  567.74   25.40
   4   4   7  574.64   25.60
   4   4   7  629.54   21.60
  -5  -4  -7  120.69   17.10
   5  -4   7  139.99   11.90
   5  -4   7  141.69   12.80
   5  -4   7  140.49   11.50
  -5  -4  -7  137.29   11.90
   5  -4   7  139.69   15.20
   5   4   7  152.58    7.30
   5   4   7  156.48   13.80
   6  -4   7   10.50    6.20
   6  -4   7   10.00    4.90
   6  -4   7   22.00    5.60
  -6  -4  -7   21.60    7.50
   6  -4   7   27.10    8.00
  -6  -4  -7   24.20   10.20
   6   4   7   16.20    7.50
   6   4   7   13.10    3.00
   6   4   7    6.00    8.60
   7  -4   7   10.40    7.00
   7  -4   7   20.00    5.30
   7  -4   7   13.80    5.10
  -7  -4  -7    1.90   10.40
  -7  -4  -7   29.70    9.50
   7  -4   7   11.30    5.90
   7   4   7   -3.20    8.90
   7   4   7   12.40    8.30
   7   4   7   17.70    3.50
  -8  -4  -7  -25.90   11.10
   8  -4   7    0.70    4.70
   8  -4   7   -4.50    6.30
   8  -4   7   -0.50    3.60
   8  -4   7    9.90    5.20
   8   4   7   10.10    7.10
   9  -4   7  190.28   11.70
   9  -4   7  181.78   15.90
   9  -4   7  210.48   12.00
   9   4   7  198.98   13.60
   9   4   7  182.78   13.60
  10  -4   7    6.30    3.30
  10  -4   7    4.60    4.00
  10  -4   7    1.00    3.90
  10   4   7    4.00    4.50
  10   4   7    0.50    5.50
  11  -4   7   10.30    3.50
  11  -4   7    5.80    4.00
  11  -4   7   13.10    3.50
  11   4   7   -0.60    5.40
  11   4   7   12.20    4.20
 -14  -5   7   15.90    4.30
  14  -5  -7    5.40    3.50
  14   5  -7    8.60    3.90
  14   5  -7    2.90    4.30
  13  -5  -7   40.80    5.00
 -13  -5   7   47.00    6.00
 -13   5   7   34.00    5.40
  13   5  -7   42.20    5.60
 -12  -5   7    2.90    4.10
  12  -5  -7   -2.00    4.10
  12   5  -7   -5.70    4.50
 -12   5   7   -4.00    4.90
 -11  -5   7  143.49   10.80
 -11  -5   7  123.69   17.10
  11  -5  -7  132.69   10.60
  11   5  -7  118.19   11.20
 -10  -5   7   34.70    6.70
  10  -5  -7   22.30    6.30
  10  -5  -7   26.60    4.80
 -10  -5   7   23.50    8.40
  10   5  -7   22.10    6.30
  -9  -5   7   99.79   10.70
  -9  -5   7   92.79   12.00
  -9  -5   7  113.89   15.20
   9  -5  -7   97.99   11.20
   9   5  -7   97.79   11.50
  -8  -5   7  240.68   16.70
  -8  -5   7  273.87   15.70
   8  -5  -7  236.28   15.40
  -8  -5   7  219.68   19.00
  -8   5   7  291.87   29.00
   8   5  -7  265.47   16.90
   7  -5  -7   19.70    7.80
  -7  -5   7   15.60    8.00
  -7  -5   7   19.40    8.20
  -7  -5   7   25.40    6.30
  -7   5   7   26.70   10.30
   7   5  -7    8.40    7.20
  -7   5   7   18.40    6.80
  -6  -5   7  482.45   26.90
  -6  -5   7  503.55   23.20
  -6   5   7  496.15   23.50
   6   5  -7  505.65   25.60
  -6   5   7  525.55   25.00
   5  -5  -7  232.78   13.40
  -5  -5   7  237.78   14.20
  -5  -5   7  225.58   18.80
   5   5  -7  205.88   18.70
  -5   5   7  246.58   15.10
  -5   5   7  242.68   14.80
   4  -5  -7  565.04   23.80
  -4  -5   7  596.84   29.00
   4  -5  -7  540.55   22.00
  -4  -5   7  519.15   23.70
  -4   5   7  546.05   24.30
  -4   5   7  551.44   24.30
   4   5  -7  544.55   28.90
  -3  -5   7   15.50    8.30
   3  -5  -7   21.90    6.10
   3  -5  -7   21.20    4.50
  -3  -5   7   20.30    6.10
  -3   5   7   26.70    6.20
  -3   5   7   16.20    4.90
   2  -5  -7  316.47   16.10
  -2  -5   7  298.37   20.50
  -2  -5   7  261.77   15.70
   2  -5  -7  290.07   14.10
  -2   5   7  306.47   15.50
  -2   5   7  306.87   16.20
  -1  -5   7   -4.70    4.40
   1  -5  -7    7.70    5.60
   1  -5  -7    8.10    3.90
  -1  -5   7    0.30    7.40
  -1  -5   7   16.60    8.30
  -1   5   7    9.00    5.40
  -1   5   7    9.50    4.30
   0  -5  -7    5.40    6.00
   0  -5   7    9.80    6.60
   0  -5   7   12.00    7.60
   0  -5   7   -3.60    8.90
   0  -5  -7    9.00    4.10
   0  -5   7    7.40    4.50
   0   5   7   10.90    5.00
   0   5   7   10.30    4.30
  -1  -5  -7   97.09    8.70
   1  -5   7   83.39   10.00
   1  -5   7  115.99   14.60
   1  -5   7  101.49   12.00
  -1  -5  -7   76.99   10.90
   1  -5   7   88.79   10.80
   1   5   7   79.79    8.90
   1   5   7  102.39   10.00
   2  -5   7  147.09   11.40
  -2  -5  -7  160.58   11.20
   2  -5   7  157.38   12.30
   2  -5   7  128.19   15.50
   2  -5   7  151.38   12.10
  -2  -5  -7  166.68   13.20
   2   5   7  146.19   11.90
   3  -5   7  133.89   10.40
   3  -5   7   97.49   10.90
   3  -5   7  100.59   14.10
  -3  -5  -7  131.89   12.60
  -3  -5  -7   96.49   10.40
   3  -5   7  128.99   11.30
   3   5   7  112.09   10.80
   4  -5   7  352.26   20.90
   4  -5   7  329.07   17.90
  -4  -5  -7  315.37   18.20
   4  -5   7  346.27   17.20
   4  -5   7  345.27   17.90
  -4  -5  -7  333.37   19.50
   4   5   7  327.87   18.00
   5  -5   7  321.07   16.80
  -5  -5  -7  256.97   18.20
   5  -5   7  307.47   16.00
   5  -5   7  289.97   16.40
  -5  -5  -7  291.57   18.70
   5  -5   7  322.37   19.90
   5   5   7  302.17   17.20
   6  -5   7   23.40    7.80
   6  -5   7   38.30    6.20
   6  -5   7   44.50    6.50
   6  -5   7   42.30    6.60
  -6  -5  -7   24.50    7.90
   6   5   7   41.20    9.70
   6   5   7   43.00    7.30
   7  -5   7   90.29   12.60
   7  -5   7  109.19    9.40
  -7  -5  -7   99.19   14.60
   7  -5   7  102.79    9.40
   7  -5   7  103.79    9.80
   7   5   7   98.19   12.30
   8  -5   7   12.80    4.10
   8  -5   7    9.30    4.20
  -8  -5  -7    1.90    8.10
   8  -5   7   11.80    7.10
   8  -5   7    7.30    3.50
   8   5   7    4.90    7.00
   9  -5   7   22.70    4.30
   9  -5   7   12.10    3.80
   9  -5   7   17.00    3.70
  -9  -5  -7   -6.00    9.10
   9   5   7   14.30    4.70
   9   5   7    7.70    6.00
  10  -5   7   12.00    3.30
 -10  -5  -7    2.70   10.80
  10  -5   7    6.90    3.30
  10  -5   7    3.20    3.50
  10   5   7    9.70    4.20
  10   5   7   14.20    6.60
 -12  -6   7   -2.30    3.40
  12  -6  -7    2.90    4.50
 -12  -6   7   34.70   13.30
 -12   6   7   -0.50    5.50
  12   6  -7    5.00    4.10
  11  -6  -7   15.10    5.20
 -11  -6   7   13.10    7.20
 -11  -6   7   15.90    4.30
 -11   6   7   17.40    5.30
  11   6  -7   15.20    4.70
 -10  -6   7    3.30    6.90
  10  -6  -7    2.60    5.50
 -10  -6   7    2.90    4.00
 -10   6   7    8.60    5.50
  10   6  -7   -1.30    4.70
  -9  -6   7   18.10    4.90
   9  -6  -7    7.20    6.50
  -9  -6   7    4.10    6.70
  -9   6   7   16.20    5.60
   9   6  -7   19.50    6.00
   8  -6  -7   14.70    7.00
  -8  -6   7   11.30    4.90
   8  -6  -7   17.50    4.40
  -8  -6   7    4.20    7.20
  -8   6   7    8.70    5.80
   8   6  -7    5.60    6.10
  -7  -6   7   -1.80    7.20
  -7  -6   7   -3.90    4.50
   7  -6  -7    0.10    4.30
   7   6  -7  -10.30    6.30
  -7   6   7    5.70    5.60
   6  -6  -7  146.09   10.20
  -6  -6   7  138.59   11.30
  -6  -6   7  148.59   15.70
  -6   6   7  136.39   12.10
   6   6  -7  154.48   15.20
  -5  -6   7   65.29    9.20
  -5  -6   7   67.99   10.20
   5  -6  -7   92.89    8.60
  -5   6   7   60.09   11.30
   5   6  -7   51.99   10.00
  -5   6   7   83.89   10.40
  -4  -6   7   26.80    8.60
   4  -6  -7   35.70    6.00
  -4  -6   7   35.10    6.20
  -4   6   7   36.70    9.40
   4   6  -7   40.00   10.70
  -4   6   7   42.80    7.00
  -3  -6   7   68.99   10.20
   3  -6  -7   80.19    9.00
  -3  -6   7   81.99   10.10
   3   6  -7   90.09   13.60
  -3   6   7   83.39   11.80
  -3   6   7   82.69   10.70
  -2  -6   7   60.49    9.80
   2  -6  -7   84.49    9.10
   2  -6  -7   71.79    9.50
  -2   6   7   99.79   10.30
  -2   6   7   74.89   11.40
  -1  -6   7   13.10    7.90
   1  -6  -7    9.70    6.60
   1  -6  -7   14.00    5.60
  -1   6   7   15.80    5.40
  -1   6   7   19.00    7.20
   0  -6   7  352.16   22.20
   0  -6   7  364.96   19.40
   0  -6   7  370.46   17.60
   0  -6  -7  396.16   18.60
   0  -6  -7  313.37   17.90
   0   6   7  346.27   18.20
   1  -6   7    4.10    6.00
   1  -6   7   11.70    6.70
  -1  -6  -7    9.20    6.60
  -1  -6  -7   -1.50    5.40
   1  -6   7    0.30    7.60
   1  -6   7    4.50    4.30
   1   6   7    6.40    4.90
   2  -6   7   48.80    6.40
  -2  -6  -7   35.10    8.10
   2  -6   7   44.30    9.20
  -2  -6  -7   39.90    6.80
   2  -6   7   50.89    7.70
   2  -6   7   50.69    6.90
   2   6   7   36.30    5.90
   3  -6   7  285.97   15.30
  -3  -6  -7  287.37   16.70
   3  -6   7  275.87   19.00
  -3  -6  -7  264.07   18.00
   3  -6   7  305.27   15.60
   3  -6   7  289.77   15.30
   3   6   7  261.17   15.50
   4  -6   7    7.50    4.30
  -4  -6  -7    5.70    5.40
   4  -6   7    4.70    6.90
   4  -6   7    5.40    4.30
   4  -6   7    2.90    4.30
   4   6   7    6.70    4.80
  -5  -6  -7   15.20    6.10
   5  -6   7   10.00    6.80
   5  -6   7    9.40    4.00
   5  -6   7    9.00    4.30
   5  -6   7   10.30    4.00
   5   6   7   13.60    5.30
   6  -6   7    4.80    3.70
   6  -6   7    4.00    3.80
   6  -6   7   -0.90    3.50
   6  -6   7    7.50    6.70
  -6  -6  -7    6.50    5.40
   6   6   7    1.80    5.20
   7  -6   7   -2.50    3.50
   7  -6   7    6.20    7.30
   7  -6   7   -1.70    3.10
   7  -6   7   -1.20    3.40
  -7  -6  -7    8.50    5.70
   7   6   7    6.40    7.60
   7   6   7   -1.50    5.40
   8  -6   7   55.19    7.50
   8  -6   7   57.99    6.70
  -8  -6  -7   70.59    8.50
   8  -6   7   58.79    6.30
   8   6   7   58.79    6.70
   9  -6   7   12.00    3.80
   9  -6   7    9.30    2.90
  -9  -6  -7   19.50    6.20
   9  -6   7    7.30    3.80
   9   6   7   11.00    3.90
 -11  -7   7    5.60    5.70
 -11  -7   7    7.90    3.20
  11   7  -7    6.50    3.70
 -10  -7   7    4.70    5.60
 -10  -7   7    6.60    3.50
 -10   7   7    1.20    5.60
  10   7  -7    9.10    4.30
  -9  -7   7   57.39    6.70
  -9  -7   7   67.79   10.20
   9   7  -7   53.79    7.00
  -9   7   7   53.09    6.40
  -8  -7   7   41.90    7.50
  -8  -7   7   46.70    6.80
  -8   7   7   44.60    6.20
   8   7  -7   41.00    6.90
  -7  -7   7  503.85   25.10
  -7  -7   7  458.65   21.10
   7   7  -7  534.15   24.50
  -7   7   7  503.15   22.10
  -6  -7   7  140.29   13.90
   6  -7  -7  130.19    8.90
  -6  -7   7  122.49    9.90
   6   7  -7  111.79   13.80
  -6   7   7  153.08   11.60
  -5  -7   7   51.69    8.80
  -5  -7   7   41.00    6.10
   5  -7  -7   44.20    5.60
   5   7  -7   50.59    9.20
  -5   7   7   58.49    7.30
   4  -7  -7   13.40    4.50
  -4  -7   7   17.70    7.50
  -4  -7   7    6.50    5.50
  -4   7   7   19.50    5.50
   4   7  -7    9.40    8.90
  -3  -7   7   70.59   10.50
   3  -7  -7   54.79    7.80
  -3   7   7   62.19    9.50
   3   7  -7   57.39   11.70
   2  -7  -7   59.09    8.10
  -2  -7   7   71.79   10.60
  -2   7   7   75.79    9.30
  -1  -7   7   59.89   10.50
   1  -7  -7   58.99    8.20
  -1   7   7   79.69    9.40
   0  -7   7    4.80    6.50
   0  -7  -7    4.30    4.30
   0   7   7    5.60    4.90
   1  -7   7   87.49   12.00
  -1  -7  -7   61.99    8.50
   1   7   7   65.99    8.90
   2  -7   7   42.70    8.50
   2  -7   7   49.20    6.70
  -2  -7  -7   24.40    5.40
   2   7   7   36.50    5.50
  -3  -7  -7   15.30    4.90
   3  -7   7   22.00    6.90
   3  -7   7   23.80    4.40
   3   7   7   19.50    4.90
   4  -7   7    5.20    3.50
  -4  -7  -7    1.50    4.10
   4  -7   7    8.40    6.50
   4   7   7   -1.60    4.00
  -5  -7  -7  165.98   10.90
   5  -7   7  155.28   12.80
   5  -7   7  160.18    9.40
   5   7   7  150.38   10.70
  -6  -7  -7    4.50    4.20
   6  -7   7    5.20    2.60
   6   7   7    0.90    4.10
  -7  -7  -7   57.69    7.70
   7  -7   7   59.59    5.10
   7   7   7   50.29    5.90
  -8  -8   7    3.40    4.50
  -8   8   7    8.40    5.70
   8   8  -7   -1.80    4.30
  -7  -8   7    4.10    4.60
   7   8  -7    1.30    5.10
  -7   8   7   -3.40    4.90
  -6  -8   7    9.70    5.10
  -6   8   7    7.40    4.80
   6   8  -7   15.60    5.90
  -5  -8   7    1.20    4.90
   5   8  -7    5.80    6.70
  -5   8   7    4.50    4.60
  -4  -8   7   16.70    6.20
   4  -8  -7   24.10    4.40
  -4   8   7   13.40    5.00
   4   8  -7   16.60    8.20
  -3  -8   7   27.60    6.80
   3  -8  -7   15.30    4.00
   3   8  -7   21.70   12.50
  -3   8   7    9.70    4.70
   2  -8  -7    1.50    3.50
  -2  -8   7   -0.10    5.60
  -2   8   7    5.60    4.40
   1  -8  -7    4.20    3.50
  -1  -8   7    5.20    5.50
  -1   8   7    4.70    4.20
   0  -8   7   -3.70    5.20
   0  -8  -7    2.40    3.60
   0   8   7    1.60    3.70
   1  -8   7   41.80    7.00
  -1  -8  -7   38.20   11.00
  -1  -8  -7   24.70    4.60
   1   8   7   51.79    7.30
  -2  -8  -7    9.30    3.80
  -2  -8  -7   12.50    8.10
   2  -8   7   11.70    5.80
   2   8   7   18.50    4.40
  -3  -8  -7    7.80    3.70
   3  -8   7   19.70    5.90
   3   8   7   11.80    3.80
   4  -8   7   12.30    6.30
  -4  -8  -7    2.90    3.40
   4   8   7    1.70    3.50
  -5  -8  -7   -0.70    3.10
   5   8   7    0.70    3.30
  -4  -9   7    3.20    3.90
  -4   9   7    2.50    4.10
  -3  -9   7    2.20    4.20
  -3   9   7    9.00    3.90
  -2  -9   7   -1.80    4.20
  -2   9   7    0.00    3.70
  -1  -9   7   91.79    8.90
  -1   9   7  107.39    7.90
   0  -9   7   -1.70    4.30
   0   9   7    3.10    3.40
  16   0  -8  105.89    7.70
  15   0  -8   20.80    5.00
  14   0  -8   25.30    5.20
 -12   0   8  201.38   24.70
 -12   0   8  262.97   19.10
  12   0  -8  208.08   18.80
  12   0  -8  266.37   21.40
  11   0  -8  534.85   26.60
 -11   0   8  566.94   26.90
 -11   0   8  587.14   32.80
 -10   0   8  242.98   15.00
  10   0  -8  242.28   17.00
 -10   0   8  253.97   23.30
  -9   0   8  692.03   28.70
   9   0  -8  667.23   29.70
  -8   0   8 1329.17   49.99
  -7   0   8  238.78   12.10
  -6   0   8 4268.97  149.19
  -5   0   8   27.30    3.90
  -4   0   8 6610.94  228.28
  -3   0   8 3744.43  130.09
  -2   0   8  100.49    5.60
  -1   0   8   94.89    5.30
   0   0   8  185.68    8.10
   1   0   8    5.80    0.90
  -1   0  -8    8.80    3.00
   2   0   8  515.65   18.00
  -2   0  -8  500.75   20.60
   3   0   8  660.43   23.00
  -3   0  -8  647.94   26.00
   4   0   8  166.78    6.40
  -4   0  -8  170.88   12.00
   5   0   8  240.48   15.90
  -5   0  -8  257.57   15.40
   5   0   8  222.88   16.70
   5   0   8  236.28    8.90
   5   0   8  231.58   15.50
   6   0   8  398.26   21.60
   6   0   8  368.76   20.70
  -6   0  -8  323.17   21.00
   6   0   8  380.86   20.90
   6   0   8  408.66   20.20
   6   0   8  366.06   13.50
   7   0   8   53.89    8.20
   7   0   8   75.89   10.00
   7   0   8   73.69    3.30
   7   0   8   63.49    9.00
   7   0   8   61.49    9.20
   8   0   8   16.70    6.60
   8   0   8    9.00    7.90
   8   0   8   10.90    6.70
   9   0   8   -3.00    5.90
   9   0   8   -1.50    5.00
   9   0   8    3.90    6.00
  10   0   8  299.77   17.00
  10   0   8  323.27   17.30
  10   0   8  311.47   17.20
  11   0   8   19.80    5.80
  11   0   8   30.80    5.50
  11   0   8   12.10    4.30
  12   0   8    4.00    3.70
  12   0   8   -0.40    3.60
  16  -1  -8    5.10    3.30
  16   1  -8   11.60    3.80
  15  -1  -8    3.10    3.60
  15   1  -8    9.80    4.30
  14  -1  -8   15.60    4.90
 -14  -1   8   16.80   11.50
  14   1  -8   10.90    8.00
  14   1  -8   19.20    5.40
  13  -1  -8    6.10    5.20
 -13  -1   8   19.90   10.40
  13   1  -8   18.60    9.10
  13   1  -8    8.70    8.40
  12  -1  -8  213.58   13.90
 -12  -1   8  192.38   20.80
 -12  -1   8  213.48   16.90
 -12   1   8  196.18   18.50
  12   1  -8  197.28   17.70
  12   1  -8  231.88   16.20
 -11  -1   8   28.60   10.90
 -11  -1   8   22.40    7.20
  11   1  -8   21.50    7.60
 -11   1   8    8.40    7.30
  11   1  -8    1.90   10.60
 -10  -1   8   34.60   10.90
  10  -1  -8   26.00    9.70
 -10  -1   8   30.00    6.40
 -10   1   8   37.30    7.40
  10   1  -8   33.30    7.80
  -9  -1   8    5.60    4.60
   9  -1  -8    3.00    8.30
  -9  -1   8   15.50    9.60
  -9   1   8    8.60    5.00
   9   1  -8    7.10    6.80
  -8  -1   8  162.98   10.40
  -8   1   8  170.98   10.40
  -7  -1   8  781.72   30.90
  -7   1   8  803.22   31.20
  -6  -1   8    7.90    2.90
  -6   1   8   10.20    2.80
  -5  -1   8 5409.76  188.68
  -5   1   8 5477.95  188.98
  -4  -1   8  217.88   10.20
  -4   1   8  230.88   10.50
  -3  -1   8  574.24   21.60
  -3   1   8  568.14   22.00
  -2  -1   8    0.00    1.60
  -2  -1   8    1.20    1.60
  -2   1   8    2.20    1.80
  -1  -1   8  795.52   28.40
  -1  -1   8  777.92   27.90
  -1   1   8  813.52   29.60
   0  -1  -8 1426.16   50.39
   0  -1   8 1378.86   47.90
   0   1   8 1379.26   48.00
   0   1   8 1351.66   49.50
   1  -1   8  463.95   16.90
  -1  -1  -8  474.55   19.50
   1  -1   8  493.95   16.80
   1   1   8  467.75   18.60
   1   1   8  482.65   17.10
  -2  -1  -8   61.59    6.10
   2  -1   8   72.39    3.10
   2  -1   8   68.09    2.80
   2   1   8   67.49    3.20
  -2   1  -8   59.39    6.80
  -3  -1  -8  649.83   26.40
   3  -1   8  635.44   23.10
   3  -1   8  638.54   23.00
   3   1   8  690.23   23.50
  -3   1  -8  698.23   26.50
   4  -1   8   17.00    1.50
   4  -1   8   25.20   10.40
  -4  -1  -8   23.90    5.20
   4  -1   8   16.40    1.10
   4   1   8   15.70   11.30
  -4   1  -8   12.40    6.00
   4   1   8   16.70    1.70
  -5  -1  -8  658.83   27.20
   5  -1   8  641.54   28.80
   5  -1   8  569.64   28.40
   5  -1   8  623.54   28.40
   5  -1   8  629.24   28.80
   5  -1   8  607.34   21.90
   5   1   8  610.14   28.70
   5   1   8  645.44   29.20
   5   1   8  702.13   28.80
   5   1   8  650.13   22.70
   6  -1   8  156.78   14.90
   6  -1   8  149.09   13.90
   6  -1   8  149.29   13.20
  -6  -1  -8  171.68   15.00
   6  -1   8  153.78   13.70
   6   1   8  147.59   14.50
   6   1   8  152.28   16.20
   6   1   8  160.88    6.60
   6   1   8  157.18   13.90
  -7  -1  -8  664.03   31.70
   7  -1   8  627.94   28.80
   7  -1   8  605.14   28.50
   7  -1   8  607.14   28.70
   7  -1   8  645.44   28.40
   7   1   8  592.64   29.20
   7   1   8  615.34   22.50
   7   1   8  627.94   29.00
   7   1   8  640.74   29.30
   8  -1   8   15.00    7.10
   8  -1   8   11.90    6.70
   8  -1   8   11.50    5.90
   8  -1   8    4.40    5.80
   8   1   8    9.80    1.80
   8   1   8    8.50    6.50
   8   1   8   20.70    6.30
   8   1   8   16.60    7.10
   9  -1   8  515.75   24.20
   9  -1   8  500.75   23.90
   9  -1   8  479.65   23.70
   9   1   8  500.95   24.20
   9   1   8  501.25   24.30
  10  -1   8    5.40    5.10
  10  -1   8   11.10    5.20
  10  -1   8   11.50    5.50
  10   1   8    6.70    6.00
  10   1   8    4.40    4.40
  10   1   8    8.90    6.50
  11  -1   8    4.40    4.50
  11  -1   8    6.90    4.50
  11  -1   8    2.50    3.50
  11   1   8   -1.00    4.10
  11   1   8   -0.20    4.90
  11   1   8    1.90    7.20
  12  -1   8    7.80    4.60
  12  -1   8    5.30    3.30
  12   1   8   -1.50    3.40
  12   1   8   -0.60    4.00
  16  -2  -8   -0.10    3.10
  16   2  -8    4.90    3.30
  15  -2  -8   -7.50    3.60
 -15  -2   8    8.60    9.00
  15   2  -8    1.80    3.90
  15   2  -8    4.80    7.00
  14  -2  -8   14.10    4.50
 -14  -2   8    3.90    8.20
  14   2  -8    6.50    7.20
  13  -2  -8  335.67   17.30
 -13  -2   8  302.67   20.60
  13   2  -8  308.17   17.90
  13   2  -8  293.57   18.10
 -12  -2   8   -8.40    8.40
 -12  -2   8  -11.80    8.00
  12  -2  -8    8.60    5.60
  12   2  -8  -15.60    8.20
  12   2  -8    1.50    6.50
 -12   2   8    2.10   13.50
 -11  -2   8    2.30    8.10
 -11  -2   8    9.20    7.30
  11  -2  -8    5.20    5.60
 -11   2   8    4.40    8.40
  11   2  -8   18.30    7.10
  10  -2  -8  217.98   15.00
 -10  -2   8  224.88   14.40
 -10  -2   8  226.58   17.90
 -10   2   8  239.78   15.60
  10   2  -8  192.08   10.80
  10   2  -8  238.48   16.10
   9  -2  -8    8.50    6.20
  -9  -2   8    5.80    4.70
  -9  -2   8   -1.70    7.90
   9   2  -8   12.60    6.70
  -9   2   8    8.50    5.40
   9   2  -8   -0.80    3.80
  -8  -2   8   -5.80    3.90
  -8  -2   8   -7.40    7.40
   8   2  -8   12.10    7.10
  -8   2   8   -3.40    4.20
   8   2  -8    4.00    3.20
  -7  -2   8  115.99    8.10
  -7   2   8   97.59    8.20
   7   2  -8  107.29    6.40
  -6  -2   8  276.27   12.90
  -6   2   8  270.67   13.30
  -5  -2   8  704.43   27.10
  -5   2   8  714.23   27.70
  -4  -2   8  362.66   14.70
  -4   2   8  353.56   15.40
  -3  -2   8 2160.68   76.89
  -3  -2   8 2264.87   76.19
  -3   2   8 2184.38   78.19
   2  -2  -8 3116.49  108.39
  -2  -2   8 3032.90  105.69
  -2  -2   8 3039.20  105.99
  -2   2   8 3124.99  108.09
  -1  -2   8  195.38    7.20
   1  -2  -8  181.08    9.60
  -1   2   8  200.88    9.50
   0  -2   8  349.17   12.40
   0  -2  -8  333.97   15.10
   0   2   8  357.76   14.90
   0   2   8  358.26   12.90
   1  -2   8  308.47   10.50
  -1  -2  -8  317.27   13.80
   1  -2   8  288.27   10.50
   1   2   8  287.97   13.20
   1   2   8  303.47   11.30
  -2  -2  -8  402.66   18.20
   2   2   8  441.86   15.60
  -3  -2  -8  479.75   21.00
   3   2   8  498.25   17.90
  -4  -2  -8   59.39    7.60
   4  -2   8   77.99   11.30
   4  -2   8   56.69    9.20
   4  -2   8   60.69    9.40
   4   2   8   62.79    3.50
  -5  -2  -8 1013.20   39.10
   5  -2   8  993.30   40.10
   5  -2   8  942.31   39.70
   5  -2   8  984.70   39.90
   5  -2   8  922.01   38.40
   5  -2   8  956.00   39.40
   5   2   8  963.00   41.50
   5   2   8  969.40   40.00
   5   2   8 1000.00   34.50
  -6  -2  -8   38.80    7.90
   6  -2   8   45.10    8.40
   6  -2   8   55.59    8.00
   6  -2   8   35.80    7.50
   6  -2   8   50.89    8.60
   6  -2   8   37.90    7.60
   6   2   8   39.20    3.30
   6   2   8   33.00    8.30
   6   2   8   35.60   10.50
   7  -2   8   39.00    7.30
   7  -2   8   28.90    7.10
  -7  -2  -8   46.90   10.40
   7  -2   8   37.70    7.10
   7  -2   8   46.20    8.00
   7  -2   8   33.90    6.60
   7   2   8   33.40    9.00
   7   2   8   39.70    3.50
   7   2   8   32.30    7.40
   7   2   8   32.40    8.00
   8  -2   8  231.38   15.30
   8  -2   8  271.77   16.70
   8  -2   8  252.77   15.60
   8  -2   8  252.97   16.20
  -8  -2  -8  247.88   31.30
   8  -2   8  258.87   16.30
   8   2   8  242.88   16.40
   8   2   8  261.67   17.70
   8   2   8  250.77   10.30
   8   2   8  262.67   16.80
   9  -2   8  281.17   15.40
   9  -2   8  272.27   15.70
   9  -2   8  257.67   15.80
   9  -2   8  280.47   15.90
   9   2   8  251.67   15.80
   9   2   8  246.98   17.20
   9   2   8  261.47   16.20
  10  -2   8    3.40    4.10
  10  -2   8    5.70    4.60
  10   2   8    8.50    6.10
  10   2   8   -5.20    4.70
  10   2   8    7.60    7.90
  11  -2   8    8.80    4.00
  11  -2   8   13.80    3.80
  11   2   8    7.90    4.30
  11   2   8    6.20    5.40
  12  -2   8    1.80    2.80
  12   2   8    2.40    5.60
  12   2   8    9.70    3.60
 -15  -3   8    2.10    6.30
  15  -3  -8    3.60    3.40
  15   3  -8    1.50    3.40
  15   3  -8    0.10    6.30
 -14  -3   8    9.60    6.50
  14  -3  -8    4.00    4.20
  14   3  -8   -1.20    6.10
  14   3  -8   12.70    7.10
 -13  -3   8   38.70    7.70
  13  -3  -8   37.20    6.40
  13   3  -8   26.50    6.50
  13   3  -8   26.60    7.10
  12  -3  -8  211.68   14.10
 -12  -3   8  229.18   16.50
  12   3  -8  225.28   15.10
 -11  -3   8  541.25   27.10
 -11  -3   8  556.54   27.30
  11  -3  -8  583.14   25.90
  11   3  -8  543.85   26.10
 -11   3   8  594.64   30.70
  10  -3  -8   -7.40    5.70
 -10  -3   8    7.80    6.50
 -10  -3   8    5.50    6.90
 -10   3   8    0.60    7.80
  10   3  -8    8.20    6.20
   9  -3  -8  257.67   13.90
   9  -3  -8  237.38   15.80
  -9  -3   8  239.88   16.50
  -9  -3   8  262.07   15.10
   9   3  -8  227.88   16.40
  -9   3   8  240.38   15.50
  -8  -3   8   60.69   13.50
  -8  -3   8  101.69    9.10
   8  -3  -8  103.99    8.60
  -8  -3   8   67.59    8.80
   8  -3  -8   69.99    9.10
   8   3  -8   85.99    9.90
  -8   3   8   91.79    9.60
   7  -3  -8   95.89    8.00
  -7  -3   8  111.19    8.30
  -7  -3   8   89.79   11.70
   7   3  -8   86.39   12.30
  -7   3   8   92.39    8.80
   6  -3  -8   61.19    6.40
  -6  -3   8   65.49    6.40
  -6  -3   8   57.99    7.90
  -6   3   8   48.00    6.70
   5  -3  -8   19.70    4.00
  -5  -3   8   22.40    3.60
  -5   3   8   14.00    3.90
   4  -3  -8   93.79    7.20
  -4  -3   8  103.19    6.30
  -4   3   8  110.79    7.50
  -3  -3   8   39.60    2.90
   3  -3  -8   46.10    5.20
  -3   3   8   41.60    5.20
  -2  -3   8  493.45   17.00
   2  -3  -8  506.55   20.00
  -2   3   8  441.06   17.50
  -2   3   8  478.15   19.80
   1  -3  -8    5.60    2.90
  -1  -3   8    8.60    1.10
  -1   3   8    7.10    1.70
  -1   3   8   10.20    2.90
   0  -3  -8    2.30    2.80
   0   3   8    2.60    1.30
   0   3   8    1.50    2.30
  -1  -3  -8   13.50    3.70
   1   3   8   13.50    3.40
   1   3   8   14.10    1.90
  -2  -3  -8   41.80    6.00
   2  -3   8   32.30   14.00
  -2  -3  -8   23.40    9.60
   2   3   8   33.10    2.80
  -3  -3  -8   64.09    7.40
   3  -3   8   64.89    8.80
   3  -3   8   76.89    9.30
   3  -3   8   46.70    6.60
   3  -3   8   48.70    8.70
   3   3   8   62.39    3.80
   3   3   8   67.29    8.30
  -4  -3  -8  122.39   10.20
   4  -3   8  113.59   11.10
   4  -3   8  116.99   12.60
  -4  -3  -8  122.49   15.70
   4  -3   8  126.29   14.10
   4  -3   8  117.79   12.40
   4   3   8  126.69    5.90
   4   3   8  128.49   14.10
  -5  -3  -8  327.37   17.50
   5  -3   8  302.87   17.90
   5  -3   8  325.57   19.10
   5  -3   8  309.47   17.90
  -5  -3  -8  317.87   32.50
   5  -3   8  315.27   16.70
   5   3   8  344.07   19.70
   5   3   8  306.17   12.30
   5   3   8  278.27   19.80
  -6  -3  -8  357.56   20.50
   6  -3   8  373.26   20.00
   6  -3   8  373.36   18.20
   6  -3   8  354.46   19.20
   6  -3   8  361.06   19.40
   6   3   8  333.57   13.80
   6   3   8  339.87   21.70
   6   3   8  340.77   20.50
   7  -3   8    2.70    4.60
   7  -3   8   -2.90    5.00
   7  -3   8    2.60    5.30
  -7  -3  -8   14.50    9.70
   7  -3   8    8.30    6.10
   7   3   8    6.70    6.10
   7   3   8    5.90    8.40
   7   3   8    0.60    2.40
   7   3   8    4.20    7.40
   8  -3   8  103.09   11.90
   8  -3   8  117.79   11.00
   8  -3   8  101.29   10.00
   8  -3   8  106.79   10.10
   8   3   8  113.79   13.10
   8   3   8  103.39   10.90
   8   3   8   84.49   10.30
   9  -3   8   13.40    5.20
   9  -3   8    6.60    4.80
   9  -3   8   10.10    4.30
   9   3   8    7.70    5.10
   9   3   8   11.80    8.70
   9   3   8    0.70    6.60
  10  -3   8   13.60    4.00
  10  -3   8    7.20    5.20
  10  -3   8    3.00    4.10
  10   3   8    5.80    6.20
  10   3   8    8.30    4.30
  11  -3   8    0.10    2.80
  11  -3   8    4.90    3.10
  11   3   8   -2.30    5.60
  11   3   8   -1.70    3.50
 -14  -4   8   12.40    5.20
  14  -4  -8   24.90    4.40
  14   4  -8   18.10    5.70
  14   4  -8    9.40    5.50
 -13  -4   8   34.70    6.60
  13  -4  -8   20.40    4.80
  13   4  -8   29.50    5.80
 -12  -4   8   62.59    8.40
  12  -4  -8   61.59    7.20
  12   4  -8   55.49    7.30
 -11  -4   8  146.99   13.00
  11  -4  -8  156.98   12.00
  11   4  -8  161.18   12.80
 -10  -4   8    5.50    5.70
 -10  -4   8    0.50    8.00
  10  -4  -8   -0.70    5.80
 -10  -4   8    0.30   10.80
 -10   4   8   16.30   13.10
  10   4  -8    0.40    5.70
  -9  -4   8  229.88   15.80
  -9  -4   8  198.48   20.10
   9  -4  -8  235.38   15.20
  -9  -4   8  251.67   15.50
  -9   4   8  246.98   19.70
   9   4  -8  269.67   16.70
   8  -4  -8  119.29   14.00
  -8  -4   8  122.39   17.70
  -8  -4   8  165.98   13.00
  -8  -4   8  154.18   11.90
  -8   4   8  152.88   13.60
   8   4  -8  171.08   14.10
   7  -4  -8   24.40    5.30
  -7  -4   8   14.20    5.50
  -7  -4   8   18.60    9.80
  -7  -4   8   28.50    6.80
  -7   4   8   10.50    6.20
   7   4  -8   24.20    7.80
  -6  -4   8 1241.68   51.99
  -6  -4   8 1284.27   46.80
  -6  -4   8 1273.67   48.90
   6  -4  -8 1276.77   46.60
   6   4  -8 1189.28   49.99
  -6   4   8 1351.46   49.00
  -5  -4   8   76.19   11.60
   5  -4  -8   58.19    6.60
  -5  -4   8   53.69    6.80
  -5  -4   8   55.39    7.50
   5   4  -8   54.09    9.90
  -5   4   8   60.29    7.60
  -4  -4   8   63.39   10.90
  -4  -4   8   53.29    7.00
   4  -4  -8   38.50    5.90
  -4   4   8   39.50    6.40
  -4   4   8   51.19    6.90
  -3  -4   8    2.20    8.20
   3  -4  -8    4.50    3.30
  -3  -4   8   -1.00    1.50
  -3   4   8   -5.30    5.00
  -3   4   8   -4.40    3.50
   2  -4  -8  556.44   24.60
  -2  -4   8  556.94   19.50
  -2  -4   8  566.84   28.40
   2  -4  -8  559.64   22.90
  -2   4   8  552.34   23.20
  -2   4   8  547.05   23.70
   1  -4  -8   46.00    7.20
   1  -4  -8   37.60    5.70
  -1  -4   8   27.90    9.00
  -1  -4   8   54.69    6.60
  -1   4   8   40.30    5.90
  -1   4   8   29.40    4.10
  -1   4   8   47.20    6.50
   0  -4   8  919.91   39.60
   0  -4   8  923.21   35.70
   0  -4  -8  948.21   35.60
   0  -4  -8  894.31   36.00
   0  -4  -8  944.21   37.50
   0   4   8  915.51   35.90
   0   4   8  884.41   32.80
   0   4   8  880.81   35.30
   1  -4   8   18.80    5.30
   1  -4   8   17.00    7.70
   1  -4   8   22.70    8.90
  -1  -4  -8   17.00    4.30
  -1  -4  -8   24.90    8.00
   1  -4   8   30.00    7.50
   1   4   8    7.40    5.60
   1   4   8   19.60    2.90
   1   4   8   19.10    4.60
   2  -4   8   -6.30    6.50
   2  -4   8   -9.80    5.60
  -2  -4  -8   -1.90    4.00
   2  -4   8   -2.20    4.60
   2  -4   8   -6.20    7.20
  -2  -4  -8    9.60    7.80
   2   4   8    0.30    2.20
   2   4   8   -1.90    5.50
   3  -4   8   96.39   11.10
  -3  -4  -8   79.49   10.80
   3  -4   8   93.99   11.50
   3  -4   8  100.09    9.70
   3  -4   8   87.99   12.80
  -3  -4  -8   82.79    9.00
   3   4   8   91.49    5.60
   3   4   8   88.09   11.20
   4  -4   8   41.20    9.10
   4  -4   8   21.70    6.00
  -4  -4  -8   47.50    9.70
   4  -4   8   33.00    7.40
  -4  -4  -8   37.80    7.40
   4  -4   8   28.70    5.80
   4   4   8   28.90    7.10
   4   4   8   33.60    4.10
   5  -4   8  177.48   13.10
   5  -4   8  171.78   13.40
   5  -4   8  186.88   12.40
  -5  -4  -8  182.18   14.60
   5  -4   8  187.08   15.80
  -5  -4  -8  197.58   18.40
   5   4   8  176.18   14.70
   6  -4   8  601.84   26.70
   6  -4   8  538.95   24.80
   6  -4   8  540.95   24.20
  -6  -4  -8  547.45   27.10
  -6  -4  -8  551.34   29.20
   6  -4   8  564.44   25.40
   6   4   8  502.75   25.90
   6   4   8  522.85   26.40
  -7  -4  -8  358.76   24.80
   7  -4   8  365.66   18.60
   7  -4   8  368.86   18.80
   7  -4   8  392.36   18.40
   7  -4   8  383.36   19.90
   7   4   8  371.86   20.70
   7   4   8  341.57   21.00
  -8  -4  -8   13.60   13.20
   8  -4   8    6.90    4.70
   8  -4   8    6.50    5.90
   8  -4   8    1.40    4.30
   8  -4   8    6.80    4.00
   8   4   8    4.20   14.50
   8   4   8   12.30    5.80
   8   4   8   -8.80    6.90
   9  -4   8   90.89    8.70
   9  -4   8   99.29    8.70
   9  -4   8   93.49    8.00
   9   4   8   89.29    9.40
   9   4   8   74.29   11.20
  10  -4   8    6.70    3.40
  10  -4   8   12.70    3.40
  10  -4   8   10.40    4.40
  10   4   8   -1.00    6.80
  10   4   8   10.40    4.40
 -13  -5   8   16.20    4.30
  13  -5  -8    8.80    4.10
  13   5  -8   11.50    4.50
 -13   5   8    6.20    4.30
  12  -5  -8    7.60    4.70
 -12  -5   8    1.70    4.30
 -12   5   8   13.90    4.70
  12   5  -8    8.20    4.80
 -11  -5   8    1.50    4.60
  11  -5  -8    1.30    5.10
  11  -5  -8    4.80    4.20
 -11  -5   8   -5.00    9.20
  11   5  -8    4.10    4.80
 -10  -5   8  128.09   15.40
  10  -5  -8  129.59   11.50
  10  -5  -8  128.39    9.00
 -10  -5   8  151.08   11.30
  10   5  -8  118.89   11.90
  -9  -5   8   46.90    9.70
  -9  -5   8   32.90    6.70
   9  -5  -8   21.80    6.90
   9   5  -8   27.30    7.10
   8  -5  -8   39.90    9.20
  -8  -5   8   43.00   10.70
  -8  -5   8   52.49    7.20
  -8   5   8   28.50   12.70
   8   5  -8   55.89    8.80
  -8   5   8   67.39   10.20
  -7  -5   8  206.58   13.50
  -7  -5   8  200.58   17.90
   7   5  -8  190.68   16.20
  -7   5   8  178.58   17.80
  -7   5   8  194.58   14.00
  -6  -5   8   13.30    5.40
  -6  -5   8    6.60    8.80
  -6   5   8   10.10    7.40
   6   5  -8   13.20    8.00
  -6   5   8   12.30    5.90
   5  -5  -8    8.00    5.60
  -5  -5   8    1.10    5.20
  -5  -5   8   11.20    8.50
   5  -5  -8    1.20    4.90
  -5   5   8    2.90    5.00
  -5   5   8   -2.50    6.10
   5   5  -8   -8.10    8.70
  -4  -5   8   16.70    8.00
   4  -5  -8    7.20    5.20
  -4  -5   8    6.80    5.70
   4  -5  -8   12.60    5.00
  -4   5   8   17.60    5.70
   4   5  -8   24.50   10.60
  -4   5   8   17.20    5.90
  -3  -5   8  150.88   15.90
   3  -5  -8  154.28   10.40
   3  -5  -8  163.18   11.80
  -3  -5   8  153.98    6.40
  -3  -5   8  144.79   11.90
  -3   5   8  163.68   11.40
  -3   5   8  183.98   11.90
   2  -5  -8   97.29    8.90
  -2  -5   8  108.69   14.10
   2  -5  -8  106.79   10.60
  -2   5   8  116.99    9.80
  -2   5   8   95.09   10.60
   1  -5  -8  821.42   32.40
   1  -5  -8  800.52   33.50
  -1  -5   8  859.41   33.80
  -1  -5   8  823.72   37.30
  -1   5   8  801.92   33.20
  -1   5   8  797.12   33.00
   0  -5   8   59.29    8.30
   0  -5   8   76.59   11.30
   0  -5  -8   69.39    8.20
   0  -5   8   89.79   13.30
   0  -5  -8   75.39    9.00
   0  -5   8   71.09    8.50
   0   5   8   69.49    8.60
   0   5   8   70.39    8.80
   1  -5   8    3.10    6.20
  -1  -5  -8   -0.10    4.80
   1  -5   8   -1.70    6.50
   1  -5   8    1.60    4.70
  -1  -5  -8    0.80    6.40
   1  -5   8    1.00    6.20
   1   5   8   -6.40    4.60
  -2  -5  -8  488.95   22.10
   2  -5   8  478.25   22.10
  -2  -5  -8  462.05   23.10
   2  -5   8  452.85   24.70
   2  -5   8  477.25   21.80
   2  -5   8  446.56   21.40
   2   5   8  453.15   21.80
  -3  -5  -8   41.10    7.70
   3  -5   8   30.70    6.00
   3  -5   8   23.00    5.80
   3  -5   8   17.10    5.50
   3  -5   8   20.50    7.50
  -3  -5  -8   34.40    8.00
   3   5   8   21.60    5.90
   4  -5   8 1396.16   52.59
   4  -5   8 1409.36   52.89
  -4  -5  -8 1325.07   53.79
  -4  -5  -8 1359.46   53.99
   4  -5   8 1393.26   55.19
   4  -5   8 1383.76   52.49
   4   5   8 1395.16   52.89
   5  -5   8  190.08   12.50
   5  -5   8  160.98   11.80
   5  -5   8  176.68   15.10
   5  -5   8  179.98   12.50
  -5  -5  -8  164.48   15.30
   5   5   8  167.38   13.30
  -6  -5  -8   59.49    9.30
   6  -5   8   85.89   11.40
   6  -5   8   97.19    9.10
   6  -5   8   86.89    9.00
   6  -5   8   78.99    9.30
   6   5   8  102.59   10.50
   6   5   8   95.89   12.30
   7  -5   8    5.70    3.90
   7  -5   8    9.00    6.20
   7  -5   8   14.90    4.40
   7  -5   8    1.00    3.50
  -7  -5  -8   -3.50    7.80
   7   5   8    3.10    7.80
   7   5   8   10.90    9.00
  -8  -5  -8    6.60    9.00
   8  -5   8   14.50    6.70
   8  -5   8    5.10    3.90
   8  -5   8   13.70    4.20
   8  -5   8    7.50    3.40
   8   5   8   11.30    4.50
   9  -5   8   23.50    4.00
  -9  -5  -8   15.30   10.30
   9  -5   8   21.40    3.70
   9  -5   8   23.80    4.20
   9   5   8   18.80    4.50
 -12  -6   8   59.29    6.60
  12   6  -8   54.69    7.30
 -12   6   8   63.19    7.70
  11  -6  -8   59.09    8.50
 -11  -6   8   68.09    7.30
 -11  -6   8   57.79    8.90
 -11   6   8   62.39    7.90
  11   6  -8   71.39    8.60
 -10  -6   8   32.00    5.40
 -10  -6   8   29.30    7.60
 -10   6   8   30.20    5.50
  10   6  -8   29.50    5.80
  -9  -6   8   10.50    6.30
   9  -6  -8   -5.70    4.00
  -9  -6   8    2.60    4.20
   9   6  -8   -1.70    5.40
  -9   6   8    1.60    4.70
   8  -6  -8    4.50    4.00
  -8  -6   8   -3.40    4.30
  -8  -6   8   -3.60    6.50
  -8   6   8    2.40    5.00
   8   6  -8    2.10    6.00
  -7  -6   8   10.30    5.20
   7  -6  -8   14.20    4.50
  -7  -6   8    9.40    7.20
   7   6  -8   10.60    7.00
  -7   6   8   10.60    5.30
  -6  -6   8   71.69    9.20
  -6  -6   8   72.99   10.80
   6  -6  -8   76.59    8.40
   6   6  -8   64.19    9.70
  -6   6   8   70.99    9.80
  -5  -6   8    5.30    6.80
  -5  -6   8    2.60    5.30
   5  -6  -8   -1.90    4.30
  -5   6   8    2.60    5.00
   5   6  -8   14.70    8.80
  -5   6   8  -13.40    9.70
  -4  -6   8  367.16   21.80
  -4  -6   8  338.67   16.90
   4  -6  -8  346.37   16.80
   4   6  -8  310.77   23.10
  -4   6   8  308.07   19.50
  -4   6   8  336.67   17.80
   3  -6  -8   16.40    5.10
  -3  -6   8   15.80    7.50
  -3  -6   8   13.00    7.70
  -3   6   8    5.70    7.40
   3   6  -8   23.00   12.90
  -3   6   8    9.50    5.40
  -2  -6   8   -1.60    7.50
   2  -6  -8    3.70    4.80
   2  -6  -8   -1.00    7.60
  -2   6   8    7.80    7.50
  -2   6   8    5.40    4.80
   1  -6  -8    5.50    7.40
  -1  -6   8   12.00    7.70
   1  -6  -8   16.70    5.70
  -1   6   8   12.50    4.80
  -1   6   8   22.40    7.50
   0  -6   8    8.10    7.20
   0  -6  -8    0.80    5.10
   0  -6   8    7.20    7.00
   0  -6  -8    8.40    7.40
   0   6   8    4.10    4.80
  -1  -6  -8   18.70    7.80
  -1  -6  -8   36.10    6.80
   1  -6   8   35.90    8.30
   1  -6   8   19.40    4.80
   1  -6   8   23.00    6.20
   1  -6   8   37.60    7.60
   1   6   8   32.90    6.10
   2  -6   8   87.99   11.00
   2  -6   8   97.89   13.20
   2  -6   8   90.29   10.10
   2  -6   8   79.69    8.60
  -2  -6  -8  105.19   10.70
  -2  -6  -8   73.69   10.20
   2   6   8   70.89    9.30
   3  -6   8  411.96   19.60
   3  -6   8  408.66   19.10
   3  -6   8  426.76   22.80
  -3  -6  -8  428.36   21.00
   3  -6   8  408.66   19.30
   3   6   8  412.06   20.00
  -4  -6  -8  244.28   15.30
   4  -6   8  249.48   16.80
   4  -6   8  241.48   13.60
   4  -6   8  229.88   13.40
   4  -6   8  256.47   13.70
   4   6   8  248.38   14.30
   5  -6   8   19.00    6.50
   5  -6   8    8.90    3.90
  -5  -6  -8    2.80    5.30
   5  -6   8    3.30    3.50
   5  -6   8   11.90    3.80
   5   6   8    4.40    5.00
   5   6   8   10.40    8.20
   6  -6   8   72.19    7.10
  -6  -6  -8   80.89   10.50
   6  -6   8   82.49   10.10
   6  -6   8   60.39    7.30
   6  -6   8   65.89    7.10
   6   6   8   50.09    6.60
  -7  -6  -8   14.70    6.10
   7  -6   8   13.10    3.90
   7  -6   8   25.90    4.50
   7  -6   8   23.00    4.00
   7  -6   8   15.60    6.50
   7   6   8   12.10    6.60
   8  -6   8   10.40    3.90
  -8  -6  -8    7.00    6.00
   8  -6   8    7.50    3.10
   8  -6   8    8.40    3.70
   8   6   8    8.10    3.70
 -11  -7   8    7.80    7.60
  11   7  -8    9.50    3.90
 -10  -7   8    9.90    3.50
 -10  -7   8   10.70    5.50
  10   7  -8    0.70    3.90
 -10   7   8    8.10    4.70
  -9  -7   8   22.00    4.20
  -9  -7   8   25.70    6.50
   9   7  -8   13.30    5.10
  -9   7   8   20.40    4.80
  -8  -7   8    4.80    4.00
  -8  -7   8    8.90    5.60
  -8   7   8    4.30    4.70
   8   7  -8   13.10    5.90
  -7  -7   8   55.89    7.60
   7  -7  -8   61.39    6.90
  -7  -7   8   63.39    9.10
  -7   7   8   71.69    8.70
   7   7  -8   65.09    8.50
  -6  -7   8   46.00    5.70
   6  -7  -8   40.70    5.00
  -6  -7   8   34.30    7.20
   6   7  -8   56.09    8.30
  -6   7   8   47.20    6.50
   5  -7  -8   41.70    5.30
  -5  -7   8   22.30    7.00
  -5  -7   8   25.30    5.30
   5   7  -8   26.10    8.30
  -5   7   8   27.70    5.90
   4  -7  -8  105.09    8.80
  -4  -7   8  112.79   13.10
   4   7  -8   96.59   11.50
  -4   7   8  110.39   10.30
  -3  -7   8  174.98   15.40
   3  -7  -8  134.29    9.90
  -3   7   8  144.79   11.10
   3   7  -8  118.99   14.20
   2  -7  -8   78.89    8.70
  -2  -7   8   86.49   12.50
  -2   7   8   78.19    9.10
  -1  -7   8   36.50    7.10
   1  -7  -8   57.49    7.60
  -1   7   8   37.40    6.00
   0  -7  -8  120.59    9.60
   0  -7   8  115.89   12.80
   0   7   8  121.39   10.40
   1  -7   8    3.10    5.90
  -1  -7  -8    9.60    4.40
   1   7   8    5.20    4.10
   2  -7   8   28.70    7.40
  -2  -7  -8   18.80    4.80
   2   7   8   22.50    5.00
  -3  -7  -8    9.10    4.40
   3  -7   8    8.90    5.90
   3   7   8    5.90    4.00
   4  -7   8    4.90    3.10
  -4  -7  -8    1.20    4.00
   4  -7   8   -0.60    5.50
   4   7   8    5.60    4.20
   4   7   8   -2.90    8.50
   5  -7   8   35.80    6.60
   5  -7   8   47.70    5.80
  -5  -7  -8   54.09    6.50
   5   7   8   42.60    5.60
  -6  -7  -8   14.00    4.70
   6   7   8    9.80    4.50
   7   7   8    1.00    3.00
  -8  -8   8   62.59    8.40
   8   8  -8   80.89    8.60
  -8   8   8   59.69    6.10
  -7  -8   8   15.40    5.00
   7   8  -8   14.00    5.00
  -7   8   8   12.00    4.20
  -6  -8   8   27.70    5.70
   6   8  -8    7.70    6.00
  -6   8   8   21.40    4.70
  -5  -8   8   58.39    9.40
   5   8  -8   64.09    8.10
  -5   8   8   71.09    7.90
   4  -8  -8   37.00    4.50
  -4  -8   8   26.80    6.20
  -4   8   8   30.00    5.30
   4   8  -8   36.90    9.00
  -3  -8   8   24.40    6.70
   3  -8  -8   31.00    4.40
  -3   8   8   33.60    5.40
  -2  -8   8  111.59   11.60
   2  -8  -8  111.69    8.30
  -2   8   8  121.49    9.50
  -1  -8   8    0.00    5.10
   1  -8  -8   -0.90    3.40
  -1   8   8    2.60    3.80
   0  -8  -8   13.40    3.90
   0  -8   8   15.30    5.40
   0   8   8   19.40    4.30
   1  -8   8   94.29   10.40
  -1  -8  -8   99.09    7.90
   1   8   8  113.19    8.60
  -2  -8  -8   24.90    9.30
   2  -8   8    3.40    4.90
  -2  -8  -8    2.10    3.30
   2   8   8    3.30    3.60
   3  -8   8   38.70    5.80
  -3  -8  -8   32.60    7.60
  -3  -8  -8   28.40    4.30
   3   8   8   29.20    4.50
  -4  -8  -8   -8.10    5.80
   4  -8   8    9.20    6.00
  -4  -8  -8    5.70    3.20
   4   8   8    1.90    3.30
  16   0  -9   -2.10    3.20
  15   0  -9    1.50    3.90
  14   0  -9    7.40    4.90
 -13   0   9   -5.50   12.10
  13   0  -9   -1.30    4.80
  12   0  -9  -14.30    8.10
 -12   0   9    3.90   11.50
 -12   0   9    2.50    8.90
  11   0  -9   16.50    7.50
 -11   0   9    2.20   11.00
 -11   0   9  -10.80    6.80
  10   0  -9    1.30    7.10
 -10   0   9  -11.80    5.50
 -10   0   9   -1.30   11.00
  -9   0   9   -0.30   10.90
  -9   0   9    0.40    4.50
   9   0  -9    4.30    6.70
  -8   0   9   -0.50    3.70
   8   0  -9   -8.10    6.60
  -7   0   9    0.50    3.00
  -6   0   9   -2.50    2.50
  -5   0   9    4.80    2.60
  -4   0   9   10.20    2.60
  -3   0   9    0.20    1.90
  -2   0   9    0.00    1.90
  -1   0   9   -0.40    1.80
   0   0   9    2.00    1.80
  -1   0  -9   -1.40    3.40
   1   0   9    0.10    0.60
  -2   0  -9   -4.10    3.70
   2   0   9   -0.40    0.70
  -3   0  -9    5.10    4.70
   4   0   9    1.20    0.80
   4   0   9    5.00    6.20
  -4   0  -9   10.70    6.40
   4   0   9   -2.30    6.20
   4   0   9   -2.40    7.10
   5   0   9   11.00    7.00
   5   0   9    0.40    0.90
   5   0   9   -8.60   10.20
   5   0   9    2.20    6.10
   5   0   9   -9.80    6.40
  -5   0  -9   -4.70    8.20
   6   0   9  -12.70    6.60
   6   0   9   -0.10    0.90
   6   0   9    3.00    6.30
   6   0   9    4.50    6.60
   6   0   9    0.30    8.80
   7   0   9    0.20    6.50
   7   0   9    2.60    6.00
   7   0   9   -3.50    5.90
   7   0   9    2.70    7.70
   7   0   9    0.40    1.00
   8   0   9   -2.60    5.20
   8   0   9    3.70    5.40
   8   0   9   -6.60    7.10
   9   0   9    3.20    4.70
   9   0   9   -0.50    5.40
   9   0   9   12.60    6.10
  10   0   9    2.30    4.40
  10   0   9   -2.70    5.40
  10   0   9    1.90    4.90
  11   0   9    4.60    4.50
  11   0   9   -2.00    3.80
  11   0   9    2.80    4.60
  16  -1  -9   32.70    4.30
  16   1  -9   18.00    4.30
  15  -1  -9    3.50    3.90
 -15  -1   9    4.70   10.20
  15   1  -9   -0.70    3.80
  14  -1  -9  157.38   11.40
 -14  -1   9  160.68   19.70
  14   1  -9  163.18   11.40
  13  -1  -9    6.20    5.20
 -13  -1   9    6.60    9.60
  13   1  -9    1.30    7.90
 -12  -1   9  116.19   14.60
  12  -1  -9   90.79   10.60
 -12  -1   9   83.09   11.30
  12   1  -9   96.69   12.80
 -12   1   9   81.49   12.50
 -11  -1   9   15.90    7.60
  11  -1  -9   13.40    9.70
 -11  -1   9    5.50    9.50
 -11   1   9   16.70    7.80
  11   1  -9    8.80    7.00
 -11   1   9   33.20   18.60
  10  -1  -9  339.37   20.40
 -10  -1   9  345.07   22.20
 -10  -1   9  370.36   18.60
 -10   1   9  260.07   26.50
 -10   1   9  346.67   18.80
  10   1  -9  346.17   19.10
  -9  -1   9   87.79   11.30
  -9  -1   9  109.69    9.60
   9  -1  -9   94.39   10.30
  -9   1   9  133.29   16.30
   9   1  -9   78.59   12.00
  -9   1   9   95.79    9.70
  -8  -1   9 1116.69   42.30
  -8  -1   9 1144.39   44.80
   8  -1  -9 1016.60   42.70
   8   1  -9 1069.69   43.40
  -8   1   9 1140.09   42.70
  -7  -1   9   14.30    4.00
  -7   1   9   12.90    3.60
  -6  -1   9  406.46   17.40
  -6   1   9  403.26   17.50
  -5  -1   9   90.29    6.20
  -5   1   9   82.99    6.30
  -4  -1   9  218.18   10.00
  -4   1   9  205.48   10.30
  -3  -1   9   41.10    4.00
  -3   1   9   36.40    4.20
  -2  -1   9   78.89    4.90
  -2   1   9   73.19    5.40
  -1  -1   9 1434.26   49.20
  -1  -1   9 1434.56   49.60
  -1   1   9 1376.76   50.89
   0  -1   9   53.49    3.10
   0  -1  -9   54.39    5.40
   0   1   9   52.59    4.60
   0   1   9   58.39    2.90
   1  -1   9  139.59    5.30
   1  -1   9  133.79    5.50
  -1  -1  -9  143.89    8.80
   1   1   9  129.29    7.40
   1   1   9  139.89    5.60
   2  -1   9   23.50    1.50
   2  -1   9   26.50    2.00
  -2  -1  -9   30.00    4.70
   2   1   9   22.90    1.90
  -2   1  -9   29.10    5.50
   3  -1   9  112.69    4.60
   3  -1   9   94.99   12.60
  -3  -1  -9  117.09    9.30
   3  -1   9  118.59    4.40
   3  -1   9  138.79   14.40
   3   1   9  116.69    5.00
  -3   1  -9   85.59   10.40
   4  -1   9   -6.70    6.20
  -4  -1  -9   -1.90    7.80
  -4  -1  -9    1.50    5.30
   4  -1   9   13.50    6.40
   4  -1   9  -11.10    7.40
   4   1   9   -0.80    6.70
   4   1   9   11.30    7.30
   4   1   9    4.20    1.20
   4   1   9   -1.70    6.50
   5  -1   9  574.14   26.80
   5  -1   9  512.15   26.90
   5  -1   9  557.74   26.30
   5  -1   9  576.94   26.90
  -5  -1  -9  616.34   26.80
   5   1   9  562.84   26.80
   5   1   9  624.14   27.30
   5   1   9  564.04   20.60
   5   1   9  559.64   26.60
   6  -1   9   64.89    9.60
   6  -1   9   80.79   10.40
   6  -1   9   71.09   10.70
   6  -1   9   71.89    9.20
  -6  -1  -9   93.09   12.40
   6   1   9   59.09    8.70
   6   1   9   72.89    3.90
   6   1   9   80.99   12.20
   6   1   9   78.09   11.70
   7  -1   9   -0.70    6.10
   7  -1   9    4.60    5.30
   7  -1   9    4.70    7.30
  -7  -1  -9    0.50   22.20
   7  -1   9    8.70    6.20
   7   1   9    8.60    6.40
   7   1   9   -4.40    6.40
   7   1   9    2.30    1.50
   7   1   9    0.40    8.20
   8  -1   9   -7.20    5.20
   8  -1   9    1.40    5.10
   8  -1   9   -3.40    6.60
   8   1   9    0.80    1.60
   8   1   9    5.70    6.30
   8   1   9    0.30    5.80
   8   1   9   -5.00    7.60
   9  -1   9  -11.50    5.90
   9  -1   9   -2.30    5.10
   9  -1   9    0.30    4.60
   9   1   9   -3.40    6.60
   9   1   9    0.90    6.10
   9   1   9    1.50    5.20
  10  -1   9   12.70    4.60
  10  -1   9   14.40    5.40
  10  -1   9   22.20    5.20
  10   1   9   21.90    5.40
  10   1   9   15.60    6.10
  10   1   9   14.20    5.90
  11  -1   9    9.80    3.50
  11  -1   9    9.20    3.90
  11   1   9   15.90    5.50
  11   1   9   13.30    3.80
 -15  -2   9    9.50    7.50
  15  -2  -9    1.00    4.00
  15   2  -9    1.60    3.70
 -14  -2   9  118.19   14.40
  14  -2  -9  127.69    9.90
  14   2  -9  105.29   14.50
  13  -2  -9   -1.20    5.20
 -13  -2   9   -3.40    7.20
  13   2  -9    0.80    6.40
  13   2  -9   -3.30    8.40
 -12  -2   9  119.39   14.50
  12  -2  -9  118.19   11.30
  12   2  -9  109.79   15.50
  12   2  -9  108.69   12.40
  11  -2  -9  264.77   16.20
 -11  -2   9  258.37   18.70
 -11  -2   9  278.37   17.70
  11   2  -9  269.07   17.30
 -11   2   9  267.47   19.30
 -10  -2   9    1.40    7.70
 -10  -2   9   -3.50    5.60
  10  -2  -9   -5.50    5.80
  10   2  -9    2.00    6.50
 -10   2   9   -1.00    6.90
   9  -2  -9  159.38   16.70
  -9  -2   9  186.38   12.10
   9  -2  -9  163.08   14.10
  -9  -2   9  163.28   14.90
  -9   2   9  175.48   12.70
   9   2  -9  181.78   14.30
  -8  -2   9   41.30    8.50
   8  -2  -9   19.50    8.20
   8  -2  -9   16.50    8.30
   8   2  -9   27.70    7.20
  -8   2   9   24.60    5.20
  -7  -2   9   63.29    8.70
  -7  -2   9   48.40    6.50
  -7   2   9   53.89    6.60
   7   2  -9   36.40    7.50
  -6  -2   9   22.60    4.10
  -6   2   9   27.80    4.70
  -5  -2   9   -2.40    2.60
  -5   2   9    1.70    2.90
  -4  -2   9  201.18    9.50
  -4   2   9  201.48   10.40
  -3  -2   9   25.00    3.70
   3  -2  -9   18.80    3.80
  -3   2   9   31.10    4.10
  -2  -2   9 1238.38   42.50
  -2   2   9 1201.38   44.90
   1  -2  -9   41.30    5.30
  -1  -2   9   43.00    2.40
  -1   2   9   36.70    4.40
  -1   2   9   42.40    2.60
   0  -2  -9  422.16   17.80
   0  -2   9  399.96   14.40
   0   2   9  385.56   17.00
   0   2   9  419.46   15.00
   1  -2   9  136.69    4.90
   1  -2   9  136.19    5.00
  -1  -2  -9  144.49    9.10
   1   2   9  129.49    8.10
   1   2   9  136.99    5.80
  -2  -2  -9   53.69    6.80
   2   2   9   62.29    3.40
  -3  -2  -9  111.29   12.20
   3  -2   9  111.59   12.50
   3  -2   9   94.49   12.80
   3  -2   9  118.79   13.80
  -3  -2  -9  113.29    9.40
   3   2   9  115.39    5.20
   4  -2   9    2.60    6.90
   4  -2   9   -1.20    5.50
   4  -2   9   -4.20    7.50
   4  -2   9   10.20    6.80
   4  -2   9  -12.10    7.60
  -4  -2  -9   -0.20    5.30
   5  -2   9   -1.80    7.20
  -5  -2  -9   -6.90    6.50
   5  -2   9    3.90    6.20
   5  -2   9   -4.10    5.40
   5  -2   9    0.60    7.60
   5  -2   9   -9.20    6.50
   5   2   9    0.10    1.40
   5   2   9   -3.00    7.10
   6  -2   9   27.90    6.40
   6  -2   9   24.80    6.00
  -6  -2  -9   17.70    9.30
   6  -2   9   23.30    7.10
   6  -2   9   20.00    7.10
   6  -2   9   16.80    7.40
   6   2   9   31.40   10.60
   6   2   9   45.40    8.20
   6   2   9   27.30    7.60
   6   2   9   24.40    2.80
  -7  -2  -9   41.20   12.90
   7  -2   9   53.09    7.90
   7  -2   9   39.90    8.70
   7  -2   9   43.20    7.80
   7  -2   9   48.00    7.70
   7  -2   9   55.49    7.80
   7   2   9   43.50    7.80
   7   2   9   50.69    8.20
   7   2   9   47.90    3.90
   7   2   9   59.69    9.80
   8  -2   9   10.20    5.10
   8  -2   9    2.80    4.80
   8  -2   9   10.40    6.10
   8  -2   9    4.70    6.10
   8   2   9    4.80    6.50
   8   2   9    9.20    7.70
   8   2   9    9.40    5.60
   9  -2   9  152.48   11.50
   9  -2   9  167.58   11.30
   9   2   9  136.69   13.40
   9   2   9  153.48   13.90
   9   2   9  170.28   12.40
  10  -2   9   29.80    4.70
  10  -2   9   45.90    6.80
  10   2   9   43.80    6.00
  10   2   9   40.00    7.70
  10   2   9   21.90    6.80
  11  -2   9    3.40    3.20
  11  -2   9    8.80    3.30
  11   2   9    2.30    3.60
  11   2   9    3.40    8.90
  15  -3  -9    4.60    3.60
 -15  -3   9   -4.00    5.90
  15   3  -9    2.00    3.40
  14  -3  -9    5.60    4.20
 -14  -3   9   -6.00    5.50
  14   3  -9   -9.80    6.30
  14   3  -9    1.20    7.20
  13  -3  -9   11.80    5.20
 -13  -3   9   11.10    6.50
  13   3  -9   11.60    5.80
  13   3  -9   20.30    7.80
 -12  -3   9  143.19   13.30
  12  -3  -9  141.49   11.70
  12   3  -9  131.69   12.30
 -11  -3   9  135.89   15.10
 -11  -3   9  113.89   13.20
  11  -3  -9  125.99   12.20
 -11   3   9  140.49   20.20
  11   3  -9  132.59   13.00
 -10  -3   9  -12.60    6.70
  10  -3  -9    0.40    6.60
 -10  -3   9    0.40    6.90
  10   3  -9    5.30    6.50
 -10   3   9    3.80    8.80
   9  -3  -9   93.59   12.60
  -9  -3   9  110.39   11.00
  -9  -3   9   94.69   12.00
   9  -3  -9   81.59   10.30
   9   3  -9   95.89   12.20
  -9   3   9   85.99   11.70
  -8  -3   9  174.38   13.40
   8  -3  -9  161.28   10.90
  -8  -3   9  114.29   15.60
   8  -3  -9  124.39   15.30
  -8  -3   9  157.78   11.20
  -8   3   9  140.79   12.10
   8   3  -9  170.48   13.60
  -7  -3   9  379.56   26.90
   7  -3  -9  411.46   18.90
  -7  -3   9  432.96   21.20
   7  -3  -9  413.56   21.80
  -7  -3   9  442.66   19.10
   7   3  -9  427.66   22.40
  -7   3   9  436.46   20.20
   6  -3  -9  222.58   11.70
  -6  -3   9  194.08   11.00
  -6  -3   9  211.18   14.30
  -6   3   9  204.18   12.00
   6   3  -9  207.28   16.10
   5  -3  -9    7.70    3.80
  -5  -3   9    3.00    7.00
  -5   3   9   13.10    4.20
   4  -3  -9   87.09    7.20
  -4  -3   9   73.09    5.70
  -4   3   9   85.89    6.80
   3  -3  -9  134.49    8.60
  -3   3   9  139.39    8.80
  -2  -3   9   -0.20    1.00
   2  -3  -9    4.80    3.30
  -2   3   9   -0.80    2.70
  -2   3   9   -4.00    1.50
  -1  -3   9  542.55   18.80
   1  -3  -9  550.84   22.60
  -1   3   9  530.65   19.80
  -1   3   9  535.85   22.20
   0  -3  -9  192.48   10.90
   0   3   9  190.48    7.90
   0   3   9  192.58   10.30
  -1  -3  -9   64.59    6.90
   1  -3   9   58.99    9.00
  -1  -3  -9   76.59   10.20
   1   3   9   58.89    7.90
   1   3   9   63.89    3.80
   1   3   9   60.09    6.50
   2  -3   9  197.38   15.50
   2  -3   9  187.18   14.70
   2  -3   9  179.08   14.80
  -2  -3  -9  185.78   13.10
  -2  -3  -9  185.58   11.70
   2  -3   9  151.78   12.60
   2   3   9  183.78   13.80
   2   3   9  181.78    7.70
   3  -3   9    5.70    6.40
   3  -3   9    7.50    6.90
  -3  -3  -9   11.40   12.60
   3  -3   9    8.40    5.70
  -3  -3  -9    2.30    4.90
   3  -3   9    9.80    6.40
   3   3   9   -8.60    6.60
   3   3   9    4.10    1.80
  -4  -3  -9  759.72   32.10
   4  -3   9  762.62   31.00
   4  -3   9  815.32   33.00
  -4  -3  -9  691.63   38.30
   4  -3   9  738.93   32.00
   4  -3   9  781.02   33.60
   4   3   9  760.52   32.30
   4   3   9  748.43   27.50
   5  -3   9   13.30    5.80
   5  -3   9    1.00    6.60
  -5  -3  -9    4.70    7.10
   5  -3   9    1.70    5.70
   5  -3   9    9.10    6.20
   5   3   9   -6.60    6.40
   5   3   9   -3.40    1.90
   6  -3   9   11.30    4.80
   6  -3   9   26.60    6.70
   6  -3   9   22.20    6.10
  -6  -3  -9   31.70   10.30
   6  -3   9   16.50    6.40
   6   3   9   17.70    7.50
   6   3   9   33.00    3.90
   7  -3   9  126.29   10.90
   7  -3   9  138.69   12.20
   7  -3   9  140.99   11.10
   7  -3   9  145.29   11.80
   7   3   9  139.29   12.60
   7   3   9  137.29    7.10
   7   3   9  142.39   14.60
   7   3   9  130.09   15.50
   8  -3   9    5.80    4.00
   8  -3   9   -2.60    5.60
   8  -3   9    6.40    5.10
   8  -3   9   17.20    5.60
   8   3   9    3.70    7.90
   8   3   9    7.90    5.30
   8   3   9   15.20    7.30
   9  -3   9   10.10    5.80
   9  -3   9   14.30    4.40
   9  -3   9   20.50    4.20
   9   3   9   12.00    7.60
   9   3   9   22.40    5.10
   9   3   9    4.80    7.60
  10  -3   9   31.80    4.80
  10  -3   9   21.10    3.70
  10   3   9   31.90    4.80
 -14  -4   9   -2.60    4.20
  14  -4  -9   -5.60    3.70
  14   4  -9   -6.80    6.90
  14   4  -9   10.10    5.10
 -13  -4   9   -1.00    4.50
  13  -4  -9    1.60    4.60
  13   4  -9    3.20    6.20
  13   4  -9    7.40    4.80
  12  -4  -9   91.79   10.00
 -12  -4   9  100.09   10.40
  12   4  -9   85.59   10.00
 -11  -4   9   -1.10    5.00
  11  -4  -9    5.70    5.70
  11   4  -9    0.10    5.20
 -10  -4   9   19.40    6.10
  10  -4  -9   12.80    6.40
 -10  -4   9    1.90   10.20
 -10  -4   9   11.00   11.20
 -10   4   9   10.90   18.30
  10   4  -9   17.90    6.30
   9  -4  -9   71.09    9.10
  -9  -4   9   73.49    9.70
  -9  -4   9   71.69   11.90
  -9  -4   9   73.89   10.50
  -9   4   9   89.39   11.90
   9   4  -9   85.79   11.70
  -8  -4   9    6.90    9.40
  -8  -4   9   14.20    5.90
  -8  -4   9    5.70    6.80
  -8   4   9    6.90    7.40
   8   4  -9    6.60    6.80
   7  -4  -9  180.68   11.60
  -7  -4   9  167.58   17.80
  -7  -4   9  184.38   12.60
  -7  -4   9  145.79   12.60
  -7   4   9  177.88   13.10
   7   4  -9  185.88   15.20
   6  -4  -9  566.94   22.90
  -6  -4   9  552.34   22.50
  -6  -4   9  535.65   24.50
  -6  -4   9  536.85   28.30
   6   4  -9  543.15   26.80
  -6   4   9  539.75   24.40
   5  -4  -9   76.99    9.40
   5  -4  -9   79.79    7.90
  -5  -4   9   87.39   10.30
  -5  -4   9   72.09   10.60
  -5   4   9   94.79   10.30
  -5   4   9   79.29    8.80
   5   4  -9   91.29   11.30
  -4  -4   9  222.68   14.20
   4  -4  -9  246.08   12.70
  -4  -4   9  259.17   19.30
   4  -4  -9  218.58   15.60
  -4   4   9  237.18   13.90
  -4   4   9  270.87   13.90
   4   4  -9  216.48   24.10
   3  -4  -9  220.48   11.80
   3  -4  -9  198.18   13.90
  -3  -4   9  212.98    8.20
  -3  -4   9  218.98   17.30
  -3  -4   9  189.48   13.40
  -3   4   9  221.08   12.10
  -3   4   9  210.38   13.00
   2  -4  -9  315.77   14.90
  -2  -4   9  296.47   10.70
  -2  -4   9  303.07   19.70
   2  -4  -9  298.07   16.70
   2  -4  -9  296.77   16.40
  -2   4   9  306.77   15.60
  -2   4   9  288.67   14.60
   1  -4  -9    0.20    5.90
  -1  -4   9   -8.10    7.70
   1  -4  -9   -0.60    5.50
   1  -4  -9    0.80    3.90
  -1   4   9   -1.20    3.50
  -1   4   9    2.70    2.50
  -1   4   9   -3.80    4.70
   0  -4   9  303.07   15.70
   0  -4   9  291.87   18.90
   0  -4  -9  302.87   15.30
   0  -4  -9  284.07   16.20
   0  -4  -9  297.17   18.10
   0  -4   9  311.07   19.70
   0   4   9  311.87   12.40
   0   4   9  266.27   15.60
   0   4   9  312.57   15.40
   1  -4   9  112.49   13.00
   1  -4   9   84.69    9.20
  -1  -4  -9  102.49   11.20
   1  -4   9   78.39    9.20
  -1  -4  -9   84.89    8.90
   1  -4   9   64.69    8.90
   1   4   9   81.59    5.20
   1   4   9   83.79    8.20
   1   4   9  105.39   10.40
  -2  -4  -9  297.77   16.10
   2  -4   9  285.07   19.20
   2  -4   9  317.17   16.30
   2  -4   9  319.57   17.60
  -2  -4  -9  272.37   19.10
   2  -4   9  315.97   17.80
   2   4   9  306.57   12.50
   2   4   9  300.67   16.90
   3  -4   9   -0.20    6.20
   3  -4   9   -5.70    5.80
  -3  -4  -9    7.40    8.80
  -3  -4  -9   -2.10    5.40
   3  -4   9   -2.90    5.10
   3  -4   9   -2.30    4.80
   3   4   9   -2.80    2.60
   3   4   9    0.80    5.60
   4  -4   9  408.36   20.40
   4  -4   9  390.16   19.90
   4  -4   9  399.66   22.10
   4  -4   9  394.96   19.10
  -4  -4  -9  383.56   23.80
  -4  -4  -9  402.56   20.90
   4   4   9  400.46   20.30
   4   4   9  388.46   15.60
   5  -4   9  308.07   16.40
   5  -4   9  310.37   17.50
   5  -4   9  326.87   19.10
   5  -4   9  303.37   17.20
  -5  -4  -9  303.47   22.30
   5   4   9  341.67   19.60
   5   4   9  309.87   18.70
   6  -4   9   44.60    6.70
   6  -4   9   64.69    8.60
   6  -4   9   55.99    8.10
  -6  -4  -9   56.49   12.10
   6  -4   9   57.99    8.80
   6   4   9   61.29    5.80
   6   4   9   58.89    8.60
   7  -4   9    9.90    3.80
   7  -4   9    8.90    4.90
   7  -4   9    7.90    4.40
  -7  -4  -9   26.10   12.70
   7  -4   9    1.60    5.40
   7   4   9    1.70    7.30
   7   4   9    5.90    5.10
   8  -4   9  111.39    9.40
   8  -4   9  114.59    9.30
   8  -4   9   96.99   11.30
   8  -4   9  108.09    8.80
   8   4   9   80.29   10.30
   8   4   9  115.09   10.20
   9  -4   9    6.20    3.60
   9  -4   9    5.90    4.40
   9  -4   9    5.20    3.00
   9   4   9   13.20    4.20
  10  -4   9    1.20    2.80
  10  -4   9    1.60    2.60
  10   4   9    3.30    3.30
  13  -5  -9   -8.00    4.80
 -13  -5   9    0.70    3.50
  13   5  -9   -1.30    3.90
  13   5  -9    8.30    5.40
 -13   5   9    0.30    3.80
  12  -5  -9  131.29   10.30
 -12  -5   9  128.39    9.70
  12   5  -9  122.89   10.20
 -12   5   9  117.79    9.40
 -11  -5   9   47.90    6.60
  11  -5  -9   37.00    6.60
  11  -5  -9   47.10    6.40
 -11  -5   9   46.30   10.00
  11   5  -9   42.90    6.50
 -11   5   9   51.29    6.30
 -10  -5   9   -5.10    4.50
 -10  -5   9    5.80    8.20
  10  -5  -9   -2.40    6.50
 -10   5   9    1.90    4.80
  10   5  -9   -0.30    5.20
  -9  -5   9   40.60    6.70
  -9  -5   9   43.50    9.50
  -9   5   9   44.90    6.60
   9   5  -9   36.20    7.10
  -8  -5   9  307.67   20.30
  -8  -5   9  322.57   17.20
  -8   5   9  309.97   23.30
  -8   5   9  301.97   16.90
   8   5  -9  309.37   19.00
  -7  -5   9  334.17   17.70
  -7  -5   9  336.47   21.50
  -7   5   9  345.67   17.80
   7   5  -9  329.97   19.90
  -7   5   9  305.57   20.70
  -6  -5   9  495.85   26.60
  -6  -5   9  505.05   22.70
   6   5  -9  499.45   25.60
  -6   5   9  451.75   24.10
  -6   5   9  491.85   22.50
  -5  -5   9   12.80    7.50
  -5  -5   9    7.80    5.60
   5  -5  -9    9.20    6.10
   5  -5  -9   12.00    5.00
   5   5  -9   16.80    9.00
  -5   5   9   17.00    6.70
  -5   5   9   10.20    5.50
   4  -5  -9    8.70    5.20
  -4  -5   9    3.40    5.60
   4  -5  -9    1.30    5.20
  -4  -5   9   -2.30    8.00
  -4   5   9   -0.60    4.60
  -4   5   9    5.80    5.70
   4   5  -9    4.70   10.30
  -3  -5   9    7.90    6.10
   3  -5  -9    0.90    4.90
   3  -5  -9   -1.80    5.30
  -3  -5   9    8.20    8.10
  -3   5   9    0.80    4.60
  -3   5   9    9.80    5.90
  -2  -5   9  912.41   41.30
   2  -5  -9  934.01   38.00
   2  -5  -9  978.20   37.10
  -2   5   9  979.40   38.10
  -2   5   9  920.31   37.30
   1  -5  -9    6.80    5.10
  -1  -5   9   18.30    8.50
   1  -5  -9   15.10    6.20
  -1   5   9   11.90    5.50
  -1   5   9   12.70    5.30
   0  -5   9   20.40    7.10
   0  -5  -9    6.20    6.00
   0  -5  -9   10.40    5.30
   0  -5   9   18.40    7.10
   0  -5   9    9.70    4.50
   0  -5   9    8.00    7.20
   0   5   9   10.70    5.50
   0   5   9    9.40    4.80
   1  -5   9  220.58   15.50
  -1  -5  -9  251.67   15.70
  -1  -5  -9  244.78   14.50
   1  -5   9  231.88   14.90
   1  -5   9  246.78   13.90
   1  -5   9  226.08   17.30
   1   5   9  226.58   14.00
   2  -5   9    1.40    5.40
   2  -5   9    0.50    6.40
   2  -5   9   -3.00    5.70
  -2  -5  -9    1.40    6.20
   2  -5   9    0.60    4.10
  -2  -5  -9   -4.20    6.70
   2   5   9    2.80    4.90
  -3  -5  -9    1.70    6.90
   3  -5   9    0.20    4.50
   3  -5   9    3.30    6.50
  -3  -5  -9    0.80    7.10
   3  -5   9   -1.20    4.90
   3  -5   9    6.30    5.30
   3   5   9   -0.70    4.90
  -4  -5  -9    5.80    7.20
   4  -5   9   -1.00    4.50
   4  -5   9    3.80    6.30
   4  -5   9    1.70    5.40
   4  -5   9    1.80    4.40
   4   5   9    4.90    5.40
   5  -5   9    1.40    5.60
   5  -5   9    0.70    4.10
   5  -5   9   -1.00    4.10
  -5  -5  -9    2.20    7.20
   5  -5   9    5.40    4.30
   5   5   9   -0.40    7.00
   5   5   9   -2.00    5.90
  -6  -5  -9    1.40    7.70
   6  -5   9    3.70    5.40
   6  -5   9    2.20    4.00
   6  -5   9   -8.60    4.10
   6  -5   9   -1.00    3.20
   6   5   9   12.40    7.10
   6   5   9  -15.00    7.60
   7  -5   9   50.79    6.90
   7  -5   9   43.40    6.50
   7  -5   9   47.10    7.10
  -7  -5  -9   36.20    9.70
   7  -5   9   58.59    9.60
   7   5   9   53.59    7.00
  -8  -5  -9   49.50   11.20
   8  -5   9   56.39    6.20
   8  -5   9   50.29    5.80
   8  -5   9   54.79    6.50
   8  -5   9   55.59    7.00
   9  -5   9   14.50    3.70
   9  -5   9   12.80    3.10
   9  -5   9   19.00    3.40
   9   5   9   14.50    3.80
 -12  -6   9   46.70    5.80
 -12   6   9   34.50    4.60
  12   6  -9   51.09    6.90
 -11  -6   9  129.09    9.00
 -11  -6   9  124.59   15.50
 -11   6   9  135.69    9.00
  11   6  -9  131.69   10.00
 -10  -6   9   18.00    4.50
 -10  -6   9   11.90    6.90
  10   6  -9   19.20    5.20
 -10   6   9   12.50    4.50
  -9  -6   9    5.90    6.80
   9  -6  -9   -2.50    3.70
  -9  -6   9   -3.10    4.10
   9   6  -9    7.30    5.10
  -9   6   9    4.50    4.40
  -8  -6   9  153.68   10.80
   8  -6  -9  152.98    9.70
  -8  -6   9  133.89   14.60
  -8   6   9  155.28   11.30
   8   6  -9  171.98   13.80
   7  -6  -9   16.70    4.70
  -7  -6   9    5.50    5.10
  -7  -6   9    9.60    6.60
   7   6  -9    6.40    7.00
  -6  -6   9  339.67   20.60
  -6  -6   9  281.37   15.70
   6  -6  -9  302.07   15.40
  -6   6   9  310.87   16.40
   6   6  -9  306.77   19.30
  -5  -6   9   -6.10    6.40
  -5  -6   9   10.50    5.40
   5  -6  -9   -2.10    4.20
  -5   6   9   10.40   10.00
  -5   6   9    5.90    4.80
   5   6  -9   -4.10    8.40
  -4  -6   9    3.70    7.10
  -4  -6   9    0.70    5.50
   4  -6  -9   -0.30    4.50
  -4   6   9   -9.70    8.50
  -4   6   9  -11.60    4.50
   4   6  -9   -3.60    9.70
   3  -6  -9  208.88   13.00
  -3  -6   9  197.78   17.10
  -3   6   9  221.48   13.30
  -3   6   9  189.58   16.10
  -2  -6   9   66.29   10.90
   2  -6  -9   40.70    9.20
   2  -6  -9   41.90    6.50
  -2   6   9   44.10    8.70
  -2   6   9   57.79    8.50
  -1  -6   9   20.80    8.20
   1  -6  -9   19.00    5.70
   1  -6  -9    9.90    8.10
  -1   6   9    7.00    7.50
  -1   6   9   17.90    4.90
   0  -6   9   40.30    7.30
   0  -6  -9   52.89    7.30
   0  -6  -9   37.50    8.90
   0   6   9   44.70    6.50
   1  -6   9  195.68   15.10
   1  -6   9  142.39   12.50
  -1  -6  -9  183.18   12.90
   1   6   9  177.78   12.00
   2  -6   9   11.20    5.90
  -2  -6  -9    3.60    5.00
   2  -6   9   -1.50    5.70
   2  -6   9    4.30    4.20
   2  -6   9    7.50    4.90
   2   6   9    5.10    4.30
   3  -6   9   32.50    5.30
  -3  -6  -9   19.70    5.90
   3  -6   9   28.00    6.50
   3  -6   9   44.10    5.80
   3  -6   9   31.30    5.90
   3   6   9   20.90    5.20
   4  -6   9    4.20    4.00
   4  -6   9    6.10    4.60
   4  -6   9    3.00    5.60
   4  -6   9    1.90    3.70
  -4  -6  -9    4.10    5.40
   4   6   9    5.20    4.70
   5  -6   9   12.90    5.60
   5  -6   9   15.80    4.20
  -5  -6  -9    8.40    5.60
   5  -6   9    9.40    4.20
   5  -6   9   13.40    3.90
   5   6   9    8.80    5.40
   5   6   9   17.20    7.90
   6  -6   9   48.50    6.50
  -6  -6  -9   53.49    7.60
   6  -6   9   55.79    7.20
   6  -6   9   47.80    6.00
   6  -6   9   59.89    8.90
   6   6   9   44.90    6.60
   7  -6   9   12.20    3.90
   7  -6   9   15.40    5.90
   7  -6   9   20.10    4.10
   7  -6   9   17.10    3.50
  -7  -6  -9   13.30    6.00
   7   6   9   16.90    3.70
 -10  -7   9    5.40    5.70
 -10  -7   9    2.70    3.10
 -10   7   9    5.20    4.00
  10   7  -9    9.80    4.20
  -9  -7   9    0.70    5.40
  -9  -7   9   -2.00    3.30
   9   7  -9   -0.40    4.50
  -9   7   9    1.60    3.90
  -8  -7   9   69.69    7.00
  -8  -7   9   67.29   10.80
  -8   7   9   82.99    8.10
   8   7  -9   72.49   10.10
  -7  -7   9   52.69    8.10
  -7  -7   9   57.69    7.30
   7  -7  -9   70.09    6.70
   7   7  -9   80.29   10.90
  -7   7   9   82.49    8.40
  -6  -7   9    3.50    5.90
   6  -7  -9   -2.90    3.60
  -6  -7   9    0.40    4.60
   6   7  -9  -14.20    6.60
  -6   7   9    3.40    4.40
  -5  -7   9    4.00    5.80
   5  -7  -9    4.80    3.70
   5   7  -9   -4.50    7.50
  -5   7   9   -2.00    4.30
  -4  -7   9  156.78   14.20
   4  -7  -9  149.09    9.90
   4   7  -9  129.29   17.20
  -4   7   9  160.78   11.00
   3  -7  -9   10.40    4.30
  -3  -7   9   17.00    7.20
  -3   7   9    8.70    4.30
   2  -7  -9  162.38   10.90
  -2  -7   9  176.78   14.80
  -1  -7   9  179.18   14.50
   1  -7  -9  174.58   11.30
  -1   7   9  174.08   11.60
   0  -7  -9    9.40    4.40
   0  -7   9    3.00    4.90
   0   7   9    8.40    4.20
   1  -7   9   11.20    5.20
  -1  -7  -9   20.30    4.90
   1   7   9    7.90    4.00
   2  -7   9    0.50    5.20
  -2  -7  -9    6.10    4.20
   2   7   9    1.20    3.90
   3  -7   9    9.00    5.60
  -3  -7  -9   11.40    4.40
   3   7   9   17.40    4.50
  -4  -7  -9   24.80    4.90
   4  -7   9   14.60    5.40
   4   7   9   14.10    8.30
   4   7   9   22.20    4.70
   5  -7   9   20.40    5.40
  -5  -7  -9    8.70    4.20
   5   7   9   13.50    4.40
  -6  -7  -9   14.20    4.70
   8   8  -9   25.40    5.00
  -7  -8   9   -2.50    4.10
   7   8  -9    3.80    5.00
  -7   8   9    3.20    3.60
  -6  -8   9    9.40    4.30
   6   8  -9    2.20    5.80
  -6   8   9    5.90    3.80
  -5  -8   9    3.80    4.40
  -5   8   9    2.00    3.90
   5   8  -9    1.10    7.20
   4  -8  -9   12.00    3.60
  -4  -8   9    7.90    4.80
  -4   8   9    9.60    4.00
   3  -8  -9  111.49    7.60
  -3  -8   9   93.89    9.70
  -3   8   9  103.69    8.70
  -2  -8   9    1.60    4.30
   2  -8  -9    0.80    3.30
  -2   8   9   -2.80    3.40
   1  -8  -9    0.40    3.20
  -1  -8   9    0.50    4.40
  -1   8   9    0.80    3.40
   0  -8  -9   -0.40    3.30
   0  -8   9   -1.70    4.50
   0   8   9    8.10    3.60
   1  -8   9   -5.10    4.30
  -1  -8  -9    4.60    3.20
   1   8   9    0.00    3.30
  -2  -8  -9    9.40    3.50
   2  -8   9   11.10    4.50
   2   8   9   15.80    3.80
  -3  -8  -9   40.50    5.80
   3  -8   9   54.39    7.70
   3   8   9   43.40    5.90
  16   0 -10    3.90    3.30
  15   0 -10   28.30    5.10
  14   0 -10   24.80    5.60
 -14   0  10   31.00   12.50
 -13   0  10   49.20   11.40
  13   0 -10   41.60    6.90
 -12   0  10   60.79   10.90
  12   0 -10   69.59    9.10
 -12   0  10   85.69   13.00
 -11   0  10  613.74   31.10
 -11   0  10  600.14   28.90
  11   0 -10  623.44   28.00
 -10   0  10    0.40    9.50
  10   0 -10   11.50    7.00
 -10   0  10   10.80    6.00
  -9   0  10  -12.20    9.50
  -9   0  10   -3.70    4.60
   9   0 -10    9.70    6.70
  -8   0  10   27.10   10.10
   8   0 -10   19.90    6.80
  -8   0  10   35.40    5.80
   7   0 -10    6.30    6.20
  -7   0  10   15.80    4.30
  -6   0  10 2328.27   83.39
  -5   0  10  271.37   12.80
  -4   0  10  511.35   20.50
  -3   0  10  617.84   23.90
  -2   0  10 3082.89  107.79
  -1   0  10 1066.49   38.70
   0   0  10 1044.50   36.50
   0   0  10 1042.40   37.50
   1   0  10  501.05   17.80
  -1   0 -10  489.95   21.50
   2   0  10   39.60    8.20
   2   0  10   37.40   10.20
  -2   0 -10   41.50    6.30
   2   0  10   50.09    2.60
   3   0  10  580.34   27.70
   3   0  10  620.04   27.60
   3   0  10  605.04   21.40
   3   0  10  570.04   27.70
  -3   0 -10  632.74   26.70
   4   0  10  259.57    9.50
  -4   0 -10  228.38   20.30
   4   0  10  278.77   16.00
  -4   0 -10  242.18   17.50
   4   0  10  251.77   16.90
   4   0  10  231.18   17.30
   5   0  10   27.30    7.40
   5   0  10   44.30    8.10
   5   0  10   28.10    2.10
   5   0  10   30.00    7.50
   6   0  10   78.59   11.70
   6   0  10   88.79   12.30
   6   0  10   72.99   10.70
   6   0  10   98.09   12.60
   6   0  10   84.89    4.80
   6   0  10   85.49    3.60
   7   0  10    1.40    4.90
   7   0  10    9.70    7.80
   7   0  10   -2.30    5.10
   8   0  10   40.10    7.20
   8   0  10   26.80    6.40
   8   0  10   35.80    7.80
   9   0  10  783.52   32.20
   9   0  10  779.82   32.90
   9   0  10  813.72   32.80
  10   0  10    9.30    4.60
  10   0  10    7.80    4.10
  11   0  10  140.69    9.40
  11   0  10  171.28    9.40
  16  -1 -10  100.59    7.00
  16   1 -10   97.39    7.20
 -15  -1  10    3.00    9.00
  15  -1 -10   15.00    4.50
  15   1 -10   11.90    4.20
  14  -1 -10   95.29    9.40
 -14  -1  10   85.79   11.70
  14   1 -10   90.89    9.20
 -13  -1  10   17.50    8.70
  13  -1 -10    9.60    5.30
  13   1 -10   -2.70    7.10
 -12  -1  10   50.49   13.60
 -12  -1  10   98.99   14.70
  12  -1 -10   98.29   10.40
  12   1 -10   74.59    9.00
 -11  -1  10    7.40    7.00
  11  -1 -10    7.40    8.00
 -11  -1  10   11.20    8.40
  11   1 -10    6.70    6.50
 -11   1  10   -0.70    7.60
 -11   1  10   21.00   13.30
  10  -1 -10  261.87   18.40
 -10  -1  10  305.67   17.30
 -10  -1  10  298.47   20.30
  10   1 -10  301.47   17.80
 -10   1  10  307.17   17.80
 -10   1  10  291.27   23.80
  -9  -1  10   -0.70    4.80
  -9  -1  10    8.10    8.50
   9  -1 -10   -7.90    6.80
  -9   1  10   33.20   12.10
   9   1 -10    7.30    6.50
  -9   1  10   -7.60    4.80
  -8  -1  10   32.90    5.80
  -8  -1  10   44.20    9.10
   8  -1 -10   36.60    7.60
   8   1 -10   24.60    7.20
  -8   1  10   23.10   11.50
  -8   1  10   25.90    5.30
  -7  -1  10 1131.39   42.70
   7  -1 -10  977.90   41.40
  -7  -1  10 1079.69   40.40
  -7   1  10 1037.20   40.50
   7   1 -10 1034.80   41.80
  -6  -1  10   22.80    4.00
  -6   1  10   23.90    4.30
  -5  -1  10   -1.10    2.60
  -5   1  10    1.70    2.40
  -4  -1  10    9.30    3.00
  -4   1  10    5.10    2.90
  -3  -1  10   13.60    3.00
  -3   1  10   12.10    3.20
  -2  -1  10 1122.99   39.90
  -2   1  10 1105.59   41.10
  -1  -1  10  123.19    6.00
   1  -1 -10  129.69    8.70
  -1   1  10  141.49    7.60
   0  -1  10  123.09    4.90
   0  -1  10  116.69    5.50
   0  -1 -10  137.79    8.90
   0   1  10  123.49    7.30
   0   1  10  121.19    5.20
   1  -1  10  182.98    6.70
   1  -1  10  165.78    7.00
  -1  -1 -10  162.68   10.50
   1   1  10  180.68    7.10
  -1   1 -10  179.58   11.80
   2  -1  10  153.38    6.30
   2  -1  10  156.88   13.70
  -2  -1 -10  167.38   11.00
   2  -1  10  156.68   15.10
   2  -1  10  161.58    6.00
   2   1  10  155.38    6.50
   2   1  10  185.88   14.30
  -2   1 -10  166.18   12.30
   3  -1  10   34.60    2.20
   3  -1  10   34.50    1.80
  -3  -1 -10   20.10    7.70
  -3  -1 -10   40.20    6.70
   3  -1  10   34.10    8.10
   3  -1  10   34.90    8.40
   3  -1  10   21.40    6.60
   3   1  10   50.09    8.30
   3   1  10   43.60    9.00
   3   1  10   30.90    7.40
   3   1  10   35.70    2.50
   4  -1  10   22.70    7.00
  -4  -1 -10   24.00    7.50
  -4  -1 -10    1.50    7.60
   4  -1  10   13.90    6.30
   4  -1  10    9.00    7.00
   4   1  10   16.10    2.00
   4   1  10   14.50    7.10
   4   1  10    9.70    6.30
   4   1  10   16.90    6.50
   5  -1  10   15.90    6.00
   5  -1  10   24.70    6.50
  -5  -1 -10   21.00    9.90
   5  -1  10    2.20    9.20
   5  -1  10   16.60    6.70
   5   1  10   14.10    7.40
   5   1  10   16.10    6.20
   5   1  10   22.90    2.30
   5   1  10   26.50    7.20
   6  -1  10   34.20    7.80
  -6  -1 -10   40.90   13.80
   6  -1  10   22.10    5.80
   6  -1  10   31.10    6.30
   6  -1  10   32.20    9.10
   6   1  10   31.20    2.80
   6   1  10   34.00    7.50
   6   1  10   30.00    7.90
   7  -1  10  252.07   16.40
   7  -1  10  278.87   16.70
   7  -1  10  267.87   16.80
   7  -1  10  290.67   16.90
   7   1  10  249.48   10.00
   7   1  10  265.27   16.70
   7   1  10  246.28   18.70
   7   1  10  270.07   17.20
   8  -1  10   13.00    5.20
   8  -1  10   14.50    5.40
   8  -1  10    4.60    6.20
   8   1  10   10.80    7.80
   8   1  10   24.20    6.20
   8   1  10   11.00    6.30
   9  -1  10   15.90    5.40
   9  -1  10    9.40    4.40
   9   1  10   13.30    4.70
   9   1  10   16.00    7.10
   9   1  10   19.00    5.90
  10  -1  10  157.38   10.00
  10  -1  10  139.99    9.90
  10   1  10  119.89   11.30
  10   1  10  153.98   10.40
  10   1  10  147.79   10.10
  11  -1  10  141.59    8.90
  11   1  10  191.08    9.90
  15  -2 -10   56.19    6.60
 -15  -2  10   39.40    7.70
  15   2 -10   55.89    6.40
  14  -2 -10   18.70    5.30
 -14  -2  10   13.80    6.80
  14   2 -10   13.30    7.50
 -13  -2  10  177.68   15.40
  13  -2 -10  174.38   12.60
  13   2 -10  164.88   13.30
  12  -2 -10  326.27   17.60
 -12  -2  10  298.47   19.40
  12   2 -10  320.27   18.00
  11  -2 -10   66.09   19.60
 -11  -2  10  103.09   13.40
 -11  -2  10   91.79   13.60
  11  -2 -10   92.29   11.10
  11   2 -10  102.09   12.20
  10  -2 -10  217.98   15.50
 -10  -2  10  268.27   17.20
 -10  -2  10  223.88   15.40
  10  -2 -10  210.68   19.60
 -10   2  10  201.98   15.80
  10   2 -10  223.68   15.90
  -9  -2  10   32.70    6.50
   9  -2 -10   27.10    8.00
  -9  -2  10   24.30    7.70
   9  -2 -10   15.10    7.90
  -9   2  10    0.80   13.60
   9   2 -10   16.00    6.80
  -9   2  10   17.60    5.70
   8  -2 -10  203.58   18.10
   8  -2 -10  239.88   16.60
  -8  -2  10  268.07   17.10
  -8  -2  10  288.47   14.60
  -8   2  10  272.57   14.90
  -8   2  10  268.97   23.70
   8   2 -10  245.28   16.70
  -7  -2  10   35.90    5.60
  -7  -2  10   41.90    8.20
   7  -2 -10   40.70    7.40
   7   2 -10   37.40    7.90
  -7   2  10   44.90    6.20
  -6  -2  10   24.20    7.00
  -6  -2  10   21.10    4.40
   6  -2 -10    7.40    7.70
  -6   2  10   23.70    4.80
   6   2 -10   39.60    8.40
  -5  -2  10  319.37   14.30
  -5   2  10  326.17   15.20
  -4  -2  10   66.99    5.70
  -4   2  10   73.59    6.30
   3  -2 -10  218.38   11.60
  -3  -2  10  210.78    9.30
  -3   2  10  208.38   11.00
   2  -2 -10 1592.54   58.69
  -2   2  10 1601.44   58.09
  -1  -2  10    7.50    1.50
   1  -2 -10   10.60    3.60
  -1   2  10   11.00    1.70
   0  -2  10   91.09    3.60
   0  -2 -10  101.49    7.90
   0  -2  10   91.19    3.80
   0   2  10   88.19    4.40
   0   2  10   83.19    6.60
   1  -2  10    4.70    0.70
  -1  -2 -10    5.50    6.00
   1  -2  10   11.10    7.00
  -1  -2 -10   -0.30    3.30
   1   2  10    6.20    3.50
   1   2  10    2.00    1.30
  -2  -2 -10  433.46   21.30
   2  -2  10  450.05   22.40
   2  -2  10  464.85   22.80
   2  -2  10  430.26   30.50
  -2  -2 -10  431.66   20.30
   2   2  10  432.76   16.30
   3  -2  10  324.57   19.00
  -3  -2 -10  310.97   17.90
  -3  -2 -10  323.07   17.20
   3  -2  10  328.77   18.80
   3  -2  10  318.17   18.50
   3   2  10  324.97   12.40
  -4  -2 -10  360.66   19.50
   4  -2  10  382.46   20.20
   4  -2  10  357.36   19.70
   4  -2  10  372.16   20.00
   4   2  10  355.26   13.80
   4   2  10  347.27   20.40
   5  -2  10   21.80    5.90
   5  -2  10   11.80    7.40
   5  -2  10   16.20    6.80
  -5  -2 -10   10.40    8.60
   5   2  10    9.60    7.20
   5   2  10   18.50    2.50
   5   2  10   15.40    6.70
   6  -2  10  166.78   13.50
  -6  -2 -10  163.88   19.90
   6  -2  10  173.18   14.20
   6  -2  10  190.38   13.70
   6   2  10  200.38   14.90
   6   2  10  182.18    7.90
   6   2  10  190.38   14.50
   7  -2  10    9.50    5.10
   7  -2  10   12.50    5.70
   7  -2  10   19.60    6.30
   7   2  10   17.90    2.50
   7   2  10   13.40    5.60
   7   2  10   19.40    7.00
   8  -2  10   11.30    4.00
   8  -2  10   10.00    6.80
   8  -2  10    7.80    4.90
   8   2  10   15.20    6.00
   8   2  10   10.60    6.30
   8   2  10   27.40   12.30
   9  -2  10   15.10    4.00
   9  -2  10   24.10    5.20
   9   2  10   18.10    6.40
   9   2  10   28.20    5.40
  10  -2  10    0.20    3.10
  10  -2  10   -1.30    3.60
  10   2  10   13.60    9.20
  10   2  10    1.70    3.40
  15  -3 -10    0.10    3.70
 -15  -3  10    2.30    4.80
  15   3 -10    2.10    3.10
  14  -3 -10   15.20    4.50
 -14  -3  10    6.60    5.20
  14   3 -10    9.10    6.00
 -13  -3  10    2.60    5.70
  13  -3 -10    4.40    5.10
  13   3 -10    7.80    5.30
  12  -3 -10   49.80    7.30
 -12  -3  10   61.39    8.70
  12   3 -10   41.20    6.70
  12   3 -10   42.50   10.40
 -11  -3  10   15.60    6.20
  11  -3 -10   10.30    6.10
  11   3 -10    2.60    5.60
 -10  -3  10  299.67   18.70
  10  -3 -10  294.87   18.10
 -10  -3  10  344.27   19.00
 -10   3  10  321.67   20.50
  10   3 -10  299.17   18.50
  -9  -3  10  834.32   34.40
   9  -3 -10  779.42   34.60
  -9  -3  10  858.01   35.70
   9  -3 -10  815.12   33.20
   9   3 -10  876.21   35.70
  -9   3  10  825.32   35.70
   8  -3 -10   37.20    6.50
  -8  -3  10   49.50    7.90
  -8  -3  10   49.30    7.20
   8  -3 -10   27.30    9.10
   8   3 -10   34.10    7.80
  -8   3  10   24.90    6.60
   7  -3 -10   49.60    8.20
   7  -3 -10   57.19    8.40
  -7  -3  10   63.39    8.50
  -7  -3  10   59.09   12.20
  -7  -3  10   64.29    8.80
  -7   3  10   58.79    8.50
  -7   3  10   33.20   14.30
   7   3 -10   50.19    8.20
   6  -3 -10  134.19   10.10
   6  -3 -10  141.89   13.00
  -6  -3  10  113.59   17.20
  -6  -3  10  147.49    9.70
  -6  -3  10  150.28   12.30
  -6   3  10  134.19   18.80
  -6   3  10  135.19   10.10
   6   3 -10  150.48   14.40
  -5  -3  10   19.00   10.00
  -5  -3  10   21.70    6.20
   5  -3 -10   14.80    4.70
   5  -3 -10   25.80    6.80
  -5  -3  10   26.70    4.60
   5   3 -10   23.60    8.50
  -5   3  10   22.90    5.00
   4  -3 -10   19.40    6.30
  -4  -3  10   29.80    6.40
   4  -3 -10   28.30    4.90
  -4   3  10   15.90    4.30
  -4   3  10   32.80    5.50
   3  -3 -10  177.58   12.90
  -3  -3  10  225.38   27.20
   3  -3 -10  205.68   11.30
  -3   3  10  183.68   10.70
  -3   3  10  181.68   12.00
  -2  -3  10   52.69    2.80
   2  -3 -10   45.60    6.60
  -2  -3  10   63.99    9.80
   2  -3 -10   57.49    7.50
  -2   3  10   60.99    8.40
  -2   3  10   64.39    6.30
  -2   3  10   46.20    3.60
   1  -3 -10 1459.45   53.09
  -1  -3  10 1400.46   55.99
  -1  -3  10 1395.16   48.60
   1  -3 -10 1352.06   52.89
  -1   3  10 1435.76   52.49
  -1   3  10 1463.45   49.70
  -1   3  10 1385.06   52.49
   0  -3  10  460.45   21.50
   0  -3  10  478.25   24.80
   0  -3 -10  490.85   22.00
   0  -3 -10  489.75   21.50
   0  -3 -10  440.96   29.00
   0   3  10  513.15   21.10
   0   3  10  506.85   18.10
   0   3  10  470.05   21.90
  -1  -3 -10  218.08   19.70
  -1  -3 -10  220.68   14.10
  -1  -3 -10  241.98   13.40
   1  -3  10  283.87   19.50
   1  -3  10  204.98   13.50
   1  -3  10  227.28   16.60
   1  -3  10  219.88   16.60
   1   3  10  202.68   14.50
   1   3  10  217.88   12.30
   1   3  10  230.08    9.30
   2  -3  10   31.70    7.20
  -2  -3 -10   55.49   12.80
   2  -3  10   59.59    9.20
   2  -3  10   39.40    6.60
   2  -3  10   35.40    7.60
  -2  -3 -10   17.70    5.90
  -2  -3 -10   32.60    6.30
   2   3  10   50.09    7.80
   2   3  10   37.60    3.10
  -3  -3 -10  223.78   24.30
   3  -3  10  272.77   17.80
   3  -3  10  274.07   15.70
  -3  -3 -10  262.37   16.20
   3  -3  10  289.77   16.90
   3  -3  10  287.37   16.90
   3   3  10  262.87   11.00
   3   3  10  294.97   17.70
   4  -3  10  494.45   23.30
   4  -3  10  483.95   24.50
  -4  -3 -10  489.15   23.80
   4  -3  10  504.35   23.60
   4  -3  10  496.75   22.00
   4   3  10  456.95   24.70
   4   3  10  456.65   18.00
   5  -3  10  706.33   31.20
   5  -3  10  800.52   32.80
   5  -3  10  711.23   29.80
  -5  -3 -10  703.33   32.80
   5  -3  10  708.73   31.00
   5   3  10  708.53   31.90
   6  -3  10   11.80    5.50
   6  -3  10    4.90    4.10
   6  -3  10   12.40    6.00
   6  -3  10    9.00    5.60
   6   3  10    6.80    6.00
   6   3  10    6.30    6.90
   6   3  10    8.10    2.70
   7  -3  10  106.19   10.90
   7  -3  10  126.99   10.90
   7  -3  10   99.79   10.90
   7   3  10  106.39   13.20
   7   3  10  114.99   11.00
   8  -3  10   -0.30    5.70
   8  -3  10    3.40    4.50
   8  -3  10    1.10    3.60
   8   3  10   -7.40    4.50
   8   3  10    1.00    6.70
   9  -3  10    8.50    3.80
   9  -3  10   23.60    4.20
   9   3  10   21.70    7.40
   9   3  10   16.60    4.30
  10  -3  10   -1.30    2.70
  10  -3  10    1.00    3.00
  10   3  10    1.40    3.50
 -14  -4  10    3.50    3.90
  14  -4 -10   10.30    4.30
 -14   4  10    3.10    3.80
  14   4 -10   10.80    5.00
  13  -4 -10  198.58   12.10
 -13  -4  10  207.28   12.60
  13   4 -10  221.48   12.50
 -12  -4  10   -1.30    4.60
  12  -4 -10   -0.30    5.40
  12   4 -10   -2.20    4.70
 -11  -4  10    6.10    5.30
  11  -4 -10   11.50    5.80
  11   4 -10    0.40    5.20
  10  -4 -10    7.80    6.80
 -10  -4  10   15.90    5.90
  10   4 -10    7.70    6.00
  -9  -4  10   16.80    9.60
  -9  -4  10    8.90    6.10
  -9  -4  10   11.20    9.40
  -9   4  10   22.90   10.10
   9   4 -10   18.90    6.20
  -8  -4  10   85.39   10.00
  -8  -4  10   88.19   10.80
  -8  -4  10   96.09   12.80
   8   4 -10  100.59   12.70
  -8   4  10   83.89   12.90
  -7  -4  10 1299.57   50.89
   7  -4 -10 1305.47   49.30
  -7  -4  10 1293.87   53.59
   7   4 -10 1346.27   52.39
  -7   4  10 1363.16   51.69
   6  -4 -10   71.49    9.50
  -6  -4  10   98.69   12.10
  -6  -4  10   87.79   10.30
   6  -4 -10   90.09    9.40
  -6   4  10  100.69    9.90
  -6   4  10   73.69   10.50
   6   4 -10   59.89    9.60
  -5  -4  10   14.30    6.10
   5  -4 -10    7.40    4.90
  -5  -4  10   16.20    8.30
   5  -4 -10   27.10    7.20
  -5   4  10   18.40   12.50
  -5   4  10   22.60    5.60
  -5   4  10   15.10    5.20
   5   4 -10   13.80    8.70
  -4  -4  10  306.07   16.10
  -4  -4  10  318.97   21.20
   4  -4 -10  314.57   17.50
   4  -4 -10  321.57   15.70
   4   4 -10  301.97   22.00
  -4   4  10  295.77   15.80
  -4   4  10  321.77   22.40
  -4   4  10  328.27   16.40
   3  -4 -10   10.40    6.00
  -3  -4  10    5.60    5.90
  -3  -4  10    5.70    7.60
   3  -4 -10    5.30    4.40
  -3  -4  10    9.80    1.70
  -3   4  10    6.90    4.40
  -3   4  10    6.00    4.20
   2  -4 -10  869.81   34.80
  -2  -4  10  871.11   38.30
  -2  -4  10  812.12   33.40
  -2  -4  10  879.01   29.80
   2  -4 -10  901.81   34.60
   2  -4 -10  895.61   35.70
  -2   4  10  830.32   34.40
  -2   4  10  857.31   34.30
   1  -4 -10   56.39    7.20
   1  -4 -10   50.89    7.90
  -1  -4  10   45.00    8.50
   1  -4 -10   59.39    9.00
  -1   4  10   38.70    5.10
  -1   4  10   41.20    6.30
   0  -4 -10  437.86   22.00
   0  -4  10  441.06   19.60
   0  -4  10  443.46   22.60
   0  -4  10  437.96   22.20
   0  -4 -10  423.36   20.40
   0  -4 -10  413.46   20.00
   0  -4  10  413.56   23.20
   0   4  10  397.86   16.50
   0   4  10  418.46   19.50
   0   4  10  420.36   19.70
   1  -4  10   90.89    9.30
   1  -4  10   85.39   12.50
  -1  -4 -10   88.59   10.00
  -1  -4 -10   72.89    9.90
   1  -4  10   74.59    9.90
   1  -4  10   86.09   12.80
   1   4  10   90.09    5.80
   1   4  10   76.29   10.20
   2  -4  10   34.00    5.60
  -2  -4 -10   46.60    7.60
   2  -4  10   31.30    6.80
  -2  -4 -10   24.70    8.70
   2  -4  10   50.39    7.60
   2  -4  10   35.30    7.60
   2   4  10   42.30    6.90
   2   4  10   50.09    4.30
   3  -4  10   38.80    5.90
  -3  -4 -10   29.30    7.60
  -3  -4 -10   47.10   10.50
   3  -4  10   35.90    6.80
   3  -4  10   29.80    7.20
   3  -4  10   32.60    7.10
   3   4  10   32.00    3.80
   3   4  10   34.10    6.90
   4  -4  10   11.30    4.90
   4  -4  10   12.10    5.20
   4  -4  10    5.10    5.90
  -4  -4 -10   13.90    8.10
   4  -4  10    8.70    6.00
  -4  -4 -10    4.90    9.60
   4   4  10    5.60    3.10
   4   4  10   18.20    6.80
  -5  -4 -10   40.10   10.90
   5  -4  10   14.80    5.40
   5  -4  10   27.70    6.30
   5  -4  10   15.00    5.30
   5  -4  10   23.70    6.90
   5   4  10   26.30    3.80
   5   4  10   16.60    6.70
   5   4  10   17.90    8.70
   6  -4  10   60.89    8.70
   6  -4  10   46.20    7.40
  -6  -4 -10   31.80   12.00
   6  -4  10   43.80    6.30
   6  -4  10   36.50    5.70
   6   4  10   45.30    7.70
   7  -4  10    9.90    4.10
   7  -4  10    7.60    4.70
   7  -4  10    8.80    5.00
   7   4  10   13.00    7.00
   7   4  10    3.20    4.90
   8  -4  10    5.30    5.40
   8  -4  10    2.20    4.50
   8  -4  10    7.00    4.20
   8  -4  10    7.30    3.30
   8   4  10    4.50    4.10
   8   4  10    9.00    7.80
   9  -4  10    1.40    3.20
   9  -4  10    2.90    2.70
   9   4  10    2.80    3.40
 -13  -5  10    0.20    3.30
  13   5 -10    3.50    3.90
 -13   5  10    0.20    3.50
 -12  -5  10    2.60    3.70
 -12   5  10    3.30    3.90
  12   5 -10    4.40    4.30
  11  -5 -10   25.90    4.20
 -11  -5  10   24.50    5.10
  11   5 -10   22.80    5.70
 -11   5  10   31.10    5.30
 -10  -5  10   21.00    5.20
 -10  -5  10   20.60    9.20
  10   5 -10   20.90    6.10
 -10   5  10   27.90    5.50
  -9  -5  10   53.79    9.60
  -9  -5  10   39.60    6.30
   9   5 -10   58.79    8.10
  -9   5  10   57.29    8.70
  -8  -5  10   97.39   10.10
  -8  -5  10  100.59   14.10
  -8   5  10  111.69   10.10
   8   5 -10   89.79   12.20
  -7  -5  10   99.79   10.60
  -7  -5  10  111.39   14.60
   7   5 -10  115.89   13.80
  -7   5  10  130.49   10.70
  -6  -5  10 1200.68   46.00
   6  -5 -10 1186.48   45.80
  -6  -5  10 1153.28   49.60
   6   5 -10 1199.58   48.50
  -6   5  10 1197.48   47.80
  -6   5  10 1230.68   46.20
  -5  -5  10   47.80    9.60
   5  -5 -10   60.59    8.80
   5  -5 -10   49.50    7.80
  -5  -5  10   49.00    7.10
   5   5 -10   29.10    9.60
  -5   5  10   58.69    8.60
  -5   5  10   33.20    7.60
  -4  -5  10   51.59    9.60
  -4  -5  10   57.89    7.10
   4  -5 -10   67.29    9.30
   4  -5 -10   80.09   10.30
   4   5 -10   79.79   11.60
  -4   5  10   53.89    8.10
  -4   5  10   69.89    9.00
  -3  -5  10    7.30    7.30
   3  -5 -10   10.30    5.50
  -3  -5  10    0.40    6.30
   3  -5 -10    4.90    5.70
  -3   5  10   -5.30    4.50
  -3   5  10   -3.30    5.40
   2  -5 -10   19.50    6.30
  -2  -5  10   30.10    8.70
   2  -5 -10   11.90    5.70
  -2   5  10   23.20    6.10
  -2   5  10   18.40    5.10
   1  -5 -10  276.17   16.20
  -1  -5  10  264.97   18.60
   1  -5 -10  253.37   15.50
  -1   5  10  275.27   15.90
  -1   5  10  265.07   14.90
   0  -5 -10   97.39   11.20
   0  -5  10   83.29   12.20
   0  -5  10  104.89   13.10
   0  -5 -10   95.99   11.40
   0  -5  10  114.99   13.00
   0   5  10   97.79   10.90
   0   5  10  106.09    9.80
   1  -5  10  187.08   13.80
  -1  -5 -10  184.58   14.20
   1  -5  10  192.38   15.40
   1  -5  10  200.18   14.30
  -1  -5 -10  176.48   14.00
   1  -5  10  195.38   12.10
   1   5  10  190.38   12.90
   2  -5  10   88.09   10.40
   2  -5  10   60.69    8.30
   2  -5  10   80.39   10.50
  -2  -5 -10   82.49   12.10
  -2  -5 -10   84.49   12.60
   2   5  10   80.09    9.50
   3  -5  10   87.09   12.10
   3  -5  10   75.79    8.50
   3  -5  10   70.89    9.50
   3  -5  10   74.99    9.40
  -3  -5 -10   73.19    9.60
   3   5  10   70.39   10.10
   4  -5  10   82.39    9.40
   4  -5  10   65.89    9.10
   4  -5  10   91.39   11.20
   4  -5  10   68.69    8.30
   4   5  10   72.49   10.70
   5  -5  10   84.09   10.40
   5  -5  10   77.79    9.00
  -5  -5 -10   86.59   10.60
   5  -5  10   78.79    8.10
   5  -5  10   75.69    8.40
   5   5  10   63.19    8.50
   5   5  10   91.59   11.70
   6  -5  10    6.10    4.20
   6  -5  10    1.20    5.00
   6  -5  10   -0.90    3.40
   6  -5  10    0.30    3.80
  -6  -5 -10    8.90    8.10
   6   5  10   10.00    7.30
   7  -5  10   18.60    5.00
  -7  -5 -10    9.90    9.20
   7  -5  10    6.40    3.40
   7  -5  10    1.60    3.70
   7  -5  10    6.30    3.70
   7   5  10    1.40    3.40
   8  -5  10   18.50    3.50
   8  -5  10   20.90    3.60
   8   5  10   14.50    3.60
 -12  -6  10    3.70    3.20
 -12   6  10   -5.90    3.30
  12   6 -10    5.60    3.70
 -11  -6  10    9.00    3.50
  11   6 -10    7.10    4.10
 -11   6  10    5.90    3.70
  10  -6 -10    7.70    3.60
 -10  -6  10   17.10    7.10
 -10  -6  10   15.20    4.20
  10   6 -10   17.50    5.10
 -10   6  10   13.70    4.10
  -9  -6  10   28.30    5.00
  -9  -6  10   31.30    7.30
   9  -6 -10   32.80    4.50
   9   6 -10   29.10    6.30
  -9   6  10   35.30    5.50
  -8  -6  10   32.20    5.60
  -8  -6  10   44.10    8.60
   8  -6 -10   45.10    6.60
   8   6 -10   42.50    7.50
  -8   6  10   39.70    5.70
   7  -6 -10   -1.80    3.90
  -7  -6  10    0.00    6.60
  -7  -6  10    0.30    4.50
  -7   6  10    4.50    4.30
   7   6 -10    6.80    6.50
  -6  -6  10   43.50    6.10
  -6  -6  10   41.20    7.80
   6  -6 -10   37.80    5.70
   6   6 -10   39.20    8.10
  -6   6  10   47.60    6.30
   5  -6 -10   56.79    8.00
  -5  -6  10   72.19    9.00
  -5  -6  10   49.80    9.50
  -5   6  10   56.39    8.40
   5   6 -10   47.60    9.10
   4  -6 -10   38.30    6.10
  -4  -6  10   54.89   10.00
  -4   6  10   62.59    8.70
   4   6 -10   72.99   10.90
   3  -6 -10   12.70    5.10
  -3  -6  10    2.60    6.10
  -3   6  10    7.90    4.70
   2  -6 -10    0.70    4.50
  -2  -6  10    5.80    6.80
  -2   6  10   -0.20    4.20
  -1  -6  10   39.90    8.20
  -1   6  10   31.10    5.30
   0  -6 -10   28.00    6.30
   0  -6  10   19.40    6.60
   0   6  10   20.80    5.10
  -1  -6 -10   -2.30    4.70
   1  -6  10   -0.80    5.50
   1  -6  10    4.00    5.70
   1   6  10    0.80    4.00
   2  -6  10  218.58   14.70
  -2  -6 -10  248.98   14.80
   2  -6  10  230.28   15.70
   2  -6  10  241.78   13.40
   2   6  10  238.38   13.50
   3  -6  10   70.49   10.00
   3  -6  10   64.69   10.10
   3  -6  10   72.09    8.20
  -3  -6 -10   56.79    7.50
   3   6  10   62.89    8.70
   4  -6  10   61.79    8.90
   4  -6  10   86.99   10.10
   4  -6  10   78.39    7.70
  -4  -6 -10   67.39   10.00
   4   6  10   80.59   10.80
   4   6  10   94.39    9.20
   5  -6  10    5.20    4.60
   5  -6  10   -4.20    4.60
   5  -6  10    1.50    3.20
  -5  -6 -10    0.40    5.30
   5   6  10   13.00    7.20
   5   6  10   -0.70    5.40
  -6  -6 -10   -1.00    5.50
   6  -6  10   -2.20    4.60
   6  -6  10    1.60    4.10
   6  -6  10   -0.60    3.10
   6   6  10   -1.10    3.70
  -7  -6 -10   14.20    6.10
   7  -6  10   10.00    4.30
   7  -6  10    4.20    3.50
   7   6  10    9.30    3.40
 -10  -7  10    5.60    3.20
 -10  -7  10    8.00    5.90
 -10   7  10    4.50    3.60
  10   7 -10    7.10    4.10
  -9  -7  10    2.00    5.60
  -9  -7  10    5.80    3.40
  -9   7  10    3.40    3.50
   9   7 -10    2.60    4.50
  -8  -7  10   14.60    5.40
  -8  -7  10   10.00    4.10
  -8   7  10    5.20    3.90
   8   7 -10    2.30    5.20
  -7  -7  10   24.90    6.50
   7  -7 -10   25.50    4.00
  -7   7  10   35.40    5.30
   7   7 -10   35.50    6.90
   6  -7 -10   -1.10    3.40
  -6  -7  10   -1.10    5.40
   6   7 -10   -3.60    6.40
  -6   7  10    3.00    3.90
   5  -7 -10    4.00    3.60
  -5  -7  10    1.40    5.60
   5   7 -10   22.80    8.10
  -5   7  10    9.80    4.30
   4  -7 -10    5.20    3.70
  -4  -7  10   -1.00    5.40
   4   7 -10    0.00    9.10
  -4   7  10    1.00    3.80
   3  -7 -10    6.10    3.80
  -3  -7  10    2.30    5.30
  -3   7  10   -2.50    3.70
  -2  -7  10    1.70    5.60
   2  -7 -10    1.30    3.90
  -2   7  10    2.60    3.80
  -1  -7  10   18.40    6.00
   1  -7 -10   17.60    4.30
  -1   7  10   32.80    5.30
   0  -7  10   -2.00    5.10
   0  -7 -10    3.70    3.90
   0   7  10    1.80    3.60
  -1  -7 -10  105.29    8.50
   1  -7  10   99.29   10.80
   1   7  10  103.19    8.70
  -2  -7 -10   39.90    5.70
   2  -7  10   32.70    6.20
   2   7  10   22.70    4.60
  -3  -7 -10    0.30    4.10
   3  -7  10   -1.60    4.40
   3   7  10   -0.40    3.90
   3   7  10   -2.30    5.70
  -4  -7 -10    5.80    3.90
   4  -7  10    0.60    4.50
   4   7  10   -1.40    4.20
  -5  -7 -10   22.20    4.70
   5  -7  10   12.30    4.80
  -7  -8  10    0.40    3.90
   7   8 -10    0.00    5.30
  -7   8  10    6.20    3.20
  -6  -8  10    9.50    4.30
  -6   8  10    4.00    3.60
   6   8 -10    6.50    6.30
  -5  -8  10   28.60    5.10
   5  -8 -10   44.80    5.40
  -5   8  10   34.80    4.90
   5   8 -10   25.00    8.50
   4  -8 -10   46.50    5.50
  -4  -8  10   43.50    6.40
  -4   8  10   42.80    6.40
  -3  -8  10   29.20    5.30
   3  -8 -10   34.50    4.30
  -3   8  10   37.50    4.90
  -2  -8  10    5.30    4.30
   2  -8 -10   12.40    3.50
  -2   8  10    6.90    3.50
   1  -8 -10   61.89    6.20
  -1  -8  10   65.79    8.50
  -1   8  10   70.09    6.80
   0  -8  10    7.30    4.40
   0  -8 -10    7.90    3.30
   0   8  10    8.10    3.40
   1  -8  10   20.20    4.60
  -1  -8 -10   14.90    3.50
   1   8  10   12.40    3.70
  -2  -8 -10   16.60    3.60
   2  -8  10   17.80    4.30
   2   8  10   18.80    3.80
  16   0 -11   -0.10    3.20
  15   0 -11    6.40    3.90
  14   0 -11    2.90    4.40
 -14   0  11    0.20   10.30
 -13   0  11   -1.30    9.60
  13   0 -11   -4.30    4.50
  13   0 -11  -11.30    8.50
  12   0 -11   -5.40    7.10
 -12   0  11    1.00    9.10
  11   0 -11    0.80    6.60
 -11   0  11    1.40    9.30
 -11   0  11    0.80    7.70
 -10   0  11   -8.00    9.00
  10   0 -11    8.20    6.40
 -10   0  11    5.80    6.50
  -9   0  11    6.60    9.10
  -9   0  11   -0.70    5.10
   9   0 -11    2.10    6.50
  -8   0  11   10.30    8.00
  -8   0  11    0.50    4.30
   8   0 -11   -4.20    6.10
  -7   0  11   11.70    8.40
  -7   0  11    0.60    3.50
   7   0 -11   -3.70    6.30
  -6   0  11   -1.50    3.40
   6   0 -11    5.50    6.20
  -6   0  11   10.60    7.70
  -5   0  11    1.80    3.00
  -4   0  11    0.30    2.90
  -3   0  11    3.10    2.90
  -2   0  11   -1.40    2.60
  -1   0  11   -2.30    2.60
   0   0 -11    5.10    5.00
   1   0  11    0.50    0.90
  -1   0 -11    8.00    5.60
   1   0  11    1.00    6.50
   1   0  11   -1.30    7.10
   2   0  11   10.80    9.20
  -2   0 -11    0.60    9.10
  -2   0 -11   -1.00    6.70
   2   0  11    0.40    0.90
   2   0  11   -5.90    6.50
   2   0  11   -1.30    6.30
   3   0  11    9.30    5.90
  -3   0 -11    0.00    8.30
   3   0  11   -0.90    6.30
  -3   0 -11   -3.60    9.10
   3   0  11    0.00    1.00
   3   0  11   11.40    7.70
   4   0  11   -4.00    6.20
   4   0  11   10.60    6.00
   4   0  11   -7.40    7.10
  -4   0 -11    3.20    9.50
   4   0  11    0.70    1.00
   5   0  11    0.80    5.40
   5   0  11   -5.60    6.00
   5   0  11   -8.00    6.70
   5   0  11    1.80    1.10
   6   0  11   -0.20    5.10
   6   0  11    0.80    5.80
   6   0  11    2.80    6.30
   7   0  11    0.20    5.10
   7   0  11   -5.80    5.30
   7   0  11   -7.00    9.40
   8   0  11    0.30    4.70
   8   0  11    1.20    4.50
   9   0  11    2.10    4.00
   9   0  11    4.30    4.50
  10   0  11    2.80    3.30
  10   0  11   -0.30    3.80
 -15  -1  11    9.30    8.20
  15  -1 -11    7.60    4.10
  15   1 -11    2.00    3.80
  14  -1 -11    4.40    4.90
 -14  -1  11   -3.50    7.50
  14   1 -11    8.30    4.50
 -13  -1  11   54.59    8.90
  13  -1 -11   46.90    6.70
  13   1 -11   40.80    7.60
 -13   1  11   24.60   12.50
  12  -1 -11   46.60    7.20
 -12  -1  11   42.60    8.90
  12   1 -11   36.50    7.20
 -12   1  11   47.20   12.10
 -11  -1  11   11.30    7.90
  11  -1 -11   11.90    6.40
  11  -1 -11    9.00    7.40
 -11  -1  11   29.70    8.70
 -11   1  11   18.50    8.50
 -11   1  11   15.60   11.50
  11   1 -11    5.30    6.30
 -10  -1  11  194.18   16.60
 -10  -1  11  215.88   14.70
  10  -1 -11  179.68   15.10
 -10   1  11  182.28   20.20
  10   1 -11  181.98   14.80
  -9  -1  11   -3.20    5.30
   9  -1 -11   -5.20    6.30
  -9  -1  11   -5.60    7.40
  -9   1  11    2.70    5.10
  -9   1  11  -10.40   10.30
   9   1 -11   12.80    6.30
  -8  -1  11  392.56   21.20
   8  -1 -11  375.96   20.00
  -8  -1  11  366.86   18.40
  -8   1  11  375.06   23.10
  -8   1  11  387.46   18.70
   8   1 -11  393.16   20.20
  -7  -1  11   57.29    7.00
   7  -1 -11   56.09    7.90
  -7  -1  11   42.80    8.00
  -7   1  11   64.49   10.90
   7   1 -11   49.99    7.70
  -7   1  11   46.70    7.20
   6  -1 -11  659.63   29.20
  -6  -1  11  693.43   27.50
  -6  -1  11  668.33   29.70
  -6   1  11  726.23   28.20
   6   1 -11  680.13   29.80
  -6   1  11  709.13   31.40
  -5  -1  11   74.29    6.70
   5  -1 -11   52.99    9.20
  -5  -1  11   61.49   10.20
  -5   1  11   83.99    6.80
  -4  -1  11   18.80    3.70
  -4   1  11   10.90    3.60
  -3  -1  11   10.20    3.20
  -3   1  11    4.00    3.00
  -2  -1  11  848.52   31.90
  -2   1  11  917.41   33.50
   1  -1 -11  180.58   11.70
  -1   1  11  201.48   10.20
  -1   1  11  203.18    7.90
   0  -1  11   18.00    1.60
   0  -1 -11   18.40    4.90
   0   1  11    7.50    5.50
   0   1  11   13.10    1.80
   0   1  11   14.50    3.70
   1  -1  11   17.00    7.20
  -1  -1 -11   18.80    7.10
   1  -1  11   22.90    1.70
   1  -1  11   21.60    7.50
   1  -1  11   18.90    2.30
  -1  -1 -11   24.10    5.70
   1   1  11   24.30    7.50
   1   1  11   22.10    2.10
  -1   1 -11   24.40    7.50
  -2  -1 -11   24.10    7.60
   2  -1  11   17.40    1.40
   2  -1  11   15.80    8.90
   2  -1  11   12.30    1.80
   2  -1  11   15.10    6.80
  -2  -1 -11   15.30    5.80
   2  -1  11   14.30    7.10
   2   1  11    1.40    6.40
   2   1  11   17.10    2.10
   2   1  11   26.10    9.20
   2   1  11    6.30    6.40
  -2   1 -11   10.00    8.90
   3  -1  11   18.00    1.70
  -3  -1 -11    9.20    7.10
   3  -1  11   16.20    1.20
  -3  -1 -11   17.40    7.10
   3  -1  11   23.20    8.20
   3  -1  11   15.30    6.90
   3  -1  11   24.10    6.80
   3   1  11    8.30    7.50
   3   1  11   13.90    6.50
   3   1  11   13.60    2.00
   3   1  11   22.90    7.10
  -4  -1 -11  643.44   29.40
   4  -1  11  604.74   28.90
   4  -1  11  643.74   28.70
  -4  -1 -11  642.24   30.50
   4  -1  11  625.34   29.30
   4   1  11  649.43   23.00
   4   1  11  645.74   29.60
   4   1  11  669.63   29.20
   4   1  11  622.44   29.00
  -5  -1 -11    7.90   12.30
   5  -1  11    5.50    6.60
   5  -1  11   -8.50    4.90
   5  -1  11   -3.30    4.70
   5   1  11    9.10    6.00
   5   1  11    0.90    6.80
   6  -1  11   23.30    7.00
   6  -1  11   30.00    6.80
   6  -1  11   27.60    6.20
   6   1  11   45.40    8.20
   6   1  11   29.20    2.80
   6   1  11   27.30    6.90
   7  -1  11    7.90    5.60
   7  -1  11    7.70    6.70
   7  -1  11   10.40    5.30
   7   1  11   -4.30    5.40
   7   1  11   13.20    5.80
   8  -1  11   17.00    5.90
   8  -1  11   26.80    5.10
   8   1  11   39.80    6.70
   8   1  11   17.80    5.80
   9  -1  11   91.29    8.30
   9  -1  11   82.19    8.30
   9   1  11   88.09    8.70
   9   1  11  102.69    9.70
  10  -1  11   13.20    3.70
  10  -1  11    5.70    3.20
  10   1  11   12.00    3.90
  10   1  11    7.00    4.40
 -15  -2  11    2.20    5.70
  15  -2 -11    1.50    4.10
  15   2 -11    4.20    3.50
 -14  -2  11   86.79   11.00
  14  -2 -11   66.69    8.60
  14   2 -11   74.29    8.00
 -13  -2  11   70.19    9.30
  13  -2 -11   72.79   10.00
  13   2 -11   96.99   11.10
 -12  -2  11  187.58   15.10
  12  -2 -11  186.88   13.60
  12   2 -11  199.28   14.10
 -11  -2  11    4.00    8.60
  11  -2 -11   14.30    6.10
 -11  -2  11   15.00    7.10
  11  -2 -11    4.60   13.20
  11   2 -11    5.10    6.10
 -11   2  11   13.50    9.40
 -11   2  11   -6.70   12.40
 -10  -2  11  356.06   19.60
  10  -2 -11  340.97   19.00
  10  -2 -11  330.57   19.90
 -10  -2  11  355.46   20.20
 -10   2  11  302.37   24.80
 -10   2  11  346.37   20.20
  10   2 -11  373.86   19.70
  -9  -2  11  285.57   17.60
   9  -2 -11  258.37   17.70
  -9  -2  11  281.17   16.30
   9  -2 -11  298.47   17.50
  -9   2  11  273.17   22.80
  -9   2  11  290.37   16.80
   9   2 -11  254.27   17.00
   8  -2 -11  294.97   17.50
  -8  -2  11  286.97   17.70
  -8  -2  11  286.17   15.70
   8   2 -11  295.87   18.00
  -8   2  11  290.37   21.40
  -8   2  11  296.17   16.20
  -7  -2  11    6.10    4.30
  -7  -2  11    6.00    6.40
   7  -2 -11   12.10    6.50
   7   2 -11    2.90    6.70
  -7   2  11  -11.20    9.90
  -7   2  11    9.40    5.10
   6  -2 -11  376.36   19.50
  -6  -2  11  369.16   19.40
  -6  -2  11  371.56   17.00
   6   2 -11  409.46   21.20
  -6   2  11  366.86   22.10
  -6   2  11  384.66   18.00
  -5  -2  11  123.39   12.20
  -5  -2  11  141.39    8.80
   5  -2 -11  134.59   12.00
   5   2 -11  129.49   14.50
  -5   2  11  139.99    9.40
  -5   2  11  170.48   15.40
   4  -2 -11   39.20    7.10
  -4  -2  11   43.60    5.80
  -4  -2  11   30.40    6.60
   4  -2 -11   50.49    6.80
  -4   2  11   64.59    9.00
  -4   2  11   41.30    5.80
  -4   2  11   52.69   12.90
   3  -2 -11  846.12   33.50
   3  -2 -11  798.62   33.90
  -3   2  11  930.11   38.40
  -3   2  11  817.82   35.00
  -3   2  11  821.12   32.70
   2  -2 -11  664.33   27.90
   2  -2 -11  667.13   28.60
  -2   2  11  697.03   29.00
  -2   2  11  678.33   27.00
   1  -2 -11  383.36   17.80
   1  -2 -11  358.86   19.10
  -1  -2  11  367.66   13.70
  -1  -2  11  394.76   21.40
  -1   2  11  360.46   14.10
  -1   2  11  398.06   16.90
  -1   2  11  366.36   19.00
   0  -2  11  148.89    5.50
   0  -2  11  135.69   15.50
   0  -2  11  153.58   14.40
   0  -2 -11  146.39   10.60
   0  -2  11  144.19    5.70
   0  -2 -11  142.19   12.00
   0   2  11  140.99    9.40
   0   2  11  148.59    6.40
  -1  -2 -11   28.80    5.90
   1  -2  11   17.60    7.40
  -1  -2 -11   25.20    6.20
   1  -2  11   25.60    7.10
   1   2  11   33.10    2.70
   1   2  11   22.10    8.70
   2  -2  11   27.40    8.20
  -2  -2 -11   37.40    7.20
   2  -2  11   40.10    7.50
   2  -2  11   35.70    7.60
  -2  -2 -11   28.30    6.40
   2   2  11   34.20    2.90
  -3  -2 -11   31.90    6.90
   3  -2  11   41.10    7.20
  -3  -2 -11   24.20    7.10
   3  -2  11   42.80    8.10
   3  -2  11   32.20    6.90
   3   2  11   44.00    3.20
  -4  -2 -11    8.70    8.10
   4  -2  11    5.90    6.20
   4  -2  11   15.70    6.20
   4  -2  11   15.10    7.40
   4   2  11    8.10    6.50
   4   2  11    8.20    6.10
   4   2  11   10.30    1.90
   5  -2  11  417.06   21.00
   5  -2  11  417.06   21.30
  -5  -2 -11  429.26   24.90
   5  -2  11  414.76   21.30
   5   2  11  395.36   15.50
   5   2  11  392.46   21.30
   5   2  11  425.86   21.90
   6  -2  11   18.50    5.50
   6  -2  11    6.40    5.70
   6  -2  11   14.50    5.00
   6   2  11   13.40    2.50
   6   2  11   11.30    6.10
   6   2  11   14.20    6.60
   7  -2  11   47.70    6.70
   7  -2  11   41.00    6.60
   7  -2  11   37.20    6.70
   7   2  11   23.50    6.40
   7   2  11   37.20    6.60
   8  -2  11    2.30    3.90
   8  -2  11    1.90    3.50
   8   2  11    0.90    4.80
   8   2  11    0.80    5.60
   9  -2  11   22.10    4.50
   9  -2  11   12.10    4.00
   9   2  11   15.50    4.70
   9   2  11   12.50    5.60
  10  -2  11   -1.00    2.90
  10  -2  11   -0.70    3.00
  10   2  11    2.90    3.10
 -15  -3  11   -0.60    4.30
  15  -3 -11   -2.00    4.10
  15   3 -11    0.50    3.00
 -14  -3  11   19.40    5.60
  14  -3 -11   36.20    5.50
  14   3 -11   26.10    5.80
 -13  -3  11    3.80    5.00
  13  -3 -11    0.80    5.30
  13   3 -11   -0.50    4.70
 -12  -3  11   -1.80    5.30
  12  -3 -11   -1.30    6.00
  12   3 -11   -0.70    5.00
 -11  -3  11   60.19    8.20
  11  -3 -11   35.00    7.50
  11   3 -11   54.09    7.70
 -10  -3  11    3.20    8.60
 -10  -3  11    5.90    5.70
  10  -3 -11    1.50    7.20
  10   3 -11    4.30    5.70
 -10   3  11   13.40    9.60
  -9  -3  11  371.46   19.70
  -9  -3  11  359.66   19.60
   9  -3 -11  372.86   19.60
   9   3 -11  388.96   20.60
  -9   3  11  359.16   20.90
  -8  -3  11   26.60    6.90
   8  -3 -11   14.00    6.50
  -8  -3  11   18.30    6.70
   8  -3 -11   14.80    7.70
  -8   3  11   21.40    6.90
   8   3 -11   19.60    7.30
  -8   3  11   22.80   11.90
   7  -3 -11  293.57   16.10
   7  -3 -11  308.67   17.50
  -7  -3  11  314.07   17.10
  -7  -3  11  248.68   22.50
  -7  -3  11  297.97   15.50
  -7   3  11  296.97   22.20
   7   3 -11  286.17   18.40
  -7   3  11  304.07   16.50
  -6  -3  11  288.87   16.10
   6  -3 -11  258.87   14.50
  -6  -3  11  210.08   20.00
  -6  -3  11  283.37   13.90
   6  -3 -11  259.87   16.20
  -6   3  11  245.38   14.80
  -6   3  11  303.87   20.10
   6   3 -11  283.57   18.10
   5  -3 -11  317.37   17.30
   5  -3 -11  348.97   16.50
  -5  -3  11  333.37   17.10
  -5  -3  11  296.87   21.00
  -5   3  11  341.27   16.70
  -5   3  11  324.37   16.50
   5   3 -11  283.57   20.00
  -5   3  11  308.57   19.90
  -4  -3  11    4.20    8.60
   4  -3 -11   13.70    5.00
   4  -3 -11    9.40    5.80
  -4   3  11   30.90    8.70
  -4   3  11   11.30    4.20
   4   3 -11    0.20    9.20
  -4   3  11   12.80    5.10
   3  -3 -11   -6.60    5.40
  -3  -3  11   -3.80    5.50
   3  -3 -11    2.70    4.10
  -3  -3  11    1.20    8.10
  -3   3  11   -3.30    7.70
  -3   3  11    3.90    3.70
  -3   3  11    2.70    2.30
  -3   3  11    1.70    4.60
   2  -3 -11   32.80    6.30
  -2  -3  11   53.89    7.10
  -2  -3  11   44.60    8.60
   2  -3 -11   49.00    7.30
  -2  -3  11   53.89    2.80
  -2   3  11   47.10    4.20
  -2   3  11   31.70    5.90
  -2   3  11   50.99    8.60
  -2   3  11   55.39    6.80
   1  -3 -11   25.00    6.40
   1  -3 -11   25.30    8.60
  -1  -3  11   26.80    1.30
  -1  -3  11   21.20    6.60
  -1  -3  11   22.80    7.40
  -1  -3  11   40.60   10.00
  -1  -3  11   22.90    1.40
   1  -3 -11   15.20    4.80
  -1   3  11   22.60    4.60
  -1   3  11   26.70    3.20
  -1   3  11   20.50    6.00
   0  -3 -11    1.80    5.00
   0  -3 -11   21.50    5.80
   0  -3  11    0.00    7.80
   0  -3 -11   10.00    9.00
   0  -3  11   -3.60    6.60
   0   3  11    5.70    2.10
   0   3  11    3.10    4.20
   0   3  11    5.40    5.60
   1  -3  11   -3.90    5.40
  -1  -3 -11    4.90    5.40
  -1  -3 -11  -11.80   10.90
   1  -3  11   -0.90    6.70
   1  -3  11    3.30    6.30
  -1  -3 -11   12.90    5.40
   1  -3  11   -0.50    8.80
   1   3  11   14.70    6.60
   1   3  11    5.50    2.00
   2  -3  11  214.18   16.30
  -2  -3 -11  251.87   23.20
   2  -3  11  235.48   16.00
   2  -3  11  226.18   14.10
   2  -3  11  260.47   16.90
  -2  -3 -11  219.18   14.60
  -2  -3 -11  243.28   15.20
   2   3  11  247.28   16.10
   2   3  11  227.98    9.70
   3  -3  11   59.99    8.90
  -3  -3 -11   60.89    8.90
  -3  -3 -11   26.70   14.10
   3  -3  11   38.70    7.30
   3  -3  11   47.70    6.90
   3  -3  11   40.20    6.90
   3   3  11   38.30    4.00
   3   3  11   39.60    9.10
   4  -3  11   17.70    6.80
   4  -3  11    2.20    5.70
   4  -3  11   11.00    5.80
   4  -3  11    2.70    5.70
  -4  -3 -11   22.20    9.00
   4   3  11   16.60    7.20
   4   3  11   13.50    2.40
   5  -3  11    6.50    5.10
   5  -3  11    8.60    5.80
   5  -3  11   -1.20    5.30
   5  -3  11    4.90    5.20
   5   3  11    6.10    2.50
   5   3  11    4.00    5.50
   5   3  11   13.30    6.50
   6  -3  11   -2.40    5.00
   6  -3  11    4.80    4.40
   6  -3  11    3.30    5.00
   6   3  11    1.00    5.90
   6   3  11    4.10    4.80
   7  -3  11   12.00    5.00
   7  -3  11   15.40    4.50
   7  -3  11   16.40    5.50
   7   3  11    9.10    5.10
   7   3  11   18.50    6.80
   8  -3  11  105.59    8.60
   8  -3  11  102.69    9.20
   8   3  11   92.49   10.90
   8   3  11  101.69    9.20
   9  -3  11   49.90    5.90
   9  -3  11   74.19    6.70
   9   3  11   54.69    6.70
 -14  -4  11   -2.40    3.50
 -14   4  11    3.80    3.40
  14   4 -11    1.80    4.60
  13  -4 -11   -4.00    5.70
 -13  -4  11   -3.40    4.00
  13   4 -11   -3.20    4.10
  12  -4 -11   31.00    7.20
 -12  -4  11   28.40    5.90
  12   4 -11   23.90    5.40
 -11  -4  11   29.70    5.70
  11  -4 -11   35.50   10.20
  11   4 -11   30.20    6.00
 -10  -4  11    8.80    5.20
  10   4 -11   10.90    5.80
  -9  -4  11  127.49   11.30
  -9  -4  11   89.79   12.20
   9   4 -11  120.39   12.50
  -9   4  11   86.29   15.90
  -8  -4  11  480.25   22.70
   8  -4 -11  489.65   24.90
  -8  -4  11  421.16   26.10
   8   4 -11  518.15   24.40
  -8   4  11  455.55   24.50
   7  -4 -11  266.57   21.50
  -7  -4  11  276.77   16.10
   7  -4 -11  266.37   16.10
  -7  -4  11  265.97   20.50
  -7   4  11  261.07   17.50
   7   4 -11  273.07   17.60
  -7   4  11  304.67   15.60
   6  -4 -11   39.00    7.80
  -6  -4  11   41.30    6.90
   6  -4 -11   40.60    7.10
  -6  -4  11   47.60    9.90
  -6   4  11   41.70   12.20
   6   4 -11   30.20    8.10
  -6   4  11   44.70    7.80
  -6   4  11   36.50    5.60
  -5  -4  11   15.50    6.10
  -5  -4  11   17.30    8.80
   5  -4 -11    2.80    6.30
   5  -4 -11    7.80    5.40
  -5   4  11   16.50    4.60
  -5   4  11    9.90   10.60
  -5   4  11    7.60    5.80
   5   4 -11   15.50    8.50
  -4  -4  11  127.89   11.00
  -4  -4  11  115.89   15.10
   4  -4 -11  112.29   11.80
   4  -4 -11  131.49   10.30
  -4   4  11  110.49   10.30
  -4   4  11  125.49   16.30
   4   4 -11   96.19   12.50
  -4   4  11  122.39   10.30
  -3  -4  11  549.95   28.00
   3  -4 -11  592.04   25.40
  -3  -4  11  537.65   23.40
  -3  -4  11  555.54   19.50
   3  -4 -11  553.14   24.50
   3  -4 -11  579.94   24.50
   3   4 -11  451.55   30.10
  -3   4  11  565.64   23.90
  -3   4  11  549.85   24.40
  -2  -4  11  406.86   22.60
   2  -4 -11  403.66   19.70
   2  -4 -11  376.46   20.50
   2  -4 -11  407.26   19.40
  -2   4  11  402.26   19.10
  -2   4  11  400.86   19.30
  -1  -4  11   -3.30    6.00
   1  -4 -11   -0.80    5.00
   1  -4 -11    9.30    5.70
   1  -4 -11    7.60    7.20
  -1   4  11    0.10    4.80
  -1   4  11    1.30    3.00
  -1   4  11   -4.10    4.90
   0  -4 -11   15.60    7.40
   0  -4 -11   18.30    5.60
   0  -4 -11   12.10    6.10
   0  -4  11   11.20    6.90
   0  -4  11    6.00    7.30
   0   4  11   11.30    5.30
   0   4  11   12.90    5.40
   0   4  11   16.30    3.30
   1  -4  11  361.46   19.90
  -1  -4 -11  407.96   21.50
  -1  -4 -11  355.76   19.40
   1  -4  11  351.26   20.90
   1  -4  11  369.06   19.90
   1   4  11  369.86   15.00
   1   4  11  368.36   18.80
   2  -4  11  145.69   11.10
   2  -4  11  142.89   13.50
   2  -4  11  139.19   12.60
   2  -4  11  151.48   14.40
  -2  -4 -11  163.18   16.60
  -2  -4 -11  159.38   13.40
   2   4  11  151.78   12.70
   2   4  11  151.98    8.10
   3  -4  11  183.78   14.20
   3  -4  11  179.18   13.20
   3  -4  11  174.58   13.30
   3  -4  11  166.58   11.50
  -3  -4 -11  192.68   15.60
  -3  -4 -11  175.98   17.60
   3   4  11  157.18   13.80
   3   4  11  161.68    8.70
   4  -4  11   27.80    5.90
   4  -4  11   28.50    5.40
   4  -4  11   16.50    5.90
  -4  -4 -11   14.20   10.00
   4  -4  11   22.80    5.30
   4   4  11   18.40    6.50
   4   4  11   19.70    8.30
   5  -4  11    6.30    4.10
  -5  -4 -11    7.00   11.10
   5  -4  11    0.40    5.20
   5  -4  11   -1.70    4.40
   5  -4  11   -2.40    4.90
   5   4  11    2.30    6.30
   6  -4  11    4.00    3.40
   6  -4  11    5.70    4.60
   6  -4  11    6.90    4.30
   6  -4  11    6.00    4.80
   6   4  11    5.20    6.10
   6   4  11    3.70    5.10
   7  -4  11  139.19   10.40
   7  -4  11  127.49    9.10
   7  -4  11  125.69    9.70
   7   4  11  123.49   10.10
   7   4  11  143.79   12.30
   8  -4  11    1.20    3.00
   8  -4  11    0.20    3.40
   8   4  11    4.70    3.80
 -13  -5  11   25.50    4.20
  13   5 -11   22.50    4.30
 -13   5  11   22.80    3.70
  12  -5 -11    5.10    3.40
 -12  -5  11    1.50    3.60
  12   5 -11    4.20    4.10
 -12   5  11    5.00    3.60
  11  -5 -11  110.89    7.60
 -11  -5  11   97.19    8.80
  11   5 -11  105.39    9.90
 -11   5  11  105.89    8.70
 -10  -5  11  218.38   19.20
  10  -5 -11  233.88   12.30
 -10  -5  11  242.48   13.60
 -10   5  11  252.87   13.60
  10   5 -11  250.67   15.10
  -9  -5  11    6.80    8.00
  -9  -5  11    6.80    4.70
  -9   5  11   11.10    4.40
   9   5 -11    1.40    5.60
  -8  -5  11    1.70    7.40
  -8  -5  11    0.30    4.70
  -8   5  11   -0.60    4.00
   8   5 -11   -0.70    6.40
  -7  -5  11   62.89    8.90
  -7  -5  11   55.79    9.40
   7  -5 -11   45.50    6.20
  -7   5  11   55.49    8.10
   7   5 -11   43.00    8.20
   6  -5 -11  315.87   16.60
  -6  -5  11  336.87   21.20
  -6  -5  11  330.97   16.70
   6   5 -11  287.07   19.70
  -6   5  11  347.87   17.10
  -6   5  11  337.37   20.10
   5  -5 -11   -2.00    7.50
  -5  -5  11   -5.50    7.80
   5  -5 -11    5.30    5.00
  -5  -5  11    5.20    5.40
   5   5 -11  -11.00    8.20
  -5   5  11    5.60    7.30
  -5   5  11   -3.50    4.20
   4  -5 -11  243.58   15.80
   4  -5 -11  250.07   15.00
  -4  -5  11  259.47   14.40
  -4  -5  11  267.77   19.00
  -4   5  11  263.37   14.40
   4   5 -11  260.97   20.60
  -4   5  11  249.38   16.70
   3  -5 -11   27.10    7.20
  -3  -5  11   53.49    9.70
   3  -5 -11   33.90    6.70
  -3   5  11   43.20    7.90
  -3   5  11   33.30    5.70
   2  -5 -11    6.70    5.80
   2  -5 -11   16.90    6.80
  -2  -5  11   14.50    6.70
  -2   5  11    5.80    6.40
  -2   5  11    5.90    4.50
   1  -5 -11   93.59   11.50
  -1  -5  11  105.39   12.40
   1  -5 -11   96.29   11.10
  -1   5  11   84.19    9.30
  -1   5  11   75.69   11.10
   0  -5  11   38.60    7.20
   0  -5 -11   54.09    8.90
   0  -5  11   55.49    7.90
   0  -5 -11   44.40    7.70
   0   5  11   62.99    8.50
  -1  -5 -11   32.30    7.30
  -1  -5 -11   31.20    8.20
   1  -5  11   42.00    7.30
   1  -5  11   54.79    7.30
   1  -5  11   56.49    7.50
   1   5  11   57.79    8.60
  -2  -5 -11   -1.70    6.80
   2  -5  11    2.10    5.40
   2  -5  11    0.00    5.50
   2  -5  11    4.80    5.10
   2   5  11    0.30    4.80
   3  -5  11  273.07   17.40
  -3  -5 -11  300.37   18.10
   3  -5  11  264.47   15.20
   3  -5  11  312.57   15.50
   3   5  11  282.97   15.70
   4  -5  11    8.40    4.00
   4  -5  11    9.80    3.90
  -4  -5 -11    4.50    7.10
   4  -5  11    9.10    5.10
   4  -5  11    8.50    4.60
   4   5  11    9.90    6.50
   4   5  11   13.40    6.00
   5  -5  11   21.60    4.80
   5  -5  11   15.90    5.20
  -5  -5 -11   19.50    8.10
   5  -5  11   26.10    4.30
   5   5  11   15.70    6.60
  -6  -5 -11   15.80    8.70
   6  -5  11    6.00    3.30
   6  -5  11    8.80    3.90
   6  -5  11    5.40    4.40
   6   5  11    6.80    3.80
   6   5  11   12.80    6.60
   7  -5  11   -1.10    3.30
  -7  -5 -11    6.90   10.70
   7  -5  11   -2.30    4.00
   7  -5  11    0.60    2.70
   7   5  11    2.00    3.60
 -11  -6  11   -2.00    3.00
  11   6 -11   -2.50    3.70
 -11   6  11   -6.80    3.10
 -10  -6  11    3.80    3.50
 -10  -6  11    3.10    7.20
  10  -6 -11    7.40    3.30
  10   6 -11    0.00    4.40
 -10   6  11    2.00    3.50
   9  -6 -11    9.00    3.60
  -9  -6  11    3.40    4.00
  -9  -6  11   16.40    6.80
  -9   6  11    6.00    3.80
   9   6 -11    4.10    5.20
  -8  -6  11   15.90    4.60
   8  -6 -11   14.70    4.10
  -8  -6  11   19.90    7.10
  -8   6  11   12.50    4.20
   8   6 -11   17.60    6.20
  -7  -6  11   43.20    7.80
  -7  -6  11   54.99    6.10
   7  -6 -11   36.60    5.30
   7   6 -11   58.99    8.20
  -7   6  11   55.69    7.30
  -6  -6  11    6.00    7.10
   6  -6 -11   10.50    4.30
  -6  -6  11   10.10    5.00
  -6   6  11   11.00    4.20
   6   6 -11   16.70    7.50
   5  -6 -11  155.28   10.70
  -5  -6  11  153.88   14.30
   5   6 -11  147.69   15.60
  -5   6  11  150.28   10.90
  -4  -6  11  128.09   13.40
   4  -6 -11  114.29    9.90
   4   6 -11  127.49   17.00
  -4   6  11  125.89   10.20
  -3  -6  11  234.48   16.70
   3  -6 -11  209.78   13.30
  -3   6  11  226.78   13.20
   2  -6 -11    1.20    4.40
  -2  -6  11   18.40    6.70
  -2   6  11    5.20    4.10
   1  -6 -11   16.00    5.20
  -1  -6  11   19.50    6.40
  -1   6  11   13.30    4.30
   0  -6 -11   19.60    5.50
   0  -6  11   22.70    6.80
   0   6  11   15.50    4.80
  -1  -6 -11   39.70    6.50
   1  -6  11   30.80    7.00
   1  -6  11   34.50    6.40
   1   6  11   21.70    4.70
   2  -6  11    5.60    5.30
  -2  -6 -11    1.20    4.90
   2  -6  11    3.50    4.70
   2   6  11   -1.10    4.10
  -3  -6 -11    0.80    4.90
   3  -6  11   -0.50    5.50
   3  -6  11   -3.70    3.70
   3  -6  11   -8.30    4.70
   3   6  11    4.70    4.60
   4  -6  11   38.00    6.00
  -4  -6 -11   35.10    6.10
   4  -6  11   32.40    5.90
   4  -6  11   40.50    4.80
   4   6  11   21.30    5.90
   4   6  11   38.20    6.40
  -5  -6 -11   11.30    5.50
   5  -6  11    1.90    3.30
   5  -6  11    1.60    4.70
   5  -6  11    5.10    4.30
   5   6  11    8.20    6.90
  -6  -6 -11   64.69    7.40
   6  -6  11   58.49    6.20
   6  -6  11   57.79    7.20
   6   6  11   53.79    6.10
  -9  -7  11   -0.60    5.00
  -9   7  11    4.30    3.20
   9   7 -11   10.10    4.60
  -8  -7  11   31.10    6.00
   8  -7 -11   37.00    5.10
   8   7 -11   46.50    6.50
  -8   7  11   44.40    6.30
   7  -7 -11   16.60    3.60
  -7  -7  11   11.40    5.20
   7   7 -11   11.10    6.10
  -7   7  11   22.80    4.30
  -6  -7  11   22.40    5.50
   6  -7 -11   33.40    4.40
  -6   7  11   37.60    5.10
   6   7 -11   23.40    7.20
   5  -7 -11   43.10    6.00
  -5   7  11   54.89    6.90
   5   7 -11   43.60    9.10
   4  -7 -11   -0.30    3.40
  -4  -7  11    2.00    4.80
  -4   7  11    2.40    3.50
  -3  -7  11   41.40    7.00
   3  -7 -11   32.50    4.90
  -3   7  11   33.80    5.00
  -2  -7  11  481.75   22.90
   2  -7 -11  456.55   19.90
  -2   7  11  430.46   20.10
   1  -7 -11    1.40    3.70
  -1  -7  11   -1.50    4.30
  -1   7  11    0.60    3.50
   0  -7  11    1.70    4.80
   0  -7 -11   -0.40    3.60
   0   7  11    7.10    3.60
  -1  -7 -11    7.00    4.00
   1  -7  11    8.30    5.30
   1   7  11   10.00    3.80
   2  -7  11   -1.40    4.10
  -2  -7 -11    3.00    3.80
   2   7  11    1.80    3.80
   3  -7  11    6.20    4.00
  -3  -7 -11    7.40    4.30
   3   7  11   17.10    4.10
   3   7  11    8.80    5.60
  -4  -7 -11   12.30    4.00
   4  -7  11   16.50    4.10
   4   7  11   13.10    6.70
  -6  -8  11    3.50    3.80
  -6   8  11    0.50    3.20
   5  -8 -11   -0.50    2.90
  -5  -8  11    3.40    4.00
  -5   8  11   -3.80    3.10
   4  -8 -11   95.09    6.20
  -4  -8  11   89.19    8.30
  -4   8  11  103.79    7.30
   3  -8 -11    2.90    2.80
  -3   8  11    0.20    3.10
   2  -8 -11   -1.60    2.80
  -2  -8  11    4.60    4.00
  -2   8  11    1.40    3.00
  -1  -8  11   11.60    4.30
   1  -8 -11   13.10    3.40
  -1   8  11   15.70    3.60
   0  -8  11    8.20    4.00
   0  -8 -11    5.50    3.00
   0   8  11   16.80    3.50
  15   0 -12    3.30    4.00
 -15   0  12    5.40    9.50
 -14   0  12   17.20    9.30
  14   0 -12   28.10    5.40
 -13   0  12   44.40    9.60
  13   0 -12   63.19    8.70
  13   0 -12   82.49    9.10
  12   0 -12  220.58   15.00
 -12   0  12  222.98   18.30
 -11   0  12 1066.49   44.10
  11   0 -12 1022.30   41.30
 -11   0  12  995.20   42.70
 -10   0  12  419.76   23.80
  10   0 -12  411.66   21.50
  -9   0  12  192.08   16.60
  -9   0  12  193.18   13.30
   9   0 -12  186.28   14.40
  -8   0  12  675.93   29.00
  -8   0  12  681.33   31.50
   8   0 -12  709.93   30.20
  -7   0  12  600.94   27.90
  -7   0  12  598.94   25.50
   7   0 -12  605.94   27.10
   6   0 -12  444.46   21.90
  -6   0  12  436.66   22.60
  -6   0  12  454.15   19.90
  -5   0  12   -0.60    3.50
  -5   0  12    6.10    6.50
   5   0 -12    7.60    6.10
   4   0 -12  256.67   16.40
  -4   0  12  261.47   15.50
  -4   0  12  239.08   12.20
   3   0 -12  959.20   39.10
  -3   0  12  966.50   36.10
  -3   0  12  964.30   38.00
  -2   0  12  125.49   10.70
   2   0 -12  101.39   13.80
  -2   0  12  123.19    7.90
  -1   0  12  398.36   16.90
   1   0 -12  406.36   22.00
  -1   0  12  439.96   15.40
  -1   0  12  422.06   31.50
  -1   0  12  420.46   19.20
   0   0 -12  189.78   13.30
   0   0  12  175.18   15.10
   0   0  12  195.98   12.20
   0   0  12  219.08   16.20
   0   0 -12  218.18   16.90
   0   0  12  194.18    7.80
  -1   0 -12   12.10    8.50
   1   0  12   -5.80   10.70
   1   0  12   14.10    6.80
   1   0  12   12.20    1.80
  -1   0 -12   11.90    6.90
   1   0  12   15.70    6.60
   2   0  12   94.79    4.20
   2   0  12   97.09   11.90
   2   0  12   94.49   12.60
  -2   0 -12  117.29   14.80
   2   0  12   63.99   10.70
  -2   0 -12   97.79   14.70
  -3   0 -12    6.50    8.50
   3   0  12    7.70    1.30
   3   0  12    6.30    5.50
  -3   0 -12    0.70   11.30
   3   0  12   16.60    8.20
   3   0  12   17.10    6.50
   4   0  12   94.89   13.30
   4   0  12  104.79   11.50
  -4   0 -12  108.39   11.80
   4   0  12  109.79   11.90
   4   0  12  111.19    4.60
   5   0  12    1.30    6.00
   5   0  12    1.70    5.10
   5   0  12    3.40    6.30
   6   0  12    4.20    5.00
   6   0  12    3.30    5.60
   7   0  12   -4.20    4.70
   7   0  12   -1.40    4.50
   8   0  12   39.10    6.00
   8   0  12   43.30    6.20
   9   0  12   13.50    4.10
   9   0  12    8.20    3.90
  15  -1 -12   -1.40    3.80
 -15  -1  12    1.30    7.00
  15   1 -12    2.50    3.70
 -14  -1  12   43.50    7.90
  14  -1 -12   40.30    5.90
 -14   1  12   14.40   14.80
  14   1 -12   50.69    7.50
  14   1 -12   41.70   16.10
  13  -1 -12   18.80    6.00
 -13  -1  12   25.00    7.60
 -13   1  12   34.70   10.90
  13   1 -12   26.00    6.70
  12  -1 -12  148.59   14.60
  12  -1 -12  146.49   12.50
 -12  -1  12  139.59   14.50
 -12   1  12  138.09   17.70
  12   1 -12  142.39   12.80
  11  -1 -12   56.49    7.70
 -11  -1  12   57.59    9.80
  11  -1 -12   54.19    8.20
 -11  -1  12   52.39    8.60
  11   1 -12   77.29   11.10
 -11   1  12   64.69   10.70
 -11   1  12   37.60   10.10
 -10  -1  12  194.58   16.10
  10  -1 -12  206.18   14.90
 -10  -1  12  208.38   15.40
 -10   1  12  174.98   15.20
 -10   1  12  215.68   18.60
  10   1 -12  217.88   15.10
   9  -1 -12   97.19   11.90
  -9  -1  12   80.79   12.10
  -9  -1  12   80.19   10.50
   9   1 -12   84.79   12.00
  -9   1  12   71.29   10.80
  -8  -1  12   65.69    9.40
   8  -1 -12   24.60    6.60
  -8  -1  12   39.20    6.40
  -8   1  12   38.60    6.70
   8   1 -12   31.80    7.00
  -8   1  12   40.90    9.70
  -7  -1  12   54.69    7.70
  -7  -1  12   52.09    8.10
   7  -1 -12   58.19    7.80
  -7   1  12   56.99    8.10
  -7   1  12   62.89   10.10
   7   1 -12   65.19    8.30
  -6  -1  12   65.29    7.60
  -6  -1  12   77.69   10.80
   6  -1 -12   76.49    8.70
  -6   1  12   61.09    9.00
   6   1 -12   64.09    9.00
  -6   1  12   71.59    7.80
   5  -1 -12   12.60    5.90
  -5  -1  12    6.80    4.00
  -5  -1  12   11.80    6.30
  -5   1  12   11.60    4.20
  -5   1  12   20.30    7.40
   5   1 -12   12.00    6.70
  -4  -1  12   77.89   10.40
   4  -1 -12   85.49   10.60
  -4  -1  12   68.09    7.00
  -4   1  12   70.59    7.20
  -4   1  12   68.69    9.10
   4   1 -12   94.69   13.00
  -4   1  12   75.19    9.10
  -3  -1  12  675.13   28.50
   3  -1 -12  705.13   29.50
  -3  -1  12  695.63   26.00
   3   1 -12  593.74   33.30
  -3   1  12  723.73   27.50
  -3   1  12  692.33   28.90
   2  -1 -12   38.50    6.50
  -2  -1  12   42.10    6.50
   2  -1 -12   34.30    7.30
  -2   1  12   25.80    5.90
  -2   1  12   38.90    5.90
  -1  -1  12  161.68   11.10
   1  -1 -12  141.49   11.10
   1  -1 -12  139.19   13.40
  -1  -1  12  153.58   16.30
  -1  -1  12  142.09   14.60
  -1   1  12  148.89   11.60
  -1   1  12  155.58    6.50
  -1   1  12  148.59    9.10
   0  -1  12   27.60    7.80
   0  -1  12    9.90    5.60
   0  -1  12   26.20    1.90
   0  -1  12   35.60    7.90
   0  -1 -12   12.50    5.60
   0  -1 -12   13.90    6.70
   0   1  12   21.70    2.20
   0   1 -12   27.00    8.50
   0   1  12   18.00    7.20
   0   1 -12   42.60   11.60
   0   1  12   21.80    4.60
  -1  -1 -12   56.09    8.50
  -1  -1 -12   46.10    7.50
   1  -1  12   69.29   12.60
   1  -1  12   72.59    9.20
   1  -1  12   59.49    2.80
   1  -1  12   62.49    8.90
  -1   1 -12   50.49   10.20
   1   1  12   38.30    7.60
   1   1  12   35.10   10.10
   1   1  12   50.69    3.30
  -1   1 -12   42.10   11.60
   2  -1  12    0.60    8.20
   2  -1  12    2.40    1.60
   2  -1  12    3.80    6.20
  -2  -1 -12    5.80    6.90
   2  -1  12    0.70    0.80
  -2  -1 -12   11.50    7.00
   2  -1  12   -5.80    5.90
   2   1  12   -4.10    8.40
   2   1  12   14.00    7.00
   2   1  12    0.30    1.30
   2   1  12    5.60    6.30
   3  -1  12  312.27   18.70
   3  -1  12  299.27   17.50
   3  -1  12  281.97   18.70
  -3  -1 -12  279.47   20.40
  -3  -1 -12  306.17   18.30
   3   1  12  301.47   18.30
   3   1  12  299.27   11.50
   3   1  12  314.97   18.10
   3   1  12  288.07   18.90
   4  -1  12    5.10    5.90
   4  -1  12    3.50    6.80
  -4  -1 -12   -6.30   12.70
   4  -1  12   15.20    5.90
   4   1  12    7.50    7.30
   4   1  12    8.70    5.80
   5  -1  12  378.26   19.80
   5  -1  12  370.76   19.70
   5  -1  12  351.36   19.00
   5   1  12  369.76   20.10
   5   1  12  345.47   13.30
   5   1  12  338.07   19.80
   6  -1  12   -2.10    4.60
   6  -1  12    0.60    6.10
   6  -1  12   -0.10    5.50
   6   1  12   -2.30    5.60
   6   1  12    3.20    5.60
   7  -1  12   63.59    7.80
   7  -1  12   60.79    8.80
   7   1  12   54.49    7.20
   8  -1  12    7.50    4.40
   8  -1  12    1.30    3.60
   8   1  12    5.40    4.50
   8   1  12    4.50    4.80
   9  -1  12   13.60    3.80
   9  -1  12   22.60    4.10
   9   1  12   16.40    3.90
   9   1  12   21.00    4.60
  15  -2 -12   -1.40    4.20
 -15  -2  12    7.90    5.20
  15   2 -12    2.80    3.60
  14  -2 -12    5.00    4.90
 -14  -2  12   -4.80    5.30
  14   2 -12    0.70    6.00
 -13  -2  12   36.10    7.20
  13  -2 -12   22.30    6.10
  13   2 -12   40.60    6.70
  12  -2 -12   14.10    6.30
 -12  -2  12   -4.00    5.80
 -12   2  12    7.80   11.70
  12   2 -12    2.70    5.30
 -11  -2  12  136.39   12.90
  11  -2 -12  114.99   12.70
  11   2 -12  142.39   12.50
 -11   2  12   92.29   12.70
 -10  -2  12  123.89   12.50
  10  -2 -12  113.49   13.40
 -10  -2  12  118.79   13.60
  10  -2 -12   97.79   15.30
 -10   2  12  111.89   14.80
 -10   2  12  135.09   17.80
  10   2 -12   94.39   11.80
   9  -2 -12  140.89   15.30
  -9  -2  12  156.78   13.40
  -9  -2  12  170.18   13.80
   9  -2 -12  189.88   14.30
  -9   2  12  161.58   18.00
   9   2 -12  173.78   13.80
  -9   2  12  178.98   14.30
   8  -2 -12   68.59    8.40
  -8  -2  12   75.89    9.50
  -8  -2  12   68.59    9.80
   8   2 -12   69.29    8.80
  -8   2  12   81.79   11.90
  -8   2  12   72.19   10.10
   7  -2 -12  228.88   15.30
  -7  -2  12  238.38   13.50
  -7  -2  12  229.78   15.50
  -7   2  12  209.98   18.00
  -7   2  12  251.77   14.30
   7   2 -12  245.28   16.70
  -6  -2  12  268.97   16.00
   6  -2 -12  257.07   15.90
  -6  -2  12  264.07   13.90
  -6   2  12  281.57   18.40
   6   2 -12  289.37   17.70
  -6   2  12  263.37   14.60
  -5  -2  12    3.30    5.70
  -5  -2  12   -2.60    4.40
  -5  -2  12    9.80   10.50
   5  -2 -12    1.30    5.00
   5  -2 -12    6.60    6.00
  -5   2  12    3.00    4.80
  -5   2  12    7.70    3.90
  -5   2  12    3.60    7.50
   5   2 -12    0.00    7.00
  -4  -2  12    9.00    5.80
   4  -2 -12    8.60    5.80
   4  -2 -12   -3.70    4.50
  -4  -2  12   14.50    9.70
  -4  -2  12    5.70    5.70
   4   2 -12    1.90    7.70
  -4   2  12    2.30    4.90
  -4   2  12    6.10    4.20
  -4   2  12    9.40    7.00
  -3  -2  12   60.69    7.40
   3  -2 -12   53.19    8.10
   3  -2 -12   46.10    6.90
  -3  -2  12   50.89    9.20
  -3   2  12   73.69   10.40
  -3   2  12   60.49    8.80
  -3   2  12   63.19    7.00
   3   2 -12   72.99   10.10
  -2  -2  12  115.79   10.80
  -2  -2  12  116.79   14.30
   2  -2 -12  104.49   11.50
   2  -2 -12  142.59   10.70
  -2   2  12  146.59   11.10
  -2   2  12  142.89   11.90
  -2   2  12  128.19    9.20
   2   2 -12  108.99   14.70
  -2   2  12  127.99    5.90
   1  -2 -12  154.58   12.50
  -1  -2  12  138.89   14.60
  -1  -2  12  136.69   10.90
   1  -2 -12  149.49   11.20
  -1  -2  12  151.38   17.00
  -1  -2  12  153.68    6.00
  -1  -2  12  156.08    6.40
  -1   2  12  153.58   12.90
  -1   2  12  165.68    6.90
  -1   2  12  154.08   12.30
  -1   2  12  151.48    9.80
   0  -2 -12   49.00    7.30
   0  -2 -12   72.39    9.90
   0  -2  12   55.19    2.90
   0  -2  12   60.89    9.20
   0  -2  12   56.69    8.70
   0  -2  12   63.89    2.70
   0   2  12   59.59    3.80
   0   2  12   60.19    8.70
   0   2  12   64.19    7.60
   1  -2  12   87.39   12.10
   1  -2  12   92.09   12.70
  -1  -2 -12   90.59   11.20
  -1  -2 -12   84.09   10.40
   1  -2  12  151.48   20.70
   1   2  12   98.29    5.00
   2  -2  12   13.40    6.30
   2  -2  12   14.70    6.30
   2  -2  12    8.50    8.20
  -2  -2 -12   21.00    7.40
   2   2  12   24.70    8.10
   3  -2  12   78.09   11.30
  -3  -2 -12   54.29    7.80
  -3  -2 -12   40.60    9.50
   3  -2  12   74.39    9.70
   3  -2  12   56.59    8.20
   3   2  12   70.79    4.30
   3   2  12   77.49    9.10
   3   2  12   67.49    9.40
   4  -2  12   54.69    7.70
   4  -2  12   67.69    8.70
  -4  -2 -12   49.30   11.50
   4  -2  12   73.49    8.90
   4   2  12   51.29    7.60
   4   2  12   52.09    8.40
   4   2  12   59.19    4.10
   5  -2  12   12.40    5.60
   5  -2  12   15.30    6.10
   5  -2  12   15.40    5.70
   5   2  12   12.90    6.40
   5   2  12   20.40    2.70
   5   2  12    9.80    5.70
   6  -2  12  198.08   13.60
   6  -2  12  184.08   13.10
   6  -2  12  185.68   12.90
   6   2  12  191.98   14.30
   6   2  12  180.58   13.40
   7  -2  12   16.70    6.20
   7  -2  12   22.00    5.70
   7  -2  12   21.60    4.80
   7   2  12   20.90    6.00
   7   2  12   14.10    4.80
   8  -2  12   50.99    6.70
   8  -2  12   57.09    7.40
   8   2  12   48.60    6.40
   8   2  12   58.29    6.70
   9  -2  12    7.30    3.20
   9  -2  12    0.60    3.50
   9   2  12    1.50    3.20
   9   2  12    1.90    4.70
 -14  -3  12  134.99    9.70
  14  -3 -12  112.29    9.60
  14   3 -12  112.99    9.80
  13  -3 -12  117.29   11.30
 -13  -3  12   99.49   10.00
  13   3 -12  116.09   10.10
  12  -3 -12  117.09   12.40
 -12  -3  12  113.59   10.60
  12   3 -12   99.29    9.90
  11  -3 -12   -3.60    7.30
 -11  -3  12   -0.90    4.90
  11   3 -12   12.00    5.50
 -10  -3  12    5.70    5.30
 -10   3  12    8.40   11.30
  10   3 -12    0.60    5.40
  -9  -3  12   11.60    5.80
  -9  -3  12   10.70    8.70
   9  -3 -12   10.20    8.00
   9  -3 -12  -14.10    8.10
  -9   3  12   -5.90    8.30
  -9   3  12  -16.20   10.00
   9   3 -12   10.40    5.90
   8  -3 -12    6.90    6.90
   8  -3 -12   11.60    7.20
  -8  -3  12   17.20    8.00
  -8  -3  12   12.00    5.90
  -8   3  12    5.00    9.70
  -8   3  12    8.70    6.90
   8   3 -12   11.40    6.70
   7  -3 -12 1347.47   49.00
  -7  -3  12 1238.98   49.00
  -7  -3  12 1213.98   47.10
   7  -3 -12 1260.87   48.40
   7   3 -12 1263.27   50.29
  -7   3  12 1257.87   50.79
  -6  -3  12  467.75   27.30
   6  -3 -12  547.75   24.00
   6  -3 -12  556.24   24.00
  -6  -3  12  547.05   24.00
  -6   3  12  510.75   25.80
  -6   3  12  526.95   24.00
  -6   3  12  487.15   23.00
   6   3 -12  520.95   25.90
  -5  -3  12   21.60    6.10
  -5  -3  12   13.00    9.50
   5  -3 -12   10.40    6.00
   5  -3 -12    6.10    5.30
   5   3 -12   15.20    8.40
  -5   3  12    8.60    5.00
  -5   3  12   26.00    5.30
  -5   3  12   11.40    8.10
  -4  -3  12    6.90    5.60
  -4  -3  12   -2.80    8.10
   4  -3 -12    0.80    5.00
   4  -3 -12    1.80    5.40
  -4   3  12    2.60    3.40
   4   3 -12   12.30    8.70
  -4   3  12    9.60    7.10
  -4   3  12    4.20    4.60
  -4   3  12   -3.50    4.40
   3  -3 -12  385.86   19.00
  -3  -3  12  401.56   22.40
   3  -3 -12  381.96   19.30
  -3  -3  12  393.86   18.60
   3   3 -12  364.96   23.40
  -3   3  12  391.66   18.70
  -3   3  12  396.66   20.80
  -3   3  12  413.56   15.60
  -3   3  12  388.06   18.20
  -2  -3  12   78.49    9.60
   2  -3 -12   72.49    9.10
  -2  -3  12   71.09    3.50
   2  -3 -12   81.99   10.20
   2  -3 -12   64.29    9.30
  -2  -3  12   76.39   10.70
  -2   3  12   74.79    5.20
  -2   3  12   62.09    8.80
  -2   3  12   64.19    8.10
   1  -3 -12  212.48   18.50
  -1  -3  12  213.98   18.90
   1  -3 -12  240.08   14.80
  -1  -3  12  267.37   17.30
   1  -3 -12  257.87   14.80
  -1   3  12  225.28   14.50
  -1   3  12  255.27   10.40
  -1   3  12  254.47   13.90
   0  -3  12   27.00    7.60
   0  -3 -12   25.50    6.50
   0  -3 -12   32.30   11.10
   0  -3 -12   32.50    6.40
   0  -3  12   16.40    7.80
   0   3  12   28.80    5.90
   0   3  12   17.20    6.30
   0   3  12   20.40    2.80
  -1  -3 -12   20.80   11.30
  -1  -3 -12    1.90    6.50
   1  -3  12   11.20    6.70
  -1  -3 -12   16.60    5.60
   1  -3  12   12.60    9.20
   1  -3  12   11.50    6.40
   1   3  12    5.30    6.90
   1   3  12   19.80    2.70
   2  -3  12  -11.50    7.20
   2  -3  12    1.00    6.00
   2  -3  12    2.10    6.20
  -2  -3 -12   -5.60    6.90
  -2  -3 -12   -0.50   12.40
   2   3  12   -9.10    7.80
   2   3  12    6.80    2.30
   3  -3  12  331.57   18.40
   3  -3  12  327.07   18.30
   3  -3  12  316.77   18.90
  -3  -3 -12  335.07   20.60
   3   3  12  315.77   13.00
   4  -3  12  108.39   11.00
   4  -3  12  111.29   10.70
   4  -3  12  108.49   12.00
   4   3  12  102.49    6.10
   4   3  12  104.39   11.50
   4   3  12  118.09   12.00
   5  -3  12    8.30    4.60
   5  -3  12    8.20    5.80
   5  -3  12    2.30    4.30
   5   3  12   -0.30    5.40
   5   3  12    6.30    5.20
   6  -3  12   21.10    5.20
   6  -3  12   17.30    5.30
   6  -3  12    7.40    4.00
   6   3  12   18.50    5.80
   7  -3  12   18.40    4.00
   7  -3  12   26.10    6.10
   7  -3  12   23.60    5.20
   7   3  12   27.20    6.30
   7   3  12   29.60    5.50
   8  -3  12    4.30    3.10
   8  -3  12    1.90    3.60
   8   3  12    1.60    5.20
   8   3  12    1.90    3.70
 -14  -4  12   95.79    7.50
  14   4 -12   91.49    8.20
 -14   4  12  100.99    6.80
 -13  -4  12    7.40    3.90
  13   4 -12    7.30    3.80
 -13   4  12    8.50    3.60
 -12  -4  12    8.80    4.30
  12   4 -12   17.30    4.90
 -12   4  12   13.20    4.20
 -11  -4  12   85.59    9.30
  11   4 -12   71.49    9.60
 -10  -4  12  146.19   11.50
 -10   4  12  161.28   11.30
  10   4 -12  169.28   12.80
  -9  -4  12   14.40    5.10
   9   4 -12   10.30    5.90
  -9   4  12    5.30    4.40
  -8  -4  12    2.20    9.00
   8  -4 -12  -10.60   17.10
  -8  -4  12   -0.70    5.00
  -8   4  12   -4.80    9.10
   8   4 -12    5.50    6.30
  -8   4  12    6.00   11.50
  -8   4  12   -6.50    3.90
  -7  -4  12   40.10    6.70
   7  -4 -12   34.60    7.90
   7  -4 -12   29.60    8.40
  -7  -4  12   23.30    8.80
  -7   4  12   31.40    8.50
  -7   4  12   35.60   11.00
  -7   4  12   26.60    5.40
   7   4 -12   28.00    7.80
   6  -4 -12  224.68   15.10
   6  -4 -12  238.18   15.30
  -6  -4  12  214.08   17.90
  -6  -4  12  248.08   14.10
  -6   4  12  214.88   19.40
  -6   4  12  226.28   13.20
  -6   4  12  200.48   15.50
   6   4 -12  232.78   17.40
  -5  -4  12   18.90    5.90
   5  -4 -12   23.10    6.30
   5  -4 -12   27.20    7.00
  -5  -4  12   29.40    8.80
  -5   4  12   22.70    5.20
  -5   4  12    9.70    6.10
  -5   4  12   26.90    9.40
   5   4 -12   22.90    8.70
   4  -4 -12    6.40    6.30
  -4  -4  12    4.50    7.30
   4  -4 -12    9.60    5.60
  -4  -4  12    6.10    5.50
  -4   4  12   -1.60    4.10
   4   4 -12   12.30    9.60
  -4   4  12    3.70    5.80
   3  -4 -12  471.25   22.00
  -3  -4  12  498.45   24.80
  -3  -4  12  460.75   20.00
   3  -4 -12  467.35   21.60
   3  -4 -12  465.65   22.40
  -3  -4  12  441.56   16.10
  -3   4  12  442.66   21.60
  -3   4  12  443.26   20.90
  -2  -4  12   20.60    7.60
   2  -4 -12   18.50    5.70
   2  -4 -12   27.30    7.40
   2  -4 -12   26.40    6.70
  -2   4  12   17.10    5.20
  -2   4  12   14.30    5.90
   1  -4 -12  180.18   13.20
   1  -4 -12  204.98   14.60
   1  -4 -12  182.28   15.30
  -1  -4  12  210.88   22.70
  -1  -4  12  200.08   15.80
  -1   4  12  205.98   12.50
  -1   4  12  191.08   13.60
   0  -4 -12   29.20    8.00
   0  -4  12   37.40    7.70
   0  -4 -12   54.99    8.70
   0  -4  12   30.30    8.10
   0   4  12   38.00    6.10
   0   4  12   34.40    4.20
  -1  -4 -12    6.80    7.20
  -1  -4 -12   13.50    8.10
   1  -4  12   26.80    8.00
   1  -4  12   13.60    6.00
   1  -4  12   13.30    6.60
   1   4  12    9.90    5.60
   1   4  12   13.30    3.60
  -2  -4 -12    2.10    7.80
  -2  -4 -12   -2.30    8.60
   2  -4  12   -3.30    5.30
   2  -4  12   -2.60    5.30
   2  -4  12    1.70    6.40
   2   4  12    2.40    3.50
   2   4  12   -3.00    5.90
  -3  -4 -12   -3.80    8.50
   3  -4  12   14.40    6.00
   3  -4  12    7.20    5.90
   3  -4  12    7.50    4.50
   3   4  12    1.80    7.20
   4  -4  12  114.39   10.00
   4  -4  12  110.79   10.80
  -4  -4 -12   93.29   12.80
   4  -4  12  101.99   10.50
   4   4  12   98.59   11.40
   5  -4  12    7.10    4.80
   5  -4  12    1.20    3.90
   5  -4  12    3.80    4.40
  -5  -4 -12  -18.30   12.20
   5   4  12    7.60    5.30
   5   4  12    2.70    5.40
   6  -4  12    6.10    3.30
   6  -4  12    6.20    4.20
   6  -4  12   12.00    4.70
   6   4  12    7.30    5.70
   6   4  12    2.40    4.10
   7  -4  12    7.20    4.70
   7  -4  12    2.10    3.10
   7  -4  12    8.70    3.70
   7   4  12    6.30    3.90
   7   4  12    9.50    5.80
   8  -4  12    0.90    3.00
   8  -4  12    1.20    2.50
   8   4  12    2.00    3.10
 -12  -5  12   10.80    3.60
  12  -5 -12   14.20    3.20
 -12   5  12   16.30    3.70
  12   5 -12    7.20    4.10
  11  -5 -12  129.49    8.10
 -11  -5  12  125.89    9.00
  11   5 -12  133.29   10.30
 -11   5  12  137.99    8.90
  10  -5 -12   27.80    4.30
 -10  -5  12   38.10    5.70
 -10   5  12   21.20    4.30
  10   5 -12   39.80    6.60
   9  -5 -12  131.89    9.40
  -9  -5  12  144.79   15.70
  -9  -5  12  126.59   10.00
  -9   5  12  166.58   10.20
   9   5 -12  153.38   12.60
   8  -5 -12   11.90    4.40
  -8  -5  12    8.50    7.30
  -8  -5  12    9.70    4.70
   8   5 -12   20.30    6.70
  -8   5  12    7.70    4.30
  -7  -5  12  240.28   13.20
   7  -5 -12  224.78   12.80
  -7  -5  12  183.88   16.40
  -7   5  12  217.98   12.70
   7   5 -12  249.88   16.40
  -6  -5  12   17.90    5.50
   6  -5 -12   11.80    4.80
  -6  -5  12   11.70    6.60
   6   5 -12   21.30    7.70
  -6   5  12   11.90    4.50
   5  -5 -12  273.17   14.90
  -5  -5  12  257.97   14.00
  -5  -5  12  232.68   17.60
  -5   5  12  264.47   14.20
   5   5 -12  252.67   19.00
   4  -5 -12  203.58   15.60
   4  -5 -12  197.78   13.10
  -4  -5  12  162.68   11.90
  -4  -5  12  192.68   15.50
  -4   5  12  194.58   12.00
  -4   5  12  162.38   15.20
   4   5 -12  201.68   18.40
   3  -5 -12   64.89    9.10
   3  -5 -12   28.10    8.40
  -3  -5  12   34.20    7.20
  -3   5  12   54.09    6.50
  -3   5  12   57.59    9.00
   2  -5 -12  224.88   16.20
   2  -5 -12  240.58   14.70
  -2  -5  12  235.48   16.60
  -2   5  12  223.48   13.30
  -2   5  12  212.88   16.20
  -1  -5  12   48.00    7.70
   1  -5 -12   35.40   11.80
   1  -5 -12   38.80    6.80
  -1   5  12   55.89    8.40
  -1   5  12   61.89   10.90
   0  -5 -12   48.60    7.60
   0  -5  12   28.90    7.20
   0  -5  12   28.00    6.30
   0   5  12   43.70    6.30
   1  -5  12   87.79   11.40
   1  -5  12   84.79   10.40
  -1  -5 -12   97.49   11.80
   1  -5  12  112.29   12.30
   1   5  12   81.69    9.40
   2  -5  12    8.90    4.80
   2  -5  12   18.60    6.20
  -2  -5 -12    2.90    6.30
   2  -5  12    6.80    6.00
   2   5  12   11.40    5.30
  -3  -5 -12   12.10    6.80
   3  -5  12    0.10    5.00
   3  -5  12    4.50    5.10
   3  -5  12    1.20    4.20
   3   5  12   11.20    5.90
   4  -5  12   47.90    5.80
  -4  -5 -12   56.29    8.50
   4  -5  12   40.30    5.30
   4  -5  12   36.80    6.40
   4   5  12   53.09    6.90
   5  -5  12    5.60    4.20
   5  -5  12    4.60    3.20
   5  -5  12    5.50    4.10
  -5  -5 -12   -2.40    8.30
   5   5  12    2.20    4.00
   5   5  12    3.60    5.70
   6  -5  12   31.30    4.40
   6  -5  12   25.90    3.70
  -6  -5 -12   42.90   10.30
   6  -5  12   27.00    4.60
   6   5  12   18.00    4.10
   6   5  12   34.20    6.70
 -11  -6  12   -3.40    3.10
 -11   6  12    5.60    3.20
  11   6 -12    0.10    3.70
 -10  -6  12  139.99    8.70
  10  -6 -12  147.09    7.90
 -10   6  12  158.18    9.20
  10   6 -12  162.18   10.80
  -9  -6  12    8.60    3.90
   9  -6 -12   10.90    3.50
  -9  -6  12   14.20    6.60
  -9   6  12    2.10    3.40
   9   6 -12    4.00    5.00
   8  -6 -12    1.90    3.40
  -8  -6  12   11.00    4.30
  -8  -6  12    7.10    5.80
  -8   6  12    4.80    3.60
   8   6 -12    9.70    5.70
  -7  -6  12   20.90    6.40
   7  -6 -12   17.10    4.20
  -7  -6  12   23.10    5.00
  -7   6  12   26.60    4.70
   7   6 -12   19.00    6.70
   6  -6 -12  130.39    9.50
  -6  -6  12  135.19   12.90
  -6   6  12  145.09   10.10
   6   6 -12  136.49   14.70
  -5  -6  12    1.10    5.40
   5  -6 -12    7.10    4.50
  -5   6  12   10.20    4.10
   5   6 -12   -7.20    8.50
   4  -6 -12   29.80    5.60
  -4  -6  12   12.80    5.60
   4   6 -12    7.60    9.90
  -4   6  12   20.30    4.50
   3  -6 -12  171.18   11.40
  -3  -6  12  195.68   14.70
  -3   6  12  182.58   11.40
  -2  -6  12    6.00    5.50
   2  -6 -12    5.70    4.20
  -2   6  12   -3.00    3.60
   1  -6 -12   32.40    6.00
  -1  -6  12   17.70    6.20
  -1   6  12   18.20    4.60
   0  -6 -12  253.37   14.10
   0  -6  12  221.08   15.30
   0   6  12  225.38   12.90
  -1  -6 -12   26.20    5.70
   1  -6  12   26.30    9.90
   1  -6  12   33.90    6.70
   1   6  12   22.10    4.90
   2  -6  12    1.70    4.50
  -2  -6 -12   -3.20    4.50
   2  -6  12   -1.60    4.50
   2   6  12   -0.80    4.50
  -3  -6 -12   -5.80    4.60
   3  -6  12    2.30    4.00
   3  -6  12   -3.10    4.10
   3   6  12   -3.90    4.80
   3   6  12   -3.70    5.00
  -4  -6 -12    4.90    5.10
   4  -6  12    4.00    4.00
   4  -6  12    4.00    3.70
   4   6  12   10.00    5.60
   4   6  12   12.00    4.20
   5  -6  12   13.60    3.80
  -5  -6 -12   25.70    6.00
   5  -6  12   20.20    4.20
   5   6  12    1.10    9.00
   5   6  12   13.40    3.80
  -9  -7  12   -9.30    5.70
  -9   7  12    5.30    3.00
   9   7 -12    3.30    4.30
  -8  -7  12   10.30    4.80
   8  -7 -12   13.60    3.10
   8   7 -12   10.50    5.20
  -8   7  12   14.70    3.40
   7  -7 -12    2.00    2.90
  -7  -7  12   -0.50    4.40
   7   7 -12   -5.70    5.60
  -7   7  12    6.20    3.30
   6  -7 -12   53.89    5.60
  -6  -7  12   40.30    6.20
  -6   7  12   57.59    6.20
   6   7 -12   48.80    8.10
  -5  -7  12   61.19    9.00
   5  -7 -12   65.89    6.40
  -5   7  12   80.19    7.00
   5   7 -12   82.89    9.70
   4  -7 -12    8.00    3.50
  -4  -7  12   11.90    5.00
  -4   7  12   16.40    3.90
   3  -7 -12   10.00    3.70
  -3  -7  12   15.10    5.00
  -3   7  12   12.90    3.90
  -2  -7  12    0.20    4.30
   2  -7 -12   -2.60    3.10
  -2   7  12   -2.90    3.30
  -1  -7  12   -1.30    4.30
   1  -7 -12    1.90    3.30
  -1   7  12    3.20    3.20
   0  -7 -12   11.40    4.10
   0  -7  12   20.30    5.10
   0   7  12   10.10    3.60
   1  -7  12   64.29    7.80
  -1  -7 -12   52.89    6.90
   1   7  12   59.39    6.80
  -2  -7 -12   11.00    3.90
   2  -7  12    8.70    3.90
   2   7  12   16.70    4.20
   2   7  12   23.30    5.10
  -3  -7 -12    3.10    3.60
   3  -7  12    6.80    3.70
   3   7  12    1.40    3.30
   3   7  12   14.20    5.90
  15   0 -13    0.70    3.80
 -15   0  13    8.40    8.30
 -14   0  13   -2.50    7.20
  14   0 -13   -2.70    4.30
  13   0 -13    0.40    4.60
 -13   0  13   -5.70    7.30
  13   0 -13    2.70    7.00
 -12   0  13   -4.00    7.00
  12   0 -13    2.50    5.80
  11   0 -13    0.50    5.80
 -11   0  13    5.80    7.80
  10   0 -13   -7.00    5.80
 -10   0  13   -2.20    7.40
 -10   0  13   -8.70    7.40
   9   0 -13    2.10    6.10
  -9   0  13   -2.40    6.90
  -9   0  13   -5.20    6.20
   8   0 -13   -2.40    6.00
  -8   0  13   -5.30    6.70
  -8   0  13   -1.30    5.50
   7   0 -13   -4.00    6.30
  -7   0  13   -2.10    4.80
  -7   0  13   -1.10    6.40
  -6   0  13    1.20    6.20
  -6   0  13    2.20    4.70
   6   0 -13   -5.40    6.20
   5   0 -13   -1.60    6.20
  -5   0  13    0.00    4.20
  -5   0  13    1.60    6.10
  -5   0  13   10.00    5.90
  -4   0  13   -1.20    4.10
  -4   0  13    5.30    7.40
  -4   0  13    5.10    5.60
   4   0 -13   -7.20    6.10
  -3   0  13   -1.80    3.90
   3   0 -13   -0.60    6.30
  -3   0  13   -3.00    5.30
  -2   0  13    1.90    4.30
  -2   0  13   -0.60    4.80
  -2   0  13    1.30    8.60
  -2   0  13  -15.30    7.90
   2   0 -13    1.10    6.40
  -1   0  13    9.00    7.80
  -1   0  13   -0.10    4.90
   1   0 -13    4.70    7.10
  -1   0  13    6.10    7.00
   1   0 -13    6.00    7.40
   0   0 -13    5.50    7.40
   0   0  13    3.30    1.30
   0   0  13   -5.00    6.20
   0   0  13   -1.70    7.00
   0   0 -13    5.10    7.40
   1   0  13    0.10    1.20
  -1   0 -13   10.50    9.10
  -1   0 -13   15.00    7.80
   1   0  13  -10.30   10.80
   1   0  13    2.50    5.90
   1   0  13  -10.20    6.10
  -2   0 -13   -5.30   11.00
   2   0  13   -0.50    5.60
   2   0  13   -0.80    8.70
   2   0  13   -1.10    1.20
  -2   0 -13   -8.60    7.70
   2   0  13    0.00    5.30
   3   0  13   -2.00    5.80
   3   0  13    1.70    5.70
   3   0  13   12.80    7.60
  -3   0 -13  -16.20    7.40
   3   0  13   -1.30    1.10
   4   0  13    9.40    6.50
   4   0  13    3.60    5.20
   4   0  13    2.00    1.10
   4   0  13   -6.10    5.70
   5   0  13   -1.20    4.40
   5   0  13    0.40    5.90
   5   0  13   -8.40    6.00
   6   0  13   -7.00    4.60
   6   0  13    1.30    5.40
   7   0  13   -3.20    4.00
   7   0  13   10.30    4.80
   8   0  13    3.80    3.90
   8   0  13    2.70    3.60
  15  -1 -13    5.40    4.20
 -15  -1  13   10.70    5.90
  15   1 -13    4.20    3.60
  14  -1 -13   87.09    8.70
 -14  -1  13  109.19   11.90
  14   1 -13   84.39    9.60
 -14   1  13   81.59   11.20
  14   1 -13   93.59    8.20
 -13  -1  13   -2.30    6.00
  13  -1 -13    8.80    5.30
 -13   1  13    3.10    8.90
  13   1 -13    2.10    5.80
  12  -1 -13   14.50    6.40
  12  -1 -13   10.00    7.30
 -12  -1  13    9.20    6.80
  12   1 -13    6.30    5.80
 -12   1  13   17.50    8.10
  11  -1 -13    4.00    6.30
 -11  -1  13    5.80    6.60
  11  -1 -13    8.90    6.40
  11   1 -13   10.50    5.90
 -11   1  13   21.00    8.80
 -10  -1  13   46.70    8.80
 -10  -1  13   70.69    9.60
  10  -1 -13   52.99    8.70
  10  -1 -13   48.00    7.50
 -10   1  13   58.19    9.90
 -10   1  13   49.00   10.10
  10   1 -13   41.30    7.20
  -9  -1  13   -3.30    6.60
   9  -1 -13    4.00    5.80
  -9  -1  13   -0.80    6.40
  -9   1  13    6.90    6.80
  -9   1  13   -9.60    7.60
   9   1 -13    4.20    5.80
  -8  -1  13   60.09    7.90
   8  -1 -13   43.10    7.00
  -8  -1  13   73.19    9.80
   8   1 -13   54.39    8.30
  -8   1  13   62.69    8.40
  -8   1  13   51.89    9.50
  -7  -1  13  150.28   13.20
  -7  -1  13  143.49   11.20
  -7   1  13  155.98   14.40
   7   1 -13  147.89   13.30
  -7   1  13  140.39   11.20
  -6  -1  13  298.37   15.00
  -6  -1  13  281.87   16.70
   6   1 -13  265.37   17.40
  -6   1  13  295.37   15.50
  -6   1  13  300.97   17.50
  -5  -1  13    1.20    4.60
  -5  -1  13    1.70    5.60
   5  -1 -13   12.50    5.60
  -5   1  13   12.10    6.60
  -5   1  13   -4.60    5.00
  -5   1  13    3.70    4.30
   5   1 -13    5.10    6.40
  -4  -1  13   19.50   10.80
  -4  -1  13   15.50    4.70
  -4  -1  13    2.90    5.50
  -4   1  13   -0.60    5.50
  -4   1  13    2.00    4.30
   4   1 -13   -4.60    6.70
  -4   1  13    7.40    5.60
   3  -1 -13   13.00    6.00
  -3  -1  13   24.00    5.70
  -3  -1  13   -2.50    8.70
  -3  -1  13   13.30    7.30
   3  -1 -13    9.40    5.90
  -3  -1  13   16.50   10.40
  -3   1  13   16.30    6.30
  -3   1  13    6.10    5.10
  -3   1  13    5.80    4.20
   3   1 -13   17.00    7.80
   2  -1 -13  332.87   18.30
  -2  -1  13  341.17   20.00
  -2  -1  13  331.57   16.40
   2  -1 -13  338.67   18.00
  -2  -1  13  340.77   21.10
  -2   1  13  343.57   15.70
  -2   1  13  307.67   19.40
   2   1 -13  346.47   20.20
  -2   1  13  355.86   12.90
  -2   1  13  321.67   17.30
  -2   1  13  290.57   21.00
   1  -1 -13   27.70    6.70
  -1  -1  13   33.20    2.40
  -1  -1  13   32.80    5.90
  -1  -1  13   19.30    8.40
   1  -1 -13   39.80    7.50
  -1  -1  13   25.70    7.10
  -1   1  13   40.60    6.60
   1   1 -13   32.00    9.00
  -1   1  13   34.40    2.90
  -1   1  13   14.00    8.20
  -1   1  13   37.20    5.80
   0  -1 -13   42.00    7.60
   0  -1 -13   27.10    7.70
   0  -1  13   26.50    7.00
   0  -1  13   44.80    8.30
   0  -1  13   41.80    2.50
   0   1 -13   37.40    9.90
   0   1  13   22.60    7.60
   0   1 -13   51.29   11.00
   0   1  13   36.50    2.90
   1  -1  13   56.79    2.80
   1  -1  13   57.19    8.60
  -1  -1 -13   40.80    8.80
   1  -1  13   59.29    8.80
  -1  -1 -13   48.30    7.50
   1   1  13   41.40    7.40
   1   1  13   40.40   10.70
   1   1  13   68.49    9.30
   1   1  13   57.89    3.60
  -1   1 -13   44.90   10.80
   2  -1  13   48.50    8.70
   2  -1  13   52.99    2.70
  -2  -1 -13   52.09    8.20
   2  -1  13   63.59   10.00
  -2  -1 -13   60.39   11.30
   2  -1  13   49.80    2.30
   2  -1  13   64.99   10.10
   2   1  13   55.49    3.50
  -2   1 -13   65.19   11.00
   2   1  13   57.89    7.90
   2   1  13   42.60    7.60
   2   1  13   47.90    9.60
  -3  -1 -13  -19.40   12.20
   3  -1  13   -9.70    4.90
  -3  -1 -13    2.30    6.50
   3  -1  13    3.20    5.40
   3  -1  13    3.00    7.80
   3   1  13    1.20    1.60
   3   1  13    6.60    5.40
  -3   1 -13  -14.50    9.70
   3   1  13   10.20    7.40
   4  -1  13  249.38   14.80
   4  -1  13  236.58   15.90
   4  -1  13  235.88   15.50
   4   1  13  244.98   15.60
   4   1  13  211.98   16.00
   4   1  13  222.08    9.10
   5  -1  13    6.50    5.40
   5  -1  13    8.10    5.00
   5  -1  13    0.60    5.90
   5   1  13    3.50    5.90
   5   1  13   -1.50    5.40
   6  -1  13    5.70    5.80
   6  -1  13    9.80    5.50
   6  -1  13   12.10    4.70
   6   1  13    9.60    5.30
   6   1  13    9.80    5.20
   7  -1  13   11.10    4.50
   7  -1  13   20.50    5.20
   7   1  13   11.50    5.00
   7   1  13   18.20    5.50
   8  -1  13   14.20    4.10
   8  -1  13   13.50    3.60
   8   1  13   15.50    4.60
   8   1  13   16.50    4.50
 -15  -2  13   36.80    5.80
  15   2 -13   40.80    5.50
 -14  -2  13   11.00    5.00
  14  -2 -13    8.70    5.60
  14   2 -13    1.30    5.60
  13  -2 -13   46.90    7.20
 -13  -2  13   41.70    7.00
  13   2 -13   37.10    6.30
  12  -2 -13   11.90    6.80
 -12  -2  13    9.60    5.80
 -12   2  13   20.40   10.60
  12   2 -13    8.80    5.10
 -11  -2  13    7.60    6.00
  11  -2 -13  -11.50    7.10
  11  -2 -13   11.80    8.10
  11   2 -13    3.10    5.10
 -11   2  13   -5.20    8.70
 -10  -2  13  104.89   11.80
  10  -2 -13  114.59   12.40
  10   2 -13  110.69   12.00
   9  -2 -13   -2.00    5.90
   9  -2 -13    4.00    8.50
  -9  -2  13    4.00    7.80
  -9  -2  13    9.80    5.80
  -9   2  13   14.20    7.90
  -9   2  13    3.70    7.10
   9   2 -13    3.60    5.80
  -8  -2  13    8.90    6.10
  -8  -2  13    3.00    7.20
   8  -2 -13    8.50    7.60
   8  -2 -13    2.40    5.70
  -8   2  13    6.00    6.50
   8   2 -13    5.50    6.10
  -8   2  13   -1.70    7.80
  -7  -2  13  193.98   14.60
   7  -2 -13  219.28   14.90
  -7  -2  13  212.48   13.80
   7  -2 -13  202.08   14.40
  -7   2  13  197.18   16.60
   7   2 -13  242.28   16.00
  -7   2  13  201.18   13.70
  -6  -2  13  919.01   37.10
  -6  -2  13  896.61   35.00
   6  -2 -13  945.61   37.50
   6  -2 -13  912.31   37.00
  -6   2  13  877.81   36.50
   6   2 -13  896.41   38.00
  -6   2  13  937.11   36.00
  -6   2  13  888.31   37.80
  -5  -2  13  131.09   11.50
   5  -2 -13  132.79   11.60
   5  -2 -13  115.49   11.50
  -5  -2  13  117.09   13.50
   5   2 -13  110.39   13.80
  -5   2  13  116.49   10.20
  -5   2  13  107.49    9.90
  -5   2  13  103.99   12.60
  -4  -2  13  156.38   17.20
   4  -2 -13  168.18   12.70
  -4  -2  13  173.68   12.40
   4  -2 -13  175.78   13.00
  -4   2  13  161.18   11.60
  -4   2  13  184.18   13.10
  -4   2  13  173.98   11.50
   4   2 -13  167.78   15.80
   3  -2 -13  107.39   11.10
  -3  -2  13   86.49    9.80
  -3  -2  13   97.49   14.50
   3  -2 -13   86.69   10.00
  -3   2  13  109.69    9.20
   3   2 -13  105.09   15.20
  -3   2  13   78.59    9.80
  -3   2  13  110.09   11.20
  -3   2  13  100.09    5.20
  -2  -2  13   62.49    9.90
   2  -2 -13   66.79    9.80
  -2  -2  13   57.29    8.70
  -2  -2  13   83.19   11.30
   2  -2 -13   72.29   10.20
  -2   2  13   65.99    9.70
   2   2 -13   68.59   11.10
  -2   2  13   68.79    8.20
  -2   2  13   72.79    8.00
  -2   2  13   71.79    4.50
  -1  -2  13  169.68   16.50
   1  -2 -13  177.58   13.10
  -1  -2  13  151.48   11.30
   1  -2 -13  158.08   12.60
  -1  -2  13  173.28    6.40
  -1  -2  13  170.28   15.00
   1  -2 -13  142.39   16.10
   1   2 -13  131.59   14.20
  -1   2  13  158.38   13.90
  -1   2  13  157.38   11.10
  -1   2  13  169.98    7.40
   0  -2 -13  159.78   12.40
   0  -2  13  153.18    5.40
   0  -2  13  147.09   13.80
   0  -2  13  170.98   14.60
   0  -2 -13  148.69   13.00
   0  -2  13  143.79    5.50
   0   2  13  128.99   16.50
   0   2  13  157.18    6.90
   0   2  13  126.09   13.70
  -1  -2 -13   28.20    6.70
   1  -2  13   32.30    7.00
   1  -2  13   29.20    7.00
  -1  -2 -13   33.40    8.50
   1   2  13   36.60    9.40
   1   2  13   36.50    3.30
   2  -2  13   -2.90    7.80
   2  -2  13   -3.80    5.30
  -2  -2 -13   -1.80    5.30
   2  -2  13    9.00    6.00
  -2  -2 -13    9.70    8.80
   2   2  13    7.90    7.20
   2   2  13   -2.70    5.60
   2   2  13    5.20    1.90
   3  -2  13  263.07   16.70
   3  -2  13  281.07   16.80
   3  -2  13  263.97   16.50
  -3  -2 -13  309.97   21.50
   3   2  13  255.67   16.70
   3   2  13  269.17   10.90
   3   2  13  260.87   17.50
   4  -2  13  154.78   12.90
   4  -2  13  144.99   12.90
   4  -2  13  159.78   12.20
   4   2  13  142.19   12.70
   4   2  13  180.08   13.80
   4   2  13  138.39    6.80
   5  -2  13   13.80    5.20
   5  -2  13   19.40    5.70
   5  -2  13   26.80    5.20
   5   2  13   23.70    5.80
   5   2  13   25.20    6.10
   6  -2  13   -0.90    3.60
   6  -2  13    1.90    4.20
   6  -2  13    8.20    4.90
   6   2  13    2.50    5.30
   6   2  13    7.50    5.40
   7  -2  13   11.30    4.00
   7  -2  13   21.20    4.90
   7   2  13   14.50    5.00
   7   2  13    7.80    4.90
   8  -2  13    3.70    3.00
   8  -2  13    3.80    3.90
   8   2  13    4.50    4.30
   8   2  13    2.30    3.70
 -14  -3  13   10.90    4.00
  14   3 -13   13.00    4.90
 -14   3  13   11.00    3.30
 -13  -3  13    5.80    4.10
  13   3 -13    1.80    4.30
 -12  -3  13    6.60    4.80
  12   3 -13   11.10    4.70
 -11  -3  13    7.80    5.00
  11   3 -13    8.20    5.40
 -11   3  13   18.40   10.80
 -10  -3  13   27.00    5.70
  10   3 -13   36.40    6.80
 -10   3  13   30.40    9.50
  -9  -3  13    5.60    5.20
   9  -3 -13   -8.10    6.80
  -9   3  13   10.90    8.80
   9   3 -13   14.50    6.30
  -8  -3  13  191.48   13.50
   8  -3 -13  181.98   15.70
   8  -3 -13  163.58   13.70
  -8   3  13  202.98   16.60
  -8   3  13  182.18   12.20
   8   3 -13  187.28   14.80
  -8   3  13  187.98   15.10
  -7  -3  13  146.19   19.40
  -7  -3  13  194.68   13.80
   7  -3 -13  204.88   14.60
   7  -3 -13  210.18   14.30
  -7   3  13  210.78   14.90
  -7   3  13  207.08   16.30
   7   3 -13  217.68   15.70
  -7   3  13  195.78   12.50
   6  -3 -13  103.39   11.40
  -6  -3  13  126.99   11.00
  -6  -3  13  122.69   16.60
   6  -3 -13  114.39   12.10
   6   3 -13  106.69   13.60
  -6   3  13  101.09   13.30
  -6   3  13   92.99    9.40
  -6   3  13   82.09   11.30
  -5  -3  13 1400.36   57.59
   5  -3 -13 1445.56   55.19
  -5  -3  13 1492.45   55.09
   5  -3 -13 1488.55   55.99
  -5   3  13 1465.95   54.69
   5   3 -13 1454.95   56.89
  -5   3  13 1445.46   56.59
  -5   3  13 1501.85   55.69
  -4  -3  13    3.10    5.20
  -4  -3  13    0.20    7.70
   4  -3 -13    1.20    6.10
   4  -3 -13    0.20    5.00
   4   3 -13   -2.20    8.20
  -4   3  13    1.60    4.30
  -4   3  13   -3.50    3.60
  -4   3  13   -6.60    6.50
  -4   3  13    4.40    5.40
  -3  -3  13   53.99    6.80
   3  -3 -13   43.80    6.70
  -3  -3  13   29.90    7.80
  -3   3  13   45.50    6.30
  -3   3  13   50.29    5.30
   3   3 -13   56.29   10.30
  -3   3  13   29.20    7.30
  -3   3  13   49.20    7.40
  -2  -3  13   41.20    2.40
  -2  -3  13   45.30    2.20
   2  -3 -13   49.80    7.10
  -2  -3  13   48.90    6.30
   2  -3 -13   45.20    7.40
  -2  -3  13   31.80    7.40
   2  -3 -13   42.50    9.00
   2   3 -13   49.40   11.50
  -2   3  13   35.90    6.30
  -2   3  13   41.70    6.40
  -2   3  13   48.60    4.70
   1  -3 -13   51.09   10.30
   1  -3 -13   41.90    7.40
   1  -3 -13   42.80    6.50
  -1  -3  13   44.70    8.60
  -1  -3  13   50.89    9.20
  -1   3  13   44.30    6.70
  -1   3  13   48.00    7.30
   0  -3 -13   25.10   10.60
   0  -3  13   20.60    7.40
   0  -3 -13   18.50    7.60
   0  -3 -13   20.10    5.90
   0  -3  13   12.10    6.80
   0   3  13   15.80    6.70
   0   3  13   12.10    2.60
   1  -3  13   59.69    8.80
  -1  -3 -13   61.19   10.40
  -1  -3 -13   57.29    7.50
  -1  -3 -13   52.99   12.10
   1  -3  13   38.90    7.40
   1   3  13   44.80    4.30
   1   3  13   53.69    8.50
   2  -3  13   97.79   11.40
  -2  -3 -13   96.29   15.40
  -2  -3 -13   64.59   10.70
   2  -3  13  100.79   11.00
   2  -3  13   87.69   13.20
   2   3  13   85.99   12.80
   2   3  13   85.39    5.70
   3  -3  13    4.50    5.20
   3  -3  13    2.50    6.50
   3  -3  13    2.80    5.00
   3   3  13   -0.80    6.40
   3   3  13    1.00    2.60
   3   3  13   11.70    4.90
   4  -3  13   -3.90    4.10
   4  -3  13   -2.20    4.40
   4  -3  13    0.40    5.70
   4   3  13    5.20    5.80
   4   3  13    3.50    4.90
   5  -3  13   -2.20    3.50
   5  -3  13   -0.90    3.70
   5  -3  13    6.80    5.30
   5   3  13   -3.00    5.00
   5   3  13   -2.90    5.00
   6  -3  13   -4.50    4.40
   6  -3  13    3.20    4.10
   6  -3  13    0.60    3.30
   6   3  13   -1.80    4.80
   6   3  13    2.30    4.70
   7  -3  13    9.40    4.10
   7  -3  13    8.30    3.40
   7   3  13   11.40    5.40
   7   3  13   12.90    4.30
  13  -4 -13   57.89    5.60
 -13  -4  13   42.00    6.10
  13   4 -13   63.89    7.00
 -13   4  13   72.49    6.60
 -12  -4  13    9.30    4.00
  12   4 -13   14.70    4.70
 -12   4  13   20.90    4.20
 -11  -4  13    9.30    4.50
 -11   4  13    7.60    3.90
  11   4 -13   15.60    5.20
 -10  -4  13   89.69    8.70
  10   4 -13   81.59    9.90
 -10   4  13   68.79    7.90
  -9  -4  13    0.00    4.50
   9   4 -13    4.00    5.60
  -9   4  13   -1.80   10.30
  -9   4  13    1.60    3.70
  -8  -4  13   28.30    9.40
  -8  -4  13   35.70    6.10
  -8   4  13   40.40    9.90
   8   4 -13   36.40    7.10
  -8   4  13   34.50    5.20
   7  -4 -13    6.40    6.80
  -7  -4  13   15.40    5.50
  -7  -4  13   32.30    8.90
  -7   4  13    4.30    8.40
   7   4 -13    7.30    6.70
  -7   4  13   10.80    4.10
  -6  -4  13  127.69   11.30
   6  -4 -13  146.19   12.20
  -6  -4  13  115.89   15.00
   6  -4 -13  141.29   14.00
  -6   4  13  128.79   15.00
  -6   4  13  132.79   13.70
  -6   4  13  123.09    9.90
   6   4 -13  142.19   14.50
  -5  -4  13   29.30    6.10
   5  -4 -13   40.90    8.10
  -5  -4  13   27.40    7.60
   5  -4 -13   43.30    6.60
   5   4 -13   36.60    8.80
  -5   4  13   35.10    5.50
  -5   4  13   16.70    7.40
   4  -4 -13   -6.30    5.60
  -4  -4  13   -0.30    6.90
  -4  -4  13   -2.20    5.20
   4  -4 -13    3.50    5.20
   4  -4 -13    1.90    6.60
  -4   4  13    1.70    4.30
  -4   4  13    3.90    6.70
   4   4 -13   -2.40    8.50
   3  -4 -13    2.10    5.10
  -3  -4  13   -2.90    5.70
  -3  -4  13    5.60    6.20
   3  -4 -13    0.80    6.00
   3  -4 -13    5.40    6.80
   3   4 -13   -3.80    9.60
  -3   4  13    1.40    6.20
  -3   4  13   10.10    4.60
   2  -4 -13   45.10    8.50
   2  -4 -13   78.79   11.60
   2  -4 -13   74.99    9.60
  -2  -4  13   76.39   11.40
  -2   4  13   65.69    8.80
  -2   4  13   68.49   10.70
   1  -4 -13    5.60    4.60
   1  -4 -13   14.30    7.20
   1  -4 -13    3.60    7.50
  -1  -4  13   -1.90    6.00
  -1   4  13    0.00    6.90
  -1   4  13   -8.60    4.60
   0  -4  13    4.50    6.10
   0  -4 -13   10.60    7.50
   0  -4  13    1.30    6.20
   0  -4 -13    0.60    8.00
   0   4  13   -2.40    5.30
   0   4  13    1.80    3.90
   1  -4  13   38.70    6.60
  -1  -4 -13   56.39    9.60
   1  -4  13   46.20    7.10
   1   4  13   30.90    4.50
   1   4  13   45.90    7.10
   2  -4  13   92.89   11.80
   2  -4  13   96.19   11.40
   2  -4  13  125.89   10.70
  -2  -4 -13  116.49   15.80
   2   4  13  102.59   12.70
   3  -4  13   17.00    4.60
   3  -4  13   24.00    6.20
   3  -4  13   20.80    5.30
  -3  -4 -13   42.10   10.40
   3   4  13   33.10    6.30
   4  -4  13    3.60    4.50
   4  -4  13    2.70    3.70
  -4  -4 -13    7.40   11.20
   4  -4  13   -0.80    5.30
   4   4  13    1.50    5.00
   4   4  13   -1.90    5.10
   5  -4  13   13.20    4.00
   5  -4  13   14.30    4.90
   5  -4  13   14.60    4.00
   5   4  13   16.70    5.30
   5   4  13   20.10    5.80
   6  -4  13    3.30    3.90
   6  -4  13    0.40    3.10
   6  -4  13    2.30    3.50
   6   4  13    3.90    4.00
   6   4  13   -2.70    5.00
   7  -4  13   20.90    3.70
   7  -4  13    9.70    3.10
   7   4  13   12.90    3.80
   7   4  13    8.30    5.60
  12  -5 -13   13.40    3.20
 -12  -5  13   10.70    3.50
 -12   5  13   21.10    3.70
  12   5 -13   10.00    3.90
 -11  -5  13   -0.60    3.40
  11  -5 -13    2.90    3.20
 -11   5  13    5.00    3.20
  11   5 -13    6.30    4.10
  10  -5 -13   -1.60    3.20
 -10  -5  13    2.50    3.70
 -10   5  13   -0.10    3.20
  10   5 -13    3.10    4.60
  -9  -5  13   25.20    8.80
   9  -5 -13   25.00    4.40
  -9  -5  13   20.90    4.80
   9   5 -13   32.40    6.30
  -9   5  13   28.70    4.70
  -8  -5  13  152.38   10.60
   8  -5 -13  151.68   10.20
  -8  -5  13  153.18   14.70
   8   5 -13  160.98   13.10
  -8   5  13  154.68   10.40
   7  -5 -13   24.50    5.20
  -7  -5  13   28.60    7.30
  -7  -5  13   33.60    5.70
  -7   5  13   26.90    4.90
   7   5 -13   37.40    7.40
  -6  -5  13    5.20    4.90
  -6  -5  13    6.80    6.20
   6  -5 -13   12.30    4.80
  -6   5  13    2.10    3.60
   6   5 -13    7.40    7.20
   5  -5 -13   16.30    5.30
  -5  -5  13   12.50    5.00
  -5  -5  13   20.90    7.00
   5   5 -13   17.40    8.50
  -5   5  13   12.10    4.10
  -4  -5  13  266.97   17.70
   4  -5 -13  271.67   15.10
  -4   5  13  257.37   14.10
   4   5 -13  259.07   18.70
  -3  -5  13   28.70    7.60
   3  -5 -13   14.50    5.40
  -3   5  13   26.50    5.00
   2  -5 -13   14.60    5.80
  -2  -5  13   19.00    6.80
  -2   5  13   18.60    4.60
  -1  -5  13   -2.10    4.70
   1  -5 -13    2.10    5.60
  -1   5  13   -0.90    4.10
   0  -5  13   22.50    5.70
   0  -5  13   35.10   11.70
   0  -5 -13   33.70    6.80
   0   5  13   28.40    5.40
   1  -5  13   14.50    6.00
  -1  -5 -13   20.80    6.70
   1  -5  13   11.50    5.50
   1   5  13   10.50    4.80
  -2  -5 -13   18.30    6.60
   2  -5  13   17.40    5.10
   2  -5  13   13.50    5.50
   2   5  13   14.60    5.90
   3  -5  13   22.30    4.90
   3  -5  13   33.90    6.40
  -3  -5 -13   21.70    7.20
   3  -5  13   26.30    4.70
   3   5  13   32.10    5.90
   3   5  13   28.90    5.60
   4  -5  13    8.80    3.60
   4  -5  13    7.40    4.10
  -4  -5 -13    1.60    7.70
   4  -5  13    2.50    5.00
   4   5  13    4.70    4.70
   4   5  13    9.50    4.20
  -5  -5 -13    6.20    9.00
   5  -5  13    0.30    2.90
   5  -5  13    5.70    4.40
   5  -5  13    3.10    3.50
   5   5  13   -1.50    4.70
   5   5  13   -0.80    3.70
 -10  -6  13    8.00    3.30
  10  -6 -13    7.80    3.00
 -10   6  13    2.70    3.00
  10   6 -13    1.70    4.30
  -9  -6  13    4.60    3.60
  -9  -6  13   -6.70    7.20
   9  -6 -13    0.20    3.00
   9   6 -13    7.40    4.90
  -9   6  13    5.40    3.20
   8  -6 -13   -1.70    3.20
  -8  -6  13    4.30    3.90
  -8  -6  13    0.20    5.70
   8   6 -13    5.20    5.40
  -8   6  13    0.70    3.20
  -7  -6  13    3.80    5.40
   7  -6 -13    8.80    3.60
   7   6 -13   15.50    6.30
  -7   6  13    3.30    3.50
   6  -6 -13    0.80    3.60
  -6  -6  13   -1.20    5.20
  -6   6  13   -2.20    3.30
   6   6 -13   11.40    6.80
  -5  -6  13   65.39   10.10
   5  -6 -13   57.09    7.40
   5   6 -13   61.29    9.10
  -5   6  13   65.09    7.10
   4  -6 -13   12.60    4.50
  -4  -6  13    5.70    5.10
  -4   6  13   13.40    4.10
  -3  -6  13   59.59    9.40
   3  -6 -13   60.29    7.40
  -3   6  13   57.59    7.30
  -2  -6  13  153.48   12.10
   2  -6 -13  144.09   10.40
  -2   6  13  148.99   10.00
  -1  -6  13    3.60    5.00
   1  -6 -13   -2.20    4.10
  -1   6  13   -2.10    3.60
   0  -6  13    8.30    4.80
   0  -6 -13   13.40    4.70
   0   6  13   13.40    4.20
   1  -6  13   26.30    5.40
  -1  -6 -13   11.00    4.60
   1   6  13   17.50    4.60
   2  -6  13    1.70    3.90
   2  -6  13   -2.10    5.70
  -2  -6 -13   -4.00    4.50
   2   6  13   -0.20    4.80
   2   6  13    0.90    4.50
  -3  -6 -13    4.90    4.80
[truncated: 74,602 more chars]
