# Supplementary material for: Zinc chloride-catalyzed cyclizative 1,2-rearrangement enables facile access to morpholinones bearing aza-quaternary carbons
Source: Commun Chem. 2023 Oct 7;6:216. doi: 10.1038/s42004-023-01016-y (PMC10560277; doi:10.1038/s42004-023-01016-y)
Supplement: Supplementary file 4 — Supplementary Data 2 [file 42004_2023_1016_MOESM4_ESM.cif]

 
data_a_a
 
_audit_creation_method            'SHELXL-2018/3'
_shelx_SHELXL_version_number      '2018/3'
_chemical_name_systematic         ?
_chemical_name_common             ?
_chemical_melting_point           ?
_chemical_formula_moiety          'C21 H23 N O5'
_chemical_formula_sum
 'C21 H23 N O5' 
_chemical_formula_weight          369.40

loop_
 _atom_type_symbol
 _atom_type_description
 _atom_type_scat_dispersion_real
 _atom_type_scat_dispersion_imag
 _atom_type_scat_source
 'C'  'C'   0.0181   0.0091
 'International Tables Vol C Tables 4.2.6.8 and 6.1.1.4'
 'H'  'H'   0.0000   0.0000
 'International Tables Vol C Tables 4.2.6.8 and 6.1.1.4'
 'N'  'N'   0.0311   0.0180
 'International Tables Vol C Tables 4.2.6.8 and 6.1.1.4'
 'O'  'O'   0.0492   0.0322
 'International Tables Vol C Tables 4.2.6.8 and 6.1.1.4'
 
_space_group_crystal_system       orthorhombic
_space_group_IT_number            19
_space_group_name_H-M_alt         'P 21 21 21'
_space_group_name_Hall            'P 2ac 2ab'
 
_shelx_space_group_comment
;
The symmetry employed for this shelxl refinement is uniquely defined
by the following loop, which should always be used as a source of
symmetry information in preference to the above space-group names.
They are only intended as comments.
;
 
loop_
 _space_group_symop_operation_xyz
 'x, y, z'
 '-x+1/2, -y, z+1/2'
 '-x, y+1/2, -z+1/2'
 'x+1/2, -y+1/2, -z'
 
_cell_length_a                    8.3680(2)
_cell_length_b                    13.7815(3)
_cell_length_c                    16.1830(4)
_cell_angle_alpha                 90
_cell_angle_beta                  90
_cell_angle_gamma                 90
_cell_volume                      1866.28(8)
_cell_formula_units_Z             4
_cell_measurement_temperature     173(2)
_cell_measurement_reflns_used     9861
_cell_measurement_theta_min        4.21
_cell_measurement_theta_max       68.48
 
_exptl_crystal_description        block
_exptl_crystal_colour             colourless
_exptl_crystal_density_meas       ?
_exptl_crystal_density_method     ?
_exptl_crystal_density_diffrn     1.315          
_exptl_crystal_F_000              784
_exptl_transmission_factor_min    ?
_exptl_transmission_factor_max    ?
_exptl_crystal_size_max           0.150
_exptl_crystal_size_mid           0.140
_exptl_crystal_size_min           0.120
_exptl_absorpt_coefficient_mu     0.771
_shelx_estimated_absorpt_T_min    0.893
_shelx_estimated_absorpt_T_max    0.913
_exptl_absorpt_correction_type    multi-scan
_exptl_absorpt_correction_T_min   0.6297
_exptl_absorpt_correction_T_max   0.7531
_exptl_absorpt_process_details    
;
SADABS-2016/2 - Bruker AXS area detector scaling and absorption correction
;
_exptl_absorpt_special_details    ?
_diffrn_ambient_temperature       173(2)
_diffrn_radiation_wavelength      1.54178
_diffrn_radiation_type            CuK\a
_diffrn_source                    ?
_diffrn_measurement_device_type   'Bruker D8 VENTURE'
_diffrn_measurement_method        '\f and \w scans'
_diffrn_detector_area_resol_mean  ?
_diffrn_reflns_number             25075
_diffrn_reflns_av_unetI/netI      0.0227
_diffrn_reflns_av_R_equivalents   0.0413
_diffrn_reflns_limit_h_min        -9
_diffrn_reflns_limit_h_max        10
_diffrn_reflns_limit_k_min        -16
_diffrn_reflns_limit_k_max        16
_diffrn_reflns_limit_l_min        -19
_diffrn_reflns_limit_l_max        19
_diffrn_reflns_theta_min          4.213
_diffrn_reflns_theta_max          68.471
_diffrn_reflns_theta_full         67.679
_diffrn_measured_fraction_theta_max   0.998
_diffrn_measured_fraction_theta_full  0.998
_diffrn_reflns_Laue_measured_fraction_max    0.998
_diffrn_reflns_Laue_measured_fraction_full   0.998
_diffrn_reflns_point_group_measured_fraction_max   0.998
_diffrn_reflns_point_group_measured_fraction_full  0.998
_reflns_number_total              3426
_reflns_number_gt                 3268
_reflns_threshold_expression      'I > 2\s(I)'
_reflns_Friedel_coverage          0.737
_reflns_Friedel_fraction_max      0.997
_reflns_Friedel_fraction_full     0.998
 
_reflns_special_details
;
 Reflections were merged by SHELXL according to the crystal
 class for the calculation of statistics and refinement.
 
 _reflns_Friedel_fraction is defined as the number of unique
 Friedel pairs measured divided by the number that would be
 possible theoretically, ignoring centric projections and
 systematic absences.
;
 
_computing_data_collection        ?
_computing_cell_refinement        ?
_computing_data_reduction         ?
_computing_structure_solution     'SHELXT 2018/2 (Sheldrick, 2018)'
_computing_structure_refinement 'SHELXL-2018/3 (Sheldrick, 2018)'
_computing_molecular_graphics     ?
_computing_publication_material   ?
_refine_special_details           ?
_refine_ls_structure_factor_coef  Fsqd
_refine_ls_matrix_type            full
_refine_ls_weighting_scheme       calc
_refine_ls_weighting_details
'w=1/[\s^2^(Fo^2^)+(0.0473P)^2^+0.2646P] where P=(Fo^2^+2Fc^2^)/3'
_atom_sites_solution_primary      ?
_atom_sites_solution_secondary    ?
_atom_sites_solution_hydrogens    geom
_refine_ls_hydrogen_treatment     constr
_refine_ls_extinction_method      none
_refine_ls_extinction_coef        .
_refine_ls_abs_structure_details
;
 Flack x determined using 1362 quotients [(I+)-(I-)]/[(I+)+(I-)]
 (Parsons, Flack and Wagner, Acta Cryst. B69 (2013) 249-259).
;
_refine_ls_abs_structure_Flack    0.04(6)
_chemical_absolute_configuration  AD
_refine_ls_number_reflns          3426
_refine_ls_number_parameters      247
_refine_ls_number_restraints      0
_refine_ls_R_factor_all           0.0296
_refine_ls_R_factor_gt            0.0278
_refine_ls_wR_factor_ref          0.0759
_refine_ls_wR_factor_gt           0.0744
_refine_ls_goodness_of_fit_ref    1.019
_refine_ls_restrained_S_all       1.019
_refine_ls_shift/su_max           0.000
_refine_ls_shift/su_mean          0.000
 
loop_
 _atom_site_label
 _atom_site_type_symbol
 _atom_site_fract_x
 _atom_site_fract_y
 _atom_site_fract_z
 _atom_site_U_iso_or_equiv
 _atom_site_adp_type
 _atom_site_occupancy
 _atom_site_site_symmetry_order  
 _atom_site_calc_flag
 _atom_site_refinement_flags_posn
 _atom_site_refinement_flags_adp
 _atom_site_refinement_flags_occupancy
 _atom_site_disorder_assembly
 _atom_site_disorder_group
O2 O 0.78824(17) 0.14989(11) 0.12833(8) 0.0342(3) Uani 1 1 d . . . . .
C2 C 0.6491(2) 0.06761(14) 0.35439(12) 0.0297(4) Uani 1 1 d . . . . .
H2 H 0.762916 0.070451 0.373135 0.036 Uiso 1 1 calc R U . . .
O3 O 0.68501(18) 0.36347(10) 0.20702(9) 0.0349(3) Uani 1 1 d . . . . .
C3 C 0.6198(2) 0.19446(13) 0.24261(11) 0.0228(4) Uani 1 1 d . . . . .
O4 O 0.85949(16) 0.27297(10) 0.27967(9) 0.0335(3) Uani 1 1 d . . . . .
C4 C 0.7215(2) 0.12276(14) 0.19009(11) 0.0267(4) Uani 1 1 d . . . . .
O5 O 0.5791(2) 0.45964(11) 0.56688(9) 0.0394(4) Uani 1 1 d . . . . .
C5 C 0.5435(3) 0.02622(15) 0.42299(14) 0.0423(6) Uani 1 1 d . . . . .
H5A H 0.584677 -0.037296 0.439969 0.064 Uiso 1 1 calc R U . . .
H5B H 0.433907 0.019010 0.402526 0.064 Uiso 1 1 calc R U . . .
H5C H 0.544192 0.070409 0.470431 0.064 Uiso 1 1 calc R U . . .
C6 C 0.7225(2) 0.28882(14) 0.23992(11) 0.0263(4) Uani 1 1 d . . . . .
C7 C 0.9675(3) 0.35598(17) 0.28820(14) 0.0408(5) Uani 1 1 d . . . . .
H7A H 0.963043 0.395903 0.237393 0.049 Uiso 1 1 calc R U . . .
H7B H 1.078475 0.332376 0.294946 0.049 Uiso 1 1 calc R U . . .
C8 C 0.9231(3) 0.41653(18) 0.36051(15) 0.0482(6) Uani 1 1 d . . . . .
H8A H 1.001987 0.468408 0.367578 0.072 Uiso 1 1 calc R U . . .
H8B H 0.920584 0.376070 0.410286 0.072 Uiso 1 1 calc R U . . .
H8C H 0.817271 0.445099 0.351382 0.072 Uiso 1 1 calc R U . . .
C9 C 0.4609(2) 0.20440(13) 0.19501(11) 0.0244(4) Uani 1 1 d . . . . .
C10 C 0.3217(2) 0.16595(15) 0.22845(12) 0.0291(4) Uani 1 1 d . . . . .
H10 H 0.324616 0.135900 0.281266 0.035 Uiso 1 1 calc R U . . .
C11 C 0.1781(2) 0.17100(16) 0.18537(14) 0.0365(5) Uani 1 1 d . . . . .
H11 H 0.083646 0.144399 0.208820 0.044 Uiso 1 1 calc R U . . .
C12 C 0.1724(2) 0.21476(16) 0.10831(14) 0.0375(5) Uani 1 1 d . . . . .
H12 H 0.074230 0.218434 0.078987 0.045 Uiso 1 1 calc R U . . .
C13 C 0.3103(3) 0.25307(15) 0.07430(13) 0.0346(5) Uani 1 1 d . . . . .
H13 H 0.306528 0.283404 0.021622 0.041 Uiso 1 1 calc R U . . .
C14 C 0.4543(2) 0.24744(14) 0.11676(12) 0.0282(4) Uani 1 1 d . . . . .
H14 H 0.548835 0.272932 0.092534 0.034 Uiso 1 1 calc R U . . .
C15 C 0.5881(2) 0.23904(13) 0.38907(11) 0.0227(4) Uani 1 1 d . . . . .
C16 C 0.4951(2) 0.32163(13) 0.37589(11) 0.0244(4) Uani 1 1 d . . . . .
H16 H 0.433227 0.326328 0.326847 0.029 Uiso 1 1 calc R U . . .
C17 C 0.4908(2) 0.39749(13) 0.43290(12) 0.0273(4) Uani 1 1 d . . . . .
H17 H 0.429538 0.453981 0.421624 0.033 Uiso 1 1 calc R U . . .
C18 C 0.5763(2) 0.39026(14) 0.50614(11) 0.0279(4) Uani 1 1 d . . . . .
C19 C 0.6656(2) 0.30716(15) 0.52151(11) 0.0299(4) Uani 1 1 d . . . . .
H19 H 0.721610 0.300864 0.572307 0.036 Uiso 1 1 calc R U . . .
C20 C 0.6739(2) 0.23345(14) 0.46348(11) 0.0284(4) Uani 1 1 d . . . . .
H20 H 0.738576 0.178224 0.474203 0.034 Uiso 1 1 calc R U . . .
C21 C 0.5384(4) 0.55534(16) 0.54245(15) 0.0545(7) Uani 1 1 d . . . . .
H21A H 0.566630 0.600821 0.586642 0.082 Uiso 1 1 calc R U . . .
H21B H 0.423243 0.559007 0.531743 0.082 Uiso 1 1 calc R U . . .
H21C H 0.597056 0.572307 0.492080 0.082 Uiso 1 1 calc R U . . .
O1 O 0.73125(17) 0.03013(10) 0.21252(9) 0.0336(3) Uani 1 1 d . . . . .
N1 N 0.59499(18) 0.16421(11) 0.32871(9) 0.0240(3) Uani 1 1 d . . . . .
C1 C 0.6332(3) -0.00052(14) 0.28172(13) 0.0347(5) Uani 1 1 d . . . . .
H1A H 0.665385 -0.066651 0.298848 0.042 Uiso 1 1 calc R U . . .
H1B H 0.519935 -0.003078 0.264161 0.042 Uiso 1 1 calc R U . . .
 
loop_
 _atom_site_aniso_label
 _atom_site_aniso_U_11
 _atom_site_aniso_U_22
 _atom_site_aniso_U_33
 _atom_site_aniso_U_23
 _atom_site_aniso_U_13
 _atom_site_aniso_U_12
O2 0.0285(7) 0.0457(8) 0.0283(7) -0.0033(6) 0.0062(6) 0.0023(6)
C2 0.0340(10) 0.0245(9) 0.0307(10) 0.0002(7) 0.0002(8) 0.0038(8)
O3 0.0365(8) 0.0335(7) 0.0346(7) 0.0053(6) -0.0001(6) -0.0076(6)
C3 0.0199(8) 0.0259(9) 0.0227(8) -0.0019(7) 0.0008(7) -0.0004(7)
O4 0.0210(6) 0.0388(8) 0.0405(8) -0.0066(6) -0.0030(6) -0.0038(6)
C4 0.0180(8) 0.0342(10) 0.0279(9) -0.0063(8) -0.0015(7) 0.0004(7)
O5 0.0583(10) 0.0311(7) 0.0288(7) -0.0080(6) 0.0009(7) 0.0001(7)
C5 0.0643(16) 0.0265(10) 0.0362(11) 0.0025(9) 0.0116(11) 0.0013(10)
C6 0.0238(9) 0.0314(10) 0.0237(8) -0.0039(8) 0.0048(7) -0.0028(7)
C7 0.0261(9) 0.0508(13) 0.0454(12) -0.0104(10) 0.0027(9) -0.0155(9)
C8 0.0527(14) 0.0492(13) 0.0427(13) -0.0091(10) 0.0062(11) -0.0240(12)
C9 0.0204(8) 0.0250(8) 0.0277(9) -0.0068(7) -0.0008(7) 0.0024(7)
C10 0.0223(9) 0.0351(10) 0.0300(9) -0.0040(8) 0.0009(7) -0.0002(8)
C11 0.0199(9) 0.0440(11) 0.0457(12) -0.0081(10) 0.0013(8) -0.0005(8)
C12 0.0249(10) 0.0429(11) 0.0447(12) -0.0117(10) -0.0113(9) 0.0074(8)
C13 0.0383(11) 0.0335(10) 0.0319(10) -0.0036(8) -0.0094(9) 0.0077(9)
C14 0.0268(9) 0.0299(9) 0.0280(9) -0.0024(8) -0.0017(8) 0.0020(8)
C15 0.0225(8) 0.0246(8) 0.0211(8) 0.0010(7) 0.0033(7) -0.0024(7)
C16 0.0240(9) 0.0262(9) 0.0229(8) 0.0021(7) 0.0007(7) -0.0013(7)
C17 0.0289(9) 0.0255(9) 0.0274(9) 0.0022(7) 0.0052(8) 0.0005(7)
C18 0.0326(9) 0.0284(9) 0.0228(9) -0.0023(7) 0.0058(8) -0.0052(8)
C19 0.0326(10) 0.0346(10) 0.0226(9) -0.0004(7) -0.0039(8) -0.0009(8)
C20 0.0282(9) 0.0290(9) 0.0279(9) 0.0004(8) -0.0031(7) 0.0034(8)
C21 0.093(2) 0.0281(11) 0.0428(13) -0.0085(10) -0.0034(13) 0.0007(13)
O1 0.0354(7) 0.0307(7) 0.0347(7) -0.0058(6) 0.0070(6) 0.0061(6)
N1 0.0267(7) 0.0222(7) 0.0231(8) -0.0009(6) -0.0009(6) 0.0011(6)
C1 0.0418(11) 0.0266(9) 0.0357(11) -0.0029(8) 0.0070(9) 0.0003(8)
 
_geom_special_details
;
 All esds (except the esd in the dihedral angle between two l.s. planes)
 are estimated using the full covariance matrix.  The cell esds are taken
 into account individually in the estimation of esds in distances, angles
 and torsion angles; correlations between esds in cell parameters are only
 used when they are defined by crystal symmetry.  An approximate (isotropic)
 treatment of cell esds is used for estimating esds involving l.s. planes.
;
 
loop_
 _geom_bond_atom_site_label_1
 _geom_bond_atom_site_label_2
 _geom_bond_distance
 _geom_bond_site_symmetry_2
 _geom_bond_publ_flag
O2 C4 1.204(2) . ?
C2 N1 1.466(2) . ?
C2 C1 1.511(3) . ?
C2 C5 1.530(3) . ?
O3 C6 1.200(2) . ?
C3 N1 1.469(2) . ?
C3 C9 1.543(2) . ?
C3 C4 1.557(2) . ?
C3 C6 1.559(2) . ?
O4 C6 1.333(2) . ?
O4 C7 1.464(2) . ?
C4 O1 1.330(2) . ?
O5 C18 1.371(2) . ?
O5 C21 1.418(3) . ?
C7 C8 1.485(3) . ?
C9 C10 1.390(3) . ?
C9 C14 1.399(3) . ?
C10 C11 1.391(3) . ?
C11 C12 1.386(3) . ?
C12 C13 1.383(3) . ?
C13 C14 1.389(3) . ?
C15 C16 1.395(2) . ?
C15 C20 1.404(3) . ?
C15 N1 1.422(2) . ?
C16 C17 1.395(3) . ?
C17 C18 1.388(3) . ?
C18 C19 1.390(3) . ?
C19 C20 1.385(3) . ?
O1 C1 1.451(2) . ?
 
loop_
 _geom_angle_atom_site_label_1
 _geom_angle_atom_site_label_2
 _geom_angle_atom_site_label_3
 _geom_angle
 _geom_angle_site_symmetry_1
 _geom_angle_site_symmetry_3
 _geom_angle_publ_flag
N1 C2 C1 108.44(16) . . ?
N1 C2 C5 111.45(17) . . ?
C1 C2 C5 106.38(17) . . ?
N1 C3 C9 112.15(14) . . ?
N1 C3 C4 114.52(15) . . ?
C9 C3 C4 104.77(14) . . ?
N1 C3 C6 109.94(14) . . ?
C9 C3 C6 112.76(15) . . ?
C4 C3 C6 102.29(14) . . ?
C6 O4 C7 116.64(16) . . ?
O2 C4 O1 119.76(17) . . ?
O2 C4 C3 120.63(18) . . ?
O1 C4 C3 119.59(16) . . ?
C18 O5 C21 116.39(16) . . ?
O3 C6 O4 125.41(18) . . ?
O3 C6 C3 125.70(17) . . ?
O4 C6 C3 108.89(16) . . ?
O4 C7 C8 111.03(18) . . ?
C10 C9 C14 118.75(17) . . ?
C10 C9 C3 119.62(16) . . ?
C14 C9 C3 121.57(16) . . ?
C9 C10 C11 120.67(19) . . ?
C12 C11 C10 120.15(19) . . ?
C13 C12 C11 119.71(18) . . ?
C12 C13 C14 120.37(18) . . ?
C13 C14 C9 120.36(18) . . ?
C16 C15 C20 117.45(16) . . ?
C16 C15 N1 120.63(16) . . ?
C20 C15 N1 121.92(16) . . ?
C17 C16 C15 121.66(17) . . ?
C18 C17 C16 119.85(17) . . ?
O5 C18 C17 124.81(18) . . ?
O5 C18 C19 115.91(17) . . ?
C17 C18 C19 119.28(17) . . ?
C20 C19 C18 120.63(17) . . ?
C19 C20 C15 121.05(17) . . ?
C4 O1 C1 117.10(14) . . ?
C15 N1 C2 118.45(14) . . ?
C15 N1 C3 116.84(14) . . ?
C2 N1 C3 118.86(14) . . ?
O1 C1 C2 111.70(16) . . ?
 
loop_
 _geom_torsion_atom_site_label_1
 _geom_torsion_atom_site_label_2
 _geom_torsion_atom_site_label_3
 _geom_torsion_atom_site_label_4
 _geom_torsion
 _geom_torsion_site_symmetry_1
 _geom_torsion_site_symmetry_2
 _geom_torsion_site_symmetry_3
 _geom_torsion_site_symmetry_4
 _geom_torsion_publ_flag
N1 C3 C4 O2 -158.68(16) . . . . ?
C9 C3 C4 O2 78.0(2) . . . . ?
C6 C3 C4 O2 -39.8(2) . . . . ?
N1 C3 C4 O1 23.1(2) . . . . ?
C9 C3 C4 O1 -100.16(18) . . . . ?
C6 C3 C4 O1 142.01(17) . . . . ?
C7 O4 C6 O3 4.3(3) . . . . ?
C7 O4 C6 C3 -176.13(15) . . . . ?
N1 C3 C6 O3 -124.12(19) . . . . ?
C9 C3 C6 O3 1.8(3) . . . . ?
C4 C3 C6 O3 113.8(2) . . . . ?
N1 C3 C6 O4 56.33(18) . . . . ?
C9 C3 C6 O4 -177.72(14) . . . . ?
C4 C3 C6 O4 -65.73(17) . . . . ?
C6 O4 C7 C8 83.9(2) . . . . ?
N1 C3 C9 C10 -13.7(2) . . . . ?
C4 C3 C9 C10 111.13(18) . . . . ?
C6 C3 C9 C10 -138.43(17) . . . . ?
N1 C3 C9 C14 169.35(15) . . . . ?
C4 C3 C9 C14 -65.9(2) . . . . ?
C6 C3 C9 C14 44.6(2) . . . . ?
C14 C9 C10 C11 -0.7(3) . . . . ?
C3 C9 C10 C11 -177.73(17) . . . . ?
C9 C10 C11 C12 -0.1(3) . . . . ?
C10 C11 C12 C13 0.2(3) . . . . ?
C11 C12 C13 C14 0.3(3) . . . . ?
C12 C13 C14 C9 -1.1(3) . . . . ?
C10 C9 C14 C13 1.2(3) . . . . ?
C3 C9 C14 C13 178.25(17) . . . . ?
C20 C15 C16 C17 2.0(3) . . . . ?
N1 C15 C16 C17 -177.75(16) . . . . ?
C15 C16 C17 C18 -2.2(3) . . . . ?
C21 O5 C18 C17 -22.0(3) . . . . ?
C21 O5 C18 C19 158.7(2) . . . . ?
C16 C17 C18 O5 -179.14(17) . . . . ?
C16 C17 C18 C19 0.2(3) . . . . ?
O5 C18 C19 C20 -178.61(18) . . . . ?
C17 C18 C19 C20 2.0(3) . . . . ?
C18 C19 C20 C15 -2.2(3) . . . . ?
C16 C15 C20 C19 0.2(3) . . . . ?
N1 C15 C20 C19 179.96(17) . . . . ?
O2 C4 O1 C1 -172.85(17) . . . . ?
C3 C4 O1 C1 5.4(2) . . . . ?
C16 C15 N1 C2 -160.61(17) . . . . ?
C20 C15 N1 C2 19.7(3) . . . . ?
C16 C15 N1 C3 46.6(2) . . . . ?
C20 C15 N1 C3 -133.16(18) . . . . ?
C1 C2 N1 C15 175.42(15) . . . . ?
C5 C2 N1 C15 58.6(2) . . . . ?
C1 C2 N1 C3 -32.3(2) . . . . ?
C5 C2 N1 C3 -149.09(17) . . . . ?
C9 C3 N1 C15 -95.10(17) . . . . ?
C4 C3 N1 C15 145.67(16) . . . . ?
C6 C3 N1 C15 31.2(2) . . . . ?
C9 C3 N1 C2 112.20(17) . . . . ?
C4 C3 N1 C2 -7.0(2) . . . . ?
C6 C3 N1 C2 -121.51(17) . . . . ?
C4 O1 C1 C2 -48.6(2) . . . . ?
N1 C2 C1 O1 61.2(2) . . . . ?
C5 C2 C1 O1 -178.85(18) . . . . ?
 
_refine_diff_density_max    0.158
_refine_diff_density_min   -0.151
_refine_diff_density_rms    0.034

_shelx_res_file
;
TITL a_a.res in P2(1)2(1)2(1)
    a_a.res
    created by SHELXL-2018/3 at 20:58:39 on 23-Feb-2023
REM Old TITL a in P2(1)2(1)2(1)
REM SHELXT solution in P2(1)2(1)2(1): R1 0.100, Rweak 0.021, Alpha 0.001
REM <I/s>   0.567 for   23 systematic absences,  Orientation as input
REM Flack x =  0.050 ( 0.060 ) from  1366 Parsons' quotients
REM Formula found by SHELXT:  C21 N O5
CELL  1.54178   8.3680  13.7815  16.1830   90.000   90.000   90.000
ZERR   4.000   0.0002   0.0003   0.0004    0.000    0.000    0.000
LATT -1
SYMM 1/2-X, -Y, 1/2+Z
SYMM -X, 1/2+Y, 1/2-Z
SYMM 1/2+X, 1/2-Y, -Z
SFAC C H N O
UNIT 84 92 4 20
ACTA
size 0.15 0.14 0.12
conf
TEMP -100.150
L.S. 10
BOND
LIST 6
FMAP 2
PLAN 20
WGHT    0.047300    0.264600
FVAR       0.98377
O2    4    0.788243    0.149892    0.128330    11.00000    0.02849    0.04572 =
         0.02827   -0.00333    0.00618    0.00227
C2    1    0.649143    0.067612    0.354385    11.00000    0.03401    0.02445 =
         0.03069    0.00020    0.00018    0.00378
AFIX  13
H2    2    0.762916    0.070451    0.373135    11.00000   -1.20000
AFIX   0
O3    4    0.685012    0.363473    0.207016    11.00000    0.03654    0.03346 =
         0.03458    0.00534   -0.00011   -0.00765
C3    1    0.619800    0.194464    0.242612    11.00000    0.01987    0.02589 =
         0.02271   -0.00192    0.00083   -0.00043
O4    4    0.859494    0.272971    0.279670    11.00000    0.02104    0.03878 =
         0.04054   -0.00663   -0.00301   -0.00384
C4    1    0.721539    0.122764    0.190087    11.00000    0.01796    0.03418 =
         0.02786   -0.00631   -0.00153    0.00035
O5    4    0.579064    0.459640    0.566879    11.00000    0.05827    0.03114 =
         0.02880   -0.00801    0.00093    0.00006
C5    1    0.543489    0.026215    0.422991    11.00000    0.06428    0.02652 =
         0.03621    0.00248    0.01158    0.00134
AFIX 137
H5A   2    0.584677   -0.037296    0.439969    11.00000   -1.50000
H5B   2    0.433907    0.019010    0.402526    11.00000   -1.50000
H5C   2    0.544192    0.070409    0.470431    11.00000   -1.50000
AFIX   0
C6    1    0.722462    0.288824    0.239920    11.00000    0.02379    0.03143 =
         0.02374   -0.00387    0.00475   -0.00276
C7    1    0.967499    0.355976    0.288197    11.00000    0.02615    0.05079 =
         0.04542   -0.01036    0.00265   -0.01549
AFIX  23
H7A   2    0.963043    0.395903    0.237393    11.00000   -1.20000
H7B   2    1.078475    0.332376    0.294946    11.00000   -1.20000
AFIX   0
C8    1    0.923059    0.416534    0.360505    11.00000    0.05268    0.04921 =
         0.04271   -0.00910    0.00623   -0.02401
AFIX 137
H8A   2    1.001987    0.468408    0.367578    11.00000   -1.50000
H8B   2    0.920584    0.376070    0.410286    11.00000   -1.50000
H8C   2    0.817271    0.445099    0.351382    11.00000   -1.50000
AFIX   0
C9    1    0.460927    0.204404    0.195010    11.00000    0.02041    0.02496 =
         0.02769   -0.00679   -0.00077    0.00240
C10   1    0.321688    0.165945    0.228453    11.00000    0.02232    0.03512 =
         0.02998   -0.00404    0.00089   -0.00015
AFIX  43
H10   2    0.324616    0.135900    0.281266    11.00000   -1.20000
AFIX   0
C11   1    0.178052    0.171001    0.185370    11.00000    0.01988    0.04403 =
         0.04574   -0.00806    0.00127   -0.00046
AFIX  43
H11   2    0.083646    0.144399    0.208820    11.00000   -1.20000
AFIX   0
C12   1    0.172389    0.214763    0.108315    11.00000    0.02486    0.04285 =
         0.04467   -0.01171   -0.01130    0.00739
AFIX  43
H12   2    0.074230    0.218434    0.078987    11.00000   -1.20000
AFIX   0
C13   1    0.310308    0.253073    0.074302    11.00000    0.03825    0.03346 =
         0.03195   -0.00361   -0.00940    0.00766
AFIX  43
H13   2    0.306528    0.283404    0.021622    11.00000   -1.20000
AFIX   0
C14   1    0.454332    0.247437    0.116757    11.00000    0.02678    0.02986 =
         0.02802   -0.00240   -0.00172    0.00201
AFIX  43
H14   2    0.548835    0.272932    0.092534    11.00000   -1.20000
AFIX   0
C15   1    0.588097    0.239041    0.389071    11.00000    0.02252    0.02461 =
         0.02107    0.00096    0.00334   -0.00238
C16   1    0.495146    0.321632    0.375888    11.00000    0.02402    0.02620 =
         0.02291    0.00209    0.00067   -0.00131
AFIX  43
H16   2    0.433227    0.326328    0.326847    11.00000   -1.20000
AFIX   0
C17   1    0.490832    0.397491    0.432903    11.00000    0.02893    0.02548 =
         0.02744    0.00216    0.00520    0.00050
AFIX  43
H17   2    0.429538    0.453981    0.421624    11.00000   -1.20000
AFIX   0
C18   1    0.576279    0.390260    0.506140    11.00000    0.03260    0.02840 =
         0.02277   -0.00231    0.00581   -0.00516
C19   1    0.665645    0.307157    0.521513    11.00000    0.03259    0.03459 =
         0.02257   -0.00039   -0.00390   -0.00087
AFIX  43
H19   2    0.721610    0.300864    0.572307    11.00000   -1.20000
AFIX   0
C20   1    0.673867    0.233446    0.463482    11.00000    0.02817    0.02903 =
         0.02793    0.00037   -0.00306    0.00341
AFIX  43
H20   2    0.738576    0.178224    0.474203    11.00000   -1.20000
AFIX   0
C21   1    0.538352    0.555338    0.542448    11.00000    0.09256    0.02806 =
         0.04275   -0.00847   -0.00345    0.00070
AFIX 137
H21A  2    0.566630    0.600821    0.586642    11.00000   -1.50000
H21B  2    0.423243    0.559007    0.531743    11.00000   -1.50000
H21C  2    0.597056    0.572307    0.492080    11.00000   -1.50000
AFIX   0
O1    4    0.731247    0.030133    0.212519    11.00000    0.03536    0.03073 =
         0.03471   -0.00583    0.00699    0.00611
N1    3    0.594993    0.164214    0.328708    11.00000    0.02674    0.02221 =
         0.02315   -0.00092   -0.00095    0.00114
C1    1    0.633187   -0.000518    0.281719    11.00000    0.04176    0.02656 =
         0.03565   -0.00291    0.00705    0.00032
AFIX  23
H1A   2    0.665385   -0.066651    0.298848    11.00000   -1.20000
H1B   2    0.519935   -0.003078    0.264161    11.00000   -1.20000
AFIX   0
HKLF 4


REM  a_a.res in P2(1)2(1)2(1)
REM wR2 = 0.075852, GooF = S = 1.01901, Restrained GooF = 1.01901 for all data
REM R1 = 0.027813 for 3268 Fo > 4sig(Fo) and 0.029642 for all 3426 data
REM 247 parameters refined using 0 restraints

END

WGHT      0.0380      0.3030

REM Highest difference peak  0.158,  deepest hole -0.151,  1-sigma level  0.034
Q1    1   0.6670  0.1590  0.2191  11.00000  0.05    0.16
Q2    1   1.0529  0.3339  0.3440  11.00000  0.05    0.16
Q3    1   0.5421  0.2027  0.2144  11.00000  0.05    0.15
Q4    1   0.6620  0.2391  0.2391  11.00000  0.05    0.13
Q5    1   0.5916  0.2943  0.3586  11.00000  0.05    0.11
Q6    1   1.0370  0.3606  0.2340  11.00000  0.05    0.11
Q7    1   0.4666  0.1940  0.1457  11.00000  0.05    0.11
Q8    1   0.4018  0.1202  0.1208  11.00000  0.05    0.11
Q9    1   0.5836  0.2217  0.4379  11.00000  0.05    0.10
Q10   1   0.3558  0.0210  0.2515  11.00000  0.05    0.10
Q11   1   0.4997  0.2602  0.3976  11.00000  0.05    0.09
Q12   1   1.1688  0.4907  0.3837  11.00000  0.05    0.09
Q13   1   0.4535  0.2478  0.1680  11.00000  0.05    0.09
Q14   1   1.1460  0.4401  0.3270  11.00000  0.05    0.09
Q15   1   0.6891  0.0353  0.4644  11.00000  0.05    0.09
Q16   1   0.7256  0.2068  0.6234  11.00000  0.05    0.09
Q17   1   0.8948  0.2071  0.2250  11.00000  0.05    0.09
Q18   1   0.8419  0.0764  0.0931  11.00000  0.05    0.09
Q19   1   0.6816  0.5831  0.4844  11.00000  0.05    0.09
Q20   1  -0.0059  0.1052  0.0938  11.00000  0.05    0.09
;
_shelx_res_checksum   29609

_shelx_hkl_file
;
   1   0   0   -0.10    0.40
   2   0   0    6.50    1.10
  -3   0   0    1.10    1.20
   3   0   0    0.20    1.10
  -4   0   0    9.60    2.10
   4   0   0    9.10    2.00
  -4   0   0    7.90    2.20
  -5   0   0    2.20    2.90
   5   0   0   -0.60    2.30
  -6   0   0  290.07   15.10
   7   0   0    4.00    5.10
   7   0   0  -14.30    5.60
   7   0   0   -2.40    6.10
  -7   0   0   -3.70    7.90
   7   0   0  -15.40    6.00
   7   0   0   10.70    6.00
   7   0   0    4.00    5.60
   7   0   0    5.30    6.30
   7   0   0   -7.10    5.90
   8   0   0  307.87   16.70
   8   0   0  295.87   17.40
   8   0   0  301.27   16.40
   8   0   0  320.77   17.10
   8   0   0  351.06   17.70
   8   0   0  314.27   16.20
   8   0   0  310.37   17.80
   8   0   0  302.27   16.10
   9   0   0    5.90    3.90
   9   0   0   -7.00    3.70
   9   0   0   -1.20    4.60
   9   0   0    3.90    4.20
   9   0   0    3.00    3.70
   9   0   0   -3.80    8.60
  10   0   0    8.90    2.70
  10   0   0    1.40    3.10
  10   0   0    7.70    4.00
  10   0   0    7.00    2.90
   0   1   0    0.30    0.20
   0   1   0   -0.40    0.30
   1   1   0  460.35   16.20
   1   1   0  477.45   15.90
  -1   1   0  469.05   15.90
   2  -1   0 3453.15  107.69
   2   1   0 3130.29  107.79
  -2   1   0 3047.40  107.19
   3  -1   0 2458.65   80.29
  -3   1   0 2251.17   79.59
   3   1   0 2412.56   80.49
  -4  -1   0  761.62   28.30
   4  -1   0  831.32   28.70
  -4   1   0  811.62   29.50
   4   1   0  822.42   28.90
  -5  -1   0    4.30    3.20
  -5  -1   0    3.90    2.90
  -5   1   0    2.70    2.90
   5   1   0   -1.10    2.30
  -6  -1   0  297.07   14.90
   6   1   0  274.27   13.50
  -6   1   0  290.47   15.10
   7  -1   0  439.76   20.50
   7  -1   0  443.46   20.70
   7  -1   0  448.36   20.70
   7  -1   0  456.25   21.50
   7  -1   0  427.96   20.70
   7  -1   0  438.16   21.80
   7  -1   0  469.85   22.00
   7  -1   0  422.86   21.10
   7   1   0  449.06   21.00
   7   1   0  419.56   20.30
   7   1   0  425.16   21.50
   7   1   0  435.26   20.80
   7   1   0  446.46   20.70
   7   1   0  444.26   21.50
  -7   1   0  444.96   22.30
   7   1   0  437.06   21.80
   7   1   0  438.66   21.40
   8  -1   0  508.05   23.50
   8  -1   0  503.95   26.50
   8  -1   0  501.95   23.10
   8  -1   0  471.55   22.10
   8  -1   0  494.75   22.40
   8  -1   0  472.95   22.90
   8  -1   0  508.55   23.00
   8   1   0  514.55   23.00
   8   1   0  494.45   22.90
   8   1   0  505.25   22.00
   8   1   0  521.65   23.30
   8   1   0  516.75   22.40
   8   1   0  490.75   22.20
   8   1   0  515.15   22.40
   8   1   0  481.25   23.10
   9  -1   0  162.78   10.70
   9  -1   0  168.58   11.00
   9  -1   0  169.68   10.30
   9  -1   0  154.98   10.40
   9  -1   0  151.58   11.50
   9   1   0  177.18   11.30
   9   1   0  158.38   10.20
   9   1   0  176.78   14.80
   9   1   0  164.98   10.40
   9   1   0  171.58   10.80
   9   1   0  174.18   10.40
  10  -1   0  195.78    9.30
  10  -1   0  181.08    8.60
  10  -1   0  170.88    8.60
  10   1   0  206.48    9.10
  10   1   0  181.28    8.90
  10   1   0  170.38    8.90
  10   1   0  181.68    9.30
  -1   2   0  731.23   25.00
  -1   2   0  707.03   25.30
   1   2   0  734.03   25.30
   1   2   0  759.32   25.20
  -2   2   0 2166.78   76.69
   2   2   0 2445.66   76.59
   2   2   0 2264.37   77.59
  -3   2   0  264.07   10.80
   3   2   0  259.07   10.40
  -4  -2   0  384.16   15.30
  -4   2   0  411.96   16.30
   4   2   0  404.36   15.50
  -5  -2   0 1268.47   45.30
  -5  -2   0 1215.28   44.60
   5   2   0 1293.87   45.20
  -5   2   0 1310.77   46.40
   6  -2   0  976.90   37.60
   6  -2   0 1025.50   39.10
   6  -2   0  878.51   41.20
   6  -2   0  982.40   38.00
   6  -2   0 1019.70   42.30
   6   2   0  951.70   37.50
   6   2   0  987.70   37.90
  -6   2   0  972.90   38.10
   6   2   0  987.10   39.20
   6   2   0 1027.70   40.30
   6   2   0 1025.30   39.30
   6   2   0 1013.90   39.10
   6   2   0  962.20   36.50
   6   2   0  999.90   38.40
   6   2   0  957.20   38.60
   7  -2   0    4.10    6.50
   7  -2   0    9.50    8.10
   7  -2   0    3.00    5.10
   7  -2   0   -6.70    5.40
   7  -2   0    4.30    6.00
   7  -2   0   -3.00    6.60
   7  -2   0   -6.40    5.60
   7   2   0    9.20    5.50
   7   2   0   -3.40    5.80
   7   2   0   -0.30    5.60
   7   2   0   -6.70    5.90
   7   2   0   -2.00    5.60
   7   2   0    4.10    4.90
  -7   2   0   -5.00    6.80
   7   2   0   -0.60    5.50
   7   2   0    6.00    6.00
   7   2   0    0.00    6.90
   8  -2   0  158.18   12.70
   8  -2   0  169.48   11.60
   8  -2   0  180.48   13.90
   8  -2   0  183.08   12.00
   8  -2   0  173.98   12.40
   8  -2   0  179.28   15.30
   8   2   0  181.58   11.70
   8   2   0  184.98   12.70
   8   2   0  164.58   12.50
   8   2   0  173.98   11.50
   8   2   0  162.68   11.70
   8   2   0  171.08   12.60
   8   2   0  149.88   11.80
   8   2   0  169.48   12.90
   9  -2   0    2.80    3.70
   9  -2   0   -0.70    3.50
   9  -2   0   -3.80    3.80
   9  -2   0   -5.10    5.20
   9  -2   0   -5.30    4.10
   9   2   0   -2.60    7.70
   9   2   0    0.20    3.30
   9   2   0   -0.20    4.10
   9   2   0    4.60    3.50
   9   2   0    1.40    6.40
   9   2   0    0.10    3.90
   9   2   0   -1.20    3.80
   9   2   0    2.50    3.90
  10  -2   0   18.80    3.40
  10  -2   0   10.30    2.90
  10  -2   0   13.20    3.00
  10   2   0   10.10    2.90
  10   2   0   19.00    3.20
  10   2   0   14.50    3.20
  10   2   0   10.40    3.40
   0   3   0    1.60    0.70
   1   3   0 5079.69  168.08
  -1   3   0 5171.28  168.68
  -1   3   0 4870.51  168.88
  -2   3   0   98.59    4.30
   2   3   0  107.09    4.50
   2   3   0  104.29    5.00
  -2   3   0  105.79    5.20
  -3   3   0  237.78   10.20
   3   3   0  231.88    9.80
  -4  -3   0    0.90    1.90
  -4   3   0    1.90    2.20
  -5  -3   0  282.47   13.00
  -5   3   0  306.07   14.40
   5   3   0  309.67   13.30
   6  -3   0    9.50    7.20
   6  -3   0    2.10    5.20
   6  -3   0    7.10    6.30
   6  -3   0   14.50    7.90
   6  -3   0    1.80    6.20
   6  -3   0   15.50    8.00
  -6   3   0   -3.00    4.40
   6   3   0   -0.50    3.90
   6   3   0   11.10    5.90
   6   3   0    8.80    6.50
   6   3   0    7.90    6.10
   6   3   0   -3.90    5.50
   6   3   0    8.80    6.00
   6   3   0   18.40    7.20
   6   3   0   17.20    5.80
   6   3   0    8.60    6.50
   7  -3   0 1124.79   43.60
   7  -3   0 1156.88   43.40
   7  -3   0 1126.09   44.20
   7  -3   0 1111.69   44.10
   7  -3   0 1143.79   44.10
   7  -3   0 1110.19   44.00
   7   3   0 1162.18   43.20
   7   3   0 1175.08   43.50
   7   3   0 1133.59   44.20
   7   3   0 1051.49   43.00
   7   3   0 1167.68   44.50
   7   3   0 1169.68   43.60
   7   3   0 1188.38   44.70
   7   3   0 1094.79   43.40
  -7   3   0 1089.09   45.00
   7   3   0 1217.08   44.80
   8  -3   0   40.30    6.90
   8  -3   0   18.30    5.40
   8  -3   0   27.40    7.00
   8  -3   0   25.50   10.40
   8  -3   0   24.30    5.70
   8  -3   0   32.20    5.80
   8   3   0   30.90    6.10
   8   3   0   26.20    5.40
   8   3   0   23.60    5.80
   8   3   0   33.40    5.60
   8   3   0   25.20    5.80
   8   3   0   26.70    6.10
   8   3   0   33.30    5.70
   8   3   0   19.10    5.20
   9  -3   0   77.89    7.10
   9  -3   0   95.99    8.00
   9  -3   0   69.79    8.30
   9  -3   0   79.39    8.00
   9   3   0   78.99    7.90
   9   3   0   73.99    8.30
   9   3   0   83.79    7.00
   9   3   0   70.09    7.00
   9   3   0   67.39    8.70
   9   3   0   63.69    8.30
   9   3   0   81.69    7.30
   9   3   0   68.99    7.50
   0   4   0 1268.27   43.60
   0   4   0 1247.28   42.70
   1  -4   0    3.00    1.70
   1   4   0    5.00    1.40
  -1   4   0    5.00    1.30
  -1   4   0    7.50    2.10
   2  -4   0    2.30    1.80
  -2   4   0   -0.40    1.40
   2   4   0    1.70    1.40
   2   4   0    1.90    1.50
  -2   4   0    5.60    2.20
  -3   4   0  517.15   20.70
   3   4   0  561.54   21.20
   3   4   0  573.04   19.40
   3   4   0  590.54   19.50
  -3   4   0  588.24   21.60
  -4  -4   0  597.64   24.00
   4   4   0  716.63   24.90
  -5   4   0 2163.78   75.49
   5   4   0 2087.59   74.29
   6  -4   0    2.20    8.10
   6  -4   0    2.90    6.00
   6  -4   0   -0.80    7.40
   6  -4   0   13.50    6.60
   6  -4   0    2.90   12.70
   6  -4   0   -6.70    5.80
   6   4   0   13.70    6.00
   6   4   0    1.20    5.50
   6   4   0    1.70    5.70
  -6   4   0    4.40    4.80
   6   4   0    3.40    6.30
   6   4   0   -1.30    4.20
   6   4   0   14.20    7.00
   6   4   0    4.60    6.40
   6   4   0   -8.20    6.90
   6   4   0   -0.90    5.40
   7  -4   0   18.60    5.80
   7  -4   0   13.80    6.90
   7  -4   0   18.50    5.90
   7  -4   0   34.20    9.90
   7  -4   0   17.80    7.70
   7  -4   0   25.30    6.60
   7   4   0   24.30    6.30
   7   4   0   15.00    7.20
   7   4   0   16.80    5.80
   7   4   0   17.20    6.60
   7   4   0   13.30    5.70
   7   4   0   17.30    5.60
  -7   4   0   22.50    8.60
   7   4   0   23.60    7.20
   7   4   0   22.10    6.20
   7   4   0   16.60    5.40
   8  -4   0   17.30    4.70
   8  -4   0   -4.90    7.00
   8  -4   0   23.70    5.30
   8  -4   0   16.50    5.20
   8  -4   0   17.70    6.00
   8   4   0   14.50    5.40
   8   4   0   15.00    5.30
   8   4   0   12.30    4.40
   8   4   0    4.90    4.70
   8   4   0   17.80    5.70
   8   4   0    9.40    4.50
   8   4   0   13.60    4.80
   8   4   0   11.00    4.80
   9  -4   0   -0.70    3.10
   9  -4   0   -3.60    3.60
   9  -4   0   -3.20    3.80
   9  -4   0    4.80    5.70
   9   4   0    6.30    3.50
   9   4   0    0.00    4.10
   9   4   0    6.90    5.60
   9   4   0    2.10    6.50
   9   4   0    4.10    3.20
   9   4   0    1.80    3.50
  -9   4   0    3.80    4.50
   9   4   0   -2.90    3.20
   9   4   0   -3.90    3.60
   0  -5   0    1.10    1.80
   0   5   0    0.00    1.00
   0   5   0   -1.40    1.80
   1  -5   0   74.29    4.90
   1   5   0   76.09    4.40
  -1   5   0   74.89    4.20
   1   5   0   73.49    3.30
  -1   5   0   79.29    5.00
   2  -5   0   71.59    5.30
  -2   5   0   65.59    4.90
   2   5   0   63.39    4.80
   2   5   0   64.99    4.50
  -2   5   0   66.39    4.40
   3   5   0 1511.45   48.90
  -3   5   0 1475.85   50.69
  -3   5   0 1289.67   49.60
   3   5   0 1439.96   50.29
   4   5   0    4.80    2.80
  -4   5   0   -0.60    2.70
   5   5   0  144.89    9.20
  -5   5   0  139.09   10.00
   6  -5   0   83.09   11.30
   6  -5   0   91.99   10.30
  -6  -5   0  107.19   13.80
   6  -5   0  112.29   11.50
   6  -5   0  101.79   12.00
   6   5   0   84.19   11.20
   6   5   0   98.69    9.80
   6   5   0   91.49   10.60
   6   5   0   89.69   11.90
   6   5   0  109.19   11.10
   6   5   0  107.59    9.20
   6   5   0  102.39   11.50
   6   5   0  114.79   11.20
  -6   5   0  105.69   10.70
   6   5   0   94.59   13.00
   7  -5   0  363.36   20.00
   7  -5   0  385.76   18.70
   7  -5   0  386.46   19.40
   7  -5   0  391.76   19.70
   7   5   0  391.16   19.80
   7   5   0  425.36   19.90
   7   5   0  393.46   19.00
   7   5   0  377.16   19.00
   7   5   0  393.96   20.10
   7   5   0  394.46   19.00
   7   5   0  393.36   18.40
   7   5   0  396.16   19.90
   8  -5   0    3.10    4.50
   8  -5   0    2.90    5.90
   8  -5   0    3.70    4.20
   8  -5   0    5.20    5.00
   8   5   0   -0.80    4.70
   8   5   0    7.90    4.10
   8   5   0   -0.50    4.50
   8   5   0    5.70    4.60
   8   5   0    4.00    4.20
   8   5   0    5.70    4.80
  -8   5   0    2.20    4.40
   8   5   0    3.50    4.20
   8   5   0    1.70    3.90
   9  -5   0   47.40    6.60
   9  -5   0   44.80    5.50
   9  -5   0   34.20    4.50
   9   5   0   40.40    6.20
   9   5   0   42.30    5.20
   9   5   0   48.00    6.00
   9   5   0   38.90    5.10
   9   5   0   41.20    6.00
   9   5   0   29.40    7.60
   9   5   0   40.20    6.80
  -9   5   0   35.80    4.40
   0  -6   0  233.58   10.60
   0   6   0  263.47   11.00
   0   6   0  247.48   10.40
   0   6   0  239.78    9.60
  -1  -6   0 1168.98   42.30
   1  -6   0 1203.08   43.00
  -1   6   0 1244.18   42.30
   1   6   0 1259.87   42.80
  -1   6   0 1222.88   42.90
   1   6   0 1161.48   41.00
   2  -6   0  610.04   22.60
  -2  -6   0  522.15   21.30
   2   6   0  591.94   22.50
  -2   6   0  549.54   21.90
   2   6   0  619.24   22.20
  -2   6   0  581.34   21.90
   3   6   0   23.30    3.40
   3   6   0   23.60    3.50
  -3   6   0   21.90    4.00
  -3   6   0   30.50    4.30
  -4   6   0  113.29    8.10
   4   6   0  107.89    7.20
   5  -6   0    4.80    6.30
   5  -6   0    5.00    6.00
   5   6   0   11.50    6.70
   5   6   0   13.70    6.50
   5   6   0   14.80    6.10
  -5   6   0   11.00    4.40
   5   6   0   10.50    4.00
   5   6   0   11.20    6.00
  -6  -6   0   48.40   10.20
   6  -6   0   39.10    6.60
   6  -6   0   37.30    6.80
   6  -6   0   55.79    8.50
   6   6   0   60.39    8.20
   6   6   0   38.10    6.70
  -6   6   0   38.00    7.20
   6   6   0   57.89    8.50
   6   6   0   54.39    8.60
   6   6   0   44.30    7.70
   6   6   0   55.19    9.10
   6   6   0   60.89    8.20
   6   6   0   38.30    7.10
   6   6   0   44.20    7.10
   7  -6   0   48.60    7.20
   7  -6   0   39.60    6.90
   7  -6   0   48.30    6.40
   7   6   0   49.70    7.60
   7   6   0   40.40    6.70
   7   6   0   36.50    6.20
   7   6   0   53.09    7.90
  -7   6   0   35.20    5.50
   7   6   0   40.20    7.20
   7   6   0   32.60    6.20
   7   6   0   47.30    7.40
   7   6   0   41.00    6.60
   8  -6   0   27.20    5.30
   8  -6   0   14.50    4.60
   8  -6   0   15.50    4.30
   8   6   0   19.30    5.60
   8   6   0   19.70    4.90
   8   6   0   19.30    4.40
   8   6   0    6.20    4.70
   8   6   0   18.20    4.80
  -8   6   0   14.90    4.10
   8   6   0   12.10    4.60
   8   6   0   14.80    4.40
   8   6   0   12.60    5.20
   9  -6   0    0.00    3.20
   9  -6   0    4.00    3.00
   9  -6   0   -1.70    3.80
   9   6   0   -6.80    4.40
   9   6   0    1.70    2.80
  -9   6   0    1.20    2.70
   0  -7   0    1.30    2.50
   0   7   0   -2.80    2.30
   0   7   0    1.60    1.60
   0   7   0    1.70    2.20
   1  -7   0  866.71   31.30
  -1  -7   0  777.32   30.40
  -1   7   0  871.41   31.20
   1   7   0  869.81   31.00
  -1   7   0  860.91   30.30
   1   7   0  804.32   28.90
  -2   7   0 1044.80   38.70
  -2   7   0 1070.69   38.50
   2   7   0 1084.29   38.80
   3   7   0    6.70    3.10
  -3   7   0   11.80    4.10
   3   7   0   11.70    3.20
  -3   7   0   11.30    3.10
  -4   7   0   49.90    6.80
   4   7   0   54.19    6.60
   5  -7   0  313.07   17.30
   5  -7   0  318.47   16.80
   5  -7   0  284.67   20.70
   5   7   0  324.47   16.70
   5   7   0  324.87   21.40
   5   7   0  340.07   18.10
   5   7   0  342.97   18.60
   5   7   0  328.57   21.20
   5   7   0  363.26   18.40
   5   7   0  312.87   18.20
  -5   7   0  332.87   17.10
   5   7   0  315.57   17.60
   5   7   0  290.97   15.50
   6  -7   0   14.00    6.10
   6  -7   0    4.20    8.00
   6  -7   0   20.90    5.90
  -6  -7   0   12.30   11.10
  -6   7   0   22.90    7.50
   6   7   0   15.70    6.10
   6   7   0   20.70    7.90
   6   7   0    5.40    4.80
   6   7   0   12.00    5.80
  -6   7   0    6.90    4.70
   6   7   0   -0.30    7.80
   6   7   0    3.30    6.30
   6   7   0   18.00    6.20
   6   7   0   18.00    6.40
   6   7   0    6.60    5.90
   7  -7   0   43.10    7.00
   7  -7   0   55.89    8.10
   7  -7   0   56.09    8.90
   7   7   0   52.69    6.90
   7   7   0   53.69    7.80
   7   7   0   51.39    7.30
   7   7   0   58.69    7.50
   7   7   0   58.29    8.70
   7   7   0   36.10    6.10
   7   7   0   52.69    7.60
  -7   7   0   44.90    5.50
   8  -7   0   14.80    4.40
   8  -7   0   18.30    4.20
   8  -7   0   23.10    5.60
   8   7   0    7.60    4.20
   8   7   0   18.20    5.60
  -8   7   0   17.90    3.60
   8   7   0   24.90    4.30
   9  -7   0   12.50    3.10
   9  -7   0   12.50    3.40
  -9   7   0   12.70    2.60
   9   7   0   11.40    5.10
   9   7   0   18.70    3.50
   0  -8   0   21.30    3.80
   0   8   0   20.00    2.80
   0   8   0   21.40    3.70
  -1  -8   0   10.30    3.60
   1  -8   0   17.20    3.60
  -1   8   0   17.90    3.70
  -1   8   0   18.50    3.00
  -1   8   0   20.00    3.60
   1   8   0   20.30    3.70
   2   8   0  158.78    9.00
  -2   8   0  159.88    8.80
  -2   8   0  163.08    9.40
   3   8   0  276.57   13.20
  -3   8   0  267.77   13.00
  -3   8   0  241.38   12.90
  -4   8   0   52.49    7.30
  -4   8   0   58.89    7.60
   4   8   0   55.99    8.50
   4   8   0   53.59    7.20
   4   8   0   51.19    7.60
   5  -8   0   79.39   10.60
   5  -8   0   94.09   10.30
  -5   8   0   86.59    8.40
   5   8   0  103.99   10.30
   5   8   0  100.69    9.90
   5   8   0  111.89   11.80
   5   8   0   88.59   12.00
  -5   8   0   97.59   10.50
   6  -8   0   25.30    6.40
   6  -8   0   20.30    5.50
   6   8   0   20.20    8.40
   6   8   0   22.70    6.40
  -6   8   0   26.30    4.90
   6   8   0   34.40    6.40
   6   8   0   17.10    5.00
   7  -8   0   19.40    6.90
   7  -8   0    1.70    4.20
   7  -8   0    1.50    4.40
   7   8   0    0.30    4.60
  -7   8   0   -0.80    3.30
   7   8   0    7.20    4.10
   7   8   0    7.20    4.40
   7   8   0   -4.40    6.30
   8  -8   0   74.29    7.50
   8  -8   0   69.29    6.70
   8   8   0   69.29    6.60
   8   8   0   63.29    7.40
  -8   8   0   80.89    6.10
   0  -9   0   -4.40    3.60
   0   9   0    3.10    3.50
   0   9   0   -2.90    2.80
  -1  -9   0   60.19    7.60
  -1   9   0   65.69    6.70
  -1   9   0   60.79    6.00
   1   9   0   82.09    7.00
  -2   9   0    2.30    3.50
  -2   9   0   -2.50    4.30
   2   9   0   -1.50    3.60
  -3   9   0   24.60    6.70
  -3   9   0   33.60    5.30
   3   9   0   32.80    5.60
  -3   9   0   36.70    5.00
   3   9   0   31.30    7.90
   4   9   0  308.87   16.40
   4   9   0  300.27   17.80
  -4   9   0  298.37   14.50
  -4   9   0  307.97   16.20
   4   9   0  309.77   16.40
   5  -9   0   19.70    5.70
   5  -9   0   16.40    5.80
   5   9   0   28.50    6.80
   5   9   0   17.70    6.80
  -5   9   0   28.70    4.50
  -5   9   0   19.60    6.80
   5   9   0   23.10    5.70
   5   9   0   27.70    7.40
   6  -9   0   57.89    9.20
   6  -9   0   73.09    8.80
   6   9   0   79.59    9.80
   6   9   0   65.79    8.30
  -6   9   0   58.49    7.00
   7  -9   0   61.09    8.10
   7  -9   0   66.89    7.40
   7   9   0   63.69    7.00
  -7   9   0   60.29    6.40
   7   9   0   56.79    6.50
   8  -9   0   95.69    7.30
   8  -9   0   83.69    6.70
  -8   9   0   95.79    5.90
   8   9   0   86.69    6.10
   8   9   0   74.69    7.00
   0 -10   0  578.24   23.00
   0  10   0  538.15   23.60
   0  10   0  612.64   25.90
  -1 -10   0   10.40    4.60
  -1 -10   0    1.00    6.70
   1 -10   0    1.30    5.30
   1 -10   0    2.60    3.80
  -1  10   0    2.80    4.80
  -1  10   0   -1.80    6.80
   1  10   0    1.20    4.40
   1  10   0   -3.30    5.30
  -1  10   0    0.80    4.30
  -2 -10   0   65.69    8.20
  -2 -10   0   83.99    9.30
   2 -10   0   88.29    8.30
   2 -10   0   94.29    9.90
  -2  10   0  106.29   10.50
  -2  10   0   91.79    8.10
   2  10   0   81.49   12.20
   2  10   0   87.89    8.80
  -2  10   0   84.19   13.00
   2  10   0   86.39    9.10
  -2  10   0   92.59    8.80
   3 -10   0   69.39   10.10
  -3 -10   0   57.09    7.10
  -3 -10   0   69.99    9.00
   3  10   0   70.29    9.20
   3  10   0   56.99    5.70
   3  10   0   63.39    8.40
  -3  10   0   48.30    7.10
  -3  10   0   98.39   15.30
   3  10   0   62.39    8.40
  -3  10   0   71.19    9.40
   3  10   0   61.19    9.10
  -4 -10   0    3.90    6.20
   4  10   0   -2.70    6.80
   4  10   0    1.20    5.60
   4  10   0    9.50    4.70
  -4  10   0    3.60    6.30
   4  10   0   -6.20    6.40
  -4  10   0    1.90    3.50
   5 -10   0  210.68   12.90
   5 -10   0  196.78   13.40
  -5  10   0  210.18   11.20
   5  10   0  194.18   12.40
   5  10   0  204.38   13.80
   6 -10   0   13.50    5.00
   6 -10   0   20.30    5.00
  -6  10   0   17.50    3.90
   6  10   0   27.60    5.00
   6  10   0   21.40    5.90
   7 -10   0   14.20    4.30
   7 -10   0   21.80    4.10
   7  10   0   17.90    4.80
   7  10   0   11.30    3.50
  -7  10   0   16.50    3.20
   8 -10   0  157.88    8.60
   8 -10   0  151.38    8.10
   8  10   0  169.28    8.10
  -8  10   0  165.58    7.50
   0 -11   0   -0.80    5.10
   0 -11   0   -5.70    3.60
   0  11   0   -7.30    9.50
   0  11   0   -5.40    5.20
   0  11   0    2.50    5.90
  -1 -11   0   16.10    5.70
  -1 -11   0    6.70    4.20
   1 -11   0    4.70    5.00
   1 -11   0    1.80    3.70
   1  11   0    5.30    9.30
  -1  11   0   12.10    6.50
   1  11   0   28.00    8.20
  -1  11   0    1.00    6.90
   1  11   0    4.10    5.80
   1  11   0    8.70    4.90
  -2 -11   0  255.17   15.40
  -2 -11   0  255.37   13.40
   2 -11   0  257.27   12.50
   2 -11   0  265.77   14.20
   2  11   0  243.88   15.40
  -2  11   0  245.88   12.40
   2  11   0  252.47   16.10
   2  11   0  251.27   17.50
   2  11   0  256.87   13.70
  -2  11   0  279.37   16.60
  -3 -11   0  300.47   17.40
  -3 -11   0  306.07   15.30
   3 -11   0  314.77   16.20
   3  11   0  310.27   18.60
   3  11   0  327.87   17.10
   3  11   0  316.07   18.20
  -3  11   0  296.47   19.50
   3  11   0  323.17   15.00
  -3  11   0  331.07   14.50
  -3  11   0  340.07   18.60
   3  11   0  340.37   14.60
  -4 -11   0   82.69    9.10
  -4 -11   0   87.09    9.40
   4  11   0   99.59   12.00
  -4  11   0  120.29    8.30
  -4  11   0  100.09   12.70
   4  11   0  133.29   10.70
   5 -11   0    8.10    4.80
  -5 -11   0   10.40    4.90
   5 -11   0   15.60    4.80
  -5  11   0   14.30    3.70
   5  11   0   24.00    6.20
   5  11   0   17.80    4.80
   6 -11   0  288.17   14.10
   6 -11   0  302.07   15.00
  -6 -11   0  264.57   14.10
  -6  11   0  311.77   13.10
   6  11   0  297.37   14.20
   7 -11   0   -3.80    3.10
   7 -11   0    4.10    3.70
  -7  11   0   -1.30    2.10
   7  11   0   -0.20    2.80
   0 -12   0    0.20    3.60
   0 -12   0    0.50    4.80
   0  12   0    8.80    9.30
   0  12   0    5.00    8.40
   0  12   0    9.30    5.00
  -1 -12   0  492.45   21.40
   1 -12   0  455.85   20.70
   1 -12   0  467.55   18.90
  -1 -12   0  482.35   19.70
  -1  12   0  484.15   22.20
   1  12   0  435.16   22.20
   1  12   0  467.75   20.90
   1  12   0  440.56   23.10
   2 -12   0   61.49    8.50
   2 -12   0   47.50    5.60
  -2 -12   0   45.50    6.50
  -2 -12   0   61.99    7.30
   2  12   0   50.59    8.00
  -2  12   0   49.30    7.90
   2  12   0   52.49    7.70
   2  12   0   42.00    7.50
  -3 -12   0   36.70    5.30
  -3 -12   0   30.10    6.20
   3 -12   0   34.40    5.80
   3  12   0   15.10    7.60
  -3  12   0   33.10    4.50
  -3  12   0   39.40    7.90
   3  12   0   29.70    6.40
   3  12   0   36.60    4.90
   3  12   0   39.00    6.30
  -4 -12   0  124.59   11.20
   4 -12   0  140.29   10.50
  -4 -12   0  138.99    9.30
  -4  12   0  137.79   15.20
   4  12   0  147.99   10.80
  -4  12   0  141.89    8.40
  -5 -12   0   12.20    3.90
   5 -12   0   17.50    4.80
   5 -12   0   10.60    4.30
   5  12   0   13.20    4.20
  -5  12   0   19.40    3.30
   5  12   0   -3.00    6.70
   6 -12   0   65.19    7.20
   6 -12   0   62.69    6.40
  -6 -12   0   48.20    5.00
  -6  12   0   56.89    4.90
   6  12   0   58.59    6.20
   0 -13   0   -4.60    3.10
   0 -13   0   -4.20    3.90
   0  13   0   -3.10    4.30
   1 -13   0   35.00    4.50
  -1 -13   0   36.30    4.70
   1 -13   0   31.70    5.30
  -1 -13   0   55.19    7.90
   1  13   0   40.90    5.80
  -1  13   0   40.90    6.10
   1  13   0   32.90    7.40
   2 -13   0   -2.20    4.10
  -2 -13   0   -3.90    4.20
  -2 -13   0   -1.50    3.30
   2  13   0   -8.20    5.30
   2  13   0    2.30    3.90
  -2  13   0   -3.80    5.30
  -3 -13   0  138.69   10.40
  -3 -13   0  148.49    9.20
   3 -13   0  154.88   10.30
   3  13   0  155.98   11.00
   3  13   0  140.89    8.70
  -3  13   0  164.88   12.80
   4 -13   0  300.47   14.70
  -4 -13   0  310.17   15.10
  -4 -13   0  313.27   14.00
  -4  13   0  342.87   19.00
  -4  13   0  299.97   12.90
   4  13   0  308.37   14.90
  -5 -13   0   20.00    3.40
   5 -13   0   24.70    4.60
   5 -13   0   15.30    3.90
  -5  13   0   19.20    3.20
   5  13   0   20.00    4.10
   6 -13   0    4.40    3.30
   6 -13   0    7.90    3.10
  -6 -13   0   10.00    2.60
   6  13   0   10.40    3.10
  -6  13   0    5.50    2.20
   0 -14   0   90.99    8.00
   0 -14   0   91.39    6.70
   0  14   0   87.99    8.00
   1 -14   0   80.89    8.00
  -1 -14   0   81.79    8.10
  -1 -14   0   73.69    6.50
   1 -14   0   80.29    6.70
   1  14   0   74.89    7.60
  -1  14   0   79.99    8.50
   2 -14   0  255.67   13.00
  -2 -14   0  265.07   12.20
  -2 -14   0  269.27   13.60
  -2  14   0  268.17   14.60
   2  14   0  265.37   12.60
   2  14   0  264.77   14.70
   3 -14   0  121.29    8.80
  -3 -14   0  125.49    9.10
  -3 -14   0  129.39    7.50
   3  14   0  120.19    9.40
  -3  14   0  121.59   10.60
   3  14   0  108.19    7.20
  -4 -14   0   59.79    7.60
  -4 -14   0   69.79    5.60
   4 -14   0   70.49    7.00
   4 -14   0   80.29    7.50
   4  14   0   72.29    7.10
  -4  14   0   95.49   10.80
   5 -14   0   24.90    3.90
   5 -14   0   27.20    3.90
  -5 -14   0   32.40    4.10
   5  14   0   27.80    3.80
   0 -15   0    0.10    2.70
   0 -15   0   -1.60    2.90
   0  15   0   -1.60    3.10
  -1 -15   0    5.10    2.60
   1 -15   0    8.80    3.40
  -1 -15   0    7.60    3.50
  -1  15   0    3.80    3.60
   1  15   0   12.50    3.50
   2 -15   0   33.30    4.20
  -2 -15   0   39.70    4.50
  -2 -15   0   36.20    5.50
  -2  15   0   47.60    6.70
   2  15   0   38.50    4.90
   3 -15   0    7.30    3.80
  -3 -15   0    5.30    2.30
  -3 -15   0    4.40    3.30
   3 -15   0   -0.80    4.40
   3  15   0    2.10    6.90
  -3  15   0    6.40    4.10
   4 -15   0    8.50    3.20
  -4 -15   0    4.70    3.50
   4 -15   0    3.90    3.50
  -4 -15   0    5.30    2.10
   4  15   0    7.60    8.10
  -4  15   0   12.90    4.80
   0 -16   0    0.80    2.50
   0  16   0    0.40    2.50
  -1 -16   0   58.39    5.40
   1 -16   0   53.09    5.30
  -1 -16   0   50.49    4.30
   1  16   0   46.40    4.60
  -1  16   0   53.29    5.50
   2 -16   0    5.10    3.00
   2 -16   0    2.10    4.00
  -2 -16   0   -1.40    1.80
  -2 -16   0   -0.80    2.40
  -2  16   0    1.30    2.90
   2  16   0   -1.70    2.20
  10   0  -1   63.49    5.30
  10   0  -1   67.79    7.60
  10   0  -1   60.99    6.00
  10   0  -1   64.89    5.10
   9   0  -1  232.48   12.70
   9   0  -1  236.88   13.10
   9   0  -1  218.38   12.30
   9   0  -1  229.78   13.50
   9   0  -1  226.78   12.40
   9   0  -1  229.18   15.10
   8   0  -1   12.60    5.50
   8   0  -1    9.70    5.10
   8   0  -1   13.90    5.50
   8   0  -1   16.40    5.60
   8   0  -1    2.90    5.80
   8   0  -1    7.70    5.00
   8   0  -1   16.20    5.80
   8   0  -1    5.80    4.90
   7   0  -1   96.19   11.10
   7   0  -1   90.19   10.10
   7   0  -1   92.99   11.50
   7   0  -1  101.89   11.60
   7   0  -1   96.59   12.00
  -7   0   1  104.89   13.30
   7   0  -1   93.59   10.20
   7   0  -1   87.69   10.50
   7   0  -1   79.29   10.50
  -6   0   1  149.59   10.70
  -5   0   1  321.67   14.00
   5   0  -1  373.76   14.70
  -5   0   1  373.96   15.50
   4   0  -1  477.45   17.40
  -4   0   1  446.16   16.90
  -3   0   1  607.74   22.10
   3   0  -1  656.03   22.50
   0   0  -1    0.30    0.20
   0   0   1    0.30    0.30
   3   0   1  664.33   23.00
  -3   0  -1  644.94   23.40
  -4   0  -1  486.95   18.20
  -4   0  -1  446.96   16.60
   4   0   1  482.15   17.50
  -5   0  -1  381.66   15.90
   5   0   1  352.56   14.60
  -6   0  -1  153.08   10.70
   7   0   1   81.99   11.00
   7   0   1   79.89   10.80
   7   0   1   80.89   10.20
   7   0   1   90.19   10.40
   7   0   1   89.29   11.70
   7   0   1   82.89    9.70
   7   0   1   98.19   11.10
  -7   0  -1   58.99    9.10
   7   0   1   77.99    9.80
   8   0   1   20.50    5.20
   8   0   1    9.20    5.70
   8   0   1    3.70    5.50
   8   0   1    6.20    8.70
   8   0   1    9.50    4.90
   8   0   1    6.40    5.60
   8   0   1    7.40    4.90
   8   0   1    5.20    5.40
   9   0   1  262.57   13.50
   9   0   1  215.58   12.40
   9   0   1  242.78   13.60
   9   0   1  253.57   12.70
   9   0   1  234.68   13.00
  10   0   1   73.09    5.60
  10   0   1   60.49    5.30
  10   0   1   65.19    5.50
  10   0   1   55.99    6.30
  10  -1  -1   57.29    7.80
  10  -1  -1   63.79    5.40
  10  -1  -1   59.79    6.00
  10  -1  -1   58.49    5.20
  10   1  -1   70.09    5.90
  10   1  -1   63.39    5.00
  10   1  -1   58.09    7.50
  10   1  -1   67.69    5.40
   9  -1  -1   17.70    4.30
   9  -1  -1   21.70    4.90
   9  -1  -1   10.50    4.50
   9  -1  -1   14.10    4.00
   9  -1  -1   11.90    8.50
   9  -1  -1   13.90    5.60
   9   1  -1   17.20    5.50
   9   1  -1   23.50    4.80
   9   1  -1   15.50    5.00
   9   1  -1    4.20    8.50
   9   1  -1   20.80    4.80
   9   1  -1   18.90    4.30
   9   1  -1   19.80    4.40
   8  -1  -1   91.49    9.90
   8  -1  -1   74.99    9.80
   8  -1  -1  100.29   14.60
   8  -1  -1   87.99   11.80
   8  -1  -1   78.99   10.00
   8  -1  -1   90.69    9.70
   8  -1  -1   95.79   10.50
   8   1  -1   88.79   10.00
   8   1  -1   93.69   10.70
   8   1  -1   98.09    9.80
   8   1  -1   91.49   11.00
   8   1  -1  110.39    9.70
   8   1  -1   88.89    9.40
   8   1  -1  102.09    9.60
   8   1  -1  105.59   10.60
   7  -1  -1  789.32   33.90
   7  -1  -1  829.02   33.60
   7  -1  -1  814.52   32.70
   7  -1  -1  847.92   34.00
   7  -1  -1  856.31   34.20
   7  -1  -1  816.32   33.10
   7  -1  -1  820.92   33.40
   7  -1  -1  863.51   33.20
   7   1  -1  829.32   33.10
   7   1  -1  822.42   33.00
   7   1  -1  811.82   32.60
   7   1  -1  790.52   33.70
   7   1  -1  807.42   33.90
   7   1  -1  819.72   33.10
   7   1  -1  848.82   34.30
   7   1  -1  871.41   34.50
  -7   1   1  747.93   33.80
   6  -1  -1   27.10    8.60
   6  -1  -1   39.20    6.70
  -6  -1   1   46.40    6.40
   6  -1  -1   20.70    9.10
   6   1  -1   33.80    4.90
   6   1  -1   25.80   11.00
   6   1  -1   28.20    7.70
   6   1  -1   26.50    8.50
   6   1  -1   21.10    8.40
  -6   1   1   26.20    5.30
  -5  -1   1   13.50    3.40
  -5  -1   1   18.20    3.50
  -5   1   1   11.40    3.20
   5   1  -1   11.50    2.80
   4  -1  -1 1055.59   35.30
  -4  -1   1  968.00   34.80
  -4   1   1  950.80   35.00
   4   1  -1 1024.60   35.30
  -4   1   1  982.50   34.40
   3  -1  -1 1127.29   37.40
  -3   1   1 1031.40   36.80
   3   1  -1 1076.69   37.40
  -2   1   1 6399.16  213.68
   0   1   1 1003.80   33.30
   0   1  -1  979.90   33.00
   0   1  -1  968.40   33.20
   1   1   1 5871.31  195.88
   3  -1   1 1071.29   36.70
  -3  -1  -1 1062.09   37.00
  -3   1  -1 1078.09   37.40
   3   1   1 1060.59   36.90
   4  -1   1 1041.50   36.20
  -4  -1  -1 1014.20   36.70
   4   1   1 1048.20   36.50
  -4   1  -1 1047.00   37.20
  -5  -1  -1   11.50    3.30
   5   1   1   15.20    3.00
  -5   1  -1   10.50    3.60
   6  -1   1   35.50   12.40
  -6  -1  -1   35.20    6.10
   6  -1   1   27.50    9.10
   6  -1   1   29.00    8.60
   6   1   1   34.80    9.30
  -6   1  -1   53.19    6.70
   6   1   1   20.00   10.50
   6   1   1   34.00    9.80
   6   1   1   37.80    5.20
   6   1   1   16.50   10.70
   6   1   1   30.30    7.70
   7  -1   1  822.92   33.60
   7  -1   1  807.12   33.90
   7  -1   1  777.52   33.20
   7  -1   1  822.02   32.80
   7  -1   1  805.92   32.90
   7  -1   1  840.02   33.80
   7  -1   1  836.02   32.80
   7  -1   1  811.32   33.80
   7   1   1  816.72   33.90
   7   1   1  828.42   33.70
   7   1   1  809.92   32.80
   7   1   1  791.42   32.70
   7   1   1  811.82   33.60
   7   1   1  796.12   32.30
   7   1   1  822.12   32.80
   7   1   1  818.72   33.60
  -7   1  -1  846.02   34.50
   8  -1   1  106.89   13.80
   8  -1   1   98.79    9.40
   8  -1   1   92.09   10.60
   8  -1   1  109.99    9.70
   8  -1   1   99.99   11.10
   8  -1   1   93.19    9.90
   8   1   1   89.89    9.40
   8   1   1   94.09   10.10
   8   1   1   90.39   10.60
   8   1   1   92.09   10.00
   8   1   1   95.09    9.70
   8   1   1   89.49   10.20
   8   1   1   97.89   11.20
   8   1   1  106.19   10.70
   9  -1   1   17.00    4.30
   9  -1   1   23.20    4.60
   9  -1   1   15.40    4.80
   9  -1   1   22.00    5.20
   9  -1   1   14.80    4.10
   9   1   1   13.40    4.60
   9   1   1   21.00    4.40
   9   1   1   18.60    4.60
   9   1   1   21.60    4.90
   9   1   1    8.80    3.80
  10  -1   1   63.89    6.70
  10  -1   1   61.79    5.50
  10  -1   1   49.00    5.30
  10  -1   1   47.10    4.90
  10   1   1   56.29    5.30
  10   1   1   68.59    5.70
  10   1   1   64.19    6.10
  10   1   1   57.99    5.00
  10  -2  -1    6.60    2.70
  10  -2  -1    5.50    2.80
  10  -2  -1   10.70    3.30
  10   2  -1    5.80    3.20
  10   2  -1    6.90    2.70
  10   2  -1    7.90    3.30
  10   2  -1    3.20    4.90
   9  -2  -1   48.10    6.80
   9  -2  -1   36.10    5.40
   9  -2  -1   26.70    4.60
   9  -2  -1   34.80    5.30
   9   2  -1   38.00    5.50
   9   2  -1   33.40    5.60
   9   2  -1   35.60    5.40
   9   2  -1   42.70    5.10
   9   2  -1   45.00    7.70
   9   2  -1   32.10    4.80
   9   2  -1   50.99    7.30
   8  -2  -1   25.90    6.60
   8  -2  -1   11.90    5.40
   8  -2  -1   29.30    6.80
   8  -2  -1   16.50    6.90
   8  -2  -1   23.80    5.40
   8  -2  -1   15.50    5.10
   8   2  -1   30.00    6.00
   8   2  -1   27.20    6.50
   8   2  -1   24.20    5.20
   8   2  -1   27.20    5.30
   8   2  -1   15.70    5.20
   8   2  -1   23.70    5.60
   8   2  -1   29.60    6.30
   8   2  -1   30.00    6.10
   7  -2  -1  425.86   21.10
   7  -2  -1  431.96   21.60
   7  -2  -1  423.76   21.80
   7  -2  -1  439.36   20.90
   7  -2  -1  420.56   21.00
   7  -2  -1  456.95   21.70
   7  -2  -1  440.76   20.40
   7   2  -1  448.56   21.60
   7   2  -1  382.76   20.20
   7   2  -1  430.56   20.00
   7   2  -1  446.36   21.40
   7   2  -1  429.86   21.40
   7   2  -1  439.16   20.70
   7   2  -1  459.05   21.00
  -7   2   1  404.76   22.10
   7   2  -1  448.56   20.50
   7   2  -1  425.86   20.50
  -6  -2   1  222.68   13.20
   6  -2  -1  215.28   13.70
   6  -2  -1  204.98   13.70
   6  -2  -1  210.28   18.20
   6  -2  -1  171.48   13.80
   6   2  -1  200.68   15.20
   6   2  -1  215.38   11.10
   6   2  -1  222.58   14.30
   6   2  -1  182.88   14.20
   6   2  -1  208.88   13.60
   6   2  -1  205.08   13.90
   6   2  -1  186.88   14.80
   6   2  -1  227.48   13.30
   6   2  -1  216.48   15.40
  -6   2   1  208.38   12.70
  -5  -2   1  161.78    8.80
  -5  -2   1  174.58    9.20
   5   2  -1  162.38    8.60
  -5   2   1  166.98    9.70
  -4  -2   1  827.52   28.40
   4   2  -1  822.12   28.70
  -4   2   1  752.82   27.30
  -4   2   1  765.82   28.40
  -3   2   1 1401.16   52.59
  -3   2   1 1494.45   51.69
   3   2  -1 1684.73   52.69
   2  -2  -1 3769.02  131.59
  -2   2   1 3860.31  130.69
   2   2  -1 4014.40  130.29
   2   2  -1 3972.10  131.29
  -1   2   1 1062.29   36.60
   1   2  -1 1076.29   36.40
   1   2  -1 1092.39   36.80
   0  -2  -1 2280.27   74.09
   0   2  -1 2252.67   73.49
   0   2  -1 2088.59   73.39
   0   2   1 2137.69   73.69
   1   2   1 1114.79   36.80
  -1   2  -1 1057.09   36.80
   1   2   1 1067.89   36.60
   1   2   1 1063.69   36.80
  -2  -2  -1 3732.93  131.79
   2   2   1 4225.28  131.79
   2   2   1 3902.71  132.49
  -2   2  -1 3915.51  132.69
  -3  -2  -1 1573.84   56.19
   3   2   1 1684.03   56.79
  -3   2  -1 1710.33   57.29
  -4  -2  -1  797.42   29.60
  -4   2  -1  857.71   30.70
   4   2   1  848.02   30.00
  -5  -2  -1  169.88    9.10
  -5  -2  -1  156.38    8.60
   5   2   1  157.98    8.40
  -5   2  -1  170.08    9.60
   6  -2   1  207.38   13.40
   6  -2   1  214.38   14.40
   6  -2   1  237.48   19.00
   6  -2   1  204.08   13.50
   6  -2   1  201.08   14.00
   6   2   1  212.58   11.40
   6   2   1  195.78   13.80
  -6   2  -1  213.78   12.70
   6   2   1  194.88   14.70
   6   2   1  206.98   13.80
   6   2   1  213.58   13.70
   6   2   1  221.68   14.70
   6   2   1  210.18   15.10
   6   2   1  208.48   14.90
   7  -2   1  458.35   20.80
   7  -2   1  469.65   24.70
   7  -2   1  445.46   20.50
   7  -2   1  471.05   21.70
   7  -2   1  433.96   21.10
   7  -2   1  445.46   21.90
   7  -2   1  414.76   21.30
   7   2   1  431.76   20.50
  -7   2  -1  414.96   22.30
   7   2   1  442.16   21.40
   7   2   1  430.36   20.40
   7   2   1  417.16   21.30
   7   2   1  401.56   21.10
   7   2   1  441.56   20.60
   7   2   1  452.95   21.70
   7   2   1  436.26   20.70
   7   2   1  449.46   21.40
   8  -2   1   33.60   10.90
   8  -2   1   14.00    5.10
   8  -2   1   27.90    6.40
   8  -2   1   21.50    5.30
   8  -2   1   31.70    6.40
   8  -2   1   20.60    5.50
   8   2   1   15.20    5.10
   8   2   1   34.00    6.70
   8   2   1   17.60    5.30
   8   2   1   36.40    6.40
   8   2   1   26.80    5.40
   8   2   1   36.10    6.50
   8   2   1   28.90    5.40
   8   2   1   32.30    5.90
   9  -2   1   35.10    5.00
   9  -2   1   33.80    5.90
   9  -2   1   45.70    7.20
   9  -2   1   36.40    5.90
   9  -2   1   35.00    5.00
   9   2   1   26.40    9.20
   9   2   1   37.60    5.40
   9   2   1   42.40    5.40
   9   2   1   46.90    6.10
   9   2   1   53.69    7.20
   9   2   1   38.10    5.10
   9   2   1   40.80    5.30
  10  -2   1    7.40    3.20
  10  -2   1    7.60    2.90
  10  -2   1    6.60    3.20
  10   2   1    8.00    2.70
  10   2   1   10.70    3.00
  10   2   1    9.10    3.00
  10   2   1    3.30    3.10
   9  -3  -1    3.90    4.10
   9  -3  -1    2.40    3.40
   9  -3  -1    0.30    3.60
   9  -3  -1   -2.80    3.90
   9   3  -1    5.00    3.30
   9   3  -1    0.50    3.90
   9   3  -1   -0.50    3.90
   9   3  -1    5.10    4.10
   9   3  -1   -4.70    3.80
   9   3  -1   -3.40    4.50
   9   3  -1    0.70    3.30
   9   3  -1    0.60    3.60
   8  -3  -1   38.30    6.40
   8  -3  -1   47.10    6.20
   8  -3  -1   58.29    7.90
   8  -3  -1   54.49    9.70
   8  -3  -1   50.39    7.00
   8   3  -1   61.39    9.50
   8   3  -1   44.50    6.80
   8   3  -1   39.50    6.20
   8   3  -1   35.00    5.50
   8   3  -1   44.00    6.20
   8   3  -1   50.39    6.90
   8   3  -1   38.70    5.80
   7  -3  -1  529.55   25.10
   7  -3  -1  516.95   24.10
   7  -3  -1  539.35   24.80
   7  -3  -1  546.55   24.80
   7  -3  -1  493.55   25.40
   7  -3  -1  560.94   23.80
   7   3  -1  537.75   24.60
   7   3  -1  516.15   23.70
   7   3  -1  553.84   23.50
   7   3  -1  561.14   24.20
   7   3  -1  548.55   24.40
   7   3  -1  592.84   25.40
   7   3  -1  588.64   25.30
   7   3  -1  542.25   24.80
  -7   3   1  527.15   25.80
   7   3  -1  553.74   24.20
   6  -3  -1  518.05   23.80
   6  -3  -1  534.75   23.70
   6  -3  -1  502.95   23.00
   6  -3  -1  538.45   24.00
   6  -3  -1  531.05   24.70
   6  -3  -1  518.95   25.00
   6   3  -1  535.35   23.50
   6   3  -1  536.65   23.10
   6   3  -1  501.45   22.40
  -6   3   1  515.65   23.40
   6   3  -1  564.14   25.10
   6   3  -1  531.95   23.40
   6   3  -1  511.95   21.60
   6   3  -1  514.75   24.30
   6   3  -1  538.15   24.20
   6   3  -1  533.15   24.20
  -5  -3   1  541.25   21.30
  -5  -3   1  517.65   21.00
  -5   3   1  557.54   22.60
   5   3  -1  553.24   21.40
   4   3  -1  816.22   28.60
  -4   3   1  806.52   29.20
  -4   3   1  711.63   28.10
  -3   3   1 1063.39   38.00
  -3   3   1 1115.59   38.80
   3   3  -1 1152.48   39.00
   2  -3  -1 1885.31   63.19
  -2   3   1 1775.52   62.09
   2   3  -1 1846.82   62.69
   1  -3  -1 1388.16   49.20
   1   3  -1 1421.66   48.20
   1   3  -1 1421.66   47.70
  -1   3   1 1417.86   48.10
   0   3   1 2864.21   94.19
   0   3  -1 2785.62   93.79
   0   3   1 2748.12   93.49
   0   3  -1 2767.82   93.69
   1   3   1 1435.36   48.80
   1   3   1 1427.76   48.70
  -1   3  -1 1408.46   48.60
   2   3   1 1894.81   65.39
   2   3   1 1952.10   64.79
  -2   3  -1 1906.61   65.59
  -3  -3  -1 1057.49   37.70
  -3   3  -1 1159.68   39.40
   3   3   1 1114.19   38.90
  -4  -3  -1  752.72   27.30
  -4   3  -1  808.62   29.20
   4   3   1  771.52   28.30
   5   3   1  514.95   20.30
   6  -3   1  547.95   24.10
   6  -3   1  469.95   30.40
   6  -3   1  557.24   24.00
   6  -3   1  515.15   24.40
   6  -3   1  548.75   23.20
   6  -3   1  546.35   24.20
   6   3   1  535.65   23.10
  -6   3  -1  515.25   23.20
   6   3   1  498.65   24.30
   6   3   1  513.65   21.60
   6   3   1  515.25   23.40
   6   3   1  537.75   24.40
   6   3   1  507.35   23.00
   6   3   1  542.35   24.40
   6   3   1  540.45   24.40
   6   3   1  531.55   23.30
   7  -3   1  551.54   23.90
   7  -3   1  527.95   25.00
   7  -3   1  545.35   24.70
   7  -3   1  524.95   25.30
   7  -3   1  505.55   24.40
   7  -3   1  542.55   26.60
   7   3   1  562.94   25.60
   7   3   1  551.64   25.10
   7   3   1  574.34   24.30
   7   3   1  575.94   24.40
   7   3   1  577.64   25.40
   7   3   1  571.14   24.00
   7   3   1  499.45   24.30
   7   3   1  551.64   24.00
   7   3   1  542.95   24.70
  -7   3  -1  566.44   26.20
   8  -3   1   35.70    6.80
   8  -3   1   33.40    5.80
   8  -3   1   32.80    5.50
   8  -3   1   39.70    6.90
   8  -3   1   44.10    6.40
   8   3   1   31.60    5.60
   8   3   1   37.90    6.10
   8   3   1   31.80    6.10
   8   3   1   41.50    6.00
   8   3   1   55.79    8.80
   8   3   1   43.90    6.10
   8   3   1   33.10    5.40
   8   3   1   45.00    6.80
   9  -3   1    1.30    5.20
   9  -3   1    1.40    3.40
   9  -3   1    1.30    5.70
   9  -3   1   -1.80    3.70
   9  -3   1    3.80    3.90
   9   3   1    0.80    3.60
   9   3   1    0.20    3.80
   9   3   1   -0.30    3.80
   9   3   1   -0.60    4.60
   9   3   1   -2.40    3.40
   9   3   1   -0.60    8.20
   9   3   1    4.00    3.20
   9  -4  -1   72.29    6.60
   9  -4  -1   72.69    7.80
   9  -4  -1   61.99    8.70
   9  -4  -1   86.19    7.30
   9   4  -1   79.69    7.70
   9   4  -1   86.99    7.60
   9   4  -1   74.79    7.20
   9   4  -1   77.19    7.10
   9   4  -1   64.19    7.70
   9   4  -1   77.09    8.30
  -9   4   1   74.29    8.60
   9   4  -1   85.79    8.00
   9   4  -1   78.09    6.80
   8  -4  -1  244.98   14.00
   8  -4  -1  235.68   13.60
   8  -4  -1  242.38   14.80
   8  -4  -1  229.18   14.20
   8   4  -1  255.97   13.50
   8   4  -1  236.98   13.50
   8   4  -1  254.67   14.80
   8   4  -1  254.57   13.90
   8   4  -1  254.77   15.00
   8   4  -1  250.67   14.00
   8   4  -1  250.47   14.60
   8   4  -1  256.47   14.80
   7  -4  -1  195.88   13.90
   7  -4  -1  178.28   15.00
   7  -4  -1  183.78   13.50
   7  -4  -1  197.58   12.80
   7  -4  -1  203.88   16.10
  -7   4   1  198.08   16.00
   7   4  -1  197.48   13.30
   7   4  -1  208.68   13.90
   7   4  -1  198.98   14.20
   7   4  -1  209.48   14.30
   7   4  -1  189.58   12.50
   7   4  -1  214.58   13.80
   7   4  -1  203.68   13.10
   7   4  -1  225.68   14.60
   7   4  -1  189.08   14.40
   6  -4  -1  172.28   13.20
   6  -4  -1  160.08   15.00
   6  -4  -1  186.68   14.50
  -6  -4   1  151.38   13.00
   6  -4  -1  151.08   13.20
   6  -4  -1  159.38   12.10
   6   4  -1  173.58   13.30
   6   4  -1  177.98   13.10
   6   4  -1  167.68   14.40
  -6   4   1  170.88   12.50
   6   4  -1  169.88   11.80
   6   4  -1  141.89   13.90
   6   4  -1  187.98   12.60
   6   4  -1  178.58   13.30
   6   4  -1  152.88   10.50
   6   4  -1  173.58   13.00
   5   4  -1   71.19    6.20
  -5   4   1   75.89    7.20
  -4   4   1  698.93   25.90
   4   4  -1  672.83   25.00
  -4   4   1  624.84   24.70
  -3   4   1 1106.69   42.90
   3   4  -1 1333.97   41.60
  -3   4   1 1166.88   42.20
   3   4  -1 1230.78   43.30
  -3   4   1 1232.48   43.60
   3   4  -1 1299.07   41.60
   2  -4  -1 1181.98   42.40
  -2   4   1 1163.78   41.40
   2   4  -1 1259.57   41.70
  -2   4   1 1239.08   42.00
  -2   4   1 1160.88   41.90
   2   4  -1 1204.08   41.90
   1  -4  -1  876.51   31.90
   1   4  -1  904.01   31.50
   1   4  -1  897.51   30.80
  -1   4   1  933.11   31.60
  -1   4   1  900.01   31.80
  -1   4   1  898.01   31.40
   0  -4  -1  750.82   27.00
   0   4   1  748.93   26.20
   0   4   1  794.32   27.20
   0   4  -1  783.02   26.60
   0   4   1  746.53   26.90
   0   4  -1  743.53   26.40
   1  -4   1  901.71   32.10
  -1   4  -1  905.51   31.70
   1   4   1  927.61   32.00
  -1   4  -1  923.71   32.20
   1   4   1  882.61   32.10
  -2  -4  -1 1161.68   41.30
   2   4   1 1209.88   41.70
  -2   4  -1 1194.18   41.70
   2   4   1 1204.98   41.20
  -3  -4  -1 1128.19   43.10
   3   4   1 1309.17   42.00
   3   4   1 1254.87   43.60
  -3   4  -1 1255.37   43.90
  -4  -4  -1  586.04   24.30
   4   4   1  656.43   24.70
  -4   4  -1  727.33   25.70
  -5  -4  -1   69.69    7.30
   5   4   1   81.19    6.60
  -5   4  -1   91.79    7.70
   6  -4   1  129.99   15.00
   6  -4   1  181.58   12.40
   6  -4   1  158.58   15.50
   6  -4   1  150.08   15.30
   6  -4   1  157.08   12.70
   6  -4   1  160.28   14.10
   6   4   1  168.78   10.60
   6   4   1  186.18   12.60
   6   4   1  176.38   12.80
   6   4   1  175.78   12.10
   6   4   1  175.28   13.60
   6   4   1  168.68   13.50
   6   4   1  163.48   12.70
  -6   4  -1  168.28   12.30
   6   4   1  170.28   12.90
   6   4   1  180.58   14.30
   7  -4   1  207.88   14.40
   7  -4   1  208.58   13.60
   7  -4   1  200.68   14.90
   7  -4   1  202.38   13.00
   7  -4   1  186.38   15.30
   7   4   1  207.98   12.90
   7   4   1  199.38   12.60
   7   4   1  221.48   13.30
   7   4   1  212.18   14.70
   7   4   1  163.08   14.70
   7   4   1  206.58   14.30
   7   4   1  207.98   14.00
  -7   4  -1  190.48   15.40
   7   4   1  188.38   13.60
   7   4   1  191.48   12.80
   8  -4   1  199.68   13.80
   8  -4   1  251.77   13.60
   8  -4   1  246.38   14.20
   8  -4   1  238.38   15.30
   8  -4   1  231.28   13.80
   8   4   1  249.88   14.30
   8   4   1  240.88   14.60
   8   4   1  251.57   13.60
   8   4   1  258.37   14.50
   8   4   1  223.68   13.50
   8   4   1  249.68   13.40
   8   4   1  225.38   14.00
   8   4   1  261.37   13.50
   9  -4   1   80.99    7.20
   9  -4   1   85.99    7.70
   9  -4   1   82.99    7.60
   9   4   1   78.39    7.30
   9   4   1   57.59    8.00
   9   4   1   92.99    7.30
   9   4   1   75.89    7.00
   9   4   1   78.19   12.00
   9   4   1   73.89    8.00
  -9   4  -1   72.69    8.00
   9   4   1   75.39    7.40
   9  -5  -1   24.80    4.60
   9  -5  -1   22.10    4.10
   9  -5  -1   12.40    3.50
   9   5  -1   21.20    4.00
   9   5  -1   28.10    4.20
   9   5  -1   14.80    3.40
   9   5  -1   23.20    4.40
   9   5  -1   32.20    5.20
   9   5  -1   29.30    4.50
  -9   5   1   19.30    4.00
   9   5  -1   23.40    4.20
   9   5  -1   26.80    5.60
   8  -5  -1   25.10    6.40
   8  -5  -1   17.60    5.10
   8  -5  -1   17.00    4.50
   8  -5  -1   20.80    5.20
   8   5  -1   24.30    5.30
   8   5  -1   23.10    5.40
   8   5  -1   22.70    5.50
  -8   5   1   24.50    5.10
   8   5  -1   18.20    4.80
   8   5  -1   21.80    4.80
   8   5  -1   26.50    5.10
   8   5  -1   27.10    5.70
   8   5  -1   16.60    4.30
   7  -5  -1   35.80    6.70
   7  -5  -1   43.70    7.30
   7  -5  -1   33.70    5.90
   7  -5  -1   33.50    8.00
   7   5  -1   42.30    6.80
   7   5  -1   42.20    6.60
   7   5  -1   37.50    7.30
   7   5  -1   42.60    6.70
   7   5  -1   50.29    6.60
   7   5  -1   33.70    6.30
   7   5  -1   22.40    6.20
   7   5  -1   42.30    7.30
   6  -5  -1  571.14   28.30
  -6  -5   1  646.74   26.80
   6  -5  -1  611.24   25.90
   6  -5  -1  583.14   26.40
   6  -5  -1  601.84   27.00
   6   5  -1  601.94   25.40
   6   5  -1  606.84   26.30
  -6   5   1  630.34   27.50
   6   5  -1  619.44   27.50
   6   5  -1  624.34   27.00
   6   5  -1  616.14   28.00
   6   5  -1  616.94   25.80
   6   5  -1  664.63   27.70
   6   5  -1  641.54   26.80
   6   5  -1  646.84   26.90
   5   5  -1  285.27   14.10
  -5   5   1  330.57   15.80
  -4   5   1  486.65   20.90
  -4   5   1  563.14   22.00
   4   5  -1  565.94   21.40
  -3   5   1   11.60    3.30
  -3   5   1   15.40    3.10
   3   5  -1   16.90    2.80
   3   5  -1   20.20    2.60
   3   5  -1   14.50    1.70
   2  -5  -1 2045.50   68.19
  -2   5   1 1967.30   67.49
   2   5  -1 1951.70   67.49
  -2   5   1 1931.31   66.99
   2   5  -1 2001.90   67.59
  -2   5   1 1857.51   67.49
   1  -5  -1  604.64   22.10
  -1   5   1  596.94   21.50
  -1   5   1  584.74   21.90
  -1   5   1  580.14   21.20
   1   5  -1  575.74   20.50
   1   5  -1  587.24   21.50
   0  -5  -1  309.97   12.40
   0  -5   1  294.67   12.00
   0   5   1  303.07   12.40
   0   5   1  316.57   12.30
   0   5   1  303.17   11.30
   0   5  -1  306.07   11.50
   0   5  -1  313.07   11.90
  -1  -5  -1  579.94   21.50
   1  -5   1  586.44   21.80
  -1   5  -1  566.54   21.50
   1   5   1  585.44   21.80
  -1   5  -1  587.94   21.30
   1   5   1  615.14   21.70
  -2  -5  -1 1884.71   65.69
   2   5   1 1945.51   66.19
   2   5   1 1931.01   65.89
  -2   5  -1 1978.60   66.19
  -2   5  -1 1840.92   65.69
  -3  -5  -1   11.50    2.90
   3   5   1   15.90    3.00
   3   5   1   14.10    2.30
  -3   5  -1   11.40    3.60
  -3   5  -1   22.70    3.20
  -4  -5  -1  502.65   20.50
  -4   5  -1  537.55   21.40
   4   5   1  535.35   20.80
  -5   5  -1  324.67   15.50
   5   5   1  293.97   14.20
   6  -5   1  579.34   27.10
   6  -5   1  610.84   27.10
   6  -5   1  621.94   26.20
   6  -5   1  590.74   28.20
   6   5   1  643.64   27.90
   6   5   1  639.84   26.90
   6   5   1  607.44   25.70
   6   5   1  626.74   26.20
   6   5   1  639.44   27.70
   6   5   1  613.54   26.60
   6   5   1  646.84   27.50
   6   5   1  631.34   27.30
   6   5   1  613.34   26.30
  -6   5  -1  659.33   27.40
   7  -5   1   36.60    8.20
   7  -5   1   38.50    8.00
   7  -5   1   49.90    6.80
   7  -5   1   39.60    6.80
   7  -5   1   40.10    7.00
   7   5   1   50.29    7.80
   7   5   1   43.50    7.50
   7   5   1   38.10    6.00
   7   5   1   41.70    7.40
  -7   5  -1   37.80    6.30
   7   5   1   29.30    5.70
   7   5   1   55.49    7.60
   7   5   1   36.10    6.30
   7   5   1   31.30    6.40
   8  -5   1   13.20    4.90
   8  -5   1   25.20    7.10
   8  -5   1   17.30    5.30
  -8   5  -1   23.10    4.80
   8   5   1   23.60    5.50
   8   5   1   27.50    5.10
   8   5   1   23.70    5.30
   8   5   1   24.10    5.40
   8   5   1   26.20    5.70
   8   5   1   18.60    4.60
   8   5   1   28.00    5.20
   8   5   1   20.70    5.20
   9  -5   1   22.40    4.10
   9  -5   1   30.00    4.50
   9  -5   1   27.10    3.90
   9   5   1   22.60    6.90
   9   5   1   19.80    4.10
  -9   5  -1   16.40    3.60
   9   5   1   22.40    3.90
   9   5   1   25.40    4.10
   9   5   1   16.30    4.40
   9  -6  -1   21.60    4.20
   9  -6  -1   25.40    4.30
   9  -6  -1   34.70    4.90
  -9   6   1   34.00    4.80
   9   6  -1   39.10    5.40
   9   6  -1   29.10    6.50
   9   6  -1   25.10    3.50
   8  -6  -1   65.49    7.30
   8  -6  -1   59.49    8.50
   8  -6  -1   52.39    6.10
   8   6  -1   67.99    7.10
   8   6  -1   58.59    8.70
   8   6  -1   58.79    7.10
   8   6  -1   50.89    8.00
   8   6  -1   53.89    7.00
  -8   6   1   61.69    6.90
   8   6  -1   61.59    8.40
   8   6  -1   54.69    7.90
   8   6  -1   53.19    8.10
   7  -6  -1   80.49   10.40
   7  -6  -1   86.59   11.10
   7  -6  -1   88.19    9.00
   7   6  -1   80.59   10.70
   7   6  -1   91.69    8.90
   7   6  -1   82.39    9.80
   7   6  -1  102.29   10.60
   7   6  -1   96.89   11.40
   7   6  -1   98.29   11.90
   7   6  -1   95.29   10.60
   7   6  -1   94.99   10.40
   6  -6  -1   39.20    6.70
   6  -6  -1   57.09    8.30
   6  -6  -1   47.10    7.80
  -6  -6   1   65.79    9.70
   6   6  -1   56.49    7.90
   6   6  -1   56.39    8.80
  -6   6   1   43.80    7.50
   6   6  -1   54.59    8.20
   6   6  -1   59.59    7.90
   6   6  -1   40.60    7.20
   6   6  -1   49.60    7.40
   6   6  -1   52.09    9.10
   6   6  -1   47.20    6.80
   6   6  -1   56.09    7.30
   5  -6  -1  359.36   17.10
   5  -6  -1  333.27   18.60
   5   6  -1  353.26   16.20
   5   6  -1  370.26   18.90
  -5   6   1  353.96   17.70
   5   6  -1  343.37   16.90
   5   6  -1  373.16   18.90
   5   6  -1  345.27   18.80
   5   6  -1  373.46   18.60
   4   6  -1    5.10    2.90
  -4   6   1    9.40    3.70
  -4   6   1    3.80    4.60
  -3   6   1  191.08    9.90
  -3   6   1  186.78   10.00
   3   6  -1  202.98    8.20
   3   6  -1  196.68    9.70
   3   6  -1  195.48    8.80
   2  -6  -1  486.45   19.40
  -2   6   1  496.55   18.80
   2   6  -1  493.75   18.90
  -2   6   1  452.35   18.80
   2   6  -1  493.25   19.60
   1  -6  -1  722.03   26.00
  -1   6   1  642.04   24.80
  -1   6   1  709.73   25.70
   1   6  -1  667.73   24.10
   1   6  -1  712.83   25.40
   0  -6  -1 1828.22   61.99
   0  -6   1 1731.33   61.49
   0   6  -1 1761.22   60.99
   0   6   1 1837.92   62.29
   0   6   1 1714.03   60.59
   0   6  -1 1846.32   61.59
   1  -6   1  697.63   26.00
   1   6   1  687.13   26.10
   1   6   1  718.63   26.00
  -1   6  -1  679.33   25.80
  -1   6  -1  726.53   25.50
  -1   6  -1  701.43   25.30
  -2  -6  -1  440.76   17.80
  -2   6  -1  456.35   18.00
  -2   6  -1  468.15   18.10
   2   6   1  496.45   18.40
   2   6   1  457.25   18.50
  -3  -6  -1  184.88    9.80
  -3   6  -1  195.38   10.00
  -3   6  -1  191.48    9.90
   3   6   1  209.08    8.80
   3   6   1  201.18    9.90
   4   6   1    3.20    3.30
  -4   6  -1    3.00    3.30
   5  -6   1  368.66   18.00
   5  -6   1  357.76   18.40
   5   6   1  375.16   19.30
   5   6   1  359.96   18.30
   5   6   1  348.17   16.20
   5   6   1  325.87   22.30
   5   6   1  366.56   18.60
  -5   6  -1  354.96   17.50
   5   6   1  360.56   19.30
   6  -6   1   33.10    9.70
   6  -6   1   49.70    8.80
   6  -6   1   44.40    7.40
   6  -6   1   43.80    6.60
   6   6   1   60.09    7.80
   6   6   1   64.39    8.80
   6   6   1   49.60    7.20
   6   6   1   58.39    8.00
   6   6   1   57.49    9.20
   6   6   1   49.20    7.40
   6   6   1   56.39    8.10
   6   6   1   42.30    7.20
  -6   6  -1   36.00    6.90
   6   6   1   52.09    8.20
   7  -6   1   90.39    9.80
   7  -6   1   87.89   11.40
   7  -6   1   86.59   10.00
   7   6   1   96.39   10.40
  -7   6  -1   85.69    8.70
   7   6   1   93.69   10.50
   7   6   1   92.89   11.50
   7   6   1   90.89   10.10
   7   6   1   78.89   11.20
   7   6   1   89.09    9.20
   7   6   1   98.19    9.70
   8  -6   1   53.89    6.40
   8  -6   1   58.09    7.60
   8  -6   1   62.79    7.70
   8   6   1   64.79    7.80
   8   6   1   53.89    8.40
   8   6   1   59.49    7.30
   8   6   1   64.79    8.60
   8   6   1   53.29    7.50
   8   6   1   53.19    7.20
   8   6   1   55.59    8.30
  -8   6  -1   73.39    7.10
   9  -6   1   26.40    5.00
   9  -6   1   25.20    4.00
   9  -6   1   36.30    4.20
   9   6   1   24.20    3.90
  -9   6  -1   29.00    3.50
   9   6   1   32.70    3.90
   9  -7  -1   35.90    4.70
   9  -7  -1   26.70    4.00
   9   7  -1   30.90    4.40
  -9   7   1   30.50    4.10
   9   7  -1   33.00    4.40
   8  -7  -1    6.20    3.50
   8  -7  -1   10.50    4.50
   8  -7  -1    8.40    4.80
   8   7  -1    4.90    4.70
   8   7  -1   13.20    3.70
   8   7  -1   17.50    6.70
  -8   7   1    9.00    3.30
   8   7  -1   11.50    4.00
   7  -7  -1  142.49   11.90
   7  -7  -1  155.68   11.10
   7  -7  -1  148.39   12.50
   7   7  -1  153.98   13.50
   7   7  -1  179.08   12.40
   7   7  -1  178.28   11.00
  -7   7   1  156.98   10.10
   7   7  -1  163.78   12.50
   7   7  -1  153.18   11.90
   7   7  -1  166.98   13.20
   7   7  -1  151.88   11.40
  -6  -7   1  125.29   17.80
   6  -7  -1  166.18   13.00
   6  -7  -1  151.28   14.10
   6  -7  -1  153.68   12.00
   6   7  -1  160.18   13.70
   6   7  -1  168.78   12.90
   6   7  -1  188.88   15.50
   6   7  -1  187.18   13.30
   6   7  -1  159.78   12.30
  -6   7   1  178.08   14.50
   6   7  -1  174.58   11.70
   6   7  -1  164.88   14.90
   6   7  -1  170.18   12.50
   6   7  -1  168.18   12.40
   5  -7  -1  130.89   12.50
   5  -7  -1  160.68   15.70
   5  -7  -1  169.08   12.00
   5   7  -1  175.78   13.30
   5   7  -1  191.98   13.80
   5   7  -1  159.48   14.90
   5   7  -1  138.29   17.20
  -5   7   1  157.18   11.80
   5   7  -1  158.08   10.20
   5   7  -1  158.38   11.60
   5   7  -1  152.38   13.20
   5   7  -1  155.28   13.30
   5   7  -1  162.18   18.20
   4   7  -1  757.02   29.10
  -4   7   1  701.33   28.70
  -4   7   1  772.62   29.80
   3   7  -1  326.17   13.80
   3   7  -1  319.57   14.40
  -3   7   1  343.27   14.80
  -3   7   1  289.97   14.30
   3   7  -1  328.07   12.80
   2  -7  -1  791.02   29.70
   2   7  -1  777.12   29.00
  -2   7   1  777.12   28.80
  -2   7   1  754.02   29.20
  -1  -7   1  141.99    8.20
   1  -7  -1  161.88    8.60
   1   7  -1  171.78    8.30
   1   7  -1  157.78    6.90
  -1   7   1  166.98    9.00
  -1   7   1  158.38    7.60
   0  -7  -1  156.58    8.20
   0  -7   1  147.69    7.90
   0   7   1  153.78    7.90
   0   7   1  143.19    6.60
   0   7  -1  154.98    7.60
   0   7  -1  133.19    6.80
   0   7   1  159.78    8.30
  -1  -7  -1  158.88    8.60
  -1   7  -1  164.38    7.90
   1   7   1  169.98    8.60
  -1   7  -1  160.88    8.10
  -2  -7  -1  696.63   27.70
   2   7   1  788.12   28.50
  -2   7  -1  772.52   28.10
  -3   7  -1  315.57   14.50
   3   7   1  329.37   13.80
   3   7   1  327.07   14.50
   4   7   1  760.72   30.00
  -4   7  -1  782.92   30.50
   5  -7   1  152.58   11.80
   5  -7   1  161.78   12.60
   5   7   1  173.98   13.50
   5   7   1  132.59   13.10
   5   7   1  127.49   13.60
  -5   7  -1  147.19   11.30
   5   7   1  167.78   19.90
   5   7   1  163.18   14.00
   5   7   1  171.48   12.30
   5   7   1  177.38   12.80
   5   7   1  179.78   13.50
  -5   7  -1  154.38   10.60
   5   7   1  158.58   10.80
   6  -7   1  160.18   12.40
   6  -7   1  144.89   16.20
   6  -7   1  151.68   11.90
   6   7   1  180.48   13.00
   6   7   1  161.08   13.10
   6   7   1  158.98   12.80
   6   7   1  161.98   12.50
   6   7   1  149.88   12.90
   6   7   1  171.28   13.40
   6   7   1  158.98   11.60
  -6   7  -1  168.68   14.10
  -6   7  -1  157.18   10.60
   6   7   1  157.58   14.20
   6   7   1  160.18   15.50
   7  -7   1  172.08   11.50
   7  -7   1  122.09   13.20
   7  -7   1  167.78   11.60
   7   7   1  179.48   14.90
   7   7   1  173.48   12.70
   7   7   1  175.18   13.20
  -7   7  -1  154.78   10.10
   7   7   1  174.18   12.50
   7   7   1  170.38   12.00
   7   7   1  170.98   11.20
   8  -7   1   13.00    4.30
   8  -7   1   15.40    6.30
   8  -7   1   13.50    4.30
   8   7   1   14.80    4.60
  -8   7  -1   14.10    3.40
   8   7   1   15.70    7.80
   8   7   1    5.50    3.60
   8   7   1   11.70    4.10
   9  -7   1   31.10    4.10
   9  -7   1   22.40    3.70
   9   7   1   33.80    4.60
  -9   7  -1   34.80    4.00
   8  -8  -1   21.50    5.60
   8  -8  -1   18.40    4.40
   8   8  -1   21.40    5.80
   8   8  -1   29.20    4.50
   8   8  -1   22.40    3.90
  -8   8   1   25.60    3.50
   7  -8  -1  111.99   10.40
   7  -8  -1  105.59   11.40
   7  -8  -1  115.99    9.40
   7   8  -1  124.69    9.20
   7   8  -1  109.59    9.60
  -7   8   1  102.79    8.10
   7   8  -1  104.89   11.70
   6  -8  -1  117.69   13.90
   6  -8  -1  119.29   10.30
   6  -8  -1  120.49   11.50
  -6   8   1  129.59    9.40
   6   8  -1  129.09   10.90
   6   8  -1  147.59   14.20
   6   8  -1  111.19   10.00
   6   8  -1  116.79   11.40
   5  -8  -1   42.50    6.70
   5  -8  -1   58.99    8.00
   5  -8  -1   57.09    9.60
   5   8  -1   43.40    6.90
   5   8  -1   77.99   11.20
   5   8  -1   62.89    8.80
   5   8  -1   63.99    9.00
  -5   8   1   74.79   10.30
   5   8  -1   67.69   11.20
   4   8  -1   14.50    4.70
   4   8  -1   -7.60    5.80
  -4   8   1   -2.60    4.30
   4   8  -1    7.70    6.00
   4   8  -1    4.90    6.60
  -4   8   1    6.40    6.10
   3   8  -1  224.48    9.90
  -3   8   1  224.18   11.80
  -3   8   1  211.58   11.80
   3   8  -1  217.38   11.40
   2  -8  -1  757.12   29.40
   2   8  -1  740.83   28.50
  -2   8   1  767.52   28.30
  -2   8   1  713.83   28.70
   1  -8  -1  139.79    8.30
  -1  -8   1  111.69    8.10
   1   8  -1  131.29    7.60
  -1   8   1  138.29    8.30
   1   8  -1  121.09    6.30
  -1   8   1  136.19    7.20
   0  -8  -1 1669.43   59.59
   0  -8   1 1608.84   58.99
   0   8  -1 1749.92   59.29
   0   8   1 1790.52   60.19
   0   8  -1 1630.74   58.09
   0   8   1 1777.62   59.69
   0   8   1 1571.04   57.59
  -1  -8  -1  128.89    8.30
   1   8   1  145.59    8.30
  -1   8  -1  127.19    7.30
  -1   8  -1  131.49    7.80
  -2  -8  -1  691.43   27.20
  -2   8  -1  704.83   26.70
  -2   8  -1  727.83   27.20
   2   8   1  730.13   27.80
   3   8   1  234.78   11.90
  -3   8  -1  218.38   11.70
   4   8   1    5.00    6.80
  -4   8  -1    2.60    4.30
   4   8   1   12.60    6.30
   4   8   1   10.70    4.90
  -4   8  -1   13.70    4.50
   5  -8   1   75.29    9.60
   5   8   1   77.09    8.90
   5   8   1   37.70    6.40
   5   8   1   46.20    7.70
   5   8   1   64.59    9.40
  -5   8  -1   72.19    9.90
  -5   8  -1   52.59    7.50
   6  -8   1  129.59   10.60
   6  -8   1  122.49   11.20
   6   8   1  119.29   10.20
  -6   8  -1  121.09    8.90
   6   8   1  130.59   12.00
   6   8   1  146.49   11.80
   7  -8   1  128.59    9.80
   7  -8   1  126.59   10.20
   7   8   1  113.29   10.40
   7   8   1  126.49   10.60
   7   8   1  129.69    9.40
  -7   8  -1  112.79    8.40
   8  -8   1   22.00    4.20
   8  -8   1   17.70    4.20
  -8   8  -1   21.40    3.20
   8   8   1   24.40    4.70
   8   8   1   17.30    3.80
   8  -9  -1   11.20    4.00
   8  -9  -1    1.30    2.80
   8   9  -1    3.50    3.60
   8   9  -1    5.90    2.90
  -8   9   1    7.60    2.50
   7  -9  -1  103.19    8.50
   7  -9  -1   95.39    9.30
   7   9  -1  106.39    8.90
  -7   9   1  102.69    7.40
   7   9  -1  106.59    8.30
   6  -9  -1   84.79    9.10
   6  -9  -1   89.49   10.10
   6   9  -1   83.89    8.80
  -6   9   1   76.79    7.70
   6   9  -1   88.49    9.80
   5  -9  -1   99.49   10.60
   5  -9  -1   89.59   10.10
   5   9  -1   89.99   11.60
   5   9  -1  100.29   11.00
  -5   9   1   84.49   12.30
   5   9  -1   97.79    9.70
  -5   9   1  111.79    8.40
   4   9  -1  337.97   17.00
   4   9  -1  319.87   17.50
  -4   9   1  328.97   17.20
   4   9  -1  343.07   18.30
  -4   9   1  339.07   15.60
   3   9  -1  256.77   11.40
  -3   9   1  244.68   13.50
  -3   9   1  252.27   12.50
   3   9  -1  274.07   13.80
   3   9  -1  249.88   15.30
  -3   9   1  249.88   13.50
   3   9  -1  209.48   14.60
   2   9  -1  361.06   16.20
  -2   9   1  351.06   16.50
  -2   9   1  334.57   15.60
   1  -9  -1  506.95   21.70
  -1   9   1  526.65   21.80
  -1   9   1  512.95   20.30
  -1   9   1  528.35   21.50
   1   9  -1  526.35   21.30
   0  -9  -1  154.28    9.60
   0   9  -1  146.59    8.10
   0   9  -1  139.49    8.90
   0   9   1  155.88    9.50
  -1  -9  -1  491.95   21.10
   1   9   1  534.05   21.50
  -1   9  -1  500.25   20.30
  -1   9  -1  521.75   20.80
   2   9   1  350.96   16.20
  -2   9  -1  342.77   15.90
  -2   9  -1  342.97   15.60
  -3   9  -1  252.37   12.40
   3   9   1  253.87   15.60
   3   9   1  249.68   13.70
  -3   9  -1  249.28   13.50
   3   9   1  246.48   15.30
  -4   9  -1  327.87   17.00
   4   9   1  288.07   15.70
   4   9   1  318.37   18.90
  -4   9  -1  348.57   15.30
   4   9   1  330.47   17.10
   4   9   1  334.27   17.10
   4   9   1  346.87   19.10
   5  -9   1  107.19   10.20
  -5   9  -1   87.09   11.90
   5   9   1   68.39   10.80
   5   9   1   89.09   10.40
   5   9   1   91.09   12.60
   5   9   1  102.49   12.30
  -5   9  -1  104.19    8.40
   6  -9   1   98.69    9.40
   6  -9   1   99.09    9.60
   6   9   1   83.69   10.70
   6   9   1   92.39    9.00
   6   9   1   74.39   10.30
  -6   9  -1   90.69    7.60
   7  -9   1  104.99    8.60
   7  -9   1   93.29    8.80
  -7   9  -1  104.39    7.10
   7   9   1   93.99    8.10
   7   9   1   89.89    9.60
   8  -9   1    7.00    3.30
   8  -9   1    3.50    3.00
  -8   9  -1    6.90    2.30
   8   9   1    4.50    4.60
   8   9   1    6.80    3.00
   8 -10  -1   11.40    3.00
   8 -10  -1   12.60    3.80
   8  10  -1   10.00    4.00
   8  10  -1   10.50    2.60
  -8  10   1   15.70    2.40
   7 -10  -1   67.79    6.90
   7 -10  -1   57.79    7.80
  -7  10   1   73.29    6.00
   7  10  -1   73.89    6.80
   7  10  -1   68.89    7.30
   6 -10  -1  259.07   13.60
   6 -10  -1  251.37   14.60
   6  10  -1  259.07   13.60
   6  10  -1  255.47   14.00
  -6  10   1  270.07   12.50
   5 -10  -1   19.70    5.30
   5 -10  -1    9.20    5.40
  -5  10   1    8.60    3.80
   5  10  -1   10.00    5.80
   5  10  -1   11.50    4.80
   4  10  -1  488.55   22.30
  -4  10   1  491.15   23.60
   4  10  -1  497.15   22.90
   4  10  -1  512.75   23.00
   4  10  -1  451.55   19.30
  -4  10   1  515.75   20.60
   3 -10  -1   91.49   10.60
  -3 -10   1   95.09    9.90
  -3 -10   1   95.19   13.00
  -3  10   1   86.59    7.80
   3  10  -1   87.69    6.60
   3  10  -1   93.09    9.80
   3  10  -1   90.59   11.60
   3  10  -1  100.19    8.80
  -3  10   1   74.49   13.10
  -3  10   1   96.29   12.20
  -3  10   1   89.59   10.30
   3  10  -1   82.49    9.80
  -2 -10   1  344.27   15.90
   2 -10  -1  347.37   15.00
   2 -10  -1  329.67   17.00
  -2 -10   1  335.87   18.00
  -2  10   1  376.76   20.00
   2  10  -1  328.67   19.40
   2  10  -1  350.96   16.20
  -2  10   1  340.47   15.10
  -2  10   1  338.87   16.30
   2  10  -1  328.87   16.50
   2  10  -1  291.57   18.90
  -2  10   1  316.77   16.90
  -1 -10   1  103.09    8.60
   1 -10  -1   86.59    8.50
  -1 -10   1  106.09   11.40
   1 -10  -1   91.89    8.00
   1 -10  -1   95.59   10.40
  -1  10   1   84.09   10.70
   1  10  -1   92.19    8.40
   1  10  -1   90.49    9.60
  -1  10   1   90.59    9.40
   0 -10   1   53.19    7.20
   0 -10  -1   44.30    7.60
   0 -10  -1   51.09    7.10
   0 -10   1   48.70    5.50
   0 -10  -1   56.69    7.20
   0  10  -1   45.30    6.30
   0  10   1   44.30    6.90
   0  10  -1   54.19    7.20
   0  10   1   56.79    7.50
  -1 -10  -1   91.59   11.40
  -1 -10  -1   85.09    9.40
   1 -10   1   93.79    9.90
   1 -10   1   93.99    7.70
  -1 -10  -1  108.29    8.80
  -1  10  -1   94.29    8.40
   1  10   1   93.59    8.60
  -1  10  -1   81.39    8.90
  -1  10  -1  109.09   11.80
   1  10   1   94.49   10.00
  -2 -10  -1  352.46   16.30
   2 -10   1  347.37   16.80
  -2 -10  -1  363.86   18.40
   2 -10   1  331.07   15.00
   2  10   1  361.36   19.00
  -2  10  -1  354.56   19.10
  -2  10  -1  338.87   15.10
  -2  10  -1  349.67   16.40
   2  10   1  324.57   16.70
   2  10   1  341.77   16.90
  -3 -10  -1   83.79   10.40
   3 -10   1   78.99   10.30
  -3 -10  -1   80.79    9.60
  -3  10  -1   77.59    9.50
  -3  10  -1   80.49   10.90
   3  10   1  100.19    9.80
   3  10   1   98.09    9.00
  -3  10  -1   77.99    7.70
   3  10   1   86.29   11.40
   4  10   1  487.95   22.20
  -4  10  -1  523.55   20.50
   4  10   1  503.25   23.50
   4  10   1  463.35   22.90
   4  10   1  477.35   19.40
  -4  10  -1  482.85   23.40
   5 -10   1    7.80    5.20
   5  10   1   14.90    7.00
   5  10   1   17.30    5.50
  -5  10  -1   12.30    3.90
   6 -10   1  247.08   13.40
   6 -10   1  265.37   14.30
  -6  10  -1  251.07   12.30
   6  10   1  242.28   13.40
   7 -10   1   61.59    6.90
   7 -10   1   63.19    7.30
  -7  10  -1   61.39    5.50
   7  10   1   70.89    6.50
   8 -10   1   13.50    3.20
   8 -10   1   10.90    3.20
  -8  10  -1   13.20    2.20
   8  10   1   15.60    3.00
   7 -11  -1   39.60    6.30
   7 -11  -1   43.70    5.50
  -7  11   1   48.10    4.40
   7  11  -1   43.90    5.40
   7  11  -1   46.50    6.60
  -6 -11   1    0.00    4.60
   6 -11  -1    9.10    3.90
   6 -11  -1    2.40    4.50
   6  11  -1    8.30    5.00
  -6  11   1    5.40    2.90
   6  11  -1    9.80    3.90
   5 -11  -1  183.28   11.50
   5 -11  -1  175.78   12.30
  -5 -11   1  182.18   11.30
   5  11  -1  175.98   11.50
  -5  11   1  192.98   10.20
   5  11  -1  178.38   12.40
  -4 -11   1   93.69    8.90
  -4 -11   1   64.19    8.10
  -4  11   1   75.69   12.10
   4  11  -1   86.49   10.00
  -4  11   1   96.89    7.70
   4  11  -1   90.29   11.10
  -3 -11   1  373.46   17.70
   3 -11  -1  413.26   18.60
  -3 -11   1  407.06   19.40
   3  11  -1  406.46   20.70
   3  11  -1  387.16   19.90
  -3  11   1  389.06   21.30
   3  11  -1  406.46   17.30
   3  11  -1  417.36   17.10
  -3  11   1  358.56   21.90
   3  11  -1  385.76   19.50
  -3  11   1  420.36   17.20
  -2 -11   1   80.69    8.10
   2 -11  -1   97.79    8.30
   2 -11  -1   83.99    9.80
  -2 -11   1   87.99   11.00
   2  11  -1   93.79   12.70
   2  11  -1   86.29    8.10
   2  11  -1   73.49   10.30
   2  11  -1   81.29    8.80
   2  11  -1   93.89   12.40
  -2  11   1   86.19   10.30
  -2  11   1   87.09    8.10
  -1 -11   1  158.38   11.80
   1 -11  -1  154.18    9.30
   1 -11  -1  155.88   11.40
  -1 -11   1  167.88    9.80
  -1  11   1  155.48   13.10
   1  11  -1  116.99   15.60
   1  11  -1  140.99   11.70
  -1  11   1  132.69   12.30
   1  11  -1  160.08   11.40
   0 -11  -1  189.68   12.60
   0 -11   1  178.98   10.10
   0 -11  -1  198.98   10.50
   0 -11   1  167.08   12.10
   0  11   1  185.08   12.50
   0  11  -1  167.88   12.70
   0  11   1  187.58   13.30
   0  11  -1  168.38   12.80
   1 -11   1  149.99    9.30
  -1 -11  -1  152.78   12.20
  -1 -11  -1  151.98   10.00
   1 -11   1  163.58   11.20
   1  11   1  139.29   13.50
   1  11   1  142.09   12.20
   1  11   1  173.28   11.70
  -1  11  -1  155.28   12.50
  -1  11  -1  163.88   13.30
  -2 -11  -1   91.19    8.50
  -2 -11  -1   94.09   11.10
   2 -11   1   74.79    8.00
   2 -11   1   92.69    9.20
   2  11   1   89.19    8.80
   2  11   1   77.99   10.40
  -2  11  -1   75.19    7.80
  -2  11  -1  102.59   12.10
   2  11   1   66.49    8.70
  -2  11  -1   68.89   11.10
   3 -11   1  402.46   18.60
  -3 -11  -1  395.26   18.00
  -3 -11  -1  403.66   19.80
   3  11   1  423.66   17.40
  -3  11  -1  393.96   16.90
  -3  11  -1  394.66   20.80
   3  11   1  415.06   21.10
   3  11   1  389.66   19.80
   3  11   1  415.36   17.90
  -3  11  -1  389.06   22.20
  -4 -11  -1   86.89   12.00
   4 -11   1   82.89    9.80
  -4 -11  -1   78.09    9.20
   4  11   1  101.19    9.70
  -4  11  -1   76.09   11.60
  -4  11  -1   91.49    7.30
   5 -11   1  167.08   11.50
   5 -11   1  190.58   12.20
  -5 -11  -1  164.08   11.20
  -5  11  -1  186.18    9.90
   5  11   1  197.18   11.80
   6 -11   1    3.40    4.00
   6 -11   1   -1.80    3.90
  -6 -11  -1    9.80    4.70
  -6  11  -1    7.60    2.70
   6  11   1   -0.40    3.50
   7 -11   1   38.10    6.00
   7 -11   1   47.50    5.90
   7  11   1   44.30    5.20
  -7  11  -1   52.09    4.40
  -6 -12   1   -1.80    3.40
   6 -12  -1   -4.40    3.80
   6 -12  -1    6.50    3.20
   6  12  -1    2.60    3.10
  -6  12   1   -0.10    2.20
   6  12  -1   -3.90    4.80
   5 -12  -1  128.19    9.00
   5 -12  -1  122.19    9.80
  -5 -12   1  120.69    8.50
   5  12  -1  112.79   10.40
   5  12  -1  104.99    9.00
  -5  12   1  128.69    7.50
  -4 -12   1  152.78    9.60
  -4 -12   1  140.19   11.20
  -4  12   1  135.59   15.20
   4  12  -1  153.18   10.80
   4  12  -1  145.19   11.90
  -4  12   1  146.49    8.70
   3 -12  -1   57.79    8.90
  -3 -12   1   49.90    5.70
  -3 -12   1   47.00    6.60
   3  12  -1   57.39    7.70
  -3  12   1   52.39    6.70
   3  12  -1   51.69    7.00
  -3  12   1   60.99    8.70
   3  12  -1   54.09    6.90
   3  12  -1   49.60    6.70
  -2 -12   1   67.29    7.30
  -2 -12   1   49.90    6.80
   2 -12  -1   47.80    6.30
  -2  12   1   41.60    7.30
   2  12  -1   55.29    8.10
   2  12  -1   52.09    7.60
   2  12  -1   48.40    7.80
   2  12  -1   43.00    7.90
   1 -12  -1  231.38   13.10
   1 -12  -1  232.48   11.30
  -1 -12   1  237.68   11.80
  -1 -12   1  244.08   13.70
   1  12  -1  211.08   16.50
  -1  12   1  204.58   14.20
  -1  12   1  167.48   16.50
   1  12  -1  168.38   16.70
   1  12  -1  213.88   15.50
  -1  12   1  195.68   17.80
   1  12  -1  236.88   13.20
   0 -12  -1  160.48   11.50
   0 -12   1  191.18   11.70
   0 -12   1  161.08    9.70
   0 -12  -1  160.08    9.80
   0  12  -1  172.38   12.00
   0  12   1  170.18   12.10
   0  12   1  143.69   14.40
   0  12  -1  152.98   15.80
   0  12   1  148.99   14.60
   1 -12   1  227.98   13.10
   1 -12   1  240.28   11.20
  -1 -12  -1  220.28   13.50
  -1 -12  -1  202.38   11.50
   1  12   1  195.68   14.80
   1  12   1  203.28   15.50
   1  12   1  215.28   13.10
  -1  12  -1  226.38   14.00
  -2 -12  -1   42.30    6.90
   2 -12   1   55.49    8.40
  -2 -12  -1   53.59    7.30
   2 -12   1   55.89    7.70
   2  12   1   53.49    6.30
  -2  12  -1   41.40    7.30
   2  12   1   44.60    7.50
   3 -12   1   46.10    6.10
  -3 -12  -1   43.10    5.40
  -3 -12  -1   42.80    6.60
   3  12   1   44.70    6.70
   3  12   1   56.79    7.30
   3  12   1   60.29    6.80
  -3  12  -1   50.89    8.20
  -3  12  -1   48.70    6.50
  -4 -12  -1  140.19    9.80
  -4 -12  -1  162.18   11.60
   4 -12   1  153.88   10.90
  -4  12  -1  154.78    8.60
  -4  12  -1  172.98   14.70
   4  12   1  141.49   10.80
  -5 -12  -1  124.49    8.40
   5 -12   1  137.79    9.90
   5 -12   1  126.99    9.40
   5  12   1  119.49    9.20
  -5  12  -1  126.09    7.50
   6 -12   1   -0.50    3.50
   6 -12   1    2.00    3.60
  -6 -12  -1    6.50    3.30
   6  12   1    2.70    3.00
  -6  12  -1   -0.10    2.30
   6 -13  -1   81.49    6.80
   6 -13  -1   67.59    6.00
  -6 -13   1   72.69    5.40
  -6  13   1   75.69    4.80
   6  13  -1   82.59    6.20
   5 -13  -1   26.60    4.10
  -5 -13   1   30.20    3.80
   5 -13  -1   28.20    4.70
  -5  13   1   33.40    4.70
   5  13  -1   36.40    4.70
  -4 -13   1   77.29    6.70
  -4 -13   1   67.19    8.50
   4 -13  -1   74.19    7.60
  -4  13   1   84.19    6.50
  -4  13   1   86.59   12.90
   4  13  -1   71.09    8.30
  -3 -13   1  219.08   12.40
   3 -13  -1  213.28   12.10
  -3 -13   1  217.88   11.20
   3  13  -1  206.28   12.70
  -3  13   1  211.38   14.40
   3  13  -1  212.18   10.70
  -2 -13   1  265.67   12.60
  -2 -13   1  256.27   13.80
   2 -13  -1  247.48   13.30
   2  13  -1  248.78   12.80
   2  13  -1  241.38   14.80
  -2  13   1  256.67   15.30
  -1 -13   1  739.33   28.30
   1 -13  -1  725.63   29.30
   1 -13  -1  724.53   27.50
  -1 -13   1  761.02   29.70
   1  13  -1  745.63   33.30
  -1  13   1  745.43   30.50
   1  13  -1  705.93   30.50
   1  13  -1  767.12   29.50
   0 -13   1  297.37   14.90
   0 -13  -1  283.77   13.20
   0 -13   1  283.47   13.20
   0 -13  -1  286.67   15.20
   0  13   1  300.87   15.50
   0  13  -1  282.07   15.00
   0  13  -1  303.37   20.00
   0  13   1  256.37   16.70
  -1 -13  -1  753.52   29.60
   1 -13   1  721.33   28.90
   1 -13   1  719.83   27.00
  -1 -13  -1  725.43   27.90
   1  13   1  763.02   29.30
  -1  13  -1  734.83   29.80
   1  13   1  652.13   29.40
  -2 -13  -1  235.88   12.00
  -2 -13  -1  244.58   13.80
   2 -13   1  235.78   12.70
   2  13   1  211.68   14.00
  -2  13  -1  249.48   14.70
   2  13   1  232.58   12.30
  -3 -13  -1  222.08   11.30
  -3 -13  -1  217.48   12.70
   3 -13   1  213.08   12.10
   3  13   1  211.48   12.70
  -3  13  -1  210.58   14.10
   3  13   1  209.08   10.70
   4 -13   1   82.29    8.20
  -4 -13  -1   65.59    8.60
  -4 -13  -1   72.59    6.70
  -4  13  -1   81.69   12.60
   4  13   1   77.69    8.10
  -4  13  -1   78.39    6.20
   5 -13   1   21.00    4.30
  -5 -13  -1   35.00    4.00
   5 -13   1   33.00    4.90
   5  13   1   37.20    4.70
  -5  13  -1   31.70    4.50
  -6 -13  -1   63.29    5.30
   6 -13   1   66.69    6.30
   6 -13   1   62.69    6.10
  -6  13  -1   74.09    4.60
   6  13   1   74.19    5.60
   5 -14  -1    8.60    3.60
  -5 -14   1   12.60    2.50
   5 -14  -1   10.30    3.20
   5  14  -1    6.50    3.80
  -4 -14   1   59.59    5.20
   4 -14  -1   46.80    7.10
   4 -14  -1   55.29    6.30
  -4 -14   1   56.59    6.80
   4  14  -1   47.70    7.10
  -4  14   1   59.39    7.40
  -3 -14   1   82.79    7.80
  -3 -14   1   95.29    6.60
   3 -14  -1   77.39    8.00
   3  14  -1   95.99    9.50
  -3  14   1   86.99    9.50
   3  14  -1   84.89    6.20
  -2 -14   1  167.78    9.00
   2 -14  -1  155.68   10.00
  -2 -14   1  176.08   10.70
  -2  14   1  154.08   11.30
   2  14  -1  171.68    9.50
  -1 -14   1   92.79    6.90
   1 -14  -1   81.29    6.90
  -1 -14   1  102.69    8.60
   1 -14  -1   91.99    8.20
   1  14  -1   95.39    7.80
  -1  14   1   97.99    9.20
   0 -14   1    5.20    3.10
   0 -14  -1    6.20    3.00
   0 -14   1    5.60    3.90
   0 -14  -1    6.10    3.70
   0  14   1    6.30    4.00
   0  14  -1   -4.00    7.10
   0  14  -1    3.30    4.00
   1 -14   1  107.09    8.30
  -1 -14  -1   87.19    6.90
   1 -14   1   97.99    6.80
  -1 -14  -1   86.09    8.20
   1  14   1   93.69    8.10
  -1  14  -1   95.69    9.00
   1  14   1   80.59   10.20
  -2 -14  -1  172.78   10.50
   2 -14   1  150.78    9.90
  -2 -14  -1  164.78    9.10
   2  14   1  144.99   10.80
  -2  14  -1  173.98   11.30
   2  14   1  163.98    9.50
   3 -14   1   76.19    8.00
  -3 -14  -1   73.89    7.90
   3 -14   1   73.49    7.90
  -3 -14  -1   86.89    6.50
   3  14   1   92.59    8.50
   3  14   1   81.79    6.20
  -3  14  -1   84.29    9.90
   4 -14   1   50.99    6.80
  -4 -14  -1   52.19    5.10
  -4 -14  -1   53.49    7.10
  -4  14  -1   53.29    6.70
   4  14   1   59.39    6.50
   5 -14   1    6.70    3.20
  -5 -14  -1   12.50    2.50
   5 -14   1    6.40    3.80
   5  14   1    6.20    3.00
  -4 -15   1   13.00    3.50
   4 -15  -1   10.20    3.10
  -4 -15   1   11.50    2.20
   4 -15  -1   11.80    3.50
  -4  15   1    6.60    5.00
  -3 -15   1   36.50    5.20
   3 -15  -1   25.30    4.10
  -3 -15   1   32.00    4.10
  -3  15   1   24.40    4.70
   2 -15  -1   18.90    3.80
  -2 -15   1   25.00    3.90
  -2 -15   1   19.60    3.10
   2  15  -1   20.60    3.40
  -2  15   1   26.10    4.70
   1 -15  -1   65.29    6.40
  -1 -15   1   56.79    6.60
  -1 -15   1   66.69    5.40
  -1  15   1   55.19    6.90
   1  15  -1   67.49    6.00
   0 -15  -1    8.50    2.90
   0 -15  -1   12.70    3.60
   0 -15   1    9.40    2.80
   0 -15   1   10.30    3.40
   0  15  -1    9.10    3.50
   0  15   1    9.20    3.60
   1 -15   1   69.79    6.50
  -1 -15  -1   66.29    6.70
  -1 -15  -1   63.69    5.30
  -1  15  -1   53.29    6.80
   1  15   1   66.79    6.20
  -2 -15  -1   24.50    3.20
  -2 -15  -1   15.90    3.60
   2 -15   1   20.80    3.80
   2  15   1   22.90    5.60
  -2  15  -1   16.50    4.20
   2  15   1   28.40    3.60
  -3 -15  -1   23.30    3.80
   3 -15   1   17.70    4.50
   3 -15   1   17.20    4.50
  -3  15  -1   21.60    4.40
   3  15   1   30.20    4.60
  -4 -15  -1   14.10    2.40
  -4 -15  -1   10.80    3.40
   4 -15   1   10.70    3.30
   4  15   1    9.10    3.70
  -4  15  -1    6.60    4.80
   2 -16  -1   64.99    5.80
  -2 -16   1   73.79    5.50
   2 -16  -1   66.19    5.60
  -2 -16   1   63.99    4.40
  -2  16   1   60.29    6.20
  -1 -16   1   78.09    5.00
   1 -16  -1   86.29    6.00
  -1 -16   1   87.29    6.00
   1  16  -1   82.89    5.70
  -1  16   1   84.09    6.50
   0 -16   1    8.50    2.80
   0 -16  -1    6.40    2.70
   0  16   1   11.90    3.10
   0  16  -1   10.10    2.80
  -1 -16  -1   79.89    4.90
  -1 -16  -1   83.59    6.10
   1 -16   1   77.69    5.80
  -1  16  -1   85.59    6.20
   1  16   1   83.29    5.70
   2 -16   1   61.19    5.50
  -2 -16  -1   61.49    5.30
  -2 -16  -1   62.99    4.30
  -2  16  -1   59.09    5.60
   2  16   1   64.79    4.50
  10   0  -2    7.90    3.50
  10   0  -2   11.70    2.90
  10   0  -2   10.90    3.60
  10   0  -2   10.60    2.90
   9   0  -2   -5.40    3.30
   9   0  -2   -3.20    3.70
   9   0  -2   -9.30    5.10
   9   0  -2    5.30    4.80
   9   0  -2   -1.60    4.30
   9   0  -2    0.40    4.10
   8   0  -2  173.18   13.70
   8   0  -2  181.88   13.10
   8   0  -2  189.28   12.50
   8   0  -2  186.58   13.10
   8   0  -2  182.98   12.20
   8   0  -2  206.08   13.70
   8   0  -2  195.58   12.30
   7   0  -2  232.48   15.50
   7   0  -2  243.08   15.40
   7   0  -2  227.28   14.60
   7   0  -2  227.58   16.40
   7   0  -2  230.88   14.10
   7   0  -2  242.28   14.10
   7   0  -2  244.48   15.20
   7   0  -2  225.28   14.50
  -7   0   2  242.28   17.60
   6   0  -2   28.60    6.40
  -6   0   2   22.70    5.30
   6   0  -2   15.10    6.30
   6   0  -2   12.90    7.70
   6   0  -2   20.20    7.90
   5   0  -2  481.05   18.50
  -5   0   2  449.86   18.60
  -5   0   2  461.45   18.10
   4   0  -2   45.40    3.70
  -4   0   2   41.70    4.00
   3   0  -2 5443.46  181.88
  -3   0   2 5390.86  181.58
   1   0  -2 2177.58   75.69
  -1   0   2 2190.88   75.69
   1   0  -2 2393.76   75.79
   1   0   2 2146.59   71.29
  -1   0  -2 2152.88   71.49
   1   0   2 2089.49   71.39
  -2   0  -2 6536.05  214.98
   2   0   2 6321.07  214.58
   3   0   2 6025.90  201.58
  -3   0  -2 6022.20  202.08
  -4   0  -2   47.00    4.10
   4   0   2   44.60    3.50
   5   0   2  454.65   17.80
  -5   0  -2  481.35   19.10
   6   0   2   15.70    6.70
   6   0   2   13.70    6.20
   6   0   2   10.80   11.00
   6   0   2   21.80    7.00
   6   0   2   24.40    8.60
   6   0   2   19.00    5.90
   6   0   2    7.30    6.50
  -6   0  -2   19.00    5.10
   7   0   2  213.58   14.30
   7   0   2  250.37   15.20
   7   0   2  234.38   14.10
   7   0   2  211.48   15.60
   7   0   2  239.88   15.20
   7   0   2  227.88   14.70
   7   0   2  229.38   15.30
   7   0   2  234.78   14.40
   8   0   2  200.18   13.30
   8   0   2  188.68   13.70
   8   0   2  185.18   13.40
   8   0   2  197.38   12.80
   8   0   2  221.68   13.60
   8   0   2  195.98   12.50
   8   0   2  193.28   18.00
   9   0   2    6.60    3.70
   9   0   2   -7.60    5.50
   9   0   2    3.80    4.20
   9   0   2    0.00    3.60
   9   0   2   -0.20    3.50
  10   0   2   11.70    3.30
  10   0   2    8.60    2.90
  10   0   2   15.20    3.00
  10   0   2    9.10    3.10
  10  -1  -2   75.59    7.20
  10  -1  -2   85.09    5.90
  10  -1  -2   92.19    6.00
  10  -1  -2   87.39    6.80
  10   1  -2  100.19    6.00
  10   1  -2   84.79    6.30
  10   1  -2   88.99    5.90
  10   1  -2   86.89    6.60
   9  -1  -2   54.19    7.10
   9  -1  -2   76.59    8.30
   9  -1  -2   43.10    7.80
   9  -1  -2   55.79    6.40
   9  -1  -2   52.29    7.00
   9   1  -2   53.89    7.90
   9   1  -2   59.79    7.00
   9   1  -2   56.39    7.20
   9   1  -2   66.89    7.20
   9   1  -2   70.59    9.20
   9   1  -2   58.29    7.40
   9   1  -2   61.19    8.90
   8  -1  -2  531.95   23.00
   8  -1  -2  537.65   24.00
   8  -1  -2  519.65   23.60
   8  -1  -2  536.85   23.90
   8  -1  -2  528.05   24.90
   8  -1  -2  525.95   23.90
   8  -1  -2  520.25   23.10
   8   1  -2  536.75   23.20
   8   1  -2  518.25   23.80
   8   1  -2  523.95   22.90
   8   1  -2  525.65   24.00
   8   1  -2  522.95   23.80
   8   1  -2  521.95   23.60
   8   1  -2  515.55   23.00
   8   1  -2  529.35   22.70
  -7  -1   2  439.46   25.60
   7  -1  -2  518.85   23.80
   7  -1  -2  540.35   23.50
   7  -1  -2  484.35   24.60
   7  -1  -2  574.44   23.60
   7  -1  -2  521.05   23.30
   7  -1  -2  510.25   22.70
   7  -1  -2  526.45   24.50
   7  -1  -2  491.35   23.90
   7   1  -2  499.45   23.30
   7   1  -2  509.95   22.90
   7   1  -2  512.65   23.30
   7   1  -2  523.45   22.80
   7   1  -2  532.25   24.60
   7   1  -2  516.35   23.60
   7   1  -2  531.65   24.40
   7   1  -2  537.75   24.00
  -7   1   2  464.25   24.90
   6  -1  -2   33.30    6.10
   6  -1  -2   29.90    6.70
  -6  -1   2   39.80    6.30
   6  -1  -2   56.39    9.50
   6  -1  -2   31.20    7.00
   6  -1  -2   16.00    7.20
   6   1  -2   24.60    7.60
   6   1  -2   25.60    7.50
   6   1  -2   44.20    7.10
   6   1  -2   31.30   10.50
   6   1  -2   32.30    4.80
   6   1  -2   35.10    6.50
   6   1  -2   25.50    6.30
  -6   1   2   35.50    5.80
  -5  -1   2   95.59    6.70
  -5   1   2   72.19    6.60
  -5   1   2   91.69    7.30
   5   1  -2   89.39    5.90
  -4  -1   2 1614.44   54.29
  -4   1   2 1492.25   54.49
  -4   1   2 1570.74   53.99
   4   1  -2 1614.44   54.59
   3  -1  -2  296.67   11.30
  -3  -1   2  290.17   11.20
  -3   1   2  287.17   11.50
  -3   1   2  279.77   11.00
   3   1  -2  294.87   11.40
  -2  -1   2  955.60   34.40
   2  -1  -2 1007.70   34.60
  -2   1   2  961.00   34.40
   2   1  -2 1048.20   34.00
   2   1  -2 1035.20   34.60
   1  -1  -2 1568.94   53.99
  -1   1   2 1538.15   53.79
   1   1  -2 1647.34   53.79
   1   1  -2 1642.24   53.79
   1   1  -2 1559.34   53.69
   0  -1  -2    1.50    0.80
   0  -1  -2    0.90    0.50
   0  -1   2    2.60    0.70
   0   1  -2    0.90    0.60
   0   1   2    0.70    0.60
   0   1  -2    1.30    0.60
  -1  -1  -2 1482.35   49.99
   1  -1   2 1497.05   49.99
  -1   1  -2 1511.65   50.49
   1   1   2 1470.15   50.39
   2  -1   2 1031.00   33.40
  -2  -1  -2  949.40   33.70
   2   1   2  994.70   33.60
  -2   1  -2  994.90   34.20
   2   1   2  969.00   33.90
  -3  -1  -2  281.67   11.20
   3   1   2  297.77   11.30
  -3   1  -2  302.87   11.80
  -4  -1  -2 1634.84   57.49
   4  -1   2 1655.73   56.89
   4   1   2 1632.34   57.29
  -4   1  -2 1747.13   58.29
  -5  -1  -2   96.99    6.90
   5   1   2   96.89    6.20
  -5   1  -2  101.09    7.10
   6  -1   2   26.20    6.40
   6  -1   2   38.20   10.00
   6  -1   2   33.40    7.00
   6  -1   2   35.20    6.80
  -6  -1  -2   34.80    5.80
   6  -1   2   17.40   10.80
   6  -1   2   27.30    6.90
   6   1   2   35.20    7.30
   6   1   2   39.90    7.10
   6   1   2   23.20    6.10
   6   1   2   26.80    5.10
   6   1   2   22.90    8.40
  -6   1  -2   30.90    5.20
   6   1   2   50.39    7.70
   6   1   2   52.89    8.20
   6   1   2   55.29    7.50
   7  -1   2  504.05   23.00
   7  -1   2  510.75   23.70
   7  -1   2  490.95   23.80
   7  -1   2  529.45   24.00
   7  -1   2  484.85   23.70
   7  -1   2  503.35   22.90
   7  -1   2  482.65   23.50
   7  -1   2  573.84   26.00
   7   1   2  520.75   23.70
   7   1   2  484.15   23.60
   7   1   2  483.75   23.00
   7   1   2  507.95   22.70
   7   1   2  528.05   24.20
   7   1   2  524.15   22.80
   7   1   2  492.15   22.50
   7   1   2  531.55   23.80
  -7   1  -2  500.95   24.60
   8  -1   2  537.05   23.30
   8  -1   2  527.75   24.10
   8  -1   2  542.25   23.10
   8  -1   2  533.65   28.20
   8  -1   2  518.45   23.90
   8  -1   2  520.75   23.80
   8   1   2  519.55   26.10
   8   1   2  527.15   24.00
   8   1   2  552.74   24.20
   8   1   2  535.35   23.10
   8   1   2  559.44   23.30
   8   1   2  535.05   25.70
   8   1   2  530.15   23.20
   8   1   2  539.05   24.40
   9  -1   2   54.59    7.10
   9  -1   2   43.70    6.00
   9  -1   2   54.89    7.70
   9  -1   2   56.69    7.20
   9  -1   2   60.89    7.10
   9   1   2   57.49    7.20
   9   1   2   61.99    7.90
   9   1   2   56.59    6.90
   9   1   2   53.89    8.00
   9   1   2   65.89    7.00
  10  -1   2   88.39    5.90
  10  -1   2   92.79    6.10
  10  -1   2   87.39    6.30
  10  -1   2   85.79    6.90
  10   1   2   84.19    5.90
  10   1   2   86.89    6.10
  10   1   2   83.59    6.50
   9  -2  -2   45.60    6.60
   9  -2  -2   48.30    7.80
   9  -2  -2   52.09    7.80
   9  -2  -2   52.79    9.70
   9  -2  -2   56.29    7.20
   9   2  -2   54.79    7.00
   9   2  -2   44.30    6.40
   9   2  -2   50.09    6.90
   9   2  -2   40.70    6.60
   9   2  -2   47.70    6.80
   9   2  -2   51.29    7.70
   9   2  -2   55.59    8.10
   8  -2  -2    9.60    5.40
   8  -2  -2    7.90    5.50
   8  -2  -2    8.40    4.90
   8  -2  -2    6.70    5.40
   8  -2  -2    7.70    4.70
   8  -2  -2   -6.80    7.10
   8   2  -2    5.80    4.50
   8   2  -2    4.40    5.30
   8   2  -2    1.30    5.50
   8   2  -2    6.40    5.10
   8   2  -2    8.40    4.70
   8   2  -2    0.90    5.00
   8   2  -2    5.30    5.30
   8   2  -2    5.70    4.70
   7  -2  -2   68.29   10.20
   7  -2  -2   78.49   10.80
   7  -2  -2   80.39   10.20
   7  -2  -2   80.89   10.50
   7  -2  -2   94.99   11.70
   7  -2  -2   82.99   10.60
   7  -2  -2   93.89    9.80
   7   2  -2   68.29    8.90
   7   2  -2   77.59   11.80
   7   2  -2   76.19    9.50
   7   2  -2   86.59   10.50
   7   2  -2   77.69   11.20
   7   2  -2   77.39   10.30
  -7   2   2   62.29    9.40
   7   2  -2   75.59   10.60
   7   2  -2   75.29   10.20
   6  -2  -2  130.49   11.80
   6  -2  -2  132.29   11.70
   6  -2  -2  137.69   12.30
   6  -2  -2  142.89   14.00
   6  -2  -2  137.79   11.90
  -6  -2   2  108.19   10.40
  -6  -2   2  136.29   11.30
   6  -2  -2  149.49   13.30
   6   2  -2  159.68   12.40
  -6   2   2  132.19   10.60
   6   2  -2  131.19    8.90
   6   2  -2  136.59   10.80
   6   2  -2  123.69   13.20
   6   2  -2  125.69   13.10
   6   2  -2  141.89   12.60
   6   2  -2  140.89   11.00
   6   2  -2  143.49   13.80
   6   2  -2  121.69   12.10
  -5  -2   2  201.58    9.70
   5   2  -2  193.98    9.40
  -5   2   2  158.88   10.00
  -4  -2   2  336.17   13.10
  -4   2   2  305.67   12.50
  -4   2   2  320.37   13.40
   4   2  -2  334.67   13.30
  -3   2   2  694.63   25.10
   3   2  -2  739.53   25.70
  -3   2   2  709.33   25.70
   2  -2  -2 7470.85  248.58
  -2   2   2 7357.06  248.18
   0  -2  -2 2147.59   70.49
   0   2  -2 2088.19   69.59
   0   2  -2 1948.11   69.79
   0   2   2 2114.19   70.09
  -1  -2  -2 7263.27  237.48
  -1   2  -2 6994.50  237.48
  -2  -2  -2 7021.00  248.38
   2   2   2 7874.81  248.78
  -3  -2  -2  671.63   24.70
   3   2   2  718.73   25.40
  -3   2  -2  747.33   26.00
  -4  -2  -2  317.57   12.80
  -4   2  -2  341.77   14.00
   4   2   2  335.57   13.20
  -5  -2  -2  189.78    9.60
  -5   2  -2  203.08   10.80
   5   2   2  209.88    9.80
   6  -2   2  143.49   11.80
   6  -2   2  130.39   12.50
   6  -2   2  134.69   12.80
   6  -2   2  130.59   12.60
   6  -2   2  121.69   14.10
   6  -2   2  157.08   13.30
   6  -2   2  125.39   13.70
   6   2   2  125.89   11.60
   6   2   2  138.59    9.30
   6   2   2  132.49   12.90
   6   2   2  132.39   13.00
   6   2   2  150.08   12.00
   6   2   2  146.49   11.80
   6   2   2  129.69   12.30
  -6   2  -2  122.39   10.10
   6   2   2  144.29   12.70
   7  -2   2   72.79    8.60
   7  -2   2   75.99   10.00
   7  -2   2   92.19    9.90
   7  -2   2   70.79   11.40
   7  -2   2  100.29   14.90
   7  -2   2   80.39    8.50
  -7   2  -2   68.29    9.50
   7   2   2   87.29    9.90
   7   2   2   75.49   10.90
   7   2   2   70.89   10.00
   7   2   2   86.69   10.00
   7   2   2   88.39   10.80
   7   2   2   93.49   11.20
   7   2   2   88.59   10.50
   7   2   2   83.69   10.80
   8  -2   2    8.20    4.80
   8  -2   2    6.10    4.60
   8  -2   2    9.50    5.30
   8  -2   2    3.80    4.70
   8  -2   2    0.50    5.20
   8   2   2    7.20    4.40
   8   2   2   10.40    5.20
   8   2   2   13.60    5.40
   8   2   2    4.20    6.90
   8   2   2    2.30    5.10
   8   2   2    8.80    5.00
   8   2   2    9.50    4.80
   8   2   2    8.70    6.40
   9  -2   2   41.60    5.90
   9  -2   2   47.70    6.40
   9  -2   2   47.60    7.00
   9  -2   2   34.70    4.90
   9   2   2   51.99    7.80
   9   2   2   39.30    5.20
   9   2   2   32.60    4.70
   9   2   2   53.89    7.90
   9   2   2   51.69    7.50
   9   2   2   49.60    6.20
   9  -3  -2   22.60    5.00
   9  -3  -2   18.40    4.30
   9  -3  -2   24.80    4.20
   9  -3  -2   24.80    4.90
   9   3  -2   12.30    4.10
   9   3  -2   19.10    4.50
   9   3  -2   22.60    4.10
   9   3  -2   25.20    5.10
   9   3  -2   30.40    4.80
   9   3  -2   21.60    4.80
   9   3  -2   21.60    4.60
   9   3  -2   23.10    4.20
   8  -3  -2  158.48   12.10
   8  -3  -2  161.18   11.60
   8  -3  -2  149.19   13.60
   8  -3  -2  168.08   12.40
   8  -3  -2  157.18   11.00
   8   3  -2  162.18   12.00
   8   3  -2  158.58   12.50
   8   3  -2  153.38   11.40
   8   3  -2  164.88   10.90
   8   3  -2  152.78   11.90
   8   3  -2  157.98   12.20
   8   3  -2  157.28   11.10
   8   3  -2  143.59   11.10
   7  -3  -2  553.54   24.70
   7  -3  -2  577.94   27.80
   7  -3  -2  527.65   24.90
   7  -3  -2  529.35   24.30
   7  -3  -2  522.65   25.20
   7  -3  -2  523.85   23.80
   7   3  -2  565.14   25.00
   7   3  -2  548.65   24.20
   7   3  -2  582.34   24.50
   7   3  -2  583.14   25.40
  -7   3   2  508.45   26.30
   7   3  -2  561.14   25.20
   7   3  -2  578.04   24.60
   7   3  -2  563.74   23.90
   7   3  -2  502.15   23.80
   7   3  -2  561.54   24.90
   6  -3  -2  291.67   18.60
   6  -3  -2  296.17   15.70
  -6  -3   2  257.57   15.40
   6  -3  -2  256.27   17.80
   6  -3  -2  296.67   16.30
   6  -3  -2  279.97   15.60
   6  -3  -2  294.07   17.00
   6   3  -2  305.67   16.40
   6   3  -2  301.27   17.10
   6   3  -2  280.27   16.70
   6   3  -2  279.37   15.20
   6   3  -2  296.87   17.90
   6   3  -2  295.47   16.60
   6   3  -2  285.07   14.00
   6   3  -2  279.37   16.10
  -6   3   2  297.27   16.00
   6   3  -2  297.77   17.70
  -5  -3   2  223.68   11.10
   5   3  -2  221.48   10.60
  -5   3   2  224.88   11.90
  -4   3   2 1113.29   39.20
  -4   3   2 1095.99   40.20
   4   3  -2 1184.58   40.40
   3  -3  -2  815.72   29.40
  -3   3   2  778.52   28.70
  -3   3   2  767.72   28.00
   3   3  -2  814.32   28.60
   3   3  -2  809.62   26.90
   2  -3  -2 1119.89   38.70
  -2   3   2 1071.89   37.70
   2   3  -2 1125.39   38.10
  -2   3   2 1056.79   38.10
   2   3  -2 1091.19   37.30
   1  -3  -2 4246.77  139.99
  -1   3   2 4344.37  139.59
   1   3  -2 4136.79  139.09
  -1   3   2 4072.79  139.69
   1   3  -2 3959.60  139.29
   0  -3  -2 9999.00  334.67
  -1   3  -2 3905.01  135.99
  -1   3  -2 4028.20  135.29
   1   3   2 4209.78  136.29
  -2  -3  -2 1022.50   36.30
   2   3   2 1055.29   36.30
  -2   3  -2 1058.09   36.50
   2   3   2 1049.09   35.80
   2   3   2 1017.90   36.30
  -3  -3  -2  689.43   26.20
   3   3   2  809.22   26.40
  -3   3  -2  812.62   28.30
   3   3   2  781.22   27.70
  -4  -3  -2 1029.90   39.10
  -4   3  -2 1215.38   41.40
   4   3   2 1187.48   40.70
  -5   3  -2  239.18   12.00
   5   3   2  212.48   10.70
   6  -3   2  297.17   15.90
   6  -3   2  280.97   17.20
   6  -3   2  301.07   18.40
   6  -3   2  270.67   17.60
   6  -3   2  301.87   17.90
   6  -3   2  282.57   16.30
   6   3   2  312.17   17.10
   6   3   2  308.07   17.10
   6   3   2  285.47   16.10
   6   3   2  297.07   16.00
   6   3   2  295.07   15.70
  -6   3  -2  258.77   15.10
   6   3   2  280.97   14.20
   6   3   2  302.17   16.00
   6   3   2  292.47   16.50
   6   3   2  295.87   17.40
   7  -3   2  546.85   25.30
   7  -3   2  525.05   24.40
   7  -3   2  555.74   24.10
   7  -3   2  543.75   24.70
   7  -3   2  540.35   27.50
   7  -3   2  491.15   24.50
   7   3   2  572.14   25.10
   7   3   2  557.14   24.00
   7   3   2  548.55   23.90
   7   3   2  563.84   23.90
   7   3   2  551.54   25.40
  -7   3  -2  531.85   25.90
   7   3   2  546.45   24.90
   7   3   2  569.24   24.90
   7   3   2  562.54   24.10
   8  -3   2  158.48   11.50
   8  -3   2  145.99   11.50
   8  -3   2  150.68   10.90
   8  -3   2  124.99   11.70
   8  -3   2  140.59   12.60
   8   3   2  155.98   11.10
   8   3   2  133.89   13.30
   8   3   2  164.18   10.80
   8   3   2  141.49   10.50
   8   3   2  181.98   12.00
   8   3   2  156.28   11.30
   8   3   2  155.98   11.20
   8   3   2  149.88   11.90
   9  -3   2   26.90    4.70
   9  -3   2   18.70    5.20
   9  -3   2   22.80    4.30
   9  -3   2   25.90    4.50
   9   3   2   21.40    4.60
   9   3   2   28.60    4.80
   9   3   2   19.00    4.40
   9   3   2   25.40    4.20
   9   3   2   20.20    3.90
   9  -4  -2   35.70    5.10
   9  -4  -2   35.80    5.20
   9  -4  -2   34.80    4.70
   9  -4  -2   33.80    4.60
   9   4  -2   42.60    5.90
   9   4  -2   24.70    3.90
   9   4  -2   33.70    4.60
  -9   4   2   24.10    5.00
   9   4  -2   34.50    4.80
   9   4  -2   31.80    4.80
   9   4  -2   36.80    5.10
   9   4  -2   39.80    5.40
   9   4  -2   33.10    4.60
   8  -4  -2  572.14   23.90
   8  -4  -2  516.15   23.80
   8  -4  -2  532.45   23.40
   8  -4  -2  544.05   24.00
   8   4  -2  591.84   24.70
   8   4  -2  560.04   23.60
   8   4  -2  568.24   23.60
   8   4  -2  543.55   23.20
   8   4  -2  527.35   23.50
   8   4  -2  577.84   24.40
   8   4  -2  537.45   24.10
   8   4  -2  560.14   24.40
   7  -4  -2  431.06   22.20
   7  -4  -2  448.96   21.80
   7  -4  -2  406.86   22.10
   7  -4  -2  459.85   21.50
   7  -4  -2  470.65   21.00
  -7   4   2  430.16   23.80
   7   4  -2  452.65   20.60
   7   4  -2  461.65   22.40
   7   4  -2  477.45   21.50
   7   4  -2  457.05   21.40
   7   4  -2  454.15   21.00
   7   4  -2  463.25   22.30
   7   4  -2  484.15   22.00
   7   4  -2  458.65   22.00
   7   4  -2  453.65   22.10
   6  -4  -2  264.77   15.90
   6  -4  -2  253.77   16.10
   6  -4  -2  261.57   15.00
   6  -4  -2  234.28   17.50
   6  -4  -2  282.67   17.90
  -6  -4   2  270.57   15.40
   6   4  -2  278.97   15.30
   6   4  -2  242.58   15.80
   6   4  -2  260.87   16.90
   6   4  -2  243.18   17.00
  -6   4   2  266.57   15.40
   6   4  -2  260.07   14.30
   6   4  -2  258.27   16.20
   6   4  -2  270.07   15.90
   6   4  -2  259.27   13.50
   6   4  -2  292.07   16.30
  -5  -4   2   68.89    7.50
   5   4  -2   65.89    6.00
  -5   4   2   64.89    7.20
   4   4  -2   12.00    2.50
  -4   4   2    9.40    3.10
  -4   4   2   14.30    3.80
  -4   4   2    8.70    2.80
   3  -4  -2   59.09    5.20
   3   4  -2   58.39    2.90
   3   4  -2   62.99    3.30
  -3   4   2   50.09    4.00
   3   4  -2   56.99    4.30
  -3   4   2   51.49    5.00
   2  -4  -2  206.08    9.40
  -2   4   2  205.78    8.50
   2   4  -2  203.38    8.10
   2   4  -2  205.68    8.70
   2   4  -2  207.88    8.10
  -2   4   2  194.58    8.90
   1  -4  -2 4929.61  164.18
  -1   4   2 4937.21  163.68
  -1   4   2 4826.02  163.88
   1   4  -2 4811.62  163.38
   1   4  -2 4827.12  163.08
   0  -4  -2  967.60   34.10
   0   4   2  990.60   34.10
   0   4  -2  971.40   33.40
   0   4   2  969.30   34.20
   0   4  -2  945.61   33.50
  -1  -4  -2 4797.12  156.78
  -1   4  -2 4533.75  156.48
   1   4   2 4885.41  156.98
   1   4   2 4533.25  156.88
  -1   4  -2 4534.25  155.88
  -2  -4  -2  189.78    8.70
   2   4   2  203.28    8.40
   2   4   2  198.78    8.80
  -2   4  -2  206.18    8.80
   2   4   2  202.98    8.70
  -3  -4  -2   48.80    4.60
   3   4   2   64.89    3.40
  -3   4  -2   59.29    4.50
   3   4   2   54.39    4.40
  -4  -4  -2    5.70    2.90
   4   4   2   14.50    2.80
  -4   4  -2   10.90    2.80
  -5  -4  -2   59.29    6.70
  -5   4  -2   68.69    7.10
   5   4   2   60.99    6.00
   6  -4   2  285.07   15.20
   6  -4   2  261.17   16.30
   6  -4   2  252.77   17.60
   6  -4   2  261.17   17.30
   6  -4   2  261.67   15.50
   6   4   2  265.77   15.00
   6   4   2  237.28   13.50
  -6   4  -2  241.58   14.50
   6   4   2  268.37   15.90
   6   4   2  243.68   15.40
   6   4   2  251.57   16.40
   6   4   2  271.07   16.10
   6   4   2  254.97   15.10
   6   4   2  258.27   16.00
   6   4   2  257.37   15.10
   7  -4   2  441.16   21.10
   7  -4   2  425.46   21.40
   7  -4   2  455.05   21.40
   7  -4   2  431.96   20.70
   7  -4   2  446.36   22.40
   7   4   2  453.35   21.60
   7   4   2  446.76   21.40
   7   4   2  455.15   21.90
   7   4   2  453.95   20.50
   7   4   2  452.45   20.70
   7   4   2  389.76   22.10
  -7   4  -2  433.16   23.10
   7   4   2  464.85   21.00
   7   4   2  454.95   20.60
   7   4   2  469.85   21.70
   8  -4   2  566.54   24.40
   8  -4   2  518.05   24.30
   8  -4   2  551.44   24.40
   8  -4   2  530.95   23.40
   8   4   2  571.94   23.70
   8   4   2  591.54   24.70
   8   4   2  573.24   24.90
   8   4   2  558.94   23.50
   8   4   2  565.24   24.50
   8   4   2  530.85   23.20
   8   4   2  571.04   23.90
   8   4   2  571.94   25.70
   9  -4   2   35.50    4.90
   9  -4   2   25.30    4.70
   9  -4   2   36.50    4.60
   9  -4   2   31.40    5.80
   9   4   2   29.90    4.70
   9   4   2   31.30    4.70
  -9   4  -2   30.00    4.80
   9   4   2   37.20    4.70
   9   4   2   43.70    6.00
   9   4   2   38.50    4.80
   9  -5  -2   49.70    7.00
   9  -5  -2   45.40    6.60
   9  -5  -2   51.89    5.80
   9  -5  -2   56.69    6.50
   9   5  -2   55.69    6.40
   9   5  -2   48.10    5.40
   9   5  -2   51.69    5.70
   9   5  -2   45.70    6.70
   9   5  -2   38.00    5.00
  -9   5   2   50.19    4.90
   8  -5  -2    5.10    3.80
   8  -5  -2   11.30    6.20
   8  -5  -2    5.60    4.60
   8  -5  -2    2.50    4.90
   8   5  -2    5.00    4.10
   8   5  -2    7.50    3.80
   8   5  -2    5.90    4.80
   8   5  -2   -0.30    5.00
  -8   5   2    5.50    4.50
   8   5  -2    2.40    4.90
   8   5  -2    6.10    4.60
   8   5  -2    4.30    4.80
   8   5  -2    5.40    4.30
   7  -5  -2  162.78   12.50
   7  -5  -2  150.08   12.30
   7  -5  -2  137.79   13.80
   7  -5  -2  140.49   11.10
   7  -5  -2  150.18   16.20
   7   5  -2  145.29   12.50
   7   5  -2  135.79   12.30
   7   5  -2  167.48   12.60
   7   5  -2  153.18   12.70
   7   5  -2  147.79   11.50
   7   5  -2  172.88   12.40
   7   5  -2  136.59   12.50
   7   5  -2  155.28   10.90
   6  -5  -2  466.65   21.90
   6  -5  -2  415.96   23.80
   6  -5  -2  466.05   23.80
  -6  -5   2  486.45   22.30
   6  -5  -2  453.25   20.90
   6  -5  -2  460.35   22.40
   6   5  -2  493.35   22.20
   6   5  -2  443.06   20.50
   6   5  -2  457.55   20.70
   6   5  -2  467.85   22.00
   6   5  -2  471.45   22.40
   6   5  -2  470.75   22.20
   6   5  -2  460.75   23.40
   6   5  -2  472.15   22.80
  -6   5   2  492.85   22.80
   6   5  -2  482.45   21.90
  -5  -5   2  140.79   10.60
  -5   5   2  149.79   10.30
   5   5  -2  150.58    9.20
  -4   5   2    8.20    3.20
  -4   5   2    7.70    4.00
   4   5  -2    4.60    2.40
   3  -5  -2   79.09    6.20
   3   5  -2   72.69    5.20
  -3   5   2   81.89    5.70
   3   5  -2   82.59    3.90
  -3   5   2   66.59    6.00
   3   5  -2   77.59    4.60
  -3   5   2   72.59    5.20
   2  -5  -2 1243.58   41.50
  -2   5   2 1101.39   40.70
  -2   5   2 1134.09   40.30
  -2   5   2 1128.09   40.50
   2   5  -2 1142.19   39.50
   2   5  -2 1137.39   40.40
   1  -5  -2  429.26   17.20
  -1   5   2  457.45   16.90
  -1   5   2  441.36   17.20
  -1   5   2  439.06   16.40
   1   5  -2  447.26   16.60
   1   5  -2  433.96   16.00
   0  -5  -2    0.90    1.80
   0   5   2    1.20    1.10
   0   5   2    1.70    1.70
   0   5  -2    0.00    1.10
   0   5  -2   -0.50    1.30
   0   5   2    1.30    1.90
  -1  -5  -2  443.66   17.00
   1   5   2  442.26   16.90
   1   5   2  444.86   17.10
  -1   5  -2  449.56   16.60
   1   5   2  452.55   17.20
  -1   5  -2  423.96   16.10
  -2  -5  -2 1064.59   40.00
   2   5   2 1176.08   40.40
   2   5   2 1142.89   40.20
  -2   5  -2 1167.68   40.30
  -3  -5  -2   65.59    5.60
  -3   5  -2   73.39    5.20
   3   5   2   66.39    4.20
   3   5   2   76.49    5.40
  -4  -5  -2    0.50    3.20
   4   5   2    2.50    2.90
  -4   5  -2    6.80    2.80
  -5  -5  -2  134.09    9.80
   5   5   2  142.29    8.90
  -5   5  -2  130.89    9.60
   6  -5   2  439.36   22.70
   6  -5   2  445.06   21.80
   6  -5   2  476.45   21.30
   6  -5   2  458.65   23.40
   6   5   2  492.45   22.50
   6   5   2  461.15   21.20
   6   5   2  488.55   21.60
   6   5   2  483.85   21.40
   6   5   2  473.35   22.60
   6   5   2  444.76   22.10
   6   5   2  435.86   20.60
  -6   5  -2  453.35   21.80
   6   5   2  495.35   22.70
   6   5   2  468.15   21.80
   7  -5   2  142.99   13.00
   7  -5   2  149.69   11.60
   7  -5   2  123.89   13.40
   7  -5   2  145.19   11.60
   7  -5   2  133.49   13.90
   7   5   2  165.58   12.80
   7   5   2  161.78   12.50
  -7   5  -2  114.59   10.90
   7   5   2  155.08   12.20
   7   5   2  148.79   11.10
   7   5   2  158.78   12.90
   7   5   2  140.09   11.90
   7   5   2  156.78   11.60
   7   5   2  135.69   11.20
   8  -5   2    9.30    4.50
   8  -5   2    2.30    5.70
   8  -5   2    7.40    4.40
   8  -5   2    7.40    5.30
   8   5   2   -0.40    3.80
   8   5   2    4.30    4.60
   8   5   2    8.00    7.90
   8   5   2    5.50    4.60
  -8   5  -2    4.60    4.20
   8   5   2    5.20    6.90
   8   5   2    8.20    4.40
   8   5   2    4.50    4.20
   8   5   2    8.90    4.50
   9  -5   2   43.10    5.00
   9  -5   2   47.90    5.80
   9  -5   2   57.09    6.40
   9   5   2   46.80    6.10
  -9   5  -2   51.09    5.50
   9   5   2   53.89    6.60
   9   5   2   51.99    6.30
   9  -6  -2   35.60    4.30
   9  -6  -2   27.70    4.40
   9  -6  -2   37.20    4.40
   9   6  -2   37.00    6.10
   9   6  -2   30.00    5.00
  -9   6   2   31.70    3.70
   9   6  -2   40.60    4.80
   9   6  -2   35.70    5.20
   8  -6  -2   72.49    7.30
   8  -6  -2   66.49    8.60
   8  -6  -2   61.09    8.40
   8   6  -2   80.39    7.60
  -8   6   2   53.89    6.90
   8   6  -2   62.59    8.60
   8   6  -2   63.79    8.70
   8   6  -2   71.19    8.50
   8   6  -2   66.39    9.30
   8   6  -2   62.69    7.00
   8   6  -2   72.79    8.40
   7  -6  -2  143.59   10.80
   7  -6  -2  143.49   12.00
   7  -6  -2  148.89   12.20
   7  -6  -2  121.79   14.70
   7   6  -2  134.79   11.60
   7   6  -2  129.69   10.10
   7   6  -2  131.29   11.90
   7   6  -2  135.99   12.40
   7   6  -2  137.49   11.70
   7   6  -2  143.09   11.20
   7   6  -2  133.09   12.20
   7   6  -2  136.19   12.60
   6  -6  -2   86.09   11.20
   6  -6  -2   84.19    9.20
  -6  -6   2   65.99    9.70
   6  -6  -2   70.99    8.70
   6   6  -2   82.29    9.60
   6   6  -2   80.29    9.70
  -6   6   2   85.99   11.50
   6   6  -2   72.79   10.90
   6   6  -2   77.89   11.10
   6   6  -2   65.79   10.20
   6   6  -2   79.89    8.90
   6   6  -2   81.89    9.80
   6   6  -2   61.19    8.20
   6   6  -2   78.89    9.00
   5  -6  -2   51.89   11.20
   5  -6  -2   69.59    9.90
   5  -6  -2   70.89   12.50
   5   6  -2   88.59   10.20
   5   6  -2   85.89   11.40
   5   6  -2   74.99    9.10
   5   6  -2   50.29    9.70
   5   6  -2   72.59    7.40
  -5   6   2   72.39    8.80
   5   6  -2   82.39   13.40
   5   6  -2   73.29    9.30
  -4   6   2  460.65   19.20
  -4   6   2  403.66   18.50
   4   6  -2  444.36   18.30
   3  -6  -2 1250.57   45.10
  -3   6   2 1151.18   44.10
  -3   6   2 1266.37   44.60
  -3   6   2 1186.38   43.40
   3   6  -2 1268.67   43.30
   3   6  -2 1227.18   44.10
   3   6  -2 1257.07   42.60
   2  -6  -2  153.98    8.40
  -2   6   2  143.59    7.60
  -2   6   2  148.49    8.30
   2   6  -2  139.59    6.40
   2   6  -2  142.69    9.20
  -2   6   2  139.89    7.50
   2   6  -2  149.88    7.60
   1  -6  -2 1745.03   58.59
   1   6  -2 1695.93   57.69
  -1   6   2 1692.63   57.99
   1   6  -2 1642.94   56.89
  -1   6   2 1705.63   58.39
  -1   6   2 1512.05   57.19
   0  -6  -2 6216.08  207.78
   0   6   2 6045.70  206.18
   0   6  -2 5878.31  206.68
   0   6  -2 6160.28  206.98
   0   6   2 6287.37  207.98
   0   6   2 6379.86  207.88
  -1  -6  -2 1574.24   57.19
  -1   6  -2 1572.74   56.29
   1   6   2 1689.13   57.69
  -1   6  -2 1698.23   56.89
   1   6   2 1679.23   57.39
  -2  -6  -2  131.09    7.70
   2   6   2  141.99    7.50
  -2   6  -2  149.29    7.50
  -2   6  -2  136.59    6.60
   2   6   2  140.19    8.40
  -3  -6  -2 1177.48   43.90
  -3   6  -2 1244.18   44.50
   3   6   2 1278.87   44.40
   3   6   2 1227.28   43.10
  -4  -6  -2  406.66   17.80
  -4   6  -2  421.66   18.20
   4   6   2  428.06   18.00
   5  -6   2   74.79    8.40
   5  -6   2   66.39   10.40
  -5   6  -2   82.29    8.20
   5   6   2   56.69    8.30
   5   6   2   78.99    7.80
   5   6   2   60.49    8.20
   5   6   2   83.39    9.60
   5   6   2   82.49   10.30
   5   6   2   66.09    7.80
   6  -6   2   82.69    9.90
   6  -6   2   61.99    7.60
   6  -6   2   46.60    9.50
   6  -6   2   60.79    9.30
   6   6   2   68.19   10.30
   6   6   2   87.09   11.10
   6   6   2   68.99   10.10
   6   6   2   76.99    9.80
   6   6   2   52.99    7.10
  -6   6  -2   83.59   10.70
   6   6   2   67.49    8.40
   6   6   2   69.09   10.20
   6   6   2   82.49   11.20
  -6   6  -2   64.89    8.60
   6   6   2   59.89    9.60
   7  -6   2  127.49   10.80
   7  -6   2  128.29   13.80
   7  -6   2   99.59   12.90
   7  -6   2  145.29   10.80
   7   6   2  146.29   13.20
   7   6   2  147.39   11.60
   7   6   2  123.59   11.70
   7   6   2  129.19   11.00
   7   6   2  145.69   12.60
  -7   6  -2  116.09    9.40
   7   6   2  116.99   10.20
   7   6   2  137.99   12.00
   7   6   2  134.79   11.00
   8  -6   2   72.69    8.20
   8  -6   2   64.69    7.30
   8  -6   2   73.99    7.60
   8   6   2   72.29    8.50
  -8   6  -2   66.99    6.80
   8   6   2   66.29    8.20
   8   6   2   74.19    8.90
   8   6   2   68.49    7.50
   8   6   2   65.79    7.40
   8   6   2   63.09    9.90
   9  -6   2   31.60    4.20
   9  -6   2   27.90    3.80
   9   6   2   24.90    3.60
  -9   6  -2   20.00    3.10
   9   6   2   23.60    3.80
   9  -7  -2   20.10    4.10
   9  -7  -2   23.20    3.50
   9  -7  -2    9.60    4.20
   9   7  -2   18.40    5.70
   9   7  -2   27.20    4.00
   9   7  -2   13.60    3.10
  -9   7   2   22.10    2.80
   8  -7  -2   54.49    6.30
   8  -7  -2   44.60    5.50
   8   7  -2   53.19    6.60
   8   7  -2   43.80    6.50
   8   7  -2   50.19    6.30
  -8   7   2   53.79    5.80
   8   7  -2   58.49    8.20
   7  -7  -2  150.58   10.70
   7  -7  -2  134.69   11.70
   7  -7  -2  141.99   11.80
  -7   7   2  148.69    9.70
   7   7  -2  149.88   10.80
   7   7  -2  140.79   11.40
   7   7  -2  160.68   13.40
   7   7  -2  148.99   10.50
   7   7  -2  140.59   12.30
   7   7  -2  161.68   12.40
   6  -7  -2  123.99   10.30
  -6  -7   2  108.79   16.00
   6  -7  -2   93.39   12.10
   6  -7  -2   93.69   12.60
   6   7  -2  115.09   12.00
   6   7  -2  109.89   14.80
   6   7  -2  119.79   13.40
   6   7  -2  121.29   13.40
  -6   7   2  123.49   13.90
   6   7  -2  109.39   11.30
   6   7  -2  122.29   11.20
   6   7  -2  116.79   10.20
   6   7  -2  105.79   11.20
   6   7  -2  131.79   11.60
   5  -7  -2  119.79   12.30
   5  -7  -2  107.49   12.90
   5  -7  -2  127.49   10.90
   5   7  -2  111.89   11.80
   5   7  -2  146.59   12.90
   5   7  -2  123.49   10.60
   5   7  -2  118.29   11.50
  -5   7   2  113.49   11.10
   5   7  -2  134.89   14.20
   5   7  -2  132.69   12.10
   5   7  -2  114.59   15.30
   5   7  -2  128.79   15.80
   5   7  -2  119.89    9.50
  -4   7   2  208.48   11.90
  -4   7   2  175.38   11.70
   4   7  -2  199.08   10.90
   3  -7  -2    7.20    3.50
  -3   7   2    9.30    3.30
   3   7  -2   13.20    3.80
   3   7  -2    9.60    3.40
  -3   7   2    8.60    3.80
   3   7  -2    6.90    1.90
   2  -7  -2  510.65   20.70
   2   7  -2  505.65   19.80
   2   7  -2  495.25   18.20
  -2   7   2  497.15   20.30
  -2   7   2  494.45   19.70
   1  -7  -2  433.26   17.80
   1   7  -2  408.16   15.90
  -1   7   2  421.76   16.40
  -1   7   2  439.06   17.70
   1   7  -2  426.06   16.90
   0  -7  -2   42.80    4.80
   0   7  -2   43.20    4.10
   0   7   2   40.60    4.80
   0   7  -2   42.60    3.80
   0   7   2   38.30    3.30
  -1  -7  -2  404.46   17.00
  -1   7  -2  403.86   16.20
   1   7   2  434.96   17.50
   1   7   2  427.86   17.20
  -1   7  -2  423.36   16.50
  -2  -7  -2  450.75   19.30
  -2   7  -2  486.85   18.30
  -2   7  -2  506.15   19.30
   2   7   2  488.35   19.60
  -3  -7  -2    8.00    3.80
   3   7   2   11.10    3.70
   3   7   2   -0.60    3.10
  -3   7  -2    3.50    2.80
   4   7   2  183.88   11.00
  -4   7  -2  205.98   11.60
   5  -7   2  112.59   11.60
   5  -7   2  130.09   11.10
   5  -7   2   97.29   11.60
   5   7   2  112.09   11.80
   5   7   2  124.89   14.60
   5   7   2  126.19   12.60
   5   7   2  101.09   11.00
  -5   7  -2  109.59    9.90
   5   7   2  135.29   12.00
   5   7   2  110.79    9.70
  -5   7  -2  109.59    9.30
   5   7   2  144.59   11.70
   5   7   2   86.89   13.40
   6  -7   2  117.99   14.70
   6  -7   2  111.79   10.60
   6  -7   2  101.39   10.80
   6   7   2  115.79   15.30
   6   7   2  106.29   10.90
   6   7   2   94.09   10.40
  -6   7  -2   99.49    9.00
  -6   7  -2  107.09   12.30
   6   7   2  130.79   10.40
   6   7   2  139.69   12.20
   6   7   2  136.99   12.10
   6   7   2  107.19   11.90
   6   7   2  124.09   12.10
   7  -7   2  150.28   11.20
   7  -7   2  146.49   10.90
  -7   7  -2  145.59    9.60
   7   7   2  170.08   12.60
   7   7   2  139.49   13.80
   7   7   2  167.08   11.60
   7   7   2  147.89   12.10
   7   7   2  144.19   10.40
   8  -7   2   50.49    7.00
   8  -7   2   47.30    5.50
  -8   7  -2   52.19    5.70
   8   7   2   51.99    7.30
   8   7   2   46.20    6.00
   8   7   2   55.19    6.10
   9  -7   2   19.50    3.30
   9  -7   2   19.80    3.30
   9   7   2   15.90    3.00
  -9   7  -2   15.60    2.50
   8  -8  -2   28.10    4.90
   8  -8  -2   19.90    3.80
   8  -8  -2   21.40    5.30
   8   8  -2   22.80    3.80
  -8   8   2   28.70    3.50
   8   8  -2   25.90    5.30
   8   8  -2   32.00    4.40
   7  -8  -2  111.89   10.90
   7  -8  -2  107.89   10.60
   7  -8  -2  121.09    9.30
   7   8  -2   99.89   11.30
  -7   8   2  119.29    8.60
   7   8  -2  121.39    9.20
   7   8  -2  127.29   10.00
   6  -8  -2   27.40    6.70
   6  -8  -2   37.40    5.80
   6  -8  -2   38.30    7.20
   6   8  -2   31.40    6.20
   6   8  -2   23.90    8.10
   6   8  -2   32.00    6.00
   5  -8  -2   73.79    9.10
   5  -8  -2   70.19    9.70
   5  -8  -2   75.19   10.80
   5   8  -2   89.69   11.50
   5   8  -2   86.59    9.60
   5   8  -2   78.59   10.10
  -5   8   2   69.29   10.70
   5   8  -2   90.69    9.70
   5   8  -2   91.29   10.50
  -4   8   2   24.00    5.50
   4   8  -2   19.00    7.00
  -4   8   2   13.10    6.30
   4   8  -2   24.70    4.90
   4   8  -2   27.40    6.90
  -3   8   2  306.97   15.60
  -3   8   2  339.57   15.60
   3   8  -2  337.77   13.70
   3   8  -2  344.77   15.70
   2  -8  -2  103.29    7.80
  -2   8   2  109.19    7.70
   2   8  -2  102.29    7.30
  -2   8   2  107.49    7.40
   1  -8  -2  212.38   11.10
   1   8  -2  209.08   10.20
  -1   8   2  197.58    9.50
  -1   8   2  212.58   10.90
   1   8  -2  195.78    9.00
   0  -8  -2   30.40    4.40
   0   8   2   25.80    3.80
   0   8  -2   25.30    3.30
   0   8   2   38.10    4.90
   0   8   2   33.10    4.90
   0   8  -2   19.90    3.60
  -1  -8  -2  200.68   10.80
   1   8   2  213.78   10.80
  -1   8  -2  197.98    9.90
  -1   8  -2  190.48    9.70
   1   8   2  221.08   10.90
  -2  -8  -2   92.39    7.90
   2   8   2  109.69    7.30
  -2   8  -2  101.79    7.30
  -2   8  -2  113.69    7.30
  -3  -8  -2  318.27   15.50
   3   8   2  311.87   15.20
  -3   8  -2  339.87   15.30
   4  -8   2   36.60    7.00
  -4   8  -2   37.00    5.20
   4   8   2   31.60    7.10
  -4   8  -2   23.50    4.90
   4   8   2   30.40    6.00
   4   8   2   20.30    7.80
   5  -8   2   74.69   10.10
   5  -8   2   76.49   11.00
  -5   8  -2   74.19    7.60
   5   8   2   70.49    9.90
   5   8   2   69.19    9.80
   5   8   2  109.29   12.00
   5   8   2   93.39   11.10
   5   8   2   87.19   13.00
  -5   8  -2   78.19   10.20
   6  -8   2   39.70    6.60
   6  -8   2   42.70    7.00
   6   8   2   41.90    6.40
   6   8   2   49.40    7.40
  -6   8  -2   48.90    6.90
   6   8   2   39.30    7.40
   7  -8   2  110.19    9.60
   7  -8   2  133.79    9.80
   7   8   2  127.79   10.70
   7   8   2  132.39    9.30
   7   8   2  122.99   10.80
  -7   8  -2  116.59    8.30
   8  -8   2   19.40    4.00
   8  -8   2   29.10    4.30
   8   8   2   27.60    4.70
   8   8   2   45.10    5.50
  -8   8  -2   28.30    3.50
   8  -9  -2    2.70    2.80
   8  -9  -2    1.90    4.10
   8   9  -2    3.30    2.90
  -8   9   2    8.10    2.40
   8   9  -2   10.00    3.50
   7  -9  -2   57.69    7.20
   7  -9  -2   44.70    7.00
   7  -9  -2   68.29    8.70
   7   9  -2   60.59    7.60
  -7   9   2   54.39    6.10
   7   9  -2   63.09    7.20
   6  -9  -2  141.59   11.40
   6  -9  -2  120.99   12.80
   6  -9  -2  126.89   10.00
   6   9  -2  126.89   10.10
  -6   9   2  129.69    9.10
   6   9  -2  111.29   10.50
   5  -9  -2  180.18   12.00
   5  -9  -2  135.19   15.10
   5  -9  -2  178.08   13.50
   5   9  -2  147.99   14.20
   5   9  -2  188.68   13.00
  -5   9   2  172.78   15.20
   5   9  -2  192.38   12.30
  -5   9   2  181.58   10.90
   4   9  -2  280.47   15.00
  -4   9   2  285.67   16.10
   4   9  -2  264.37   15.70
  -4   9   2  270.27   13.60
   4   9  -2  250.17   15.20
  -4   9   2  278.87   16.50
   3  -9  -2   56.89   11.70
   3   9  -2   55.29    8.10
  -3   9   2   62.69    7.50
   3   9  -2   64.49    8.20
  -3   9   2   78.39    8.50
   3   9  -2   72.69    8.00
   3   9  -2   65.89    5.30
   3   9  -2   57.69    8.50
  -3   9   2   58.99    8.20
   2  -9  -2  106.69    8.60
  -2   9   2   99.59    8.10
   2   9  -2  113.79    7.50
  -2   9   2   95.39    8.60
   2   9  -2  110.29    8.30
   1  -9  -2  114.79    8.50
  -1   9   2  120.29    9.00
   1   9  -2  120.49    8.20
  -1   9   2  110.89    7.70
   0  -9  -2  137.99    9.30
   0   9   2  140.99    9.10
   0   9  -2  122.09    7.70
   0   9   2  139.79    9.40
   0   9  -2  132.29    8.70
  -1  -9  -2  101.69    8.30
  -1   9  -2  114.89    8.00
  -1   9  -2  111.09    7.60
   1   9   2  107.69    8.30
  -2  -9  -2  106.69    9.10
  -2   9  -2   78.29    9.90
  -2   9  -2   95.69    7.80
   2   9   2  102.39    8.30
   3  -9   2   60.79    8.00
  -3   9  -2   69.89    7.40
   3   9   2   57.39    8.70
   3   9   2   66.99    8.20
  -3   9  -2   64.89    7.60
   3   9   2   72.99    8.80
   4  -9   2  265.97   15.50
   4   9   2  271.67   15.60
  -4   9  -2  274.27   15.40
   4   9   2  267.17   17.40
   4   9   2  258.67   13.40
   4   9   2  284.67   15.50
  -4   9  -2  284.67   13.50
   5  -9   2  169.98   12.20
  -5   9  -2  197.98   11.00
  -5   9  -2  175.88   14.80
   5   9   2  158.78   14.50
   5   9   2  208.78   13.00
   5   9   2  178.58   14.40
   6  -9   2  106.59   10.20
   6  -9   2  135.49   10.60
  -6   9  -2  119.29    8.50
   6   9   2  120.79    9.90
   6   9   2  130.89   11.70
   7  -9   2   64.39    7.70
   7  -9   2   70.09    7.70
  -7   9  -2   71.49    6.10
   7   9   2   62.29    6.80
   8  -9   2   -0.20    3.10
   8  -9   2    3.40    3.40
  -8   9  -2   -1.90    2.00
   8   9   2    0.40    2.80
   8  10  -2   20.60    3.60
   8  10  -2   28.70    4.10
   7 -10  -2   11.30    3.60
   7 -10  -2    1.10    4.40
   7  10  -2    2.50    3.40
  -7  10   2    1.90    2.60
   7  10  -2    2.70    3.80
   6 -10  -2   54.09    7.00
   6 -10  -2   46.10    6.00
   6  10  -2   38.60    5.90
   6  10  -2   55.99    7.60
  -6  10   2   52.39    6.30
   5 -10  -2   10.00    4.90
   5 -10  -2    9.40    5.80
   5  10  -2   15.80    5.20
  -5  10   2    4.80    3.70
   5  10  -2    9.80    5.60
  -4 -10   2   57.49    7.20
   4  10  -2   65.99    7.60
  -4  10   2   66.89    9.50
   4  10  -2   75.09   10.70
   4  10  -2   73.49   10.20
   4  10  -2   74.99   10.50
  -4  10   2   91.09    7.80
  -3 -10   2   78.89    9.10
  -3 -10   2   86.49    9.90
   3 -10  -2   83.59   10.70
   3  10  -2  105.39    6.90
   3  10  -2   96.59   10.20
   3  10  -2  111.79   12.20
   3  10  -2   85.79   12.00
  -3  10   2   96.19   10.60
  -3  10   2  105.19   16.30
   3  10  -2   95.09    8.70
  -3  10   2   91.19    8.00
  -3  10   2   99.99   10.30
   2 -10  -2   20.20    5.90
  -2 -10   2   24.40    5.40
  -2 -10   2   12.90    6.50
   2 -10  -2   22.60    4.90
   2  10  -2   30.00    8.60
   2  10  -2   23.30    7.50
   2  10  -2   19.50    5.20
  -2  10   2   25.10    6.60
  -2  10   2   19.00    8.50
   2  10  -2   22.90    5.60
   2  10  -2   28.10    4.60
  -2  10   2   20.80    5.30
  -2  10   2   20.70    5.80
  -2  10   2   24.00    4.70
   1 -10  -2   19.90    5.50
  -1 -10   2   25.30    4.80
   1 -10  -2   18.70    4.60
  -1 -10   2   18.20    6.10
   1 -10  -2   21.30    4.40
  -1  10   2   13.10    5.40
  -1  10   2   23.80    5.40
   1  10  -2   21.90    5.20
  -1  10   2   25.20    7.50
   1  10  -2   28.70    5.50
   0 -10   2   16.80    4.10
   0 -10   2   11.10    5.50
   0 -10  -2   21.10    5.20
   0 -10  -2   24.70    4.90
   0 -10  -2   21.70    6.00
   0  10  -2   24.60    6.40
   0  10  -2   12.30    5.10
   0  10   2   15.60    5.40
   0  10   2   20.20    6.50
   1 -10   2   19.10    4.30
  -1 -10  -2   16.60    6.50
  -1 -10  -2   26.20    5.10
  -1 -10  -2   19.10    5.30
   1 -10   2   19.50    5.50
  -1  10  -2   14.90    4.40
   1  10   2   22.80    5.40
  -1  10  -2   27.30    6.00
  -1  10  -2   25.70    7.10
   1  10   2   20.10    5.70
  -2 -10  -2   23.60    7.30
  -2 -10  -2    8.40    6.50
   2 -10   2   22.50    4.90
  -2 -10  -2   28.70    5.70
   2 -10   2   26.10    5.80
   2  10   2   34.40    5.90
  -2  10  -2   19.50    7.70
  -2  10  -2   30.70    5.60
   2  10   2   40.20    7.60
   2  10   2   17.00    5.50
  -2  10  -2   26.90    4.60
  -3 -10  -2  100.19   13.00
  -3 -10  -2   76.99   10.20
   3 -10   2  104.19   10.80
  -3  10  -2   79.19    9.80
  -3  10  -2  100.59    7.80
   3  10   2   81.19    9.10
   3  10   2   96.89   10.20
   3  10   2  113.49   11.40
  -3  10  -2  106.89   15.30
  -4 -10  -2   57.59    7.50
   4 -10   2   59.29    7.70
  -4 -10  -2   63.79   14.60
  -4  10  -2   82.29    7.30
   4  10   2   84.09   10.20
   4  10   2   61.09    8.10
   4  10   2   81.79   11.50
  -4  10  -2   65.59    9.20
  -5 -10  -2    4.60    6.40
   5 -10   2   12.70    5.50
  -5  10  -2    2.80    3.50
   5  10   2    4.30    4.90
   6 -10   2   55.69    8.10
   6 -10   2   40.30    5.90
   6  10   2   53.19    7.40
  -6  10  -2   52.39    5.70
   7 -10   2    1.30    3.70
   7 -10   2    2.80    3.40
  -7  10  -2    5.30    2.60
   7  10   2   -2.40    3.00
   8 -10   2   20.50    3.60
   8  10   2   31.50    4.00
   7 -11  -2   33.80    4.10
   7 -11  -2   26.20    4.70
   7  11  -2   39.80    5.90
   7  11  -2   30.60    4.10
  -7  11   2   38.40    4.00
  -6 -11   2   10.50    4.60
   6 -11  -2    4.80    3.70
   6 -11  -2   15.50    4.90
   6  11  -2   12.10    4.60
  -6  11   2    8.70    3.10
   5 -11  -2  245.68   13.50
  -5 -11   2  254.57   13.00
   5 -11  -2  246.98   14.10
  -5  11   2  251.67   12.10
   5  11  -2  228.18   14.10
   5  11  -2  254.87   13.50
  -4 -11   2  220.68   12.20
  -4 -11   2  188.88   13.70
  -4  11   2  236.88   11.40
   4  11  -2  207.08   13.30
   4  11  -2  238.98   14.30
  -4  11   2  173.78   23.20
   3 -11  -2  177.88   12.70
  -3 -11   2  214.38   13.70
  -3 -11   2  181.98   11.40
   3  11  -2  189.48   13.90
   3  11  -2  201.58   14.80
   3  11  -2  199.88   14.40
  -3  11   2  204.68   16.70
  -3  11   2  213.28   11.10
   3  11  -2  205.08   10.60
   3  11  -2  206.08   11.30
   2 -11  -2  339.07   14.80
  -2 -11   2  351.76   15.70
   2 -11  -2  348.67   16.70
  -2 -11   2  330.07   16.90
   2  11  -2  335.27   18.20
   2  11  -2  355.76   16.50
  -2  11   2  343.67   14.90
   2  11  -2  295.87   18.70
  -2  11   2  310.87   19.20
  -2  11   2  347.77   19.10
   2  11  -2  316.27   18.00
   2  11  -2  337.67   16.10
  -1 -11   2  288.57   15.70
  -1 -11   2  276.97   13.80
   1 -11  -2  332.17   16.20
   1 -11  -2  292.77   15.80
   1 -11  -2  297.07   13.50
  -1  11   2  308.47   17.30
  -1  11   2  259.37   16.50
   1  11  -2  280.37   15.40
   1  11  -2  259.37   16.00
   1  11  -2  311.37   15.40
   0 -11  -2  170.08   10.40
   0 -11   2  168.88   10.10
   0 -11   2  181.18   11.90
   0 -11  -2  200.68   12.80
   0 -11  -2  182.98   12.40
   0  11   2  182.48   13.00
   0  11  -2  179.58   12.60
   0  11  -2  188.58   13.50
   0  11   2  173.48   12.90
  -1 -11  -2  299.37   17.00
  -1 -11  -2  320.07   16.60
   1 -11   2  294.77   15.50
   1 -11   2  295.57   13.80
  -1 -11  -2  301.77   14.50
  -1  11  -2  317.97   16.70
   1  11   2  290.57   16.00
   1  11   2  294.57   16.80
   1  11   2  306.07   18.10
  -2 -11  -2  359.46   16.40
  -2 -11  -2  361.86   18.30
   2 -11   2  368.36   17.20
   2 -11   2  352.46   15.40
   2  11   2  362.56   17.20
   2  11   2  347.27   19.10
  -2  11  -2  359.26   19.10
   2  11   2  353.36   18.70
  -2  11  -2  332.77   15.40
  -2  11  -2  349.77   18.40
   3 -11   2  199.68   12.90
  -3 -11  -2  208.28   12.00
  -3 -11  -2  197.88   14.40
  -3  11  -2  200.58   15.20
  -3  11  -2  194.68   10.60
   3  11   2  202.48   11.80
   3  11   2  214.58   15.60
  -3  11  -2  214.18   16.30
   3  11   2  217.38   14.10
   4 -11   2  211.68   13.60
  -4 -11  -2  217.28   14.90
  -4 -11  -2  227.28   12.70
  -4  11  -2  192.68   18.00
   4  11   2  246.38   13.80
  -4  11  -2  229.88   11.40
   5 -11   2  275.17   14.50
   5 -11   2  230.18   13.60
  -5 -11  -2  246.78   13.30
   5  11   2  251.57   13.70
  -5  11  -2  252.77   12.00
   6 -11   2   11.50    4.50
  -6 -11  -2   15.00    4.70
   6 -11   2    8.90    4.10
   6  11   2    6.70    3.60
  -6  11  -2   13.90    2.90
   7 -11   2   34.50    4.30
   7 -11   2   23.10    3.00
   7 -11   2   27.70    4.20
   7  11   2   27.70    3.70
   6 -12  -2    7.80    4.30
   6 -12  -2   11.70    3.40
  -6 -12   2    9.40    3.30
   6  12  -2    9.20    4.40
   6  12  -2   16.90    3.80
  -6  12   2   12.70    2.60
   5 -12  -2   35.70    5.70
  -5 -12   2   39.20    4.60
   5 -12  -2   28.30    4.60
   5  12  -2   24.40    5.50
  -5  12   2   29.80    3.80
   5  12  -2   30.10    4.70
  -4 -12   2  324.37   14.50
  -4 -12   2  312.27   15.60
  -4  12   2  295.37   19.00
   4  12  -2  315.27   16.20
  -4  12   2  302.77   13.70
   4  12  -2  305.87   15.60
   3 -12  -2   99.49    9.90
  -3 -12   2  106.79   10.20
  -3 -12   2  114.49    8.70
   3  12  -2   89.09   11.10
   3  12  -2  103.59    8.00
  -3  12   2   99.99   13.30
  -3  12   2   93.99    7.80
   3  12  -2  113.39    8.10
   3  12  -2  114.19   11.10
  -2 -12   2  311.77   14.30
  -2 -12   2  311.17   15.80
   2 -12  -2  283.77   15.20
   2  12  -2  303.37   15.60
   2  12  -2  298.17   16.90
   2  12  -2  293.17   14.60
  -2  12   2  281.47   17.70
  -1 -12   2  605.34   23.70
   1 -12  -2  624.04   23.40
  -1 -12   2  595.64   25.30
   1 -12  -2  608.54   25.40
  -1  12   2  583.94   28.20
   1  12  -2  550.74   27.80
  -1  12   2  610.64   26.70
   1  12  -2  620.44   25.10
   1  12  -2  597.84   26.20
   1  12  -2  580.44   26.30
   0 -12   2    0.50    4.40
   0 -12  -2    2.70    4.90
   0 -12  -2   -2.00    3.40
   0 -12   2   -3.40    3.40
   0  12   2    8.20    5.40
   0  12  -2   -7.90    4.60
   0  12   2    4.90    8.20
   0  12   2   -0.60    6.90
   0  12  -2    3.50    7.00
   1 -12   2  630.84   23.60
  -1 -12  -2  645.24   26.20
  -1 -12  -2  623.64   24.30
   1 -12   2  614.04   25.30
   1  12   2  556.74   27.60
   1  12   2  614.34   25.90
  -1  12  -2  610.14   26.00
   1  12   2  558.94   26.50
  -2 -12  -2  292.77   14.30
   2 -12   2  290.07   14.80
  -2 -12  -2  293.97   15.90
  -2  12  -2  282.77   16.70
   2  12   2  291.87   14.70
   2  12   2  278.67   16.40
  -3 -12  -2  125.69   11.10
   3 -12   2  121.69    9.80
  -3 -12  -2  113.19    8.90
  -3  12  -2  109.59    7.90
   3  12   2  117.89   10.90
  -3  12  -2  115.69   12.40
   3  12   2  107.49    8.80
   3  12   2  118.39    8.70
  -4 -12  -2  328.97   14.80
   4 -12   2  292.37   15.40
  -4 -12  -2  300.57   16.30
   4  12   2  301.17   15.80
  -4  12  -2  328.67   18.60
  -4  12  -2  314.67   13.60
   5 -12   2   38.50    5.70
  -5 -12  -2   33.70    4.50
   5 -12   2   34.40    5.40
  -5  12  -2   33.90    4.90
   5  12   2   30.30    5.10
   6 -12   2   11.00    3.80
   6 -12   2   12.60    4.20
  -6 -12  -2   15.00    3.50
   6  12   2   11.10    3.50
  -6  12  -2   13.70    2.70
   6 -13  -2    0.60    2.80
   6 -13  -2   -4.10    4.10
  -6 -13   2    2.10    2.50
   6  13  -2    1.50    3.50
  -6  13   2    4.30    2.40
   5 -13  -2    5.10    4.40
   5 -13  -2    8.20    3.50
  -5 -13   2    4.70    2.70
  -5  13   2    3.90    2.70
   5  13  -2    5.10    4.00
   5  13  -2    7.70    4.90
   4 -13  -2    7.70    4.00
  -4 -13   2   13.60    3.30
  -4 -13   2    6.10    4.60
   4  13  -2   12.80    5.40
   4  13  -2    9.90    4.80
  -4  13   2   13.10    3.40
  -4  13   2   10.90    7.30
   3 -13  -2   82.89    8.60
  -3 -13   2   63.09    6.70
  -3 -13   2   69.69    8.20
   3  13  -2   68.79    9.70
  -3  13   2   62.59    8.50
   3  13  -2   71.49    6.70
   3  13  -2   72.19    9.90
  -2 -13   2    9.90    4.50
   2 -13  -2    5.30    4.20
  -2 -13   2    4.80    3.20
  -2  13   2    6.30    5.80
   2  13  -2    9.10    3.90
   2  13  -2    0.30    5.80
   1 -13  -2  479.85   19.10
  -1 -13   2  493.65   21.20
  -1 -13   2  506.75   19.80
   1 -13  -2  477.25   21.10
   1  13  -2  477.35   22.10
  -1  13   2  489.45   22.10
   1  13  -2  474.75   20.70
  -1  13   2  450.95   22.70
   0 -13  -2    9.30    4.80
   0 -13   2   20.60    3.80
   0 -13   2   27.10    5.10
   0 -13  -2   13.80    3.80
   0  13  -2   27.10    5.40
   0  13  -2    9.20   10.80
   0  13   2   12.40    6.60
   0  13   2    8.30    4.60
   1 -13   2  488.15   19.10
   1 -13   2  499.35   21.00
  -1 -13  -2  488.75   21.60
  -1 -13  -2  482.75   19.90
  -1  13  -2  479.55   21.60
   1  13   2  494.55   21.20
   1  13   2  434.16   22.00
   2 -13   2    5.80    4.10
  -2 -13  -2    8.10    4.60
  -2 -13  -2    3.90    3.40
   2  13   2    7.50    5.50
  -2  13  -2    8.90    5.30
   2  13   2    4.00    3.70
   3 -13   2   59.89    8.30
  -3 -13  -2   74.59    8.90
  -3 -13  -2   77.39    7.00
   3 -13   2   62.29    8.80
   3  13   2   73.29    8.60
   3  13   2   66.79    6.80
  -3  13  -2   64.29   10.10
   4 -13   2    6.00    4.70
  -4 -13  -2   15.30    4.80
  -4 -13  -2   15.80    3.60
   4  13   2    4.90    4.10
  -4  13  -2   12.20    3.40
  -4  13  -2   16.00    7.30
  -5 -13  -2    6.00    2.90
   5 -13   2   10.20    3.60
   5 -13   2    2.40    4.20
  -5  13  -2    6.00    2.80
   5  13   2    5.50    3.30
   6 -13   2    9.60    6.30
  -6 -13  -2   10.90    2.60
   6 -13   2    7.90    3.00
   6  13   2    4.10    2.80
  -6  13  -2    1.70    2.30
  -5 -14   2   20.40    2.70
   5 -14  -2   17.00    3.40
   5 -14  -2   14.40    4.20
   5  14  -2    8.80    6.50
  -4 -14   2   45.60    6.50
   4 -14  -2   43.70    5.80
  -4 -14   2   42.50    4.80
   4 -14  -2   49.80    7.10
  -4  14   2   44.30    6.80
   4  14  -2   37.70    6.50
  -3 -14   2   13.50    4.10
  -3 -14   2   18.90    3.20
   3 -14  -2   14.40    4.60
   3  14  -2   27.40    3.40
  -3  14   2   17.50    5.40
   3  14  -2   -1.50    5.50
  -2 -14   2  133.59    7.80
  -2 -14   2  137.09    9.20
   2 -14  -2  123.49    8.90
   2  14  -2  110.89   10.70
   2  14  -2  117.89    7.80
  -2  14   2  118.99   10.30
   1 -14  -2    4.90    3.50
  -1 -14   2    1.40    2.80
  -1 -14   2    0.40    3.60
   1 -14  -2   -0.70    3.40
   1  14  -2   -0.20    6.10
  -1  14   2   10.50   10.90
  -1  14   2   -1.90    4.20
   1  14  -2   -0.70    3.40
   0 -14   2  547.85   21.70
   0 -14  -2  498.05   21.60
   0 -14   2  512.05   19.90
   0 -14  -2  511.45   19.90
   0  14  -2  499.45   21.60
   0  14  -2  507.15   22.50
   0  14   2  517.35   22.00
   0  14   2  486.45   22.30
  -1 -14  -2    2.80    2.90
  -1 -14  -2    0.70    3.70
   1 -14   2   -2.20    3.30
   1 -14   2    2.10    3.50
  -1  14  -2    4.80    4.00
   1  14   2    5.70    5.20
   1  14   2    1.90    3.60
  -2 -14  -2  130.29    7.90
   2 -14   2  118.59    8.80
  -2 -14  -2  122.79    9.40
   2  14   2  111.19    9.60
   2  14   2  119.39    8.10
  -2  14  -2  128.39   10.00
  -3 -14  -2   19.60    3.50
   3 -14   2   29.60    5.40
   3 -14   2   17.70    4.50
  -3 -14  -2   18.10    4.10
   3  14   2   14.90    3.30
  -3  14  -2   13.70    5.00
   3  14   2   13.70    4.20
  -4 -14  -2   39.90    4.80
  -4 -14  -2   53.79    5.00
   4 -14   2   33.20    5.40
  -4  14  -2   47.90    6.60
   4  14   2   34.80    4.60
  -5 -14  -2   18.80    2.70
   5 -14   2   17.70    3.50
   5  14   2   13.90    3.30
  -4 -15   2   14.90    3.50
   4 -15  -2   12.60    3.10
  -4 -15   2   15.40    2.30
   4 -15  -2    8.50    3.90
  -4  15   2    7.80    4.90
  -3 -15   2   72.99    5.20
  -3 -15   2   77.19    6.30
   3 -15  -2   68.89    6.20
  -3  15   2   80.89    8.20
   2 -15  -2   41.60    6.10
  -2 -15   2   42.50    5.80
  -2 -15   2   45.50    4.60
   2  15  -2   47.50    5.00
  -2  15   2   46.30    6.70
  -1 -15   2   38.30    5.80
  -1 -15   2   46.10    4.80
   1 -15  -2   36.80    4.50
   1  15  -2   49.40    5.50
  -1  15   2   48.50    6.70
   0 -15  -2    1.90    3.00
   0 -15   2    1.10    3.00
   0 -15   2   -1.80    2.50
   0 -15  -2   -0.80    2.70
   0  15  -2   -3.60    6.30
   0  15   2    2.90    3.20
   0  15  -2    3.40    3.20
  -1 -15  -2   41.70    6.10
   1 -15   2   30.80    4.30
  -1 -15  -2   34.10    4.50
   1  15   2   50.59    5.70
  -1  15  -2   27.80    4.30
   1  15   2   40.80    5.90
  -2 -15  -2   34.00    4.50
   2 -15   2   34.00    4.20
  -2 -15  -2   27.50    4.10
   2  15   2   38.60    5.00
   2  15   2   40.20    4.90
  -2  15  -2   36.90    4.80
  -3 -15  -2   71.79    6.30
  -3  15  -2   66.09    7.30
   3  15   2   70.49    6.80
  -4 -15  -2   16.90    3.70
   4 -15   2    5.80    2.80
  -4  15  -2    8.00    4.90
   4  15   2    8.50    3.40
  -2 -16   2   36.30    3.50
   2 -16  -2   24.20    3.50
  -2 -16   2   30.30    4.50
   2 -16  -2   35.30    5.20
  -2  16   2   28.20    4.00
   1 -16  -2   11.90    2.90
  -1 -16   2    8.20    2.30
  -1 -16   2   11.50    3.00
  -1  16   2    5.60    3.00
   1  16  -2    9.50    2.50
   0 -16   2    5.50    2.60
   0 -16  -2    1.50    2.60
   0  16  -2    4.40    2.80
   0  16   2    3.10    2.90
  -1 -16  -2   14.30    2.90
  -1 -16  -2    8.80    2.30
   1 -16   2    9.10    2.90
   1  16   2   11.50    2.70
  -1  16  -2   13.90    3.20
  -2 -16  -2   32.20    3.50
  -2 -16  -2   30.40    4.50
   2 -16   2   27.10    3.50
   2  16   2   25.80    3.70
  -2  16  -2   36.90    4.80
   9   0  -3   37.90    5.30
   9   0  -3   55.99    8.30
   9   0  -3   47.10    7.20
   9   0  -3   50.99    7.20
   9   0  -3   40.00    5.00
   8   0  -3   14.90    5.20
   8   0  -3   10.80    6.60
   8   0  -3    3.00    5.60
   8   0  -3   14.20    5.50
   8   0  -3   13.60    4.70
   8   0  -3   11.80    5.50
   8   0  -3    8.70    5.00
   7   0  -3  620.74   26.40
  -7   0   3  563.84   28.00
   7   0  -3  619.44   26.30
   7   0  -3  557.54   27.10
   7   0  -3  603.34   26.60
   7   0  -3  616.84   25.70
   7   0  -3  640.44   26.50
   7   0  -3  634.54   27.40
   7   0  -3  645.14   27.90
   6   0  -3  309.77   18.00
   6   0  -3  275.67   17.20
   6   0  -3  285.87   16.00
   6   0  -3  296.17   16.60
   6   0  -3  290.57   15.90
   6   0  -3  293.67   15.40
   5   0  -3   40.40    4.50
  -5   0   3   26.00    4.70
  -5   0   3   34.40    4.60
   4   0  -3 1148.99   40.80
  -4   0   3 1161.78   40.60
  -3   0   3 4901.51  169.88
   3   0  -3 5214.18  169.58
   3   0  -3 5058.59  170.18
  -2   0   3 2880.21  101.79
   2   0  -3 3191.58  101.99
   2   0  -3 2993.90  101.69
   1   0  -3   93.69    4.10
  -1   0   3   91.09    4.10
   1   0  -3   94.59    4.20
   1   0  -3   87.49    4.10
   0   0   3    2.60    0.90
   0   0  -3    1.50    0.90
   0   0  -3   -0.20    0.70
  -1   0  -3   87.99    3.90
   1   0   3   88.89    3.80
   2   0   3 2856.01   94.89
  -2   0  -3 2809.12   95.19
   2   0   3 2816.22   94.79
   3   0   3 4962.70  166.98
  -3   0  -3 5012.00  167.68
   4   0   3 1211.38   41.90
  -4   0  -3 1217.28   42.80
  -5   0  -3   35.30    5.10
   5   0   3   30.10    4.60
   6   0   3  293.57   16.70
   6   0   3  277.97   16.80
   6   0   3  305.57   16.40
  -6   0  -3  296.97   14.80
   6   0   3  296.87   16.00
   6   0   3  308.37   15.70
   6   0   3  294.87   17.90
   6   0   3  285.87   16.80
   7   0   3  591.54   26.20
   7   0   3  619.24   27.70
   7   0   3  602.44   27.10
   7   0   3  628.94   27.20
   7   0   3  651.63   28.20
   7   0   3  615.34   26.90
   7   0   3  624.94   26.40
   7   0   3  631.24   28.20
   8   0   3    6.20    5.40
   8   0   3   11.70    5.00
   8   0   3    7.00    4.60
   8   0   3  -10.00    6.30
   8   0   3   14.80    5.20
   8   0   3   17.60    5.60
   9   0   3   39.70    5.00
   9   0   3   31.00    4.80
   9   0   3   50.29    7.50
   9   0   3   39.20    4.90
   9  -1  -3  180.28   11.60
   9  -1  -3  191.78   11.10
   9  -1  -3  199.28   11.80
   9  -1  -3  204.88   11.20
   9  -1  -3  201.98   12.80
   9   1  -3  187.08   11.10
   9   1  -3  194.88   12.00
   9   1  -3  197.28   12.10
   9   1  -3  198.78   11.30
   9   1  -3  204.08   11.70
   9   1  -3  194.68   11.10
   9   1  -3  185.68   14.10
   8  -1  -3  459.25   20.40
   8  -1  -3  457.25   20.90
   8  -1  -3  421.26   19.90
   8  -1  -3  411.06   20.70
   8  -1  -3  436.56   21.10
   8  -1  -3  393.26   20.20
   8   1  -3  462.95   21.00
   8   1  -3  421.26   20.00
   8   1  -3  415.26   19.50
   8   1  -3  441.26   20.10
   8   1  -3  425.16   20.00
   8   1  -3  444.26   21.00
   8   1  -3  416.06   20.70
   8   1  -3  430.46   20.40
   7  -1  -3   10.10    6.30
   7  -1  -3    4.50    6.40
   7  -1  -3   -6.40    5.40
   7  -1  -3    4.00    5.40
   7  -1  -3   -0.60    5.20
   7  -1  -3   11.00    5.80
   7  -1  -3    1.30    6.20
   7  -1  -3    0.40    8.20
  -7  -1   3  -10.50    8.90
   7   1  -3   11.60    6.10
   7   1  -3   11.20    5.20
   7   1  -3   11.10    6.50
   7   1  -3    2.80    5.60
   7   1  -3    9.40    5.50
  -7   1   3   15.30    7.60
   7   1  -3    7.00    6.00
   7   1  -3   11.30    7.10
   7   1  -3    2.40    6.30
   6  -1  -3  340.27   17.20
   6  -1  -3  305.57   16.90
   6  -1  -3  305.17   16.20
   6  -1  -3  324.67   18.70
  -6  -1   3  319.47   15.80
   6  -1  -3  310.87   16.90
   6  -1  -3  324.67   18.60
   6   1  -3  308.47   16.90
   6   1  -3  319.27   18.40
   6   1  -3  323.37   16.20
   6   1  -3  323.77   16.40
   6   1  -3  309.27   18.20
  -6   1   3  295.87   15.90
   6   1  -3  305.87   14.70
   6   1  -3  312.57   17.20
  -5  -1   3  189.88    9.80
  -5   1   3  190.78    9.50
   5   1  -3  177.08    9.10
  -5   1   3  179.68   10.40
  -4  -1   3  993.60   34.80
  -4   1   3 1002.10   34.70
  -4   1   3  918.51   35.10
   4   1  -3  997.50   35.00
  -3  -1   3  700.33   24.90
   3   1  -3  724.53   24.20
  -3   1   3  679.33   24.90
  -3   1   3  679.83   25.30
   3   1  -3  702.43   25.10
  -2  -1   3 4954.30  167.38
   2  -1  -3 5138.89  167.68
  -2   1   3 4746.53  167.58
   2   1  -3 5094.89  167.08
  -2   1   3 5020.40  167.48
   0  -1   3 3882.61  141.09
   0  -1  -3 4708.53  141.89
   0   1  -3 4068.89  141.49
  -1   1  -3 9573.44  320.47
   2  -1   3 5275.77  166.08
  -2  -1  -3 4760.72  166.68
   2  -1   3 4848.42  166.18
   2   1   3 5016.70  166.98
   2   1   3 4975.20  166.88
   2   1   3 5021.00  166.78
  -2   1  -3 4969.70  167.18
   3  -1   3  700.83   23.60
  -3  -1  -3  642.44   24.10
  -3   1  -3  686.83   24.80
   3   1   3  709.33   24.30
  -4  -1  -3  943.21   35.00
   4  -1   3 1003.80   34.30
   4   1   3 1006.40   34.90
  -4   1  -3 1015.70   35.80
  -5  -1  -3  182.08    9.40
  -5   1  -3  191.38    9.90
   5   1   3  181.78    8.90
   6  -1   3  323.87   18.90
   6  -1   3  336.27   18.20
   6  -1   3  335.77   17.70
   6  -1   3  353.96   18.30
   6  -1   3  326.47   17.30
   6  -1   3  344.77   18.00
  -6  -1  -3  278.67   15.90
   6  -1   3  308.87   16.90
   6   1   3  327.27   16.90
   6   1   3  317.47   17.80
   6   1   3  336.07   17.90
   6   1   3  338.27   17.30
   6   1   3  326.97   16.90
   6   1   3  331.87   17.80
  -6   1  -3  312.97   15.90
   6   1   3  316.77   17.60
   7  -1   3    4.80    5.30
   7  -1   3    3.80    6.30
   7  -1   3    4.00    5.60
   7  -1   3   11.60    6.30
   7  -1   3    4.00    5.60
   7  -1   3   12.40    9.20
   7  -1   3    0.60    9.20
   7   1   3   -0.20    5.90
   7   1   3    4.30    6.00
   7   1   3    4.20    5.50
   7   1   3   10.30    6.20
  -7   1  -3   11.10    9.00
   7   1   3    4.90    5.70
   7   1   3   -1.30    5.10
   7   1   3    2.80    6.40
   7   1   3    1.00    6.80
   8  -1   3  428.16   19.90
   8  -1   3  411.66   20.50
   8  -1   3  433.96   20.90
   8  -1   3  432.86   21.10
   8  -1   3  410.86   19.60
   8   1   3  431.26   20.00
   8   1   3  474.35   21.50
   8   1   3  422.36   20.30
   8   1   3  439.16   20.90
   8   1   3  457.15   21.00
   8   1   3  466.75   25.50
   8   1   3  462.45   20.30
   9  -1   3  197.28   11.00
   9  -1   3  193.18   11.90
   9  -1   3  203.28   11.00
   9  -1   3  186.88   10.80
   9   1   3  209.78   11.00
   9   1   3  196.08   11.90
   9   1   3  198.48   11.30
   9   1   3  183.98   10.70
   9  -2  -3   67.49    8.40
   9  -2  -3   55.19    6.90
   9  -2  -3   48.10    8.60
   9  -2  -3   71.49    7.20
   9  -2  -3   63.49    7.40
   9   2  -3   51.79    8.30
   9   2  -3   59.69    8.30
   9   2  -3   79.29    8.10
   9   2  -3   55.39    7.10
   9   2  -3   63.39    7.30
   8  -2  -3  397.86   18.30
   8  -2  -3  378.16   19.00
   8  -2  -3  374.66   19.30
   8  -2  -3  378.26   22.60
   8  -2  -3  385.06   19.10
   8  -2  -3  373.56   18.60
   8   2  -3  375.96   18.20
   8   2  -3  385.36   19.20
   8   2  -3  371.06   19.00
   8   2  -3  383.56   19.30
   8   2  -3  399.56   19.20
   8   2  -3  379.96   18.30
   8   2  -3  368.46   18.30
   8   2  -3  409.56   18.10
   7  -2  -3   70.49    9.60
   7  -2  -3   75.29    9.70
   7  -2  -3   87.79   12.10
   7  -2  -3   77.59   11.00
   7  -2  -3   71.79   11.40
   7  -2  -3   77.49   10.00
   7   2  -3   83.99    9.30
   7   2  -3   73.89    9.10
   7   2  -3   70.59   10.90
   7   2  -3   75.99   10.80
   7   2  -3   66.89   10.40
  -7   2   3   55.49    9.40
   7   2  -3   88.09   11.40
   7   2  -3   81.79   10.50
   7   2  -3   73.19    9.20
  -6  -2   3  346.17   16.30
   6  -2  -3  365.46   19.90
   6  -2  -3  344.97   17.80
   6  -2  -3  370.76   17.80
  -6  -2   3  295.17   19.20
   6  -2  -3  324.17   19.10
   6  -2  -3  328.87   17.60
   6   2  -3  356.06   17.90
   6   2  -3  363.46   18.50
   6   2  -3  364.66   19.50
   6   2  -3  355.76   18.70
  -6   2   3  344.77   17.50
   6   2  -3  355.46   18.30
   6   2  -3  318.47   15.80
   6   2  -3  351.66   17.20
   6   2  -3  352.36   18.20
   6   2  -3  343.37   19.40
  -5  -2   3  594.24   22.50
  -5   2   3  562.54   22.70
   5   2  -3  568.54   22.30
  -4  -2   3 3130.29  101.19
  -4   2   3 2870.91  100.79
   4   2  -3 3027.30  101.39
  -4   2   3 2842.52  101.39
  -3  -2   3 1355.36   47.20
   3  -2  -3 1396.16   47.90
   3   2  -3 1396.86   46.20
   3   2  -3 1342.17   47.30
  -3   2   3 1337.47   47.10
  -3   2   3 1350.26   47.60
   2  -2  -3 1424.16   49.20
  -2  -2   3 1363.66   48.60
   2  -2  -3 1513.65   49.30
   2   2  -3 1431.06   48.30
   2   2  -3 1404.36   48.70
  -2   2   3 1333.97   48.90
  -2   2   3 1440.76   48.80
   2   2  -3 1437.46   48.70
   1  -2  -3 2565.84   95.69
   1  -2  -3 3024.80   95.49
   1   2  -3 2852.61   94.69
  -1   2   3 2709.03   94.89
  -1   2   3 2727.63   95.09
   1   2  -3 2928.91   94.79
   1   2  -3 2876.01   94.79
   0  -2  -3   25.10    2.80
   0  -2   3   22.20    2.00
   0   2   3   27.10    2.30
   0   2  -3   27.10    1.70
   0   2  -3   27.40    2.30
   0   2  -3   20.90    2.00
   1  -2   3 2730.33   91.59
  -1  -2  -3 2599.54   92.39
  -1  -2  -3 2750.92   91.49
  -1   2  -3 2815.82   92.59
  -1   2  -3 2716.93   92.19
   1   2   3 2782.02   92.29
  -2  -2  -3 1246.08   45.90
   2   2   3 1351.86   46.80
   2   2   3 1433.26   46.70
  -2   2  -3 1406.66   47.00
   2   2   3 1371.66   46.70
  -3  -2  -3 1236.98   45.20
   3   2   3 1378.96   46.00
   3   2   3 1363.46   45.30
  -3   2  -3 1334.97   46.40
  -4  -2  -3 2861.71  101.49
  -4   2  -3 3060.19  102.89
   4   2   3 3084.29  102.09
  -5  -2  -3  575.74   22.00
  -5   2  -3  583.44   23.40
   5   2   3  593.14   22.30
   6  -2   3  360.46   18.50
   6  -2   3  347.97   19.20
   6  -2   3  336.77   18.00
   6  -2   3  341.57   18.70
   6  -2   3  337.67   18.00
   6  -2   3  343.97   19.00
   6   2   3  360.66   18.40
   6   2   3  343.77   18.40
  -6   2  -3  339.67   17.00
   6   2   3  377.16   17.70
   6   2   3  360.06   17.70
   6   2   3  356.16   19.20
   6   2   3  352.86   18.70
   6   2   3  345.97   16.00
   6   2   3  352.36   17.60
   6   2   3  311.17   18.50
   7  -2   3   65.19    9.50
   7  -2   3   81.49   10.50
   7  -2   3   89.39   12.30
   7  -2   3   76.19   11.00
   7  -2   3   74.09   10.30
   7   2   3   62.29    7.50
   7   2   3   81.99   11.00
   7   2   3   80.69   11.30
   7   2   3   98.29   11.00
   7   2   3   82.79    9.70
   7   2   3   75.49    9.60
  -7   2  -3   66.89    9.70
   7   2   3   82.99   10.40
   8  -2   3  370.76   18.90
   8  -2   3  362.86   18.30
   8  -2   3  373.46   18.00
   8  -2   3  366.86   19.00
   8  -2   3  391.36   18.00
   8   2   3  354.76   17.70
   8   2   3  371.96   21.70
   8   2   3  386.16   23.50
   8   2   3  382.56   18.30
   8   2   3  376.96   18.70
   8   2   3  362.66   17.80
   8   2   3  391.26   19.20
   8   2   3  375.36   19.20
   9  -2   3   64.89    7.30
   9  -2   3   57.89    7.20
   9  -2   3   67.59    7.00
   9  -2   3   55.59    8.30
   9   2   3   67.69    6.80
   9   2   3   54.69    7.70
   9   2   3   58.99    6.80
   9   2   3   61.49    7.30
   9  -3  -3   54.09    6.50
   9  -3  -3   42.90    5.70
   9  -3  -3   40.00    5.40
   9  -3  -3   31.90    4.70
   9   3  -3   45.30    5.00
   9   3  -3   47.60    6.80
   9   3  -3   40.40    5.50
   9   3  -3   42.50    6.30
   9   3  -3   41.70    5.20
   9   3  -3   44.70    6.20
   8  -3  -3   56.59    7.80
   8  -3  -3   52.39    7.40
   8  -3  -3   35.50    6.80
   8  -3  -3   48.60    7.00
   8  -3  -3   43.80    6.40
   8   3  -3   72.99    8.90
   8   3  -3   46.70    6.10
   8   3  -3   55.19    7.20
   8   3  -3   39.60    6.20
   8   3  -3   61.29    8.60
   8   3  -3   50.59    7.00
   8   3  -3   44.70    6.40
   8   3  -3   56.09    7.10
   7  -3  -3  181.18   14.40
   7  -3  -3  182.08   14.00
   7  -3  -3  200.28   17.10
   7  -3  -3  195.38   13.00
   7  -3  -3  183.58   12.60
   7  -3  -3  169.58   14.10
   7   3  -3  183.98   12.50
   7   3  -3  215.88   13.50
   7   3  -3  172.58   13.00
   7   3  -3  203.58   14.40
   7   3  -3  197.58   14.20
   7   3  -3  201.28   14.10
   7   3  -3  180.38   13.70
   7   3  -3  167.78   13.70
  -7   3   3  174.68   16.30
   7   3  -3  194.78   11.80
   6  -3  -3  192.88   14.90
   6  -3  -3  200.48   13.40
   6  -3  -3  199.68   13.40
   6  -3  -3  200.98   16.00
  -6  -3   3  217.28   14.00
  -6  -3   3  179.68   13.30
   6  -3  -3  196.18   15.80
   6  -3  -3  235.68   14.10
   6   3  -3  204.08   11.40
   6   3  -3  184.68   14.50
   6   3  -3  199.18   14.50
   6   3  -3  209.98   13.50
   6   3  -3  186.48   12.50
   6   3  -3  201.98   14.90
   6   3  -3  197.08   15.00
  -6   3   3  189.28   13.20
   6   3  -3  226.18   14.20
   6   3  -3  206.98   14.70
  -5  -3   3  350.16   15.10
   5   3  -3  341.57   14.80
  -5   3   3  315.37   15.40
  -4  -3   3 1397.46   48.00
  -4   3   3 1316.27   47.50
  -4   3   3 1333.67   48.30
   4   3  -3 1404.16   48.20
   3  -3  -3 1728.23   59.09
  -3   3   3 1673.13   58.59
   3   3  -3 1603.74   56.99
   3   3  -3 1714.73   58.39
  -3   3   3 1723.23   58.09
   2  -3  -3  518.45   19.80
   2   3  -3  524.55   19.00
  -2   3   3  534.65   19.20
  -2   3   3  508.45   19.60
   2   3  -3  535.85   19.10
   2   3  -3  522.05   18.70
   1  -3  -3 1361.06   48.60
   1  -3  -3 1375.96   48.20
   1   3  -3 1417.86   47.60
  -1   3   3 1382.26   48.10
  -1   3   3 1401.26   47.90
   1   3  -3 1423.06   47.80
   1   3  -3 1378.96   47.60
   0  -3  -3  131.39    6.10
   0  -3  -3  131.89    6.60
   0   3  -3  120.69    5.40
   0   3   3  115.99    5.70
   0   3  -3  129.09    5.10
   0   3  -3  119.39    5.80
   0   3   3  125.29    6.00
  -1  -3  -3 1332.47   47.60
   1   3   3 1351.76   47.60
  -1   3  -3 1445.16   46.30
   1   3   3 1370.86   47.60
  -1   3  -3 1387.26   47.40
   2  -3   3  491.75   16.60
   2   3   3  475.85   18.00
   2   3   3  504.95   18.00
  -2   3  -3  477.85   18.00
   2   3   3  499.35   17.80
  -2   3  -3  434.26   18.60
   2   3   3  508.35   18.20
  -3  -3  -3 1514.55   56.39
   3   3   3 1747.53   57.19
   3   3   3 1702.33   58.09
  -3   3  -3 1766.62   58.59
   4   3   3 1382.46   48.50
  -4   3  -3 1374.46   49.10
  -5   3  -3  334.27   15.40
   5   3   3  329.77   14.30
   6  -3   3  200.98   13.90
   6  -3   3  211.28   17.80
   6  -3   3  213.28   14.90
   6  -3   3  216.18   15.50
   6  -3   3  215.18   15.20
   6  -3   3  197.58   13.60
   6   3   3  212.78   13.90
   6   3   3  189.68   12.10
  -6   3  -3  195.18   12.70
   6   3   3  212.88   13.40
   6   3   3  218.78   14.90
   6   3   3  205.98   14.00
   6   3   3  214.18   15.00
   6   3   3  230.68   14.80
   6   3   3  211.38   14.10
   6   3   3  227.78   13.80
   7  -3   3  171.08   13.90
   7  -3   3  201.78   13.00
   7  -3   3  173.58   14.40
   7  -3   3  190.08   12.80
   7  -3   3  173.88   13.60
  -7  -3  -3  161.78   13.80
   7   3   3  199.28   13.30
   7   3   3  175.98   12.50
   7   3   3  207.38   14.00
   7   3   3  188.68   12.60
  -7   3  -3  183.48   16.30
   7   3   3  195.48   13.40
   7   3   3  186.38   14.00
   7   3   3  164.98   12.00
   7   3   3  185.78   13.60
   8  -3   3   50.99    6.50
   8  -3   3   52.29    7.20
   8  -3   3   49.30    6.70
   8  -3   3   55.69    6.80
   8  -3   3   66.39    8.60
   8   3   3   76.39    9.40
   8   3   3   53.99    7.80
   8   3   3   51.69    6.50
   8   3   3   34.20    5.20
   8   3   3   56.59   11.70
   8   3   3   41.40    6.40
   8   3   3   40.60    6.30
   8   3   3   39.90    6.20
   9  -3   3   46.00    6.40
   9  -3   3   51.79    6.40
   9  -3   3   32.60    4.70
   9  -3   3   36.10    5.50
   9   3   3   38.40    5.10
   9   3   3   51.89    6.10
   9   3   3   30.40    4.30
   9   3   3   46.40    6.80
   9   3   3   45.90    6.80
   9  -4  -3   85.79    7.40
   9  -4  -3   92.49    8.50
   9  -4  -3   92.89    8.40
   9  -4  -3   89.99    7.40
   9   4  -3  104.09    8.00
   9   4  -3  103.19    7.80
  -9   4   3   94.49    8.10
   9   4  -3   91.09    6.90
   9   4  -3   95.09    7.10
   9   4  -3   92.69    7.50
   9   4  -3   88.59    7.90
   8  -4  -3   -1.40    8.00
   8  -4  -3   -7.10    5.50
   8  -4  -3    6.50    4.10
   8  -4  -3   -2.10    5.10
   8  -4  -3    4.10    4.50
   8   4  -3    3.90    4.70
   8   4  -3   -1.90    4.80
   8   4  -3   -2.10    4.40
   8   4  -3    1.50    4.80
   8   4  -3    1.30    3.90
   8   4  -3   -0.70    5.00
   8   4  -3    3.20    3.90
   8   4  -3    1.20    4.70
   7  -4  -3  214.88   14.70
   7  -4  -3  216.58   13.50
   7  -4  -3  206.48   15.30
   7  -4  -3  182.48   14.90
   7  -4  -3  199.78   13.20
   7   4  -3  212.78   14.10
   7   4  -3  211.88   12.70
   7   4  -3  221.48   14.80
   7   4  -3  214.48   14.70
   7   4  -3  186.78   13.90
   7   4  -3  210.08   13.20
   7   4  -3  203.28   14.70
   7   4  -3  185.08   14.10
   6  -4  -3  100.19   14.40
   6  -4  -3  105.29   12.70
   6  -4  -3  109.89   14.20
   6  -4  -3  101.39   10.20
   6  -4  -3  107.19   14.60
   6  -4  -3  107.79   11.20
  -6  -4   3  124.89   11.90
  -6   4   3  114.39   11.10
   6   4  -3  113.49    9.80
   6   4  -3  116.99   10.80
   6   4  -3  111.59   12.70
   6   4  -3   99.29   12.20
   6   4  -3  115.59    8.90
   6   4  -3   85.19   12.70
   6   4  -3   95.39   12.20
   6   4  -3   92.19   11.40
  -5  -4   3  105.19    8.30
  -5   4   3  100.79    9.30
   5   4  -3   97.79    6.90
  -5   4   3  113.09    8.80
  -4  -4   3  943.11   33.10
   4   4  -3  931.81   33.10
  -4   4   3  856.11   32.20
  -4   4   3  862.71   33.20
   3  -4  -3 1590.84   56.89
  -3   4   3 1548.74   55.69
   3   4  -3 1662.03   54.79
   3   4  -3 1683.43   56.19
  -3   4   3 1565.64   56.29
   2  -4  -3 1361.46   48.60
   2   4  -3 1372.66   47.40
   2   4  -3 1439.86   47.40
  -2   4   3 1353.86   48.30
   2   4  -3 1381.46   47.90
  -2   4   3 1357.16   47.90
   1  -4  -3 1486.95   53.09
  -1   4   3 1465.95   52.99
  -1   4   3 1555.54   52.89
   1   4  -3 1520.95   52.29
   1   4  -3 1587.94   52.49
   1   4  -3 1550.34   52.69
   0  -4  -3  339.27   14.50
   0  -4  -3  355.56   13.90
   0   4  -3  368.06   13.00
   0   4  -3  349.47   13.20
   0   4   3  346.77   13.90
   0   4   3  362.66   13.80
  -1  -4  -3 1494.25   50.29
   1   4   3 1324.27   50.09
  -1   4  -3 1519.25   49.99
  -1   4  -3 1448.36   48.90
   1   4   3 1444.76   50.29
   2  -4   3 1294.57   44.50
  -2  -4  -3 1304.57   46.10
  -2   4  -3 1384.36   46.10
   2   4   3 1316.57   46.00
   2   4   3 1318.87   46.20
   2   4   3 1308.87   45.70
   2   4   3 1288.37   46.00
  -3  -4  -3 1456.05   54.09
   3   4   3 1556.14   54.19
   3   4   3 1601.94   53.19
  -3   4  -3 1587.64   54.49
  -4  -4  -3  884.01   33.30
  -4   4  -3  920.31   33.80
   4   4   3  905.11   33.10
  -5  -4  -3  106.69    8.20
  -5   4  -3   89.49    7.80
   5   4   3  110.49    7.70
  -6  -4  -3   93.89   10.50
   6  -4   3   93.69    9.60
   6  -4   3  110.39   10.90
   6  -4   3   74.79    9.70
   6  -4   3   99.19   10.80
   6  -4   3  103.09   13.20
   6   4   3  118.09   11.90
   6   4   3  111.49   11.90
  -6   4  -3  117.19   10.40
   6   4   3  105.39   11.40
   6   4   3  116.59   11.60
   6   4   3  119.49   10.90
   6   4   3  102.89   13.20
   6   4   3  110.79   11.60
   6   4   3   98.59    9.60
   6   4   3  116.09   10.60
   7  -4   3  165.68   14.60
   7  -4   3  196.28   13.60
   7  -4   3  189.58   14.20
   7  -4   3  214.48   14.40
   7  -4   3  200.98   13.40
   7   4   3  211.88   13.80
   7   4   3  220.48   13.80
   7   4   3  203.88   13.00
   7   4   3  209.08   12.80
   7   4   3  220.88   14.30
   7   4   3  214.08   13.10
   7   4   3  207.28   14.50
   7   4   3  196.88   13.50
   8  -4   3    5.50    5.20
   8  -4   3    4.70    5.30
   8  -4   3   -7.80    3.90
   8  -4   3   -0.30    4.40
   8   4   3    1.60    4.30
   8   4   3   -2.00    4.10
  -8   4  -3   -3.70    4.70
   8   4   3  -11.60    7.30
   8   4   3  -10.10    9.60
   8   4   3   -3.40    3.70
   8   4   3   -5.40    4.30
   8   4   3    3.00    4.60
   8   4   3    6.00    6.50
   9  -4   3   89.29    7.90
   9  -4   3   85.49    9.10
   9  -4   3   88.29    6.70
   9  -4   3   98.39    7.70
   9   4   3   87.19    7.40
   9   4   3   79.39    7.60
   9   4   3   74.59    6.80
   9   4   3   87.39    7.80
  -9   4  -3   93.89    7.40
   9  -5  -3    9.40    5.60
   9  -5  -3   10.50    4.60
   9  -5  -3    6.50    3.40
   9  -5  -3    7.90    3.20
   9   5  -3   11.00    3.80
   9   5  -3    7.00    3.70
   9   5  -3   10.10    3.20
   9   5  -3   10.60    3.80
   9   5  -3    6.60    3.30
  -9   5   3   11.10    3.40
   8  -5  -3   35.50    6.00
   8  -5  -3   32.90    6.70
   8  -5  -3   37.30    5.40
   8  -5  -3   36.90    5.70
   8   5  -3   43.00    6.20
   8   5  -3   28.90    5.50
   8   5  -3   28.20    5.40
   8   5  -3   48.20    6.80
   8   5  -3   29.70    5.80
   8   5  -3   23.10    5.60
   8   5  -3   40.90    5.90
   8   5  -3   27.20    4.70
   7  -5  -3   14.00    8.80
   7  -5  -3   21.30    6.80
   7  -5  -3   17.60    5.50
   7  -5  -3   17.50    7.70
   7  -5  -3    9.20    5.50
   7   5  -3    9.90    4.90
   7   5  -3   18.70    6.40
   7   5  -3   11.40    6.30
   7   5  -3   11.00    6.10
   7   5  -3   18.60    5.80
   7   5  -3   14.70    6.10
   7   5  -3   13.10    5.90
   7   5  -3   14.00    5.30
   6  -5  -3  469.95   26.00
   6  -5  -3  535.95   23.50
   6  -5  -3  529.25   24.90
  -6  -5   3  548.35   24.70
   6  -5  -3  534.05   24.10
  -6   5   3  575.54   25.70
   6   5  -3  545.35   24.50
   6   5  -3  509.05   22.90
   6   5  -3  537.05   23.30
   6   5  -3  548.35   24.20
   6   5  -3  538.45   24.50
   6   5  -3  579.34   25.10
   6   5  -3  561.84   24.20
   6   5  -3  545.15   25.10
   6   5  -3  533.25   25.30
  -5  -5   3    6.30    4.30
   5  -5  -3   15.20    8.20
   5   5  -3   12.50    8.30
  -5   5   3    0.70    4.60
  -5   5   3    7.40    5.90
   5   5  -3    5.60    3.40
   5   5  -3    9.60    7.70
  -4   5   3  149.49    9.00
  -4   5   3  136.09    9.20
   4   5  -3  140.79    8.00
  -4   5   3  113.79    8.20
   3  -5  -3 1237.88   44.80
   3   5  -3 1279.87   44.00
   3   5  -3 1279.87   42.60
  -3   5   3 1186.18   44.20
  -3   5   3 1186.68   43.50
   2  -5  -3 1665.13   58.09
  -2   5   3 1610.14   57.59
   2   5  -3 1647.14   57.19
   2   5  -3 1632.14   56.49
  -2   5   3 1633.14   57.29
   2   5  -3 1700.83   56.79
   1  -5  -3 2082.39   70.19
   1   5  -3 1945.71   68.89
   1   5  -3 2065.19   69.29
  -1   5   3 2025.00   69.79
  -1   5   3 2004.00   69.99
   0  -5  -3 1098.99   39.10
   0   5   3 1094.89   39.10
   0   5   3 1046.10   37.60
   0   5  -3 1080.69   38.20
   0   5  -3 1094.59   38.00
   0   5   3 1170.28   39.10
  -1  -5  -3 2071.79   69.39
  -1   5  -3 1977.20   68.79
   1   5   3 2055.19   69.39
  -1   5  -3 1940.81   67.89
   1   5   3 1987.40   69.29
  -2  -5  -3 1553.74   55.29
  -2   5  -3 1645.94   55.39
   2   5   3 1565.94   55.39
   2   5   3 1620.94   55.39
   2   5   3 1572.74   55.19
  -2   5  -3 1551.34   53.49
  -3  -5  -3 1155.58   42.90
   3   5   3 1206.88   43.00
  -3   5  -3 1205.88   43.10
   3   5   3 1229.78   41.90
  -4  -5  -3  117.09    8.30
  -4   5  -3  143.49    8.50
   4   5   3  135.49    8.10
   5  -5   3    9.20    7.10
  -5  -5  -3    2.60    4.20
   5   5   3    2.70    3.80
  -5   5  -3    8.30    3.80
   5   5   3   -1.40    8.70
   6  -5   3  555.54   24.70
   6  -5   3  522.55   23.60
   6  -5   3  537.55   25.70
   6   5   3  562.04   25.40
   6   5   3  551.24   23.90
   6   5   3  543.95   24.20
   6   5   3  570.04   25.40
   6   5   3  538.75   24.10
  -6   5  -3  500.15   24.10
   6   5   3  541.75   24.70
   6   5   3  558.74   23.60
   6   5   3  562.04   23.80
  -6   5  -3  483.05   22.70
   6   5   3  540.95   23.30
   7  -5   3   15.10    5.40
   7  -5   3   10.20    5.30
   7  -5   3   20.10    6.70
   7  -5   3   14.90    6.70
   7   5   3   26.30    6.30
   7   5   3   18.10    6.90
   7   5   3   13.60    5.40
  -7   5  -3   18.60    5.30
   7   5   3   10.00    5.20
   7   5   3   19.50    6.10
   7   5   3   11.70    5.20
   7   5   3   12.30    4.70
   7   5   3   15.20    7.40
   8  -5   3   32.40    5.70
   8  -5   3   42.40    5.70
   8  -5   3   22.00    6.30
   8  -5   3   26.40    6.10
   8   5   3   40.50    6.10
  -8   5  -3   39.80    5.00
   8   5   3   25.20    5.40
   8   5   3   41.20    5.90
   8   5   3   41.50    5.60
   8   5   3   35.80    7.00
   9  -5   3   17.30    5.70
   9  -5   3    8.10    3.30
   9  -5   3    9.30    5.10
   9  -5   3   10.10    3.40
   9   5   3   11.50    3.70
   9   5   3   13.40    3.70
   9   5   3    4.90    3.50
  -9   5  -3    5.50    3.20
   9  -6  -3   18.50    5.10
   9  -6  -3   25.80    3.60
   9  -6  -3   20.00    3.50
   9   6  -3   17.00    3.00
   9   6  -3   14.70    3.60
   9   6  -3   15.00    3.10
   9   6  -3   22.60    5.00
  -9   6   3   15.30    3.00
   8  -6  -3  132.89    9.10
   8  -6  -3  129.49    9.70
   8  -6  -3  135.89   10.70
   8   6  -3  126.59   10.20
   8   6  -3  114.69   10.20
  -8   6   3  119.09    8.40
   8   6  -3  127.69    9.10
   8   6  -3  123.49   10.50
   8   6  -3  126.09    9.00
   7  -6  -3   69.19    8.40
   7  -6  -3   68.79    7.80
   7  -6  -3   59.79    9.10
   7  -6  -3   80.99   11.00
   7   6  -3   52.79    7.90
   7   6  -3   70.69   10.30
   7   6  -3   60.19    7.50
   7   6  -3   57.59    7.80
   7   6  -3   59.39    8.10
   7   6  -3   65.39    9.50
   7   6  -3   67.09    8.80
   7   6  -3   89.79   10.10
   6  -6  -3   32.50    7.50
  -6  -6   3   19.60    8.00
   6  -6  -3   25.90    6.30
   6  -6  -3   28.10    6.70
   6   6  -3   22.10    7.60
   6   6  -3   31.00    7.30
   6   6  -3   38.80    6.50
   6   6  -3   22.00    7.90
   6   6  -3   38.30    6.70
   6   6  -3   40.30    6.80
   6   6  -3   29.20    5.90
  -6   6   3   19.50    7.30
   6   6  -3   16.90    6.80
   6   6  -3   39.70    8.00
   5  -6  -3   50.79    9.50
   5  -6  -3   71.39    8.70
   5  -6  -3   65.99    8.10
  -5  -6   3   70.79    9.50
   5   6  -3   65.09    7.10
   5   6  -3   48.40    8.20
   5   6  -3   74.49    9.50
  -5   6   3   74.29    8.80
   5   6  -3   65.59    8.00
   5   6  -3   65.79    9.40
  -5   6   3   42.20    7.90
   5   6  -3   71.19    8.70
   5   6  -3   99.59   13.20
  -4   6   3  246.18   12.80
  -4   6   3  231.28   12.40
   4   6  -3  223.48   11.50
   3  -6  -3 1953.40   67.89
  -3   6   3 1844.52   66.99
  -3   6   3 1900.31   67.09
  -3   6   3 1917.31   66.39
   3   6  -3 1903.91   66.19
   3   6  -3 1941.61   65.29
   3   6  -3 1887.21   66.59
   2  -6  -3  247.38   11.90
   2   6  -3  257.37   10.70
   2   6  -3  252.67   11.10
  -2   6   3  259.37   11.40
  -2   6   3  250.57   11.90
   2   6  -3  238.48   10.20
  -2   6   3  241.88   11.00
   1  -6  -3 1073.29   38.50
   1   6  -3 1097.19   37.50
  -1   6   3 1068.69   38.40
  -1   6   3 1063.09   37.30
  -1   6   3 1090.39   38.20
   1   6  -3  958.60   36.90
   0  -6  -3  551.24   20.40
   0   6  -3  505.45   19.20
   0   6  -3  495.45   19.10
   0   6   3  536.25   20.20
   0   6   3  509.35   18.50
   0   6   3  510.85   20.20
  -1  -6  -3 1112.49   38.40
   1   6   3 1059.99   38.50
  -1   6  -3  996.50   36.80
   1   6   3 1067.29   38.20
   1   6   3 1095.49   38.60
  -1   6  -3 1043.70   37.70
  -2  -6  -3  230.48   11.10
  -2   6  -3  230.88    9.30
   2   6   3  242.88   11.30
   2   6   3  233.18   10.90
  -2   6  -3  243.78   10.80
  -3  -6  -3 1768.62   65.39
  -3   6  -3 1927.41   65.89
   3   6   3 1865.41   65.69
   3   6   3 1914.21   64.69
  -4  -6  -3  201.68   11.60
   4   6   3  223.28   11.50
  -4   6  -3  240.78   12.00
   5  -6   3   66.69    8.40
   5  -6   3   96.59   13.40
  -5  -6  -3   72.29    9.10
   5  -6   3   76.09   10.20
   5   6   3   67.39    8.10
   5   6   3   74.79   10.50
   5   6   3   73.39    8.30
   5   6   3   71.19   11.40
  -5   6  -3   75.29    8.30
   5   6   3   84.79   12.60
   5   6   3   61.39    8.30
  -5   6  -3   64.69    8.80
   5   6   3   72.09   10.20
   6  -6   3   29.90    6.50
   6  -6   3   30.40    8.10
   6  -6   3   30.90    6.60
   6   6   3   19.50    7.70
   6   6   3   28.70    6.00
   6   6   3   21.50    8.70
  -6   6  -3   31.80    5.70
   6   6   3   21.80    6.50
  -6   6  -3   29.80    7.50
   6   6   3   30.60    7.50
   6   6   3   27.70    6.10
   6   6   3   28.30    7.30
   6   6   3   25.40    6.70
   6   6   3   19.00    6.00
   7  -6   3   51.09    8.00
   7  -6   3   67.69    8.70
   7  -6   3   63.49    9.30
   7  -6   3   34.80   12.20
   7   6   3   59.69    8.50
   7   6   3   83.69   10.30
   7   6   3   68.99    9.90
   7   6   3   57.19    8.40
  -7   6  -3   56.99    7.70
   7   6   3   72.89   10.30
   7   6   3   69.49   10.20
   8  -6   3  122.89    9.30
   8  -6   3  126.29    9.50
   8  -6   3  129.49   11.00
   8   6   3  133.29   10.40
   8   6   3  115.49   11.50
   8   6   3  124.59    9.10
  -8   6  -3  128.19    8.30
   8   6   3  132.39   10.30
   9  -6   3   19.40    3.50
   9  -6   3   15.10    3.30
  -9   6  -3   11.70    2.80
   9   6   3   18.40    3.50
   9   6   3   15.10    3.30
   9  -7  -3    7.50    2.90
   9  -7  -3    1.80    3.50
  -9   7   3    7.00    2.40
   9   7  -3    1.10    4.30
   9   7  -3    4.20    2.70
   9   7  -3    3.30    2.50
   8  -7  -3   30.40    5.10
   8  -7  -3   31.40    4.70
   8  -7  -3   23.20    5.50
   8   7  -3   34.00    5.40
   8   7  -3   42.30    6.10
   8   7  -3   27.20    5.80
  -8   7   3   30.50    4.10
   8   7  -3   25.00    4.20
   7  -7  -3  506.85   21.50
   7  -7  -3  471.45   21.60
   7  -7  -3  485.65   22.10
   7   7  -3  497.55   21.30
   7   7  -3  456.25   21.80
   7   7  -3  505.75   21.80
   7   7  -3  491.15   22.40
   7   7  -3  485.05   22.50
   6  -7  -3  250.47   15.10
   6  -7  -3  251.27   16.10
  -6  -7   3  252.27   21.70
   6  -7  -3  235.38   14.00
   6   7  -3  250.57   14.20
   6   7  -3  259.97   17.20
   6   7  -3  265.67   15.30
   6   7  -3  271.97   15.60
  -6   7   3  301.37   22.70
   6   7  -3  268.47   17.60
   6   7  -3  249.48   16.70
   5  -7  -3   53.79    7.40
   5  -7  -3   46.60    8.10
   5  -7  -3   49.20    7.70
  -5  -7   3   45.10    7.90
   5   7  -3   49.40    7.40
   5   7  -3   34.10   14.70
   5   7  -3   62.29    8.00
  -5   7   3   52.79    7.50
   5   7  -3   50.69    8.70
   5   7  -3   53.39    7.70
   5   7  -3   75.19    9.90
   5   7  -3   57.39    7.30
   4   7  -3   30.80    5.10
  -4   7   3   31.00    5.90
   4   7  -3   24.80    9.70
  -4   7   3   31.60    5.80
   3  -7  -3  102.69    8.10
  -3   7   3  100.49    8.30
  -3   7   3  102.79    7.80
   3   7  -3  118.69    6.00
   3   7  -3  115.79    7.60
  -3   7   3  104.29    7.80
   2  -7  -3 1201.88   44.50
  -2   7   3 1220.18   44.30
   2   7  -3 1211.98   43.20
  -2   7   3 1212.58   43.80
  -2   7   3 1194.48   43.40
   2   7  -3 1234.68   43.60
   2   7  -3 1207.98   42.30
   1  -7  -3   30.50    4.70
   1   7  -3   37.70    3.80
  -1   7   3   36.80    4.70
  -1   7   3   34.80    5.20
  -1   7   3   33.90    4.10
   1   7  -3   35.90    4.20
   0  -7  -3    9.00    3.10
   0   7   3   12.10    2.10
   0   7   3   11.10    3.20
   0   7   3    8.90    2.90
   0   7  -3    7.00    2.60
   0   7  -3   10.80    2.20
  -1  -7  -3   39.20    5.10
   1   7   3   33.20    4.60
   1   7   3   38.70    4.90
  -1   7  -3   32.40    4.00
  -1   7  -3   32.40    4.10
  -2  -7  -3 1155.18   42.30
  -2   7  -3 1140.79   40.40
   2   7   3 1198.78   42.50
  -2   7  -3 1162.08   42.10
  -3  -7  -3  106.09    8.20
  -3   7  -3   98.09    7.40
   3   7   3  108.19    7.90
  -4  -7  -3   36.30    6.00
  -4   7  -3   31.30    5.00
   4   7   3   34.70    5.60
   4   7   3   33.60    2.90
   5  -7   3   51.99    7.60
   5  -7   3   43.50    8.90
   5  -7   3   32.10    6.80
  -5   7  -3   54.59    7.50
  -5   7  -3   55.29    8.70
   5   7   3   39.30    6.50
   5   7   3   52.29    7.90
   5   7   3   47.00    7.30
   5   7   3   41.50    7.20
   6  -7   3  247.68   17.10
   6  -7   3  266.87   15.10
   6  -7   3  249.28   15.10
   6   7   3  263.47   16.00
   6   7   3  256.47   14.60
  -6   7  -3  222.18   20.10
   6   7   3  226.28   17.00
   6   7   3  251.97   16.30
  -6   7  -3  243.18   13.00
   6   7   3  265.27   16.10
   7  -7   3  473.55   21.40
   7  -7   3  470.65   22.30
   7  -7   3  443.96   20.70
   7   7   3  434.96   20.80
   7   7   3  483.05   22.10
   7   7   3  491.25   20.80
  -7   7  -3  468.15   19.40
   7   7   3  487.65   22.20
   8  -7   3   30.90    4.80
   8  -7   3   25.40    4.50
  -8   7  -3   25.20    3.70
   8   7   3   23.50    4.20
   8   7   3   32.90    5.00
   9  -7   3    1.40    3.00
   9  -7   3    4.20    2.70
   9   7   3    6.30    2.80
  -9   7  -3    4.00    2.10
   8  -8  -3    0.30    3.00
   8  -8  -3    2.50    4.00
   8  -8  -3    9.50    4.90
   8   8  -3    2.20    4.40
   8   8  -3    7.60    3.30
  -8   8   3    0.40    2.60
   8   8  -3    1.70    3.00
   7  -8  -3   24.20    6.00
   7  -8  -3   33.00    6.00
   7  -8  -3   21.50    4.50
  -7   8   3   22.40    4.20
   7   8  -3   32.10    5.10
   7   8  -3    6.10    7.40
   7   8  -3   28.80    5.00
   7   8  -3   21.80    6.00
   6  -8  -3   34.50    7.10
   6  -8  -3   44.00    6.40
   6  -8  -3   33.90    6.90
   6   8  -3   39.10    6.30
   6   8  -3   43.20    5.90
   6   8  -3   24.70    7.70
   5  -8  -3  258.77   16.50
   5  -8  -3  253.57   16.20
   5  -8  -3  272.17   15.00
  -5  -8   3  252.57   17.20
   5   8  -3  241.08   18.00
   5   8  -3  277.57   15.50
  -5   8   3  243.98   16.50
   5   8  -3  260.07   14.70
   5   8  -3  257.07   14.50
   4  -8  -3  103.99   10.30
   4   8  -3  131.39   12.10
  -4   8   3  122.69   10.60
   4   8  -3  118.19   11.20
   4   8  -3  108.49   16.20
  -4   8   3  119.59   10.70
   4   8  -3  127.29    9.70
   3  -8  -3  236.38   13.00
   3   8  -3  231.28   10.40
  -3   8   3  229.48   12.70
   3   8  -3  237.68   12.30
  -3   8   3  230.08   12.80
   2  -8  -3 1331.57   49.30
   2   8  -3 1362.46   47.90
   2   8  -3 1373.66   48.20
  -2   8   3 1302.97   47.90
  -2   8   3 1304.87   48.90
   1  -8  -3 1021.60   37.80
   1   8  -3  985.30   35.60
   1   8  -3 1005.80   36.40
  -1   8   3 1033.10   37.80
  -1   8   3  951.10   35.70
   0  -8  -3   52.59    5.90
   0   8   3   43.00    6.10
   0   8  -3   41.10    5.20
   0   8  -3   44.10    4.80
  -1  -8  -3 1034.30   37.80
   1   8   3  990.20   37.70
  -1   8  -3 1015.40   36.80
  -1   8  -3  996.80   36.10
   1   8   3 1022.70   38.00
  -2  -8  -3 1251.67   47.10
  -2   8  -3 1314.77   46.90
   2   8   3 1313.47   47.40
  -3  -8  -3  224.98   12.80
   3   8   3  228.28   12.10
  -3   8  -3  227.78   12.20
   4  -8   3  112.99   12.90
  -4   8  -3  110.49    8.70
   4   8   3  101.49   11.70
  -4   8  -3  125.49   10.00
   4   8   3  121.99   10.00
   4   8   3  119.09    5.80
   4   8   3  156.28   14.40
   5  -8   3  271.17   15.40
   5  -8   3  269.67   18.50
   5  -8   3  234.48   15.60
   5   8   3  269.47   15.50
  -5   8  -3  279.07   16.00
   5   8   3  271.07   16.20
   5   8   3  254.27   17.50
   5   8   3  291.47   16.60
  -5   8  -3  270.17   13.40
   6  -8   3   26.50    6.20
   6  -8   3   42.30    6.50
   6  -8   3   32.20    8.10
   6   8   3   36.30    6.20
  -6   8  -3   30.60    4.90
   6   8   3   47.40    7.30
   7  -8   3   26.20    5.30
   7  -8   3   25.30    5.50
   7  -8   3    6.40    7.20
   7   8   3   27.80    4.80
   7   8   3   22.00    5.40
  -7   8  -3   30.50    4.30
   8  -8   3    2.70    3.60
   8  -8   3    1.70    3.20
  -8   8  -3    4.00    2.40
   8   8   3   -0.30    3.50
   8   8   3    0.20    3.00
   8  -9  -3   15.60    3.30
   8   9  -3   10.40    3.30
  -8   9   3   10.10    2.50
   8   9  -3    7.40    5.10
   8   9  -3    9.50    3.00
   7  -9  -3   82.49    9.70
   7  -9  -3  103.59   10.40
   7  -9  -3   96.29    8.00
   7   9  -3   87.69    8.20
   7   9  -3   86.39    7.80
   7   9  -3   77.09   10.40
  -7   9   3  102.49    7.30
   6  -9  -3  133.89    9.90
   6  -9  -3  109.79   11.80
   6  -9  -3  122.89   11.50
   6   9  -3  116.59    9.70
  -6   9   3  130.39    9.00
   6   9  -3  122.99   13.10
   6   9  -3  113.59   10.20
   5  -9  -3   90.99    9.40
   5  -9  -3   97.59    9.60
   5  -9  -3  101.99   11.80
   5   9  -3   99.89   10.30
   5   9  -3  105.89   15.20
   5   9  -3  103.69    9.80
   4  -9  -3   90.29    9.70
   4   9  -3   86.69    9.30
   4   9  -3   84.59   10.80
   4   9  -3   92.19   10.20
  -4   9   3   93.99   10.90
   4   9  -3   98.09    9.70
  -4   9   3   99.29   11.50
   3  -9  -3   40.30    7.40
   3   9  -3   66.89    8.10
  -3   9   3   52.09    8.20
   3   9  -3   61.69    8.90
  -3   9   3   59.99    8.70
   3   9  -3   79.09    8.90
   3   9  -3   66.99    8.30
   3   9  -3   67.59    5.40
   2  -9  -3  340.77   16.40
  -2   9   3  327.17   15.90
   2   9  -3  329.17   14.80
  -2   9   3  328.27   15.30
   2   9  -3  310.97   15.40
   1  -9  -3  121.19    8.90
   1   9  -3  126.59    8.80
   1   9  -3  121.39    8.70
  -1   9   3  117.29    9.30
   0  -9  -3  377.76   17.50
   0   9  -3  372.26   16.30
   0   9   3  406.36   17.60
   0   9  -3  357.26   15.80
   0   9   3  390.66   17.70
  -1  -9  -3  112.59    9.00
  -1   9  -3  120.79    8.10
   1   9   3  126.49    9.10
  -1   9  -3  125.09    9.00
  -2  -9  -3  314.77   15.80
   2   9   3  334.27   15.70
  -2   9  -3  314.17   15.00
  -3  -9  -3   52.69    7.40
   3  -9   3   65.99    7.70
   3   9   3   46.60    6.70
   3   9   3   54.89    8.30
  -3   9  -3   49.60    6.90
   3   9   3   68.59    8.80
  -3   9  -3   53.19    7.60
   4  -9   3   95.39   11.80
   4   9   3   83.89    9.00
   4   9   3   90.19   10.60
   4   9   3   91.19   10.50
  -4   9  -3   81.69   10.00
  -4   9  -3   89.99    8.00
   4   9   3   93.49   13.40
   5  -9   3   72.89   10.00
   5  -9   3   96.19    9.80
   5  -9   3  112.29   11.30
   5   9   3   87.99   12.40
   5   9   3  115.79   10.50
  -5   9  -3  112.49    8.20
   6  -9   3  133.79   10.90
   6  -9   3  144.69   10.90
   6   9   3  132.89   11.80
  -6   9  -3  125.99    8.50
   6   9   3  129.29   10.00
   7  -9   3   94.89    8.60
   7  -9   3   84.49    8.30
  -7   9  -3   99.99    6.70
   7   9   3   85.19    7.70
   8  -9   3    6.50    3.20
   8  -9   3   11.60    3.60
  -8   9  -3   12.20    2.50
   8   9   3   10.00    3.00
   7 -10  -3   -3.50    4.70
   7 -10  -3    0.80    3.10
   7  10  -3    3.50    3.30
   7  10  -3    2.10    3.50
  -7  10   3    4.40    2.60
   6 -10  -3   36.10    7.60
   6 -10  -3   41.30    6.60
   6 -10  -3   60.59    7.20
   6  10  -3   34.10    5.60
  -6  10   3   45.90    5.80
   6  10  -3   53.69    7.50
   5 -10  -3   93.39   11.50
   5 -10  -3  100.69    9.70
   5 -10  -3   86.39    9.10
  -5 -10   3   85.99   10.10
   5  10  -3   99.59   10.00
  -5  10   3  113.59    8.30
   5  10  -3  114.39   10.30
  -4 -10   3   92.59   10.20
   4 -10  -3   89.69   11.50
   4  10  -3  108.09   11.70
  -4  10   3   96.99   13.80
  -4  10   3  110.09   13.80
  -4  10   3  130.19    9.00
   4  10  -3  110.59   11.10
   4  10  -3  114.19   11.10
   3 -10  -3  221.28   13.90
  -3 -10   3  193.98   12.50
  -3 -10   3  203.78   14.60
  -3  10   3  231.48   14.40
  -3  10   3  239.28   11.80
   3  10  -3  204.78   14.80
   3  10  -3  197.38   13.60
   3  10  -3  216.78   11.80
   3  10  -3  225.78   14.40
   3  10  -3  218.68   10.80
  -3  10   3  249.28   18.30
  -3  10   3  209.98   14.70
  -2 -10   3  160.08   10.80
   2 -10  -3  156.98   10.10
  -2 -10   3  151.78   12.70
   2 -10  -3  164.88   11.80
   2 -10  -3  164.48   11.50
   2  10  -3  177.38   13.40
   2  10  -3  160.78   10.80
  -2  10   3  158.68   11.60
   2  10  -3  171.18   10.00
   2  10  -3  154.58   11.20
  -2  10   3  157.38   15.20
  -2  10   3  166.48   10.10
   1 -10  -3  499.35   20.40
   1 -10  -3  474.85   22.30
  -1 -10   3  510.85   20.80
  -1 -10   3  531.75   22.30
   1 -10  -3  529.35   22.80
   1  10  -3  515.15   22.00
   1  10  -3  490.05   21.70
  -1  10   3  486.75   22.60
   1  10  -3  557.54   22.70
  -1  10   3  500.75   24.30
  -1  10   3  522.05   22.60
   0 -10  -3 1463.85   52.09
   0 -10  -3 1512.75   54.09
   0 -10   3 1448.36   51.79
   0 -10   3 1447.66   53.09
   0 -10  -3 1479.75   53.69
   0  10   3 1381.26   53.69
   0  10   3 1479.15   54.39
   0  10  -3 1499.15   52.89
   0  10   3 1460.35   54.29
   0  10  -3 1420.56   53.39
  -1 -10  -3  526.35   23.10
  -1 -10  -3  580.34   24.00
   1 -10   3  551.74   22.60
  -1 -10  -3  515.45   21.70
   1 -10   3  542.65   20.90
  -1  10  -3  520.15   23.60
  -1  10  -3  509.25   21.80
   1  10   3  504.05   23.00
   1  10   3  490.45   23.00
  -2 -10  -3  159.68   12.10
  -2 -10  -3  167.98   11.10
   2 -10   3  144.69    9.90
  -2 -10  -3  180.38   13.60
   2 -10   3  168.88   11.30
  -2  10  -3  156.88    9.60
   2  10   3  180.78   11.80
   2  10   3  150.58   13.50
   2  10   3  154.28   11.70
  -2  10  -3  151.08   13.90
  -2  10  -3  173.88   11.20
  -3 -10  -3  177.18   15.60
  -3 -10  -3  187.78   12.90
   3 -10   3  222.88   13.30
  -3  10  -3  222.78   13.70
   3  10   3  209.48   12.30
  -3  10  -3  155.78   17.00
  -3  10  -3  217.78   11.00
   3  10   3  223.48   14.50
   3  10   3  216.78   14.10
  -4 -10  -3  119.59   11.10
  -4 -10  -3   82.59   10.30
   4 -10   3  102.09   11.60
   4  10   3  118.19   13.00
   4  10   3  111.39    9.00
  -4  10  -3  116.59    8.20
  -4  10  -3  112.89   12.20
   4  10   3  104.29   10.90
  -5 -10  -3   89.49   10.80
   5 -10   3   91.79   10.80
   5 -10   3  107.79   10.00
  -5  10  -3  104.39    7.60
   5  10   3  116.59   10.00
   6 -10   3   49.99    7.90
   6 -10   3   39.70    5.80
  -6  10  -3   48.10    5.50
   7 -10   3   -2.90    4.10
   7 -10   3    0.80    3.20
   7 -10   3    2.30    2.90
   7  10   3    5.40    3.00
  -7  10  -3    3.50    2.30
   7 -11  -3   59.89    5.30
  -7  11   3   56.69    4.60
   7  11  -3   52.89    5.60
   7  11  -3   42.00    5.40
   6 -11  -3   80.09    7.40
   6 -11  -3   78.69    9.10
  -6 -11   3   77.29    8.10
   6  11  -3   69.99    7.30
   6  11  -3   83.59    7.80
  -6  11   3   67.09    6.10
   5 -11  -3   50.49    7.40
  -5 -11   3   50.49    5.80
   5 -11  -3   49.40    6.80
   5  11  -3   39.70    5.80
  -5  11   3   52.09    6.00
   5  11  -3   55.09    6.80
  -4 -11   3   17.20    4.70
  -4 -11   3   21.10    5.90
   4  11  -3    8.40    5.60
  -4  11   3    2.60   11.30
   4  11  -3   13.60    5.60
  -4  11   3   12.10    3.80
  -3 -11   3   76.49    8.40
  -3 -11   3   82.89   10.50
   3 -11  -3   86.89    9.90
   3  11  -3  100.09   11.80
   3  11  -3   90.19    8.00
  -3  11   3   76.19   13.10
  -3  11   3  118.79   14.80
   3  11  -3   88.09   12.50
   3  11  -3   95.49    7.30
   3  11  -3   87.89   11.10
  -3  11   3   87.29    7.70
   2 -11  -3  304.97   15.80
  -2 -11   3  273.17   15.80
   2 -11  -3  271.87   13.70
  -2 -11   3  299.77   14.20
   2  11  -3  302.47   17.40
   2  11  -3  277.77   16.90
  -2  11   3  291.97   18.10
   2  11  -3  302.67   14.80
  -2  11   3  292.57   18.80
  -2  11   3  298.17   13.80
   2  11  -3  323.97   15.10
  -1 -11   3  706.63   26.40
   1 -11  -3  667.13   25.90
   1 -11  -3  673.23   28.80
  -1 -11   3  711.03   27.80
   1 -11  -3  669.23   27.70
  -1  11   3  689.43   29.50
   1  11  -3  659.03   28.40
   1  11  -3  655.93   28.40
   1  11  -3  683.53   27.50
  -1  11   3  652.43   29.30
   0 -11  -3 1220.78   45.40
   0 -11   3 1198.58   42.70
   0 -11  -3 1171.48   44.60
   0 -11   3 1185.68   44.00
   0 -11  -3 1217.08   43.00
   0  11  -3 1184.08   44.40
   0  11   3 1204.18   45.30
   0  11  -3 1172.28   44.60
   0  11  -3 1108.79   45.80
   0  11   3 1121.19   45.20
   1 -11   3  698.13   26.30
  -1 -11  -3  744.63   29.60
   1 -11   3  677.53   27.90
  -1 -11  -3  701.43   27.10
  -1 -11  -3  686.33   28.70
  -1  11  -3  703.73   32.00
   1  11   3  674.83   29.50
  -1  11  -3  699.63   28.90
   1  11   3  678.33   28.60
   1  11   3  628.04   29.10
   2 -11   3  302.27   15.30
  -2 -11  -3  299.57   14.50
  -2 -11  -3  301.07   16.90
   2 -11   3  291.37   13.50
  -2  11  -3  280.57   13.40
   2  11   3  295.37   16.70
  -2  11  -3  286.77   16.40
  -2  11  -3  276.27   17.30
   2  11   3  309.87   15.40
   2  11   3  312.27   17.20
  -3 -11  -3   94.19    8.90
  -3 -11  -3  105.29   11.70
   3 -11   3   90.99    9.70
  -3  11  -3   83.89    7.30
   3  11   3   93.19   11.00
   3  11   3   72.89   10.80
  -3  11  -3   65.59    9.40
   3  11   3   87.39    8.60
   4 -11   3    5.10    5.80
  -4 -11  -3   15.60    4.90
  -4 -11  -3   12.30    6.60
   4  11   3   12.80    5.50
  -4  11  -3    9.50    3.50
  -4  11  -3    7.00    8.80
   4  11   3   14.30    4.30
   5 -11   3   57.79    8.00
   5 -11   3   39.40    6.10
  -5 -11  -3   56.49    7.90
   5  11   3   47.00    6.20
  -5  11  -3   33.80    4.20
   6 -11   3   73.59    8.10
  -6 -11  -3   57.09    8.00
   6 -11   3   65.39    7.70
   6  11   3   65.59    6.80
  -6  11  -3   76.09    5.70
   7 -11   3   55.59    6.00
   7 -11   3   46.20    4.30
   7 -11   3   56.49    7.10
   7  11   3   60.39    5.40
  -7  11  -3   52.59    4.30
   6 -12  -3   25.10    5.30
   6 -12  -3   26.40    3.90
  -6 -12   3   21.00    3.50
   6  12  -3   26.90    4.30
   6  12  -3   32.60    4.60
  -6  12   3   22.00    3.00
  -5 -12   3   76.19    6.90
   5 -12  -3   69.59    7.50
   5 -12  -3   88.59    9.00
   5  12  -3   76.69    8.50
   5  12  -3   61.79    7.50
  -5  12   3   74.49    6.00
  -4 -12   3    5.80    3.60
  -4 -12   3   -1.80    4.80
  -4  12   3    9.30    3.50
   4  12  -3   16.30    5.50
   4  12  -3   12.50    5.40
  -4  12   3   19.00    8.80
   3 -12  -3   27.90    5.60
  -3 -12   3   40.40    5.80
  -3 -12   3   35.30    4.70
   3  12  -3   35.70    6.80
   3  12  -3   27.40    7.00
  -3  12   3   27.10    4.30
   3  12  -3   32.90    4.70
  -3  12   3   24.90    7.70
  -2 -12   3  321.17   16.40
   2 -12  -3  324.67   16.20
  -2 -12   3  331.37   15.00
   2  12  -3  330.67   17.60
   2  12  -3  318.77   15.30
   2  12  -3  327.37   16.30
  -2  12   3  312.57   18.30
  -1 -12   3  310.97   14.30
   1 -12  -3  317.77   16.20
  -1 -12   3  313.37   15.90
   1 -12  -3  294.87   13.90
  -1  12   3  314.67   17.60
   1  12  -3  273.17   16.80
  -1  12   3  344.57   28.70
   1  12  -3  320.67   15.60
   0 -12  -3  931.91   36.30
   0 -12  -3  926.31   34.50
   0 -12  -3  935.61   37.60
   0 -12   3  944.51   36.00
   0 -12   3  939.41   34.40
   0  12   3  910.21   36.80
   0  12  -3  875.51   38.40
   0  12  -3  965.20   36.30
   1 -12   3  293.57   13.30
  -1 -12  -3  314.17   14.20
  -1 -12  -3  306.57   15.90
  -1 -12  -3  234.58   18.80
   1 -12   3  302.37   14.90
  -1  12  -3  303.37   16.20
   1  12   3  274.77   16.40
  -1  12  -3  262.37   21.60
   1  12   3  289.07   15.70
   2 -12   3  318.07   15.90
  -2 -12  -3  332.57   17.00
  -2 -12  -3  331.27   15.40
   2  12   3  329.27   17.60
  -2  12  -3  305.07   17.40
   2  12   3  317.67   15.80
  -3 -12  -3   34.40    5.00
  -3 -12  -3   21.60    6.00
   3 -12   3   38.80    6.60
   3 -12   3   41.00    5.80
   3  12   3   29.10    5.00
  -3  12  -3   39.20    7.30
  -3  12  -3   34.90    4.40
   3  12   3   33.10    6.50
   4 -12   3    9.10    5.60
  -4 -12  -3    3.60    5.50
  -4 -12  -3    7.90    4.00
  -4  12  -3   11.80    7.80
  -4  12  -3    8.00    3.30
   4  12   3    7.90    4.40
   5 -12   3   71.49    7.90
  -5 -12  -3   73.59    6.90
   5 -12   3   74.79    9.20
  -5  12  -3   75.69    5.80
   5  12   3   64.29    7.60
   6 -12   3   22.00    3.90
  -6 -12  -3   26.40    3.50
   6 -12   3   15.60    5.10
  -6  12  -3   21.40    2.80
   6  12   3   17.00    3.50
  -6 -13   3    9.90    2.60
   6 -13  -3   10.20    2.80
  -6  13   3    9.90    2.50
   6  13  -3    2.50    5.10
   6  13  -3   11.00    5.40
   5 -13  -3   30.20    4.00
   5 -13  -3   27.70    5.10
  -5 -13   3   23.50    3.30
   5  13  -3   21.00    4.60
   5  13  -3   25.80    5.10
  -5  13   3   19.70    3.10
   4 -13  -3   59.59    6.70
  -4 -13   3   67.69    6.00
  -4 -13   3   49.70    5.90
   4  13  -3   66.39    8.20
   4  13  -3   55.69    6.50
  -4  13   3   55.79    6.00
  -4  13   3   72.99    9.10
   3 -13  -3   15.50    4.80
  -3 -13   3   12.40    3.60
  -3 -13   3   12.40    4.40
   3  13  -3   10.70    3.50
  -3  13   3    4.90    6.10
   3  13  -3   11.30    5.20
  -2 -13   3   10.50    4.30
   2 -13  -3    7.00    4.20
  -2 -13   3    5.00    3.20
   2  13  -3    7.70    5.40
  -2  13   3   10.10    5.90
   2  13  -3    8.10    3.60
  -1 -13   3  148.49    8.70
   1 -13  -3  128.79   10.40
  -1 -13   3  138.99   10.30
   1 -13  -3  139.19    8.70
   1  13  -3  147.99   10.00
   1  13  -3  156.58   12.30
  -1  13   3  161.58   11.80
  -1  13   3  132.69   12.60
   0 -13   3    2.70    3.90
   0 -13  -3    7.80    4.40
   0 -13   3    7.80    3.30
   0 -13  -3    5.20    3.40
   0  13  -3    2.20    4.20
   0  13   3   -8.20    6.00
   0  13   3    4.20    4.70
   1 -13   3  138.19    8.50
   1 -13   3  144.09   10.10
  -1 -13  -3  152.28    9.10
  -1 -13  -3  156.48   11.10
   1  13   3  126.29   12.00
   1  13   3  151.08   10.50
  -1  13  -3  146.99   11.00
  -2 -13  -3   11.10    3.70
  -2 -13  -3   10.60    4.90
   2 -13   3   11.60    4.40
  -2  13  -3    9.40    5.20
   2  13   3   16.00    5.70
   2  13   3    3.50    3.90
   3 -13   3    8.90    6.00
  -3 -13  -3    7.70    4.70
   3 -13   3    8.60    4.50
  -3 -13  -3    7.20    3.50
  -3  13  -3   11.60    5.90
   3  13   3   11.40    3.70
   3  13   3    5.80    4.50
  -4 -13  -3   59.89    8.60
  -4 -13  -3   65.99    6.30
   4  13   3   63.49    7.60
  -4  13  -3   75.49    8.90
   5 -13   3   15.30    3.90
  -5 -13  -3   24.00    3.40
  -5  13  -3   24.00    3.10
   5  13   3   21.20    3.70
  -6 -13  -3   10.70    2.60
   6 -13   3   12.80    3.10
   6  13   3   12.60    2.80
  -6  13  -3    9.70    4.10
   5 -14  -3  158.18    8.20
  -5 -14   3  154.88    7.40
   4 -14  -3   19.50    3.80
  -4 -14   3   15.80    2.90
   4 -14  -3    6.10    4.50
  -4 -14   3   15.40    3.90
   4  14  -3   18.70    4.60
  -4  14   3   12.70    6.10
  -3 -14   3    5.90    3.50
   3 -14  -3    0.30    4.40
  -3 -14   3   -1.80    2.40
  -3  14   3    7.70    5.10
   3  14  -3    0.60    4.90
   2 -14  -3   74.59    7.40
  -2 -14   3   77.59    6.30
  -2 -14   3   83.59    7.80
   2  14  -3   81.59    9.50
  -2  14   3   67.99    9.20
   2  14  -3   84.29    6.80
  -1 -14   3  172.08    9.10
  -1 -14   3  177.68   10.50
   1 -14  -3  168.88   10.30
   1  14  -3  171.88   12.30
  -1  14   3  176.48   13.10
   1  14  -3  162.58    9.60
  -1  14   3  175.58   11.50
   0 -14   3   48.30    6.60
   0 -14  -3   41.20    5.80
   0 -14  -3   47.40    5.50
   0 -14   3   43.70    5.30
   0  14   3   42.60    6.80
   0  14  -3   42.30    6.80
   0  14  -3   53.59    6.90
   0  14   3   40.70    5.60
  -1 -14  -3  194.58   11.00
  -1 -14  -3  175.58    9.30
   1 -14   3  160.38    8.80
   1 -14   3  172.28   10.40
   1  14   3  171.78   12.10
   1  14   3  172.58   10.50
  -1  14  -3  167.58   11.00
  -2 -14  -3   89.19    6.50
   2 -14   3   68.39    7.20
  -2 -14  -3   74.69    7.90
  -2  14  -3   72.09    8.40
   2  14   3   75.69    8.70
   2  14   3   72.79    6.70
   3 -14   3    6.20    4.10
  -3 -14  -3    1.20    3.70
  -3 -14  -3    7.00    2.80
  -3  14  -3    9.90    4.60
   3  14   3   -0.60    3.60
   3  14   3    2.40    3.10
   4 -14   3   16.90    3.80
  -4 -14  -3   18.10    4.10
  -4 -14  -3   14.70    3.00
  -4  14  -3   17.10    5.60
   4  14   3   13.90    3.80
  -5 -14  -3  159.48    7.40
   5 -14   3  144.59    8.10
   5  14   3  156.38    8.00
   4 -15  -3   76.19    5.60
  -4 -15   3   65.29    6.40
  -4 -15   3   66.89    4.50
  -4  15   3   68.69    7.80
   3 -15  -3  135.09    7.70
   3 -15  -3  121.99    8.70
  -3 -15   3  131.69    7.60
  -3 -15   3  134.19    6.80
  -3  15   3  125.09    8.80
  -2 -15   3   57.39    4.80
   2 -15  -3   56.79    6.30
  -2 -15   3   53.39    5.80
   2  15  -3   58.59    5.00
  -2  15   3   60.49    6.90
   2  15  -3   59.39    8.40
  -1 -15   3    6.70    3.20
  -1 -15   3    7.20    2.50
   1 -15  -3    4.00    3.00
   1  15  -3    6.60    5.40
   1  15  -3    8.00    3.00
  -1  15   3    8.60    3.80
   0 -15  -3    5.20    3.10
   0 -15  -3    5.50    2.70
   0 -15   3    6.60    2.70
   0 -15   3    3.40    3.00
   0  15   3    9.50    3.50
   0  15   3   13.80    5.60
   0  15  -3    3.90    3.10
   0  15  -3    3.40    5.40
  -1 -15  -3   11.60    3.40
  -1 -15  -3    4.50    2.50
   1 -15   3    6.40    3.10
   1  15   3    8.40    3.20
   1  15   3    6.70    4.40
  -1  15  -3   11.80    5.50
  -1  15  -3    4.30    3.30
   2 -15   3   50.49    6.00
  -2 -15  -3   51.59    5.80
  -2 -15  -3   45.10    4.70
  -2  15  -3   48.60    6.20
   2  15   3   57.99    6.80
  -2  15  -3   55.69    6.60
   2  15   3   54.59    5.20
  -3 -15  -3  144.39    7.20
  -3 -15  -3  136.99    8.10
  -3  15  -3  135.29    9.00
   3  15   3  123.49    8.10
  -4 -15  -3   59.39    5.90
   4 -15   3   67.19    5.70
  -4 -15  -3   69.49    4.40
  -4  15  -3   51.79    7.50
   4  15   3   63.49    5.30
  -2 -16   3    4.10    2.50
  -2 -16   3    7.80    2.00
   2 -16  -3    3.70    3.20
   2 -16  -3    3.60    6.30
  -2  16   3    2.80    3.10
  -1 -16   3   -1.30    2.20
   1 -16  -3    0.80    2.60
  -1 -16   3    2.50    2.40
  -1  16   3    2.70    2.80
   1  16  -3    3.50    2.30
   0 -16  -3   18.30    3.00
   0 -16   3   20.20    3.20
   0  16  -3   17.70    3.10
   0  16   3   23.80    3.40
   1 -16   3    2.80    2.60
  -1 -16  -3    2.30    2.10
  -1 -16  -3   -0.30    2.50
  -1  16  -3    6.20    2.80
   1  16   3    3.50    2.50
  -2 -16  -3    4.20    2.00
  -2 -16  -3    4.50    2.60
  -2  16  -3    7.30    3.00
   2  16   3    8.40    2.20
   9   0  -4  128.69    9.30
   9   0  -4  135.69    9.10
   9   0  -4  125.59   10.20
   9   0  -4  128.79    9.40
   9   0  -4  145.59    9.40
   8   0  -4    3.70    7.00
   8   0  -4   22.10    5.50
   8   0  -4   34.70    6.50
   8   0  -4   25.50    6.00
   8   0  -4   23.90    5.60
   8   0  -4   18.80    6.30
   8   0  -4   25.20    5.30
   7   0  -4    2.00    7.90
   7   0  -4   12.20    5.40
   7   0  -4   10.70    5.70
  -7   0   4   22.60    9.10
   7   0  -4    7.50    5.20
   7   0  -4    6.00    6.80
   7   0  -4   15.90    6.50
   7   0  -4   11.00    6.20
   7   0  -4   17.20    6.40
   6   0  -4   68.89    9.20
   6   0  -4   59.69    7.70
   6   0  -4   78.39    9.40
   6   0  -4   76.99    9.50
  -6   0   4   75.89    9.70
   6   0  -4   69.79    9.10
   6   0  -4   67.79    8.00
  -5   0   4   49.00    6.50
  -5   0   4   65.19    6.60
   4   0  -4  433.56   16.90
  -4   0   4  424.36   17.30
  -4   0   4  431.66   16.90
  -3   0   4 7672.53  262.57
   3   0  -4 7988.90  262.27
   2   0  -4 2462.05   83.29
   2   0  -4 2547.75   83.29
  -2   0   4 2352.56   83.19
   1   0  -4  114.69    5.30
  -1   0   4  112.59    5.10
   1   0  -4  108.99    5.10
   0   0  -4  645.84   22.90
   0   0  -4  652.43   23.20
   0   0   4  656.93   22.90
  -1   0  -4  110.99    5.40
  -1   0  -4  102.39    4.70
   1   0   4  106.79    4.70
  -2   0  -4 2362.26   79.79
   2   0   4 2371.76   79.19
   2   0   4 2336.87   79.49
   3   0   4 7556.04  254.67
  -3   0  -4 7692.73  255.57
  -4   0  -4  445.76   17.30
   4   0   4  442.66   16.20
   6   0   4   64.29    8.50
   6   0   4   82.29   10.50
   6   0   4   71.69   10.60
   6   0   4   71.89    9.60
   6   0   4   59.79    9.60
   6   0   4   76.69   10.60
  -6   0  -4   74.39    9.70
   6   0   4   80.59   10.60
   7   0   4   15.70    6.60
   7   0   4   20.00    6.00
   7   0   4   17.80    5.60
   7   0   4    1.40   10.80
   7   0   4    9.60   10.80
   7   0   4   14.80    6.10
   7   0   4   13.40    5.70
   8   0   4   24.20    5.60
   8   0   4   36.10    6.40
   8   0   4   20.20    5.30
   8   0   4   36.70    8.70
   8   0   4   37.30    6.10
   9   0   4  122.09    8.70
   9   0   4  132.19    9.70
   9   0   4  130.69    8.80
   9   0   4  115.89    8.40
   9  -1  -4   11.80    4.30
   9  -1  -4   13.00    3.90
   9  -1  -4   12.90    4.50
   9  -1  -4    7.10    5.20
   9  -1  -4   13.20    4.10
   9   1  -4    8.30    5.10
   9   1  -4   11.50    4.00
   9   1  -4    7.70    3.90
   9   1  -4   15.40    4.40
   9   1  -4   16.40    4.00
   9   1  -4    8.30    6.20
   8  -1  -4  172.88   12.80
   8  -1  -4  173.68   12.50
   8  -1  -4  175.38   12.70
   8  -1  -4  163.28   11.90
   8  -1  -4  155.58   11.70
   8  -1  -4  169.58   12.90
   8   1  -4  165.88   11.80
   8   1  -4  165.88   12.00
   8   1  -4  170.78   11.60
   8   1  -4  181.38   12.80
   8   1  -4  166.28   12.50
   8   1  -4  178.98   12.90
   8   1  -4  154.48   13.20
   7  -1  -4  191.08   13.40
  -7  -1   4  179.28   17.40
   7  -1  -4  175.28   12.60
   7  -1  -4  196.68   14.60
   7  -1  -4  201.58   13.90
   7  -1  -4  181.78   14.60
   7  -1  -4  190.88   13.40
   7   1  -4  194.28   12.50
   7   1  -4  220.08   13.80
   7   1  -4  197.38   13.00
   7   1  -4  193.88   13.90
   7   1  -4  205.38   14.70
   7   1  -4  199.38   13.60
   7   1  -4  169.98   14.80
   7   1  -4  201.58   14.50
  -7   1   4  175.98   16.10
   6  -1  -4  822.52   32.80
   6  -1  -4  841.32   33.00
   6  -1  -4  829.02   33.20
  -6  -1   4  807.92   32.30
   6  -1  -4  890.91   35.00
   6  -1  -4  825.32   32.50
   6  -1  -4  818.92   34.10
  -6   1   4  831.22   32.50
   6   1  -4  851.81   32.60
   6   1  -4  790.32   36.40
   6   1  -4  819.62   34.40
   6   1  -4  808.52   33.30
   6   1  -4  780.92   35.90
   6   1  -4  824.92   34.20
   6   1  -4  835.42   33.20
   6   1  -4  843.52   33.30
  -5  -1   4  415.26   17.60
  -5   1   4  438.66   17.70
   5   1  -4  415.36   17.30
  -5   1   4  402.46   17.80
  -4  -1   4  578.94   22.10
   4   1  -4  597.54   22.20
  -4   1   4  608.04   22.20
  -4   1   4  564.84   22.40
   3  -1  -4   41.70    4.20
   3  -1  -4   44.10    3.40
  -3  -1   4   45.50    3.70
  -3   1   4   40.10    3.90
   3   1  -4   43.40    2.80
  -3   1   4   45.00    3.70
   3   1  -4   39.30    3.20
   2  -1  -4  200.98    8.50
  -2  -1   4  195.68    8.20
   2  -1  -4  187.98    8.50
  -2   1   4  197.28    8.30
   2   1  -4  201.18    8.00
  -2   1   4  198.38    8.50
   2   1  -4  205.38    8.20
   1  -1  -4 2317.77   73.69
  -1  -1   4 2119.89   73.19
  -1   1   4 2114.69   73.29
   1   1  -4 2066.19   73.29
   1   1  -4 2160.78   73.29
   1   1  -4 2209.58   72.99
  -1   1   4 2128.99   73.39
   0  -1   4 5374.66  186.88
   0  -1  -4 5649.93  187.58
   0   1  -4 5729.43  187.38
  -1  -1  -4 2111.19   69.29
   1  -1   4 2089.89   69.29
   1   1   4 2057.59   69.59
  -1   1  -4 1951.60   69.49
   2  -1   4  184.38    7.20
  -2  -1  -4  186.08    7.40
  -2   1  -4  192.58    7.90
   2   1   4  199.38    7.60
   2   1   4  182.58    8.20
   2   1   4  193.88    7.80
  -3  -1  -4   42.60    3.10
  -3   1  -4   43.60    3.60
   3   1   4   40.20    3.10
  -4  -1  -4  571.64   21.90
   4   1   4  614.44   21.70
  -4   1  -4  600.04   22.60
  -5  -1  -4  431.46   17.40
   5   1   4  413.76   16.60
  -5   1  -4  427.46   17.90
   6  -1   4  814.12   33.70
   6  -1   4  875.61   35.60
   6  -1   4  806.62   32.90
   6  -1   4  888.11   34.10
   6  -1   4  829.02   34.70
   6  -1   4  777.72   33.00
   6   1   4  840.52   33.00
   6   1   4  841.92   33.10
  -6   1  -4  821.62   32.80
   6   1   4  885.71   34.10
   6   1   4  844.62   34.60
   6   1   4  842.52   34.20
   6   1   4  789.52   33.50
   6   1   4  817.72   33.10
   7  -1   4  182.88   13.10
   7  -1   4  212.18   13.80
   7  -1   4  170.68   14.20
   7  -1   4  185.28   13.20
   7  -1   4  179.18   13.40
   7   1   4  182.28   12.50
   7   1   4  170.48   13.10
   7   1   4  182.48   17.10
   7   1   4  183.78   13.90
   7   1   4  189.38   15.00
   7   1   4  202.78   13.50
   7   1   4  187.28   19.40
   7   1   4  200.38   13.00
   8  -1   4  158.18   11.40
   8  -1   4  155.88   11.60
   8  -1   4  175.68   11.90
   8  -1   4  171.38   15.80
   8  -1   4  166.28   12.60
   8   1   4  164.78   12.00
   8   1   4  170.68   15.30
   8   1   4  175.28   11.50
   8   1   4  170.58   11.40
   8   1   4  179.08   12.80
   9  -1   4   14.60    4.40
   9  -1   4   14.80    3.90
   9  -1   4   10.00    3.90
   9  -1   4    9.50    3.90
   9   1   4    5.10    3.40
   9   1   4    6.60    3.70
   9   1   4    6.40    4.00
   9   1   4   14.20    3.90
   9  -2  -4  139.39   10.70
   9  -2  -4  154.28    9.30
   9  -2  -4  149.19    8.90
   9  -2  -4  145.69    9.90
   9  -2  -4  137.49   12.40
   9   2  -4  152.88   10.40
   9   2  -4  150.38    9.80
   9   2  -4  154.98    9.50
   9   2  -4  145.79    9.40
   9   2  -4  137.99    9.50
   9   2  -4  141.19    9.50
   8  -2  -4   68.59    9.90
   8  -2  -4   57.09   10.70
   8  -2  -4   61.69    7.60
   8  -2  -4   52.99    7.40
   8  -2  -4   68.69    8.90
   8   2  -4   72.99   10.70
   8   2  -4   71.19    8.10
   8   2  -4   76.09    8.10
   8   2  -4   61.79    9.10
   8   2  -4   51.99    7.30
   8   2  -4   63.79    7.90
   8   2  -4   65.59    7.10
   8   2  -4   74.79    9.50
   7  -2  -4   64.29    7.90
   7  -2  -4   59.79    7.50
   7  -2  -4   58.09    8.90
   7  -2  -4   40.10    6.50
   7  -2  -4   68.89    8.70
   7  -2  -4   48.40    7.90
   7   2  -4   83.39   10.50
   7   2  -4   51.09    8.30
   7   2  -4   65.09    8.10
  -7   2   4   55.79    9.50
   7   2  -4   46.40    6.40
   7   2  -4   57.89    8.20
   7   2  -4   57.09    8.20
   7   2  -4   66.69    9.30
   7   2  -4   78.39   10.40
   6  -2  -4  163.48   12.40
  -6  -2   4  156.28   11.00
  -6  -2   4  158.28   12.90
   6  -2  -4  165.78   14.50
   6  -2  -4  130.29   14.60
   6  -2  -4  169.78   12.40
   6  -2  -4  157.68   12.30
   6  -2  -4  170.18   16.00
   6   2  -4  171.28   13.60
   6   2  -4  154.78   12.20
   6   2  -4  166.98   14.50
   6   2  -4  175.38   12.80
   6   2  -4  150.68    9.90
   6   2  -4  158.28   13.70
  -6   2   4  119.19   12.10
   6   2  -4  142.59   12.80
   6   2  -4  157.68   11.30
   6   2  -4  160.48   14.00
  -5  -2   4  817.82   29.80
   5   2  -4  762.72   29.40
  -5   2   4  788.52   29.70
  -5   2   4  767.82   30.00
  -4  -2   4  614.94   22.50
  -4   2   4  572.34   22.30
  -4   2   4  579.94   22.80
   4   2  -4  598.64   22.40
   3  -2  -4  203.98    9.80
   3  -2  -4  220.58    9.60
  -3  -2   4  214.98    9.30
  -3   2   4  198.98    9.60
   3   2  -4  219.98    9.20
   3   2  -4  223.88    8.50
  -3   2   4  211.78    9.30
  -2  -2   4 1062.99   36.90
   2  -2  -4 1046.10   37.40
   2  -2  -4 1079.69   37.60
  -2   2   4 1073.29   37.10
   2   2  -4 1066.09   36.90
  -2   2   4 1011.10   37.30
   2   2  -4 1022.20   37.00
   2   2  -4 1109.49   36.80
   1  -2  -4  274.97   11.20
   1  -2  -4  258.97   10.90
  -1  -2   4  264.97   10.40
   1   2  -4  280.17   10.30
  -1   2   4  270.27   10.70
   1   2  -4  266.67   10.60
  -1   2   4  259.97   10.90
   1   2  -4  304.17   10.70
   0  -2  -4    7.50    1.70
   0  -2  -4    9.30    2.00
   0  -2   4    9.10    1.40
   0   2  -4   11.60    1.40
   0   2  -4    6.30    1.40
   0   2   4   10.20    1.80
   0   2   4   12.90    2.20
   0   2  -4   11.20    1.80
  -1  -2  -4  252.57   10.30
   1  -2   4  259.77    9.60
  -1  -2  -4  261.17    9.50
   1   2   4  255.87   10.30
  -1   2  -4  255.57   10.10
  -1   2  -4  266.57   10.60
   2  -2   4  982.80   34.40
  -2  -2  -4  946.31   34.60
   2   2   4 1047.40   35.60
   2   2   4 1027.30   35.50
  -2   2  -4 1039.60   35.60
   2   2   4 1038.30   35.30
  -3  -2  -4  180.38    7.90
   3   2   4  213.88    8.70
  -3   2  -4  205.18    9.10
   3   2   4  208.68    8.50
  -4  -2  -4  548.45   20.80
  -4   2  -4  578.44   22.20
   4   2   4  598.44   21.50
  -5   2  -4  779.72   29.80
   5   2   4  769.72   28.60
   6  -2   4  188.48   12.80
   6  -2   4  156.48   13.00
   6  -2   4  172.38   12.50
   6  -2   4  135.99   13.50
   6  -2   4  163.48   13.40
   6   2   4  160.38   12.90
  -6   2  -4  145.09   11.40
   6   2   4  145.79   12.00
   6   2   4  158.48   12.00
   6   2   4  142.79   13.90
   6   2   4  172.38   13.50
   6   2   4  170.58   11.30
   6   2   4  158.58   12.70
   6   2   4  158.18   13.90
   7  -2   4   76.49   11.40
   7  -2   4   54.59    7.50
   7  -2   4   52.39    7.70
   7  -2   4   55.79    7.80
   7  -2   4   65.09    8.00
   7   2   4   73.79    8.50
   7   2   4   45.20   10.70
   7   2   4   54.49    8.60
   7   2   4   72.29    8.90
   7   2   4   48.90    7.40
   7   2   4   65.89    9.20
  -7   2  -4   42.40    9.90
   7   2   4   77.19   10.10
   7   2   4   75.59    9.70
   8  -2   4   77.59    9.80
   8  -2   4   74.49    8.80
   8  -2   4   57.69    7.00
   8  -2   4   64.89    8.60
   8   2   4   59.69   10.00
   8   2   4   68.79    7.90
   8   2   4   55.49    7.40
   8   2   4   67.29    8.90
   8   2   4   82.09   10.30
   8   2   4   63.49    8.10
   9  -2   4  146.89    9.60
   9  -2   4  145.89    9.00
   9  -2   4  152.68   10.30
   9  -2   4  154.48    9.40
   9   2   4  151.28    9.90
   9   2   4  137.19    9.60
   9   2   4  131.19    8.90
   9  -3  -4   59.19    6.60
   9  -3  -4   57.59    7.30
   9  -3  -4   58.69    6.50
   9   3  -4   55.69    6.70
   9   3  -4   58.39    7.20
   9   3  -4   61.89    7.20
   9   3  -4   66.89    6.90
   9   3  -4   56.39    6.00
   8  -3  -4  106.59   11.00
   8  -3  -4  113.09   10.10
   8  -3  -4  127.59   10.00
   8  -3  -4  122.99   11.70
   8  -3  -4  108.69   11.00
   8   3  -4  127.69   11.20
   8   3  -4  116.69   10.50
   8   3  -4  120.99   11.50
   8   3  -4  115.69    9.20
   8   3  -4  128.89   10.30
   8   3  -4  120.59    9.60
   8   3  -4  132.29   11.00
   7  -3  -4   71.89   10.00
   7  -3  -4   69.39    9.00
   7  -3  -4   72.89   10.30
   7  -3  -4   55.49    7.40
   7  -3  -4   59.89    8.40
   7  -3  -4   85.89   12.40
   7   3  -4   90.59   11.50
   7   3  -4   75.79   11.20
   7   3  -4   73.59   10.30
   7   3  -4   74.39    8.80
   7   3  -4   86.99   10.80
  -7   3   4   64.09   17.90
   7   3  -4   76.09    9.10
   7   3  -4   69.59    9.70
   7   3  -4   77.29   11.30
   6  -3  -4  408.46   21.90
   6  -3  -4  450.25   20.40
   6  -3  -4  440.86   20.40
   6  -3  -4  400.26   22.10
   6  -3  -4  409.16   21.70
  -6  -3   4  439.56   20.70
   6  -3  -4  440.76   20.30
   6   3  -4  456.75   20.80
   6   3  -4  421.36   21.00
   6   3  -4  437.06   21.20
   6   3  -4  422.36   21.60
   6   3  -4  404.06   20.90
   6   3  -4  432.96   21.80
   6   3  -4  437.26   21.60
   6   3  -4  404.36   18.90
   6   3  -4  441.26   19.90
  -6   3   4  442.06   21.00
  -5  -3   4  916.41   33.20
  -5   3   4  848.52   33.40
   5   3  -4  870.91   32.90
  -4  -3   4  127.89    7.40
  -4   3   4  119.89    8.00
   4   3  -4  129.99    7.20
  -4   3   4  127.09    7.60
  -3  -3   4  442.86   16.90
   3  -3  -4  427.36   17.50
  -3   3   4  446.26   17.00
  -3   3   4  420.96   17.30
   3   3  -4  448.36   15.80
   3   3  -4  422.06   16.70
   2  -3  -4  496.85   19.60
  -2  -3   4  488.35   18.70
   2  -3  -4  514.35   19.50
   2   3  -4  510.35   18.70
   2   3  -4  504.65   18.70
   2   3  -4  530.45   18.50
  -2   3   4  525.45   19.00
  -2   3   4  477.35   19.10
   1  -3  -4 4683.23  161.08
  -1  -3   4 4682.73  160.48
   1  -3  -4 4850.11  161.68
   1   3  -4 4882.51  160.58
   1   3  -4 4890.51  160.38
   1   3  -4 4608.24  160.58
  -1   3   4 4689.93  161.08
  -1   3   4 4930.41  160.98
   0  -3  -4    7.80    2.40
   0  -3  -4    8.70    2.00
   0  -3   4    6.50    1.50
   0   3  -4    4.80    1.30
   0   3  -4    7.90    1.90
   0   3  -4    9.00    1.30
   0   3   4    3.60    1.40
   0   3   4    8.90    2.30
  -1  -3  -4 4432.56  152.98
   1  -3   4 4602.54  152.08
   1   3   4 4652.53  152.98
  -1   3  -4 4506.85  152.68
   1   3   4 4406.56  152.78
  -1   3  -4 4627.14  153.38
  -2  -3  -4  456.75   16.40
  -2  -3  -4  459.75   18.00
   2  -3   4  468.45   16.50
   2   3   4  517.15   17.90
   2   3   4  469.55   17.80
   2   3   4  433.26   17.80
   2   3   4  505.65   18.10
  -2   3  -4  499.25   18.00
  -2   3  -4  464.55   18.70
  -3  -3  -4  401.46   14.90
  -3   3  -4  434.26   16.90
   3   3   4  436.96   16.10
   3   3   4  439.06   16.60
   4   3   4  119.39    6.90
  -4   3  -4  131.59    7.50
   5   3   4  869.91   33.20
  -5   3  -4  938.71   34.60
   6  -3   4  428.26   21.10
   6  -3   4  390.16   20.70
   6  -3   4  437.36   22.00
   6  -3   4  435.96   20.60
   6  -3   4  412.36   18.50
   6  -3   4  427.76   20.40
   6   3   4  417.76   20.80
   6   3   4  419.86   19.10
   6   3   4  437.46   19.90
   6   3   4  463.55   21.40
   6   3   4  429.46   20.50
   6   3   4  421.66   21.40
   6   3   4  445.16   20.20
   6   3   4  442.06   20.30
   6   3   4  434.06   21.10
  -6   3  -4  400.96   20.10
  -7  -3  -4   90.99   11.50
   7  -3   4   78.89   11.30
   7  -3   4   66.19    9.50
   7  -3   4   66.29    8.20
   7  -3   4   74.19    9.90
   7  -3   4   81.19   11.70
   7   3   4   83.99   11.20
   7   3   4   61.49    9.10
   7   3   4   61.69    8.70
  -7   3  -4   65.79   12.40
   7   3   4   64.69    8.00
   7   3   4   81.69   10.70
   7   3   4   69.39   10.60
   7   3   4   64.19   10.20
   7   3   4   70.89   11.10
   8  -3   4  110.99    9.60
   8  -3   4  109.09    9.90
   8  -3   4  127.59   10.50
   8  -3   4  127.49   11.00
   8   3   4  121.09   10.40
   8   3   4  109.69   10.70
   8   3   4  114.39    9.40
   8   3   4  121.59    9.60
   8   3   4  108.19   10.20
   9  -3   4   53.59    5.50
   9  -3   4   66.69    6.90
   9  -3   4   57.29    6.40
   9  -3   4   48.70    7.60
  -9   3  -4   67.59    7.70
   9   3   4   52.39    7.90
   9   3   4   57.29    6.40
   9   3   4   61.49    6.70
   9   3   4   59.19    7.20
   9  -4  -4   31.50    4.30
   9  -4  -4   30.60    4.30
   9  -4  -4   30.00    5.00
  -9   4   4   32.90    4.50
   9   4  -4   24.50    4.30
   9   4  -4   28.20    4.30
   9   4  -4   26.70    4.00
   9   4  -4   34.10    4.70
   9   4  -4   41.70    5.70
   8  -4  -4  272.47   15.00
   8  -4  -4  278.17   15.90
   8  -4  -4  281.67   17.80
   8  -4  -4  296.77   14.90
   8  -4  -4  315.07   15.90
   8   4  -4  294.27   15.10
   8   4  -4  285.67   14.50
   8   4  -4  287.77   14.80
   8   4  -4  306.57   15.70
   8   4  -4  297.17   16.10
   8   4  -4  297.47   15.30
   8   4  -4  292.07   15.70
   8   4  -4  299.37   15.70
   7  -4  -4  224.78   15.90
   7  -4  -4  231.88   14.30
   7  -4  -4  241.98   16.30
   7  -4  -4  267.57   14.80
   7  -4  -4  255.87   15.70
   7   4  -4  245.28   15.30
   7   4  -4  241.48   15.30
   7   4  -4  253.27   14.40
   7   4  -4  228.48   14.70
   7   4  -4  232.78   15.10
   7   4  -4  221.78   15.50
   7   4  -4  241.08   13.60
   7   4  -4  226.08   15.70
   6  -4  -4  149.29   14.40
   6  -4  -4  162.18   11.60
   6  -4  -4  119.99   12.00
   6  -4  -4  144.99   15.20
  -6  -4   4  148.79   13.10
   6  -4  -4  130.29   15.10
   6  -4  -4  154.88   15.30
   6   4  -4  162.28   13.30
   6   4  -4  133.99   12.70
   6   4  -4  174.68   13.60
   6   4  -4  158.68   13.20
   6   4  -4  148.69   10.10
  -6   4   4  144.89   12.60
   6   4  -4  136.59   13.80
   6   4  -4  161.88   13.40
   6   4  -4  133.19   10.80
   6   4  -4  142.29   12.00
  -5  -4   4  151.28   10.00
  -5   4   4  150.38   11.20
   5   4  -4  154.68    8.80
  -4  -4   4  361.46   15.00
  -4   4   4  327.57   15.20
   4   4  -4  338.37   14.50
  -4   4   4  337.57   14.60
  -3  -4   4  223.68   10.30
   3  -4  -4  226.68   10.80
   3   4  -4  227.58    9.00
   3   4  -4  231.68   10.20
  -3   4   4  210.28   10.60
  -3   4   4  223.78   10.30
   2  -4  -4 2176.18   75.69
  -2   4   4 2067.79   75.39
   2   4  -4 2206.08   74.69
   2   4  -4 2229.28   74.79
   2   4  -4 2204.68   74.59
  -2   4   4 2229.38   75.19
   1  -4  -4 1771.62   61.19
   1  -4  -4 1685.33   61.69
  -1   4   4 1697.53   60.99
   1   4  -4 1787.42   60.39
   1   4  -4 1794.32   60.19
   1   4  -4 1774.92   60.69
  -1   4   4 1818.42   60.99
   0  -4  -4    5.20    2.00
   0   4   4    5.80    2.30
   0   4   4    6.70    2.00
   0   4  -4    6.70    1.40
   0   4  -4    6.90    1.80
   0   4  -4    7.00    1.60
  -1  -4  -4 1673.73   60.99
   1  -4   4 1779.52   59.89
   1   4   4 1705.23   60.99
  -1   4  -4 1799.92   61.49
  -1   4  -4 1778.92   60.69
   1   4   4 1802.12   61.19
  -1   4  -4 1805.62   59.29
   2  -4   4 2058.09   69.99
  -2  -4  -4 2063.99   71.69
   2   4   4 2063.09   71.49
  -2   4  -4 2041.90   72.39
  -2   4  -4 2180.18   71.69
   2   4   4 2118.69   71.49
   2   4   4 2018.60   71.39
   2   4   4 2071.09   71.69
  -3  -4  -4  206.88   10.30
  -3   4  -4  226.68   10.30
   3   4   4  217.18   10.00
   3   4   4  224.48    9.60
  -4  -4  -4  328.57   14.70
  -4   4  -4  341.47   14.80
   4   4   4  327.47   14.30
  -5  -4  -4  161.48   10.00
  -5   4  -4  156.08   10.10
   5   4   4  161.28    9.60
  -6  -4  -4  137.49   11.10
   6  -4   4  137.19   11.50
   6  -4   4  136.59   13.60
   6  -4   4  115.89   14.00
   6  -4   4  160.88   12.60
   6  -4   4   98.89   14.20
   6   4   4  145.59   11.20
   6   4   4  146.99   11.30
   6   4   4  140.79   11.30
  -6   4  -4  140.49   11.70
   6   4   4  134.19   12.50
   6   4   4  144.59   12.20
   6   4   4  142.79   14.20
   6   4   4  136.99   12.50
   6   4   4  132.89   12.70
   6   4   4  150.58   13.20
  -6   4  -4  109.19   14.90
   7  -4   4  254.07   14.80
   7  -4   4  217.58   14.30
   7  -4   4  262.57   16.20
   7  -4   4  228.88   15.70
   7   4   4  249.18   14.40
   7   4   4  255.57   15.10
   7   4   4  259.37   14.70
   7   4   4  287.87   20.10
   7   4   4  233.98   15.80
   7   4   4  248.78   14.20
   7   4   4  246.08   14.80
   7   4   4  279.17   17.80
   8  -4   4  285.77   15.30
   8  -4   4  293.77   15.90
   8  -4   4  282.47   15.00
   8  -4   4  288.77   14.90
   8   4   4  306.27   14.90
  -8   4  -4  279.87   14.30
   8   4   4  305.67   15.10
   8   4   4  299.37   16.00
   8   4   4  294.67   14.90
   8   4   4  299.37   15.70
   9  -4   4   37.00    5.80
   9  -4   4   25.90    4.80
   9  -4   4   34.40    4.60
   9   4   4   33.70    4.80
  -9   4  -4   32.10    4.40
   9   4   4   36.20    5.00
   9   4   4   32.70    4.70
   9   4   4   37.40    4.60
   9  -5  -4    6.10    5.30
   9  -5  -4    6.30    3.30
   9  -5  -4   -1.20    2.90
   9   5  -4    7.10    3.10
  -9   5   4    1.10    3.00
   9   5  -4    0.80    3.50
   9   5  -4    0.70    2.70
   9   5  -4    1.00    3.80
   8  -5  -4   22.60    6.20
   8  -5  -4   12.60    6.10
   8  -5  -4   23.90    4.40
   8  -5  -4   20.20    4.90
   8   5  -4   22.70    5.40
   8   5  -4   20.20    4.50
   8   5  -4   29.50    4.90
   8   5  -4   16.70    5.40
   8   5  -4    9.30    5.00
   8   5  -4   23.30    5.20
   7  -5  -4   12.00    7.10
   7  -5  -4   15.60    5.50
   7  -5  -4    7.20    6.90
   7  -5  -4   16.80    8.50
   7  -5  -4   13.20    5.00
   7   5  -4   17.40    6.10
   7   5  -4    8.80    4.80
   7   5  -4    3.30    6.10
   7   5  -4    2.00    6.10
   7   5  -4   15.80    4.60
   7   5  -4    6.20    6.10
   7   5  -4    6.80    6.00
   7   5  -4    9.10    5.40
  -6  -5   4  405.96   20.20
   6  -5  -4  359.96   21.50
   6  -5  -4  362.56   21.10
   6  -5  -4  390.96   19.00
   6  -5  -4  415.26   19.70
   6   5  -4  399.06   20.70
   6   5  -4  406.96   20.90
   6   5  -4  408.26   19.50
   6   5  -4  410.66   20.30
   6   5  -4  395.46   18.80
  -6   5   4  425.46   21.50
   6   5  -4  385.76   20.30
   6   5  -4  398.06   20.60
   6   5  -4  417.96   20.30
   6   5  -4  375.26   18.50
  -5  -5   4  158.58   10.60
   5  -5  -4  151.58   11.60
   5  -5  -4  151.98   12.00
   5   5  -4  151.48   14.50
   5   5  -4  144.29   11.80
  -5   5   4  127.59   11.40
   5   5  -4  143.69    9.30
   5   5  -4  159.38   13.30
   5   5  -4  171.88   11.70
  -5   5   4  143.99   10.60
  -4  -5   4  110.39    8.10
  -4   5   4  103.89    8.70
   4   5  -4  112.99    7.30
  -4   5   4  113.39    8.50
   3  -5  -4   52.79    5.60
  -3   5   4   58.69    5.40
   3   5  -4   58.99    4.90
   3   5  -4   52.79    3.60
  -3   5   4   56.59    5.50
   2  -5  -4  501.35   20.30
   2   5  -4  505.45   19.10
   2   5  -4  503.95   19.30
   2   5  -4  516.75   19.10
  -2   5   4  512.95   19.80
  -2   5   4  521.15   20.30
   1  -5  -4  345.27   14.10
   1   5  -4  323.37   13.40
   1   5  -4  324.77   12.90
   1   5  -4  334.97   13.00
  -1   5   4  343.97   14.00
  -1   5   4  318.87   13.70
   0  -5  -4 3249.27  110.09
   0  -5  -4 3097.99  111.09
   0   5   4 3152.58  109.99
   0   5  -4 3197.38  109.19
   0   5  -4 3289.77  110.09
   0   5  -4 3239.18  108.69
   0   5   4 3322.97  110.09
  -1  -5  -4  321.97   13.60
  -1   5  -4  317.97   12.90
  -1   5  -4  320.77   14.10
  -1   5  -4  324.67   11.80
   1   5   4  317.97   13.40
   1   5   4  322.67   13.60
   2  -5   4  492.25   17.90
  -2  -5  -4  508.65   19.80
  -2   5  -4  479.65   20.80
   2   5   4  497.85   19.60
   2   5   4  491.85   19.60
   2   5   4  529.75   20.00
   2   5   4  499.75   20.00
  -2   5  -4  533.35   19.60
  -3  -5  -4   52.39    5.30
  -3   5  -4   50.69    5.00
   3   5   4   41.60    4.80
   3   5   4   48.00    4.80
  -4  -5  -4  103.29    7.80
   4   5   4  114.49    5.10
  -4   5  -4  111.19    7.60
   4   5   4  113.39    7.90
  -5  -5  -4  145.19   10.30
   5  -5   4  125.19   12.20
   5  -5   4  157.18   14.40
   5   5   4  175.48   13.10
   5   5   4  131.29    9.80
   5   5   4  140.39   12.00
   5   5   4  149.49   11.70
   5   5   4  149.29   12.90
  -5   5  -4  160.48   10.70
   5   5   4  157.18   13.70
  -6  -5  -4  426.76   20.10
   6  -5   4  381.66   18.90
   6  -5   4  374.96   20.60
   6  -5   4  372.86   19.40
   6   5   4  410.06   19.20
   6   5   4  370.06   19.00
   6   5   4  386.16   20.60
   6   5   4  405.36   21.60
  -6   5  -4  350.96   19.40
   6   5   4  407.76   18.60
   6   5   4  390.76   19.70
   6   5   4  381.76   18.90
   6   5   4  416.66   20.10
   6   5   4  406.46   20.70
  -6   5  -4  339.87   17.70
   7  -5   4   10.00    7.20
   7  -5   4   10.80    4.90
   7  -5   4    8.90    6.00
   7  -5   4    9.80    5.40
   7   5   4    3.10    5.50
   7   5   4    7.30    5.10
   7   5   4    9.30    5.90
   7   5   4    6.90    4.90
   7   5   4   15.10    4.90
  -7   5  -4   10.80    4.60
   7   5   4   18.00    5.60
   8  -5   4   21.80    4.70
   8  -5   4   21.40    6.50
   8  -5   4   33.50    5.20
   8  -5   4   21.80    5.70
   8   5   4   29.70    5.10
  -8   5  -4   27.20    4.50
   8   5   4   25.50    5.10
   8   5   4   28.40    5.50
   8   5   4   24.20    4.80
   9  -5   4    5.20    3.40
   9  -5   4    1.70    2.90
   9  -5   4    2.80    4.40
   9   5   4   -2.20    2.90
  -9   5  -4    0.10    2.80
   9   5   4    3.00    3.60
   9   5   4    3.40    3.30
   9  -6  -4   76.19    5.80
   9  -6  -4   64.59    5.60
   9   6  -4   75.69    6.30
  -9   6   4   68.79    5.50
   9   6  -4   84.19    5.80
   9   6  -4   81.09    7.30
   8  -6  -4   45.90    5.50
   8  -6  -4   34.30    5.30
   8  -6  -4   31.50    8.00
   8   6  -4   45.40    6.00
   8   6  -4   42.10    6.20
   8   6  -4   49.30    7.50
   8   6  -4   41.70    5.40
   8   6  -4   43.50    6.20
   7  -6  -4  112.09   12.50
   7  -6  -4  106.99   13.50
   7  -6  -4  109.79    9.30
   7  -6  -4  109.79   10.50
   7   6  -4   89.09   11.70
   7   6  -4  101.89   11.50
   7   6  -4   95.29   10.90
   7   6  -4   94.59    9.70
   7   6  -4  100.69    9.20
   7   6  -4  111.99   11.10
  -6  -6   4    3.20    7.80
   6  -6  -4    6.80    5.30
   6  -6  -4   10.20    5.90
   6  -6  -4   -4.90    7.80
   6  -6  -4   16.40    9.60
   6   6  -4    5.20    5.40
  -6   6   4    8.40    7.70
   6   6  -4    0.50    5.50
   6   6  -4   -7.60    7.50
   6   6  -4    5.70    4.90
   6   6  -4    6.20    7.40
   6   6  -4    4.70    6.70
   6   6  -4    0.10    5.80
   6   6  -4    4.30    7.10
   6   6  -4    6.20    5.70
  -5  -6   4  152.28   11.50
   5  -6  -4  138.69   12.30
   5  -6  -4  164.98   11.90
   5  -6  -4  142.69   16.00
   5   6  -4  141.89   14.60
   5   6  -4  164.78   13.40
   5   6  -4  133.49   15.50
  -5   6   4  162.88   12.10
   5   6  -4  157.58   12.00
  -5   6   4  157.18   12.50
   5   6  -4  163.28   13.00
   5   6  -4  160.68   10.20
   5   6  -4  153.78   11.80
   5   6  -4  149.79   16.30
  -4  -6   4  230.08   12.40
  -4   6   4  217.18   12.90
  -4   6   4  235.08   12.70
   4   6  -4  226.18   11.60
  -4   6   4  223.38   12.50
   3  -6  -4   57.39    6.00
  -3   6   4   54.19    6.50
   3   6  -4   57.09    5.30
  -3   6   4   55.69    6.70
   3   6  -4   66.99    4.30
   2  -6  -4  200.98   10.50
  -2   6   4  202.98   10.10
   2   6  -4  183.18    8.80
   2   6  -4  200.88    9.10
  -2   6   4  199.18   10.20
   2   6  -4  196.48    9.40
   1  -6  -4  829.72   31.20
   1   6  -4  851.11   29.90
  -1   6   4  814.52   31.00
   1   6  -4  813.92   29.70
  -1   6   4  844.22   30.90
   1   6  -4  817.82   30.40
   0  -6  -4  784.82   28.70
   0   6  -4  806.12   28.80
   0   6  -4  773.72   27.70
   0   6   4  745.13   28.60
   0   6  -4  753.82   27.20
   0   6   4  716.43   26.70
   0   6   4  745.53   28.50
  -1  -6  -4  843.42   30.40
   1   6   4  783.42   30.20
  -1   6  -4  811.22   29.70
  -1   6  -4  776.72   28.40
   1   6   4  848.32   30.50
  -2  -6  -4  189.18    9.90
   2  -6   4  195.58    8.50
  -2   6  -4  193.58    9.50
   2   6   4  209.18   10.00
  -2   6  -4  185.58   11.60
   2   6   4  194.78   10.10
  -3  -6  -4   60.39    6.20
  -3   6  -4   65.19    5.70
   3   6   4   67.19    5.90
  -4  -6  -4  219.48   12.20
  -4   6  -4  232.48   12.40
   4   6   4  229.58   12.10
   4   6   4  230.28    9.20
   5  -6   4  141.79   14.20
   5  -6   4  163.48   12.10
   5  -6   4  166.18   13.70
  -5  -6  -4  145.69   11.00
   5   6   4  156.18   11.20
   5   6   4  141.19   13.00
  -5   6  -4  151.78   10.90
   5   6   4  145.19   12.00
  -5   6  -4  155.28   10.70
   5   6   4  149.99   12.40
   5   6   4  158.28   13.90
   6  -6   4    7.30    5.30
   6  -6   4   -0.50    5.70
   6  -6   4    5.70    6.60
   6   6   4   10.10    5.50
   6   6   4    7.20    7.10
   6   6   4    3.70    5.30
   6   6   4   12.20    6.50
  -6   6  -4    6.00    6.60
   6   6   4    8.70    7.90
   6   6   4    5.40    5.60
   6   6   4    6.00   10.00
  -6   6  -4    1.90    4.50
   7  -6   4   94.69   11.60
   7  -6   4   95.99   10.10
   7  -6   4  117.09   10.10
  -7   6  -4  106.09    8.60
   7   6   4  123.79   10.10
   7   6   4   99.39   10.80
   7   6   4  111.19   11.10
   7   6   4  106.09    9.70
   8  -6   4   33.50    5.10
   8  -6   4   51.59    7.00
   8  -6   4   46.30    6.20
   8   6   4   28.00    5.20
   8   6   4   36.70    5.90
   8   6   4   31.10    4.80
  -8   6  -4   39.70    5.80
   9  -6   4   87.29    6.20
   9  -6   4   80.19    6.20
   9   6   4   84.39    6.30
  -9   6  -4   74.49    5.20
   9   6   4   86.49    6.70
   8  -7  -4   33.40    4.50
   8  -7  -4   40.40    5.00
   8   7  -4   44.40    6.00
   8   7  -4   36.10    5.40
  -8   7   4   30.30    3.90
   8   7  -4   41.90    6.00
   8   7  -4   31.40    4.50
   7  -7  -4   77.19    9.40
   7  -7  -4   85.69    8.30
   7  -7  -4   63.59    8.20
   7   7  -4   76.99    8.60
   7   7  -4   73.29    8.10
   7   7  -4   82.39   10.30
   7   7  -4   80.69    8.50
   6  -7  -4  133.49   11.00
   6  -7  -4  162.58   14.40
   6  -7  -4  132.29   12.00
   6   7  -4  127.09   11.50
   6   7  -4  167.68   13.30
   6   7  -4  141.49   10.90
   6   7  -4  145.89   14.80
   5  -7  -4   90.09    9.80
   5  -7  -4   71.29    9.70
   5  -7  -4   95.79   11.60
  -5  -7   4   85.29   10.90
   5   7  -4   77.89    9.90
   5   7  -4   81.69   10.20
  -5   7   4   91.09   12.50
  -5   7   4  101.09   11.10
   5   7  -4   82.59   12.40
   5   7  -4   84.59    8.60
   5   7  -4   74.29    9.80
  -4  -7   4  471.75   20.50
  -4   7   4  469.95   21.10
   4   7  -4  447.66   19.60
   4   7  -4  449.26   21.30
  -4   7   4  447.76   20.70
   3  -7  -4  196.58   11.30
  -3   7   4  188.28   11.00
   3   7  -4  191.58   10.20
  -3   7   4  206.98   11.50
   3   7  -4  188.68    8.90
  -3   7   4  192.38   11.30
   2  -7  -4   92.29    7.40
   2   7  -4   84.99    6.00
  -2   7   4  105.39    7.50
   2   7  -4   89.69    5.90
  -2   7   4   90.49    6.90
   2   7  -4   86.79    6.40
  -2   7   4   90.39    7.20
   1  -7  -4  410.16   17.70
  -1   7   4  413.36   17.70
   1   7  -4  392.06   16.00
   1   7  -4  418.76   16.50
  -1   7   4  389.66   16.10
   1   7  -4  424.56   17.20
  -1   7   4  421.56   17.50
   0  -7  -4  824.72   30.40
   0   7  -4  820.82   30.50
   0   7  -4  788.52   28.70
   0   7   4  733.83   27.80
   0   7   4  782.62   30.20
   0   7  -4  793.52   29.10
   0   7   4  820.12   30.40
  -1  -7  -4  421.36   17.40
  -1   7  -4  394.16   16.30
  -1   7  -4  394.06   15.40
   1   7   4  405.66   17.00
   1   7   4  405.16   17.30
   1   7   4  400.16   17.40
  -2  -7  -4   86.59    7.20
   2  -7   4   90.89    6.40
   2   7   4   96.59    7.00
  -2   7  -4   99.89   10.10
  -2   7  -4   94.19    6.60
   2   7   4   82.99    6.90
  -3  -7  -4  184.28   10.90
   3   7   4  183.78   10.50
  -3   7  -4  191.28   10.50
  -4  -7  -4  430.06   19.90
   4   7   4  448.36   20.80
   4   7   4  407.46   22.40
   4   7   4  440.96   16.70
   4   7   4  455.95   19.90
  -4   7  -4  484.95   20.30
  -4   7  -4  463.15   19.00
   5  -7   4   70.19    9.20
   5  -7   4   78.19   10.20
  -5  -7  -4   75.19   11.70
   5  -7   4   79.69    9.20
   5   7   4   94.49   11.60
   5   7   4  101.09   10.50
   5   7   4   69.69    9.70
  -5   7  -4   84.59    7.90
  -5   7  -4   77.59    9.70
   5   7   4   73.99    9.00
   6  -7   4  152.08   13.50
   6  -7   4  131.39   11.30
   6  -7   4  125.79   11.80
   6   7   4  132.29   12.10
   6   7   4  139.99   13.00
   6   7   4  131.99   11.10
  -6   7  -4  142.09    9.50
   7  -7   4   71.09    7.10
   7  -7   4   78.99    9.50
   7  -7   4   77.19    8.80
   7  -7   4   99.99   11.10
   7   7   4   99.09    9.80
  -7   7  -4   79.29    7.10
   7   7   4   74.39    8.40
   7   7   4   70.99   10.00
   8  -7   4   30.50    5.90
   8  -7   4   31.10    4.70
   8  -7   4   26.50    4.50
   8   7   4   34.50    5.00
   8   7   4   41.90    5.70
  -8   7  -4   39.30    5.10
   8  -8  -4   21.40    4.10
   8  -8  -4   16.80    3.60
   8   8  -4   14.80    3.50
   8   8  -4   22.00    3.80
  -8   8   4   24.30    3.20
   8   8  -4   22.80    4.70
   7  -8  -4  420.96   18.90
   7  -8  -4  432.16   19.20
   7   8  -4  421.96   19.20
   7   8  -4  452.95   18.90
  -7   8   4  443.16   18.20
   7   8  -4  426.96   19.90
   6  -8  -4   83.69    8.80
   6  -8  -4   74.49    8.00
   6  -8  -4   67.39    8.80
   6   8  -4   82.19   11.60
   6   8  -4   60.69    9.40
   6   8  -4   85.09    8.70
  -5  -8   4   83.29   12.60
   5  -8  -4   93.59   13.20
   5  -8  -4   91.09   11.20
   5  -8  -4   81.79    9.60
  -5   8   4  109.69   13.00
   5   8  -4  108.69   13.70
  -5   8   4   87.89   14.00
   5   8  -4   79.29   10.00
   5   8  -4   81.59    9.70
   5   8  -4   70.59    9.80
  -4  -8   4   49.80    7.60
   4  -8  -4   27.10    7.40
   4   8  -4   28.20    6.90
   4   8  -4   42.70    7.50
   4   8  -4   35.60    9.80
   4   8  -4   29.60    5.60
  -4   8   4   45.70    7.20
  -4   8   4   37.10    6.60
   3  -8  -4   12.70    4.20
  -3   8   4   13.40    5.30
   3   8  -4   13.40    4.00
  -3   8   4   15.30    6.00
   3   8  -4   20.80    3.20
  -3   8   4   16.40    4.80
   2  -8  -4   82.59    7.40
  -2   8   4   79.89    7.50
  -2   8   4   79.89    7.30
   2   8  -4   80.49    6.10
   2   8  -4   76.49    6.70
  -2   8   4   81.29    8.10
   1  -8  -4 1583.34   55.89
  -1   8   4 1554.24   55.69
   1   8  -4 1496.35   53.79
  -1   8   4 1485.45   53.69
   1   8  -4 1489.45   55.09
   1   8  -4 1602.74   54.39
  -1   8   4 1532.65   55.49
   0  -8  -4    5.20    3.20
   0   8   4    4.50    3.40
   0   8  -4    3.40    3.50
   0   8   4    4.90    3.10
   0   8  -4    5.00    2.80
   0   8  -4    4.70    3.20
  -1  -8  -4 1596.04   54.99
   1   8   4 1518.65   54.69
  -1   8  -4 1512.45   55.59
  -1   8  -4 1340.07   52.29
   1   8   4 1604.44   55.09
  -1   8  -4 1505.65   53.69
  -2  -8  -4   75.29    7.60
  -2   8  -4   78.09    6.80
   2   8   4   75.39    7.30
  -2   8  -4   72.99   11.30
  -3  -8  -4   16.50    5.20
   3   8   4   10.70    4.40
  -3   8  -4   10.50    4.30
   3   8   4   22.30    7.80
  -3   8  -4   17.10    4.10
   4  -8   4   38.70    8.60
  -4  -8  -4   18.80    6.50
   4   8   4   23.60    8.50
   4   8   4   26.50    6.10
   4   8   4   39.00    7.40
  -4   8  -4   43.10    6.60
   4   8   4   44.60    6.80
  -4   8  -4   37.10    4.90
   4   8   4   35.30    4.50
   5  -8   4   74.19    8.50
   5  -8   4   90.09   10.10
   5  -8   4   95.29   13.10
  -5   8  -4   91.09    8.00
   5   8   4   96.19   10.10
   5   8   4   98.19   13.00
  -5   8  -4  106.79   11.50
   5   8   4   82.19   11.20
   6  -8   4   85.19    9.60
   6  -8   4   73.59   10.30
   6  -8   4   78.89    9.10
   6   8   4   99.89   11.70
  -6   8  -4   81.49    7.60
   6   8   4   78.19    9.10
   7  -8   4  390.96   20.20
   7  -8   4  423.26   19.10
   7  -8   4  438.46   19.80
   7  -8   4  416.86   17.00
   7   8   4  449.66   20.30
   7   8   4  445.46   19.00
  -7   8  -4  466.45   17.90
   8  -8   4   20.60    3.80
   8  -8   4   19.80    4.10
   8   8   4   26.40    4.40
   8   8   4   21.60    3.60
  -8   8  -4   22.10    3.10
   8  -9  -4   12.40    4.60
   8  -9  -4    6.90    2.80
   8   9  -4   11.00    3.00
   8   9  -4    8.20    4.70
   8   9  -4    7.50    2.90
  -8   9   4   14.20    2.60
   7  -9  -4  135.99    8.90
   7  -9  -4  130.09   10.40
   7   9  -4  141.89    8.90
   7   9  -4  131.69   10.60
   7   9  -4  127.89    9.10
  -7   9   4  127.29    8.20
   6  -9  -4  182.18   13.30
   6  -9  -4  184.08   13.90
   6  -9  -4  218.58   12.30
  -6   9   4  205.08   11.10
   6   9  -4  210.48   12.20
   6   9  -4  208.78   12.70
   6   9  -4  202.88   14.10
   5  -9  -4  190.88   12.30
   5  -9  -4  165.58   13.50
   5  -9  -4  174.98   14.60
   5   9  -4  178.38   12.20
   5   9  -4  184.68   12.90
   5   9  -4  191.58   16.10
  -4  -9   4  352.06   19.60
   4  -9  -4  328.37   18.60
   4   9  -4  363.56   21.90
  -4   9   4  353.66   18.60
   4   9  -4  324.07   17.60
   4   9  -4  358.36   18.20
   4   9  -4  326.87   17.60
  -4   9   4  371.16   19.50
  -3  -9   4  195.88   15.50
   3  -9  -4  256.07   15.20
  -3  -9   4  202.28   13.80
   3  -9  -4  271.27   14.50
  -3   9   4  250.07   14.60
   3   9  -4  241.08   13.40
   3   9  -4  266.07   15.50
   3   9  -4  248.78   11.50
   3   9  -4  252.17   12.60
  -3   9   4  245.98   14.50
   2  -9  -4   82.49    8.10
   2  -9  -4   88.99   10.10
   2   9  -4   79.09    8.40
  -2   9   4   83.29    8.80
   2   9  -4   79.19    6.70
   2   9  -4   64.19    7.50
  -2   9   4   85.59    8.80
   1  -9  -4  111.39    8.80
  -1   9   4  121.09    8.80
   1   9  -4  101.49    7.90
   1   9  -4  110.49    8.40
   1   9  -4  115.59    8.60
   0  -9  -4   62.39    7.30
   0   9  -4   55.79    6.20
   0   9   4   59.49    7.40
   0   9  -4   62.59    7.60
   0   9  -4   57.29    7.40
   0   9   4   62.89    6.80
  -1  -9  -4  121.19    9.30
   1   9   4  113.19    9.00
  -1   9  -4   97.89   11.00
   1   9   4  116.59    9.20
  -1   9  -4  112.89    8.10
  -2  -9  -4   67.19    8.50
   2  -9   4   71.99   10.00
   2   9   4   86.69    9.80
  -2   9  -4   82.09    7.50
   2   9   4   81.49    9.90
   2   9   4   85.29    8.50
  -2   9  -4   75.59    7.60
  -3  -9  -4  231.98   14.10
  -3  -9  -4  182.38   16.90
   3  -9   4  234.18   14.00
  -3  -9  -4  215.98   14.60
  -3   9  -4  237.38   13.40
  -3   9  -4  205.98   19.20
  -3   9  -4  256.07   11.90
   3   9   4  251.07   14.00
   3   9   4  223.08   13.30
   3   9   4  242.98   15.40
   4  -9   4  360.86   18.50
  -4  -9  -4  306.97   17.90
  -4   9  -4  328.37   17.70
   4   9   4  351.66   18.40
   4   9   4  340.97   17.80
   4   9   4  329.47   15.50
   4   9   4  313.37   20.30
  -4   9  -4  354.46   15.30
   4   9   4  332.07   13.20
   5  -9   4  180.48   13.60
   5  -9   4  188.88   15.40
   5  -9   4  188.78   12.50
   5   9   4  178.18   14.80
   5   9   4  199.48   12.90
  -5   9  -4  193.88   10.50
   6  -9   4  178.38   14.70
   6  -9   4  189.48   12.40
   6  -9   4  187.08   12.20
   6   9   4  212.78   12.10
   6   9   4  171.28   13.20
  -6   9  -4  190.28   10.20
   7  -9   4  136.59    9.40
   7  -9   4  126.69    9.00
   7  -9   4  125.69    7.60
   7   9   4  131.59    8.70
  -7   9  -4  123.59    7.50
   8  -9   4    8.50    4.30
   8  -9   4   14.00    3.20
   8   9   4    9.20    2.90
  -8   9  -4   10.70    2.30
   7 -10  -4   81.19    6.90
   7 -10  -4   74.09    9.20
   7  10  -4   95.29    7.20
   7  10  -4   88.49    7.00
  -7  10   4   95.49    6.20
   6 -10  -4  157.78   12.00
   6 -10  -4  149.88    9.70
   6  10  -4  139.09   10.00
  -6  10   4  143.59    8.80
   6  10  -4  131.19    9.90
   5 -10  -4   18.30    6.40
   5 -10  -4   19.40    4.80
  -5 -10   4    6.40    5.20
   5 -10  -4   21.20    6.80
  -5  10   4   19.20    4.00
   5  10  -4   18.50    5.30
   5  10  -4    8.80    8.70
   5  10  -4   13.60    5.20
  -4 -10   4  178.18   11.90
   4 -10  -4  189.98   14.90
  -4  10   4  215.88   11.30
   4  10  -4  193.98   13.20
  -4  10   4  204.48   15.80
   4  10  -4  212.28   13.90
  -3 -10   4  325.67   17.00
   3 -10  -4  297.27   16.60
  -3 -10   4  305.17   15.30
   3  10  -4  346.07   14.50
  -3  10   4  341.27   17.70
   3  10  -4  314.07   17.10
   3  10  -4  271.07   17.70
   3  10  -4  332.17   17.30
   3  10  -4  324.77   15.00
  -3  10   4  352.56   15.20
  -3  10   4  318.47   21.30
  -3  10   4  315.67   18.20
  -2 -10   4   89.29   10.20
   2 -10  -4   61.59    8.20
  -2 -10   4   50.49    5.90
   2 -10  -4   64.59    9.10
   2 -10  -4   55.99    8.20
   2  10  -4   63.79    9.10
   2  10  -4   62.39    7.90
   2  10  -4   77.19    7.00
  -2  10   4   67.09    8.40
  -2  10   4   76.89   10.30
  -2  10   4   58.89    7.70
   2  10  -4   58.69    8.20
  -1 -10   4  100.79    8.10
  -1 -10   4   74.49    9.50
   1 -10  -4   87.79    8.90
   1 -10  -4   98.69   10.50
   1 -10  -4   93.99    8.00
   1  10  -4   95.09    9.30
  -1  10   4   71.39    9.50
  -1  10   4  100.49    8.80
   1  10  -4   96.69    8.70
  -1  10   4   93.29   12.70
   1  10  -4   87.39    9.20
   0 -10  -4  806.32   32.60
   0 -10   4  818.42   30.40
   0 -10  -4  821.82   32.90
   0 -10   4  805.22   31.80
   0 -10  -4  816.52   30.70
   0  10  -4  826.22   32.20
   0  10   4  833.32   33.00
   0  10   4  802.12   32.70
   0  10  -4  788.82   31.40
   0  10  -4  817.92   33.20
   0  10  -4  775.32   31.10
   0  10   4  811.22   33.50
  -1 -10  -4   99.99    9.40
  -1 -10  -4   93.69   11.50
  -1 -10  -4   86.99    8.50
   1 -10   4   85.39    9.50
   1 -10   4   93.39    7.70
   1  10   4   94.09   10.50
  -1  10  -4   81.49    8.90
  -1  10  -4   75.39   11.00
   1  10   4   89.39    9.30
  -1  10  -4   93.69   12.40
  -2 -10  -4   64.99    8.50
   2 -10   4   66.99    9.00
  -2 -10  -4   67.29    9.70
   2 -10   4   68.09    8.10
  -2 -10  -4   65.19    8.30
  -2  10  -4   65.59    8.60
   2  10   4   64.29    9.20
  -2  10  -4   58.29    8.50
   2  10   4   56.89    8.40
   2  10   4   59.49    9.10
  -2  10  -4   70.09    7.40
   3 -10   4  317.77   16.10
  -3 -10  -4  346.07   18.80
  -3 -10  -4  273.47   18.50
  -3 -10  -4  312.67   16.10
  -3  10  -4  319.77   19.50
   3  10   4  314.07   17.50
   3  10   4  334.87   15.70
  -3  10  -4  311.47   14.20
   3  10   4  332.87   17.80
  -3  10  -4  315.67   17.20
  -4 -10  -4  188.68   12.60
  -4 -10  -4  174.08   15.50
   4 -10   4  161.28   14.20
  -4  10  -4  200.78   10.50
   4  10   4  196.98   13.20
   4  10   4  195.38   10.80
   5 -10   4   24.20    7.60
   5 -10   4   23.80    5.30
   5 -10   4   23.10    6.50
  -5 -10  -4   21.80    5.80
  -5  10  -4   13.10    3.50
   5  10   4   16.40    5.10
   6 -10   4  134.19   11.00
   6 -10   4  136.39   10.20
  -6 -10  -4  114.29   10.70
   6  10   4  138.99    9.70
  -6  10  -4  139.09    8.10
   7 -10   4   83.09    5.60
   7 -10   4   79.49    8.50
   7 -10   4   82.19    7.10
  -7  10  -4   84.49    5.70
   7  10   4   76.99    6.60
   7 -11  -4   76.79    5.70
   7  11  -4   68.89    5.40
   7  11  -4   74.89    5.90
  -7  11   4   76.29    5.10
  -6 -11   4   74.89    7.50
   6 -11  -4   52.09    6.70
   6  11  -4   76.29    7.40
   6  11  -4   64.09    7.20
  -6  11   4   71.59    5.80
  -5 -11   4   86.79    7.70
   5 -11  -4   83.49    8.10
   5 -11  -4   73.59   10.80
   5  11  -4   94.79    8.80
   5  11  -4   69.39    8.70
  -5  11   4   79.39    6.80
  -4 -11   4    3.10    5.50
  -4 -11   4   10.10    4.20
   4 -11  -4    2.10    9.40
   4  11  -4    3.30    5.90
   4  11  -4    7.70    5.10
  -4  11   4    5.50    3.40
  -4  11   4    9.80   10.20
  -3 -11   4   63.89    7.40
   3 -11  -4   67.19    9.60
  -3 -11   4   49.70    6.60
   3  11  -4   58.09    7.60
   3  11  -4   55.79    7.20
  -3  11   4   58.29    8.80
   3  11  -4   48.30   12.30
   3  11  -4   70.39    6.70
  -3  11   4   59.99   10.00
  -3  11   4   65.79    7.20
   2 -11  -4  304.07   16.00
  -2 -11   4  302.87   16.00
   2 -11  -4  330.87   17.60
   2 -11  -4  324.27   16.20
  -2 -11   4  304.47   14.60
   2  11  -4  322.87   15.60
  -2  11   4  295.07   18.60
   2  11  -4  300.07   17.60
   2  11  -4  326.47   17.30
  -2  11   4  292.17   14.20
  -2  11   4  307.47   17.30
   2  11  -4  309.87   15.00
  -2  11   4  289.37   18.60
   1 -11  -4  302.87   15.90
  -1 -11   4  314.67   15.80
   1 -11  -4  296.77   13.60
   1 -11  -4  292.97   16.60
  -1 -11   4  296.97   13.90
   1  11  -4  293.97   17.50
  -1  11   4  304.47   18.10
   1  11  -4  300.37   15.40
   1  11  -4  283.27   16.00
  -1  11   4  301.77   16.80
  -1  11   4  279.27   17.50
   0 -11  -4  598.34   23.20
   0 -11  -4  566.64   24.90
   0 -11  -4  593.34   25.80
   0 -11   4  591.44   22.80
   0 -11   4  570.94   24.20
   0  11   4  544.85   25.70
   0  11   4  568.04   25.50
   0  11  -4  543.15   25.80
   0  11  -4  578.94   24.50
  -1 -11  -4  283.37   16.60
   1 -11   4  286.17   13.50
   1 -11   4  310.67   15.20
  -1 -11  -4  292.57   14.30
  -1 -11  -4  297.97   16.90
  -1  11  -4  296.77   16.30
   1  11   4  302.77   16.10
  -1  11  -4  293.97   20.50
  -1  11  -4  271.57   16.60
   1  11   4  286.27   17.20
  -2 -11  -4  301.07   18.50
   2 -11   4  301.27   14.00
   2 -11   4  318.07   15.70
  -2 -11  -4  340.97   15.10
  -2 -11  -4  292.77   17.20
  -2  11  -4  278.87   13.60
   2  11   4  292.07   17.80
  -2  11  -4  299.97   17.50
   2  11   4  313.47   15.70
   2  11   4  313.27   17.50
  -2  11  -4  298.87   17.80
  -3 -11  -4   47.90    7.60
   3 -11   4   60.89    8.80
  -3 -11  -4   60.39    8.20
   3  11   4   47.10    6.00
   3  11   4   69.39   10.10
  -3  11  -4   65.39    6.60
  -3  11  -4   47.50    8.50
   4 -11   4   11.00    6.70
  -4 -11  -4   -0.40    4.40
  -4 -11  -4   -1.70    6.10
  -4  11  -4    6.00    8.80
  -4  11  -4    6.80    3.20
   4  11   4    3.80    4.10
   4  11   4    4.20    4.90
   5 -11   4   79.89   10.90
  -5 -11  -4   98.89    8.40
   5 -11   4   90.29    8.80
  -5  11  -4   83.09    6.60
   5  11   4   79.29    8.70
   6 -11   4   77.09    9.90
   6 -11   4   81.49    7.80
  -6 -11  -4   70.39    7.60
  -6  11  -4   61.89    5.40
   6  11   4   73.09    6.90
  -7 -11  -4   51.99    6.30
   7 -11   4   72.69    6.30
   7  11   4   64.29    5.30
  -7  11  -4   69.49    4.50
  -6 -12   4  103.59    6.50
   6 -12  -4  101.39    7.20
   6  12  -4  102.19    7.60
  -6  12   4  117.19    6.10
   6  12  -4  103.79    7.40
   5 -12  -4   64.79    7.10
  -5 -12   4   68.79    6.50
   5  12  -4   67.09    8.40
  -5  12   4   64.79    5.80
   5  12  -4   67.19    7.70
  -4 -12   4   50.49    6.30
  -4 -12   4   56.79    8.60
   4 -12  -4   48.60    7.10
   4  12  -4   44.10    6.40
  -4  12   4   42.70    6.00
  -4  12   4   25.20    9.00
   4  12  -4   35.60    6.40
   3 -12  -4  100.09    9.50
  -3 -12   4   88.49    7.50
  -3 -12   4   83.59    9.20
  -3  12   4   89.49    7.50
   3  12  -4   95.59    7.40
  -3  12   4   94.69   13.60
   3  12  -4   87.49    9.90
   2 -12  -4  264.67   14.30
  -2 -12   4  270.47   14.40
  -2 -12   4  287.37   13.20
   2  12  -4  267.27   13.40
   2  12  -4  263.47   15.70
   2  12  -4  253.87   14.60
  -2  12   4  264.07   16.90
   1 -12  -4  182.58   10.00
   1 -12  -4  145.09   13.10
   1 -12  -4  173.98   12.10
  -1 -12   4  179.68   11.60
  -1 -12   4  183.98   10.20
   1  12  -4  169.08   13.30
  -1  12   4  189.18   13.70
   1  12  -4  192.98   11.60
   0 -12  -4  593.14   26.60
   0 -12  -4  606.94   25.20
   0 -12   4  599.14   23.00
   0 -12   4  566.44   24.30
   0 -12  -4  573.04   23.00
   0  12  -4  607.54   24.90
   0  12  -4  535.75   27.10
   0  12   4  558.84   25.30
  -1 -12  -4  182.48   12.70
  -1 -12  -4  178.58   10.60
   1 -12   4  178.68    9.90
  -1 -12  -4  197.68   15.10
   1 -12   4  184.08   11.60
   1  12   4  170.68   11.90
  -1  12  -4  191.78   12.70
  -1  12  -4  134.49   18.40
   1  12   4  163.98   13.30
  -2 -12  -4  277.97   15.50
   2 -12   4  250.87   14.00
  -2 -12  -4  280.47   13.60
   2  12   4  258.37   14.20
   2  12   4  288.97   16.20
  -2  12  -4  272.27   15.90
  -3 -12  -4   84.29    8.10
   3 -12   4   95.19    9.10
  -3 -12  -4   97.89   10.30
   3  12   4   77.79    7.70
  -3  12  -4   85.99   11.30
  -3  12  -4   85.89    7.20
   3  12   4   92.59   10.10
  -4 -12  -4   54.59    6.90
  -4 -12  -4   44.30    6.50
   4  12   4   37.40    5.70
  -4  12  -4   38.30    5.40
  -4  12  -4   36.00    8.20
  -5 -12  -4   67.59    6.80
   5 -12   4   66.19    7.60
  -5  12  -4   69.89    5.60
   5  12   4   76.49    7.40
   6 -12   4  112.59    7.80
  -6 -12  -4  107.69    6.90
  -6  12  -4  110.29    5.90
   6  12   4  103.59    7.10
   5 -13  -4   10.70    3.40
  -5 -13   4   16.10    2.90
  -5  13   4   15.20    2.90
   5  13  -4   12.30    3.90
  -4 -13   4   36.40    5.20
  -4 -13   4   43.80    5.30
   4  13  -4   40.00    5.70
  -4  13   4   56.09    8.70
   3 -13  -4   53.39    6.10
  -3 -13   4   73.19    6.40
  -3 -13   4   74.29    8.00
   3  13  -4   71.49    8.70
  -3  13   4   70.99    8.70
   3  13  -4   62.49    6.00
  -2 -13   4   15.90    4.50
  -2 -13   4   21.50    3.90
   2 -13  -4   22.80    4.70
  -2  13   4    5.40    5.70
   2  13  -4   31.40    6.00
   2  13  -4   18.60    4.00
  -1 -13   4  124.99    9.30
   1 -13  -4   99.69    9.40
   1 -13  -4  102.09    7.60
  -1 -13   4  107.79    7.70
   1  13  -4  109.39   10.80
  -1  13   4  117.19   11.00
   1  13  -4  110.89    8.80
   0 -13   4  222.38   12.30
   0 -13  -4  205.38   10.70
   0 -13  -4  215.68   12.70
   0 -13   4  210.58   10.50
   0  13   4  191.08   14.10
   0  13  -4  209.98   12.40
   0  13   4  206.78   13.20
  -1 -13  -4  113.89    9.60
   1 -13   4  109.29    9.10
   1 -13   4  104.19    7.40
  -1 -13  -4  105.49    7.90
   1  13   4   95.19    9.20
  -1  13  -4  101.89    9.80
   1  13   4  121.99   11.00
  -2 -13  -4   21.20    4.10
  -2 -13  -4   21.50    5.10
   2 -13   4   17.70    4.40
   2  13   4   13.70    5.50
   2  13   4   14.90    4.10
  -2  13  -4   19.60    5.80
   3 -13   4   77.59    7.90
  -3 -13  -4   81.19    7.00
  -3 -13  -4   55.09    8.50
   3  13   4   69.89    8.60
   3  13   4   62.99    6.70
  -3  13  -4   68.59    9.90
  -4 -13  -4   52.69    8.00
  -4 -13  -4   36.90    4.30
   4  13   4   39.50    5.50
  -4  13  -4   33.70    7.00
   5 -13   4   13.60    3.50
  -5 -13  -4   13.20    3.00
  -5  13  -4    9.10    2.90
   5  13   4   13.00    3.50
  -5 -14   4  178.98    7.80
   5 -14  -4  174.78    8.90
   5  14  -4  154.28    8.60
  -4 -14   4   50.39    6.00
   4 -14  -4   48.70    5.50
  -4 -14   4   56.69    4.60
  -4  14   4   37.70    6.80
   4  14  -4   40.10    5.00
   3 -14  -4  159.18   10.20
  -3 -14   4  190.08    9.80
  -3 -14   4  179.38    8.90
  -3  14   4  184.28   11.50
   3  14  -4  165.48   10.60
   2 -14  -4  137.79    9.00
  -2 -14   4  138.79    9.10
  -2 -14   4  137.49    7.80
   2  14  -4  125.09    8.00
  -2  14   4  129.49   10.70
   2  14  -4  138.39   10.10
  -2  14   4  153.68   12.30
   1 -14  -4    5.50    7.10
  -1 -14   4   24.20    3.50
  -1 -14   4   36.10    4.90
   1 -14  -4   21.30    4.40
   1  14  -4   38.80    6.20
  -1  14   4   28.60    6.30
   1  14  -4   28.10    4.40
  -1  14   4   32.20    5.60
   0 -14   4   34.20    4.90
   0 -14  -4   35.80    4.00
   0 -14  -4   20.80    4.50
   0 -14   4   24.10    4.30
   0  14  -4   21.40    4.10
   0  14  -4   30.90    6.00
   0  14   4   23.00    4.90
   0  14   4    9.70    5.50
  -1 -14  -4   25.20    4.80
   1 -14   4   17.20    3.80
  -1 -14  -4   18.30    3.50
   1 -14   4   24.70    4.30
  -1  14  -4   31.00    4.80
   1  14   4   34.00    4.90
   1  14   4   18.70    5.40
  -2 -14  -4  137.79    9.20
  -2 -14  -4  136.09    7.80
   2 -14   4  117.89    8.50
   2  14   4  134.09    9.90
   2  14   4  131.79    8.40
  -2  14  -4  122.29    9.70
  -3 -14  -4  171.98   10.40
  -3 -14  -4  183.08    9.10
   3  14   4  173.88   10.20
   3  14   4  161.98    8.30
  -3  14  -4  184.68   11.30
  -4 -14  -4   45.90    4.60
   4 -14   4   55.39    6.20
  -4 -14  -4   44.40    6.50
   4  14   4   52.09    5.90
  -4  14  -4   49.30    6.20
   5 -14   4  173.18    9.00
  -5 -14  -4  177.68    8.00
   5  14   4  174.88    8.70
  -3 -15   4  132.89    7.50
   3 -15  -4  135.89    7.70
  -3  15   4  146.99    9.20
   3  15  -4  139.79    8.80
   2 -15  -4  183.78    9.70
  -2 -15   4  199.18    8.90
  -2 -15   4  199.08    9.70
   2  15  -4  189.48   10.80
  -2  15   4  207.68   11.20
  -1 -15   4   36.30    4.40
   1 -15  -4   44.20    5.40
  -1 -15   4   46.20    5.40
   1  15  -4   38.30    5.60
   1  15  -4   45.70    5.20
  -1  15   4   34.80    6.10
  -1  15   4   40.00    6.00
   0 -15   4  124.19    7.40
   0 -15   4  114.69    6.50
   0 -15  -4  115.49    7.80
   0 -15  -4  112.09    6.50
   0  15   4  114.39    9.40
   0  15  -4  109.19    9.50
   0  15   4  108.69    7.90
   0  15  -4  122.29    7.80
  -1 -15  -4   41.60    4.50
  -1 -15  -4   40.70    5.60
   1 -15   4   45.70    5.50
   1  15   4   29.50    4.90
   1  15   4   45.10    5.60
  -1  15  -4   48.80    5.80
  -1  15  -4   52.99    6.20
  -2 -15  -4  204.58   10.20
   2 -15   4  187.98    9.60
  -2 -15  -4  196.38    8.90
  -2  15  -4  193.38   10.40
   2  15   4  178.98   10.10
   2  15   4  193.58    9.20
  -3 -15  -4  155.78    7.20
  -3 -15  -4  148.89    8.30
  -3  15  -4  141.39    7.70
  -3  15  -4  140.79    8.60
   3  15   4  139.69    8.10
   1 -16  -4    2.00    2.50
  -1 -16   4    0.40    2.30
  -1 -16   4   -1.10    2.30
  -1  16   4   -1.40    2.50
   1  16  -4    1.50    2.10
   0 -16  -4    1.50    2.40
   0 -16   4    0.50    2.30
   0  16   4   -2.20    2.40
   0  16  -4   -3.90    6.60
   0  16  -4    2.60    2.50
  -1 -16  -4    3.10    2.40
  -1 -16  -4    1.50    2.20
   1 -16   4    2.70    2.50
  -1  16  -4   -4.10    7.30
   1  16   4   -9.10    5.20
  -1  16  -4    5.30    2.60
   1  16   4    2.10    2.40
   9   0  -5   16.70    4.50
   9   0  -5   23.60    4.50
   9   0  -5   16.70    4.40
   9   0  -5   25.70    4.20
   8   0  -5  167.28   13.90
   8   0  -5  203.38   13.40
   8   0  -5  182.68   13.10
   8   0  -5  205.98   12.20
   8   0  -5  199.88   12.30
   8   0  -5  214.68   12.80
  -7   0   5   64.19   10.60
   7   0  -5   52.29    8.80
   7   0  -5   56.69    7.90
   7   0  -5   50.89    7.90
   7   0  -5   85.49   11.20
   7   0  -5   60.79    9.20
   7   0  -5   63.29    7.70
   6   0  -5  511.85   23.20
   6   0  -5  513.95   24.10
   6   0  -5  508.75   22.30
   6   0  -5  520.95   23.20
   6   0  -5  494.75   23.30
  -6   0   5  490.55   22.60
   6   0  -5  525.35   24.80
   6   0  -5  514.05   27.80
  -5   0   5 1573.44   55.89
  -5   0   5 1561.84   56.29
  -4   0   5  758.22   28.40
  -4   0   5  758.12   28.20
   3   0  -5 1816.12   65.99
  -3   0   5 1988.40   66.49
   3   0  -5 1970.80   66.19
   2   0  -5  497.25   18.30
  -2   0   5  481.95   18.20
   1   0  -5  194.78    8.60
   1   0  -5  215.08    8.60
  -1   0   5  200.58    8.40
   0   0   5   -0.90    1.60
   0   0  -5    1.70    1.40
   0   0  -5   -0.20    1.00
   0   0  -5   -0.20    1.40
   0   0   5    1.50    1.20
   1   0   5  189.88    7.80
  -1   0  -5  184.48    8.60
  -1   0  -5  194.68    7.80
  -2   0  -5  464.95   17.00
   2   0   5  462.95   16.30
   2   0   5  464.15   16.90
   3   0   5 1920.91   64.29
  -3   0  -5 1931.21   65.39
   3   0   5 1863.61   64.59
  -4   0  -5  732.83   27.30
   4   0   5  750.62   25.90
  -5   0  -5 1563.04   55.39
   6   0   5  492.05   22.70
   6   0   5  501.35   23.80
   6   0   5  511.55   23.40
   6   0   5  522.35   23.40
  -6   0  -5  530.25   22.60
   6   0   5  498.25   22.60
   7   0   5   70.49    7.90
   7   0   5   72.99   10.90
   7   0   5   54.59    8.90
   7   0   5   58.99    9.30
   7   0   5   80.59    9.80
   8   0   5  207.38   12.30
   8   0   5  203.28   13.00
   8   0   5  194.98   12.20
   8   0   5  203.68   13.60
   9   0   5   17.00    3.90
   9   0   5   16.80    4.10
   9   0   5    9.00    4.10
   9  -1  -5  193.38   11.40
   9  -1  -5  202.58   10.90
   9  -1  -5  204.58   11.40
   9  -1  -5  191.28   10.60
   9   1  -5  208.88   11.50
   9   1  -5  213.18   12.70
   9   1  -5  202.48   10.90
   9   1  -5  189.58   10.80
   9   1  -5  216.28   11.00
   8  -1  -5   -6.10    6.40
   8  -1  -5    3.90    5.00
   8  -1  -5   -6.40    4.80
   8  -1  -5    9.60    5.50
   8  -1  -5    5.00    4.50
   8  -1  -5    1.20    4.90
   8   1  -5    6.90    5.10
   8   1  -5   -1.00    6.50
   8   1  -5   11.50    4.70
   8   1  -5    5.40    4.50
   8   1  -5    6.40    5.10
   8   1  -5    0.40    4.80
   7  -1  -5  282.47   15.60
   7  -1  -5  283.07   16.70
   7  -1  -5  288.17   17.20
   7  -1  -5  310.77   16.10
   7  -1  -5  287.07   16.20
   7  -1  -5  281.27   18.00
   7   1  -5  290.47   17.50
  -7   1   5  273.97   19.60
   7   1  -5  286.07   16.60
   7   1  -5  292.77   15.70
   7   1  -5  285.87   15.10
   7   1  -5  296.87   16.60
   7   1  -5  278.77   16.90
   7   1  -5  277.97   16.80
   7   1  -5  265.67   17.60
   6  -1  -5  115.99   11.60
   6  -1  -5   87.89   10.20
   6  -1  -5   75.79    9.50
  -6  -1   5  104.29   10.30
   6  -1  -5   92.09   12.90
   6  -1  -5  102.69   16.20
  -6  -1   5  116.09   12.40
   6  -1  -5   87.49   10.60
   6   1  -5   86.89    9.70
   6   1  -5   99.79   11.30
   6   1  -5   89.99   10.80
   6   1  -5   63.49    8.70
   6   1  -5   98.29   10.70
   6   1  -5   97.69   14.70
   6   1  -5   67.59    9.20
  -6   1   5   82.09   10.00
   6   1  -5   97.69   12.30
  -5  -1   5   38.50    5.20
  -5  -1   5   52.99    6.50
   5   1  -5   44.70    5.40
  -5   1   5   45.90    6.70
  -5   1   5   52.99    6.90
  -4  -1   5  957.00   34.70
   4   1  -5  950.60   33.30
  -4   1   5  949.90   34.80
   4   1  -5  958.30   34.70
  -4   1   5  963.30   35.20
  -3  -1   5    5.30    2.00
   3  -1  -5    8.40    2.10
   3  -1  -5    4.20    2.30
   3   1  -5   12.30    2.30
  -3   1   5    5.70    2.10
   3   1  -5    6.00    1.60
  -2  -1   5  228.68    9.60
   2  -1  -5  231.08    9.90
   2  -1  -5  221.28    9.80
   2   1  -5  249.78    9.60
  -2   1   5  229.18    9.70
   2   1  -5  229.78    9.40
  -2   1   5  216.58    9.90
   2   1  -5  232.38    9.80
  -1  -1   5   68.59    4.00
   1  -1  -5   71.09    4.50
   1  -1  -5   69.49    4.40
   1  -1  -5   73.19    4.10
   1   1  -5   75.39    3.80
  -1   1   5   68.69    4.30
   1   1  -5   72.99    4.10
   1   1  -5   71.29    4.20
  -1   1   5   73.09    4.20
   0  -1   5   19.60    2.10
   0  -1  -5   21.90    2.50
   0  -1  -5   23.60    2.20
   0  -1  -5   18.00    2.90
   0   1  -5   19.20    2.20
   0   1  -5   22.80    2.90
   0   1   5   19.30    3.00
   0   1   5   18.50    2.40
  -1  -1  -5   68.59    4.90
  -1  -1  -5   74.79    3.70
   1  -1   5   73.19    3.80
   1   1   5   71.09    4.10
  -1   1  -5   62.19    4.60
  -1   1  -5   66.89    3.80
   2  -1   5  220.38    8.70
  -2  -1  -5  215.28    8.90
   2   1   5  219.58    8.90
   2   1   5  233.98    9.30
  -2   1  -5  236.58    9.40
  -3  -1  -5    9.10    1.80
   3   1   5    4.60    1.90
   3   1   5    7.70    2.10
  -3   1  -5    4.90    1.80
  -4  -1  -5  897.91   33.40
  -4   1  -5  970.70   34.30
   4   1   5  946.11   33.00
  -5  -1  -5   43.30    6.10
  -5   1  -5   32.10    4.70
   6  -1   5   91.99   11.20
   6  -1   5   76.69   11.00
   6  -1   5   94.89   10.80
   6  -1   5   87.69    9.00
   6  -1   5   79.39   11.60
   6   1   5   91.89   12.10
  -6   1  -5   89.59   10.10
   6   1   5   92.49   13.40
   6   1   5   95.09   10.70
   6   1   5   72.79   10.70
   6   1   5   91.39   10.40
   6   1   5  108.69   16.10
   6   1   5   81.39    8.80
   7  -1   5  272.37   15.60
   7  -1   5  292.37   17.40
   7  -1   5  300.27   18.70
   7  -1   5  277.47   16.20
   7  -1   5  284.07   15.70
   7   1   5  259.67   15.90
   7   1   5  294.97   15.60
   7   1   5  308.37   18.40
   7   1   5  277.07   17.00
   7   1   5  296.77   15.60
   8  -1   5    9.40    4.60
  -8  -1  -5   10.90    7.20
   8  -1   5    6.80    4.90
   8  -1   5   12.20    4.70
   8  -1   5    1.40    4.60
   8   1   5    4.00    4.30
   8   1   5   -1.60    4.80
   8   1   5    1.70    4.20
   8   1   5    3.70    4.50
   9  -1   5  210.28   10.50
   9  -1   5  200.08   11.10
   9  -1   5  220.68   12.00
   9   1   5  190.78   10.40
   9   1   5  191.08   11.20
   9   1   5  204.28   11.20
   9  -2  -5  129.09    8.60
   9  -2  -5  116.99   10.90
   9  -2  -5  132.09    9.00
   9  -2  -5  122.29    8.40
   9   2  -5  126.49    8.60
   9   2  -5  119.69    8.70
   9   2  -5  122.39    8.70
   9   2  -5  136.39    8.80
   9   2  -5  130.69    8.80
   8  -2  -5   11.00    5.30
   8  -2  -5   13.20    4.80
   8  -2  -5   21.80    5.90
   8  -2  -5   18.90    5.30
   8  -2  -5    2.10    6.90
   8   2  -5   15.40    6.40
   8   2  -5   14.60    5.30
   8   2  -5   16.20    5.50
   8   2  -5    8.20    4.90
   8   2  -5   11.20    4.90
   8   2  -5    8.00    4.30
  -7  -2   5   64.19   14.20
   7  -2  -5   80.69   10.00
   7  -2  -5   86.59   11.60
   7  -2  -5   90.99   11.50
   7  -2  -5   74.29    9.50
   7  -2  -5   83.79    9.90
   7  -2  -5   80.69   10.10
   7   2  -5   80.49   12.00
   7   2  -5   92.99   10.80
   7   2  -5   79.19   10.80
   7   2  -5   72.79    8.70
   7   2  -5   74.39    8.70
   7   2  -5   95.39   10.70
   7   2  -5   76.29    9.30
   7   2  -5   82.89    9.60
   6  -2  -5  165.28   12.60
   6  -2  -5  133.39   13.80
  -6  -2   5  141.99   13.40
   6  -2  -5  142.79   11.70
  -6  -2   5  155.18   11.50
   6  -2  -5  165.48   12.30
   6  -2  -5  159.48   13.90
  -6   2   5  138.39   13.20
   6   2  -5  128.99   10.90
   6   2  -5  129.79   14.10
   6   2  -5  137.09   14.30
   6   2  -5  129.69   13.00
   6   2  -5  143.49   12.10
   6   2  -5  134.29   13.00
   6   2  -5  160.78   13.30
   6   2  -5  129.89   14.20
  -5  -2   5  263.77   13.00
  -5   2   5  246.18   13.30
   5   2  -5  258.37   12.50
  -5   2   5  268.07   13.70
  -4  -2   5  195.88    9.80
  -4   2   5  196.38   10.40
  -4   2   5  201.18   10.00
   4   2  -5  194.78    7.80
   4   2  -5  197.48    9.30
  -3  -2   5 1366.56   48.60
   3  -2  -5 1439.06   49.20
   3  -2  -5 1365.96   49.00
   3   2  -5 1391.56   48.60
   3   2  -5 1410.26   48.00
  -3   2   5 1373.16   48.80
  -3   2   5 1379.16   49.20
  -2  -2   5  450.55   17.50
   2  -2  -5  455.15   18.00
   2  -2  -5  500.95   18.40
  -2   2   5  458.95   17.80
   2   2  -5  485.65   17.40
  -2   2   5  455.15   18.00
   2   2  -5  475.85   17.40
   2   2  -5  456.05   17.70
   1  -2  -5  331.57   13.80
  -1  -2   5  335.37   13.00
   1  -2  -5  329.07   13.40
   1   2  -5  367.96   12.90
   1   2  -5  351.46   13.30
  -1   2   5  346.57   13.40
   1   2  -5  337.57   13.20
  -1   2   5  334.47   13.50
   0  -2  -5  856.11   29.70
   0  -2  -5  828.02   28.60
   0  -2  -5  803.92   29.10
   0  -2   5  810.42   28.50
   0   2   5  818.62   29.00
   0   2  -5  744.53   29.00
   0   2  -5  784.52   28.70
   0   2   5  833.02   29.10
   0   2  -5  847.82   28.10
  -1  -2  -5  335.27   14.00
  -1  -2  -5  338.17   12.40
  -1  -2  -5  315.07   13.10
   1  -2   5  342.57   12.40
  -1   2  -5  345.57   12.90
   1   2   5  321.17   13.00
   1   2   5  329.57   13.10
  -1   2  -5  348.97   13.60
  -2  -2  -5  432.56   15.90
   2  -2   5  440.96   15.80
   2   2   5  444.06   16.50
  -2   2  -5  462.05   16.90
   2   2   5  433.66   16.60
   2   2   5  452.95   16.80
   2   2   5  429.16   18.20
  -3  -2  -5 1212.98   43.70
   3   2   5 1256.67   44.30
   3   2   5 1350.56   44.70
   3   2   5 1212.18   44.40
  -3   2  -5 1334.37   45.10
  -4  -2  -5  173.88    8.20
   4   2   5  187.88    8.80
  -4   2  -5  201.88    9.70
   5   2   5  257.07   12.20
  -5   2  -5  277.77   13.40
   6  -2   5  129.79   12.80
   6  -2   5  141.49   13.70
   6  -2   5  162.58   13.30
   6  -2   5  146.39   13.40
   6  -2   5  155.98   12.10
   6   2   5  134.79   11.40
   6   2   5  154.78   12.60
   6   2   5  123.29   16.60
   6   2   5  134.59   13.30
   6   2   5  145.59   12.50
   6   2   5  137.59   13.40
  -6   2  -5  119.49   11.20
   6   2   5  138.19   11.70
   6   2   5  148.19   14.70
   7  -2   5   75.99    9.60
   7  -2   5   67.89    9.90
   7  -2   5   82.39   11.20
   7  -2   5   93.19   10.90
   7   2   5   70.29   10.50
   7   2   5   83.89    9.40
   7   2   5   94.69   11.20
   7   2   5   86.99   10.30
   7   2   5   93.29   12.50
   7   2   5   94.69    9.80
   8  -2   5    3.10    4.90
   8  -2   5   17.20    5.10
   8  -2   5    8.80    5.10
  -8  -2  -5   22.90    8.40
   8  -2   5    3.80    4.40
   8   2   5    5.10    4.80
   8   2   5   10.20    4.30
   8   2   5   13.70    4.70
   8   2   5    5.90    4.40
   8   2   5    6.40    6.30
   9  -2   5  130.69    9.20
   9  -2   5  130.99    8.30
   9  -2   5  124.59    8.60
   9   2   5  114.89    8.90
   9   2   5  123.49    8.70
   9   2   5  124.59    8.20
   9  -3  -5   38.60    4.70
   9  -3  -5   20.80    4.50
   9  -3  -5   33.30    4.30
   9   3  -5   20.90    4.80
   9   3  -5   26.40    4.50
   9   3  -5   36.90    5.20
   9   3  -5   29.90    4.40
   9   3  -5   34.90    4.80
   8  -3  -5   37.80    5.60
   8  -3  -5   29.80    5.20
   8  -3  -5   35.30    6.40
   8  -3  -5   34.70    6.60
   8   3  -5   27.90    4.90
   8   3  -5   28.60    5.30
   8   3  -5   38.60    6.30
   8   3  -5   37.80    6.20
   8   3  -5   44.10    6.00
   8   3  -5   33.80    5.90
   8   3  -5   37.50    7.00
   7  -3  -5   28.10    7.50
   7  -3  -5   17.10    5.20
   7  -3  -5   23.70    7.00
   7  -3  -5   25.60    6.30
  -7  -3   5    8.10    8.90
   7  -3  -5    6.60    8.10
   7  -3  -5   17.50    8.40
   7   3  -5   32.10    6.70
   7   3  -5   21.30    6.40
   7   3  -5   25.20    5.40
   7   3  -5   27.80    6.80
   7   3  -5   23.80    7.00
   7   3  -5   19.50    5.80
   7   3  -5   18.40    7.30
   7   3  -5   21.00    6.90
   6  -3  -5  374.76   18.60
  -6  -3   5  406.56   20.00
   6  -3  -5  363.86   20.90
   6  -3  -5  360.96   18.70
   6  -3  -5  370.06   20.60
   6  -3  -5  321.17   18.80
  -6   3   5  391.86   20.20
   6   3  -5  385.96   17.80
   6   3  -5  380.26   20.40
   6   3  -5  386.16   20.30
   6   3  -5  405.76   20.00
   6   3  -5  391.46   19.00
   6   3  -5  374.36   19.60
   6   3  -5  397.56   19.60
   6   3  -5  378.66   20.10
   6   3  -5  388.96   18.30
  -5  -3   5  200.18   11.20
   5   3  -5  206.78   10.50
  -5   3   5  168.68   12.20
  -5   3   5  192.18   11.80
  -4  -3   5  169.98    9.00
  -4   3   5  154.38    9.50
   4   3  -5  155.08    8.40
   4   3  -5  163.98    6.40
  -4   3   5  170.08    9.30
   3  -3  -5  562.94   22.40
   3  -3  -5  561.14   22.50
  -3  -3   5  578.24   21.80
   3   3  -5  585.74   21.70
   3   3  -5  575.04   20.90
  -3   3   5  585.94   22.50
  -3   3   5  580.94   22.00
  -2  -3   5 1214.58   42.80
   2  -3  -5 1281.87   44.00
   2  -3  -5 1233.28   43.50
  -2   3   5 1193.88   43.40
   2   3  -5 1268.27   43.00
   2   3  -5 1111.59   42.50
  -2   3   5 1209.48   43.20
   2   3  -5 1267.77   42.70
   1  -3  -5 2106.49   75.69
  -1  -3   5 2242.18   75.19
   1  -3  -5 2268.77   76.49
   1   3  -5 2312.07   74.89
  -1   3   5 2153.08   75.79
   1   3  -5 2107.69   75.39
   1   3  -5 2270.07   75.39
  -1   3   5 2175.68   75.69
   0  -3  -5 5264.27  177.08
   0  -3  -5 5101.09  177.58
   0  -3   5 5316.57  176.28
   0   3   5 5249.97  176.98
   0   3  -5 5292.87  176.58
   0   3  -5 5418.76  175.78
   0   3  -5 4985.70  176.88
   0   3   5 5369.06  176.98
  -1  -3  -5 1847.02   71.69
   1  -3   5 2134.49   70.19
  -1  -3  -5 2105.89   71.29
  -1   3  -5 2146.69   70.89
   1   3   5 2178.88   71.29
  -1   3  -5 1973.60   71.29
   1   3   5 2089.09   70.99
  -2  -3  -5 1193.98   41.50
   2  -3   5 1156.48   39.80
  -2  -3  -5 1114.69   39.70
   2   3   5 1149.58   41.50
   2   3   5 1185.98   41.00
  -2   3  -5 1192.28   42.20
   2   3   5 1138.09   40.90
   2   3   5 1206.78   41.40
  -2   3  -5 1170.48   41.20
  -3  -3  -5  579.24   21.50
  -3  -3  -5  489.75   19.20
  -3   3  -5  566.64   21.20
   3   3   5  552.44   20.70
   3   3   5  566.34   20.80
   3   3   5  547.35   20.90
  -4   3  -5  154.08    9.00
   4   3   5  170.58    8.50
  -5   3  -5  213.38   11.70
   5   3   5  194.88   10.80
   6  -3   5  347.47   20.00
   6  -3   5  377.16   18.80
  -6  -3  -5  388.26   18.30
   6  -3   5  389.26   20.60
   6  -3   5  362.26   18.70
   6  -3   5  372.56   19.80
   6  -3   5  338.97   16.50
   6   3   5  375.46   19.50
   6   3   5  399.66   20.00
   6   3   5  356.86   18.20
   6   3   5  405.26   20.40
   6   3   5  397.06   19.50
   6   3   5  372.26   19.30
   6   3   5  376.46   22.10
  -6   3  -5  366.76   18.70
   6   3   5  352.96   17.80
   7  -3   5   15.60    6.20
   7  -3   5   20.90    6.00
   7  -3   5   23.10    6.60
  -7  -3  -5   28.40    7.10
   7  -3   5   25.10    5.80
   7   3   5   31.40    6.90
   7   3   5   15.30    5.70
   7   3   5   21.50    6.40
   7   3   5   17.30    5.00
   7   3   5   20.70    5.30
   8  -3   5   30.80    6.10
   8  -3   5   43.90    6.10
   8  -3   5   37.00    5.70
   8   3   5   35.10    6.40
   8   3   5   42.60    6.20
  -8   3  -5   37.80    6.20
   9  -3   5   32.90    4.70
   9  -3   5   29.40    4.20
   9  -3   5   27.70    4.70
   9   3   5   31.90    4.70
   9   3   5   27.00    4.30
  -9   3  -5   33.70    4.50
   9   3   5   40.50    5.50
   9  -4  -5   23.40    3.90
   9  -4  -5   21.30    3.60
   9  -4  -5   15.00    4.40
   9   4  -5   19.80    3.90
   9   4  -5   18.20    3.70
   9   4  -5    9.70    3.20
   9   4  -5   19.60    4.20
  -9   4   5   16.80    3.90
   8  -4  -5  117.89   10.90
   8  -4  -5  117.99    9.80
   8  -4  -5  126.09    9.60
   8  -4  -5  137.59   13.00
   8   4  -5  138.89   10.40
   8   4  -5  135.89   10.30
   8   4  -5  123.99   10.40
   8   4  -5  117.09    9.00
   8   4  -5  126.19    9.10
   8   4  -5  131.39   10.60
   7  -4  -5    4.40    4.90
  -7  -4   5   11.50    8.90
   7  -4  -5    0.50    6.40
   7  -4  -5    3.60    5.20
   7  -4  -5    2.80    7.70
   7  -4  -5    7.10    7.40
   7   4  -5   12.00    6.20
   7   4  -5    8.90    4.70
   7   4  -5   -0.90    6.60
   7   4  -5    6.80    5.70
   7   4  -5   -4.20    5.50
   7   4  -5    7.30    6.00
   7   4  -5    5.60    4.80
   7   4  -5    6.00    6.30
   6  -4  -5  705.73   27.60
   6  -4  -5  631.14   29.10
   6  -4  -5  629.74   27.70
   6  -4  -5  584.74   28.30
  -6  -4   5  644.04   28.30
   6  -4  -5  639.44   29.50
   6   4  -5  675.93   29.10
   6   4  -5  679.63   29.00
  -6   4   5  664.13   29.10
   6   4  -5  662.33   28.30
  -6   4   5  590.94   28.70
   6   4  -5  676.53   28.50
   6   4  -5  677.13   28.00
   6   4  -5  685.93   27.10
   6   4  -5  659.33   28.60
   6   4  -5  705.53   28.90
   6   4  -5  635.24   26.90
   5  -4  -5  300.17   16.00
  -5  -4   5  267.47   14.30
   5   4  -5  273.47   13.30
   5   4  -5  283.97   16.10
   5   4  -5  294.07   15.40
  -5   4   5  296.47   15.10
   5   4  -5  285.17   17.40
  -4  -4   5 1401.56   49.30
   4  -4  -5 1360.56   49.99
  -4   4   5 1378.06   49.20
  -4   4   5 1377.86   49.99
   4   4  -5 1339.67   46.50
   4   4  -5 1382.76   49.10
  -3  -4   5  499.35   19.70
   3  -4  -5  486.45   20.30
  -3   4   5  511.85   20.00
   3   4  -5  496.15   19.50
   3   4  -5  512.95   18.70
  -3   4   5  518.85   20.50
   2  -4  -5  174.58    9.30
   2  -4  -5  190.08    9.90
  -2  -4   5  174.08    8.60
  -2   4   5  186.98    9.10
  -2   4   5  189.28    9.30
   2   4  -5  188.28    8.50
   2   4  -5  181.08    8.30
   2   4  -5  191.78    8.40
   1  -4  -5  773.72   28.80
  -1  -4   5  760.22   27.90
   1  -4  -5  762.92   29.60
  -1   4   5  777.72   28.80
   1   4  -5  805.72   27.70
   1   4  -5  769.42   28.00
  -1   4   5  800.42   28.70
   1   4  -5  788.32   28.30
   0  -4  -5   36.30    4.90
   0  -4   5   34.20    3.30
   0  -4  -5   35.10    3.80
   0   4  -5   37.90    3.30
   0   4  -5   40.30    2.90
   0   4  -5   35.60    3.70
   0   4   5   33.20    4.20
   0   4   5   36.00    3.70
  -1  -4  -5  636.74   27.70
   1  -4   5  739.43   25.40
  -1  -4  -5  734.13   26.70
   1   4   5  733.03   26.60
  -1   4  -5  702.33   26.90
   1   4   5  737.53   26.50
  -1   4  -5  734.03   26.20
  -2  -4  -5  177.88    8.90
   2  -4   5  175.58    7.20
  -2   4  -5  172.98   10.10
   2   4   5  163.68    8.70
   2   4   5  173.68    8.70
   2   4   5  193.38   10.10
  -2   4  -5  172.88    8.40
   2   4   5  176.58    8.50
  -3  -4  -5  498.35   20.10
  -3   4  -5  511.05   20.00
   3   4   5  508.15   19.60
   3   4   5  499.45   19.60
  -4  -4  -5 1363.26   48.10
  -4   4  -5 1319.17   48.00
   4   4   5 1281.47   47.10
  -5  -4  -5  302.07   14.70
   5  -4   5  287.07   16.20
   5  -4   5  280.07   17.50
   5   4   5  270.47   13.80
   5   4   5  274.97   22.10
   5   4   5  289.47   15.50
  -5   4  -5  296.37   14.90
   5   4   5  280.97   14.90
  -6  -4  -5  691.83   27.90
   6  -4   5  667.13   28.10
   6  -4   5  563.54   28.20
   6  -4   5  654.03   25.40
   6  -4   5  657.53   28.70
   6  -4   5  616.24   27.20
   6   4   5  675.23   29.20
   6   4   5  668.73   27.60
  -6   4  -5  626.14   26.30
   6   4   5  659.63   28.20
   6   4   5  683.63   27.50
   6   4   5  665.73   29.50
   6   4   5  657.93   30.70
   6   4   5  647.24   27.10
   6   4   5  680.13   27.90
  -6   4  -5  642.34   28.10
   7  -4   5    5.30    6.90
   7  -4   5   10.50    5.80
  -7  -4  -5    2.60    7.30
   7  -4   5    2.80    5.80
   7  -4   5    4.80    4.90
   7   4   5    8.10    5.50
  -7   4  -5    7.80    5.10
   7   4   5    5.00    4.90
   7   4   5   10.20    5.00
   7   4   5    4.40    5.60
   7   4   5   -7.10    7.80
   7   4   5    1.90    5.00
   8  -4   5  127.49   11.40
   8  -4   5  130.09    9.90
   8  -4   5  129.49    9.80
   8  -4   5  125.69   11.00
   8   4   5  135.89   10.80
   8   4   5  126.69   10.60
  -8   4  -5  106.89    9.00
   8   4   5  133.29   10.20
   8   4   5  125.89    9.00
   9  -4   5   14.40    3.70
   9  -4   5   17.70    3.90
   9  -4   5   23.60    4.40
   9   4   5   14.80    4.90
   9   4   5   14.30    3.60
  -9   4  -5   16.30    3.40
   9   4   5   20.80    3.80
   9  -5  -5   65.89    5.80
   9  -5  -5   70.69    5.90
   9   5  -5   67.19    6.30
  -9   5   5   53.49    5.80
   9   5  -5   68.09    5.90
   9   5  -5   58.29    5.40
   9   5  -5   57.39    7.00
   8  -5  -5   66.19    8.10
   8  -5  -5   64.39    9.70
   8  -5  -5   73.89    7.50
   8   5  -5   66.39    9.40
   8   5  -5   84.79    8.30
   8   5  -5   68.39    9.00
   8   5  -5   74.09    7.40
   8   5  -5   77.69    7.50
   8   5  -5   69.29    8.70
  -7  -5   5   10.30    9.20
   7  -5  -5    6.00   10.40
   7  -5  -5   -2.80   11.60
   7  -5  -5   14.40    5.40
   7  -5  -5    8.20    4.80
   7  -5  -5    6.80    7.10
   7   5  -5   18.70    6.30
   7   5  -5    7.20    6.00
   7   5  -5   27.90    6.30
   7   5  -5   17.50    6.60
   7   5  -5   14.30    5.30
   7   5  -5    9.50    4.60
   6  -5  -5 1165.98   43.70
  -6  -5   5 1089.49   44.60
   6  -5  -5 1054.79   44.70
   6  -5  -5 1163.58   43.90
   6   5  -5 1151.08   44.40
   6   5  -5 1174.48   45.30
   6   5  -5 1199.88   44.50
   6   5  -5 1172.68   45.10
   6   5  -5 1185.98   44.80
  -6   5   5 1145.69   46.00
   6   5  -5 1135.49   44.00
   6   5  -5 1145.79   43.30
   6   5  -5 1217.08   44.40
  -5  -5   5  204.28   12.50
   5  -5  -5  170.18   12.90
   5  -5  -5  197.78   13.50
   5   5  -5  208.68   11.50
   5   5  -5  210.68   16.30
  -5   5   5  209.58   13.20
   5   5  -5  206.78   13.10
  -5   5   5  185.98   13.50
   5   5  -5  190.48   15.90
   5   5  -5  201.88   15.50
   5   5  -5  226.08   14.50
   5   5  -5  212.18   13.60
   4  -5  -5   51.79    6.40
  -4  -5   5   58.39    7.10
   4   5  -5   54.79    3.60
   4   5  -5   55.99    3.00
   4   5  -5   59.69    5.70
  -4   5   5   47.10    6.40
  -4   5   5   51.89    7.40
  -3  -5   5  241.48   11.80
   3  -5  -5  240.38   12.30
  -3   5   5  248.98   12.00
  -3   5   5  253.17   12.60
   3   5  -5  252.17   11.40
   3   5  -5  250.37   10.40
  -2  -5   5 1678.23   57.69
   2  -5  -5 1615.64   58.49
   2   5  -5 1694.83   57.49
   2   5  -5 1671.93   57.39
   2   5  -5 1608.14   57.29
  -2   5   5 1666.63   58.19
  -2   5   5 1611.34   58.39
   1  -5  -5  368.16   15.80
   1  -5  -5  379.46   17.00
   1   5  -5  394.66   14.60
  -1   5   5  363.76   15.60
   1   5  -5  375.46   15.10
   1   5  -5  363.16   14.70
  -1   5   5  376.36   15.50
   0  -5  -5   52.29    7.20
   0  -5   5   59.79    4.50
   0  -5  -5   59.29    5.00
   0   5  -5   66.59    4.00
   0   5  -5   65.79    5.20
   0   5  -5   66.49    4.50
   0   5   5   63.69    5.00
   0   5   5   64.69    5.30
  -1  -5  -5  378.56   15.60
   1  -5   5  360.26   14.10
  -1   5  -5  360.86   15.80
   1   5   5  373.66   15.50
   1   5   5  375.26   15.60
  -1   5  -5  374.06   13.20
  -1   5  -5  371.56   14.90
  -2  -5  -5 1592.54   55.39
   2  -5   5 1528.75   53.29
   2   5   5 1548.45   55.29
  -2   5  -5 1641.94   55.09
   2   5   5 1512.85   54.99
   2   5   5 1550.04   54.99
  -3  -5  -5  249.18   12.10
  -3   5  -5  254.47   11.80
   3   5   5  244.08   11.60
  -4  -5  -5   57.69    6.60
  -4   5  -5   54.19    6.30
   4   5   5   53.19    4.40
   4   5   5   58.49    6.40
   5  -5   5  205.88   15.10
  -5  -5  -5  210.98   12.40
   5  -5   5  196.88   13.40
   5   5   5  204.28   14.20
  -5   5  -5  211.58   12.60
  -5   5  -5  162.98   11.90
   5   5   5  224.18   15.50
   5   5   5  193.58   13.30
   5   5   5  196.38   12.20
   5   5   5  198.88   14.10
   5   5   5  200.58   13.40
   6  -5   5 1072.59   42.30
   6  -5   5 1149.78   43.40
   6  -5   5 1121.49   43.80
   6   5   5 1143.89   42.60
   6   5   5 1135.49   44.00
  -6   5  -5 1107.79   43.80
   6   5   5 1073.39   42.50
  -6   5  -5 1076.29   41.00
   6   5   5 1144.99   42.60
   6   5   5 1127.79   43.40
   7  -5   5    6.00    5.60
   7  -5   5   15.40    6.10
   7  -5   5   11.20    5.00
   7   5   5    9.80    5.20
   7   5   5   10.00    5.60
   7   5   5   13.40    5.50
   7   5   5    5.00    4.60
  -7   5  -5   11.20    4.50
   8  -5   5   70.19    8.10
   8  -5   5   68.29    7.80
   8  -5   5   62.19    7.20
  -8   5  -5   64.19    7.10
   8   5   5   65.19    8.70
   8   5   5   68.39    8.50
   8   5   5   91.89    8.50
   9  -5   5   63.79    5.70
   9  -5   5   63.09    7.00
   9  -5   5   62.69    6.10
   9   5   5   52.19    5.70
   9   5   5   60.69    6.70
   9   5   5   58.79    6.10
  -9   5  -5   55.59    5.00
   9  -6  -5    5.90    2.90
   9  -6  -5   16.90    3.10
   9   6  -5   13.30    4.10
   9   6  -5   10.30    2.80
  -9   6   5   14.40    2.70
   9   6  -5    7.20    3.10
   8  -6  -5    0.30    3.40
   8  -6  -5    2.20    3.90
   8  -6  -5   -6.10    6.90
   8   6  -5   -0.60    3.30
   8   6  -5   -0.50    4.00
   8   6  -5    7.70    5.20
   8   6  -5    4.80    4.80
   8   6  -5    0.60    3.20
   7  -6  -5   -4.20    7.40
   7  -6  -5   -5.80    4.50
   7  -6  -5    6.40    4.40
   7   6  -5    3.40    4.50
   7   6  -5   -4.90    6.30
   7   6  -5    8.60    6.10
   7   6  -5   -4.00    4.10
   7   6  -5    4.40    5.30
  -6  -6   5  243.18   18.00
   6  -6  -5  250.77   13.90
   6  -6  -5  233.68   14.50
   6   6  -5  224.48   16.30
   6   6  -5  236.28   13.50
   6   6  -5  232.48   14.20
   6   6  -5  226.68   16.40
   6   6  -5  229.88   16.80
  -6   6   5  223.08   17.20
   6   6  -5  234.28   15.70
   5  -6  -5  418.86   20.60
  -5  -6   5  410.86   20.50
   5  -6  -5  439.56   20.30
   5   6  -5  415.46   20.30
  -5   6   5  459.75   21.40
   5   6  -5  431.46   23.60
  -5   6   5  496.75   22.10
   5   6  -5  459.85   22.90
   5   6  -5  456.65   19.90
   5   6  -5  450.85   21.00
  -4  -6   5  144.39    9.80
   4  -6  -5  119.39    9.20
   4   6  -5  114.39    8.20
  -4   6   5  129.39   11.40
  -4   6   5  114.99    9.20
   4   6  -5  119.29    5.20
   4   6  -5  116.99    5.60
  -3  -6   5  657.63   25.40
   3  -6  -5  635.04   26.10
  -3   6   5  635.64   25.90
   3   6  -5  650.43   24.90
   3   6  -5  643.54   23.90
  -3   6   5  638.44   25.50
   2  -6  -5  256.07   12.50
   2   6  -5  244.98   11.20
   2   6  -5  244.78   11.20
  -2   6   5  254.87   12.20
  -2   6   5  255.87   12.40
   2   6  -5  262.87   11.30
   1  -6  -5  864.41   32.20
   1   6  -5  809.72   31.30
  -1   6   5  878.21   32.00
   1   6  -5  855.31   30.60
  -1   6   5  847.52   31.90
   1   6  -5  835.62   30.70
   0  -6  -5  936.61   34.00
   0   6   5  943.01   34.00
   0   6  -5  850.91   32.00
   0   6  -5  924.81   33.90
   0   6  -5  895.61   32.90
   0   6   5  910.41   33.90
  -1  -6  -5  920.01   32.40
   1  -6   5  835.72   30.40
   1   6   5  852.71   32.10
  -1   6  -5  828.92   31.20
  -1   6  -5  832.62   32.40
   1   6   5  854.41   32.00
  -2  -6  -5  249.97   11.90
   2  -6   5  247.98   10.20
   2   6   5  231.78   11.60
   2   6   5  237.08   11.60
  -2   6  -5  229.28   13.10
   2   6   5  247.68   12.10
  -2   6  -5  250.57   11.60
  -3  -6  -5  603.14   24.50
  -3   6  -5  615.64   24.40
   3   6   5  617.54   24.30
  -4  -6  -5  120.19    9.10
   4   6   5  117.39    6.70
  -4   6  -5  129.19    8.90
   4   6   5  109.19    9.10
   5  -6   5  451.45   21.00
  -5  -6  -5  462.05   20.70
   5  -6   5  461.65   22.10
   5   6   5  433.56   20.60
   5   6   5  407.46   21.10
  -5   6  -5  437.66   20.50
   5   6   5  424.06   20.20
   5   6   5  443.66   20.50
  -5   6  -5  430.16   18.80
   5   6   5  426.26   22.30
   6  -6   5  214.68   14.20
  -6  -6  -5  209.98   16.00
   6  -6   5  233.58   14.70
   6  -6   5  223.08   15.40
   6   6   5  227.18   13.80
  -6   6  -5  217.98   15.70
   6   6   5  226.68   13.60
  -6   6  -5  215.48   12.00
   6   6   5  214.18   16.60
   6   6   5  241.28   15.30
   6   6   5  234.18   15.30
   7  -6   5    4.30    4.30
   7  -6   5   -2.60    5.20
   7  -6   5    1.10    3.90
   7  -6   5   -3.60    5.30
   7   6   5   -1.40    5.10
   7   6   5   -5.80    5.00
  -7   6  -5   -0.80    3.70
   7   6   5    7.00    4.80
   8  -6   5    2.80    4.40
   8  -6   5   -0.70    3.40
   8  -6   5    5.70    4.70
  -8   6  -5    0.50    4.80
   8   6   5    4.90    3.90
   8   6   5    2.90    3.90
  -8   6  -5    4.20    3.00
   8   6   5    2.80    4.00
   9  -6   5   17.70    3.20
   9  -6   5   17.70    4.60
   9  -6   5    9.10    5.30
   9   6   5   11.10    3.70
   9   6   5   12.20    3.20
  -9   6  -5    8.90    2.40
   8  -7  -5   70.39    7.40
   8  -7  -5   71.89    6.60
   8   7  -5   74.89    7.70
   8   7  -5   59.09    8.90
  -8   7   5   74.59    6.20
   8   7  -5   77.09    6.40
   8   7  -5   66.79    6.40
   7  -7  -5   25.70    5.40
   7  -7  -5   19.40    4.70
   7   7  -5   20.30    4.60
   7   7  -5   26.10    6.00
   7   7  -5   20.90    6.90
   7   7  -5   17.80    4.80
   6  -7  -5   56.39    6.80
   6  -7  -5   56.89    7.20
   6   7  -5   46.40    6.40
   6   7  -5   61.39    8.90
   6   7  -5   49.80    7.90
   6   7  -5   56.29    9.00
   5  -7  -5  103.89   10.40
   5  -7  -5  102.29   11.20
  -5  -7   5   94.99   12.10
   5   7  -5  107.49   13.70
   5   7  -5  103.69    9.90
   5   7  -5   93.59   12.20
   5   7  -5  116.29   10.50
  -5   7   5  111.79   12.50
   5   7  -5   96.29   10.80
  -5   7   5  121.59   13.70
   4  -7  -5   62.29    7.90
  -4  -7   5   59.79    8.70
  -4   7   5   47.90    7.40
  -4   7   5   54.39    8.80
   4   7  -5   55.39    7.80
   4   7  -5   50.19    9.50
   4   7  -5   55.69    4.20
   4   7  -5   48.50    7.70
   4   7  -5   65.59    7.10
   4   7  -5   58.99    3.40
  -3  -7   5   82.89    8.20
   3  -7  -5   67.39    7.40
  -3   7   5   69.69    8.40
  -3   7   5   64.09    7.50
   3   7  -5   78.69    5.30
  -3   7   5   72.79    8.10
   3   7  -5   78.19    6.70
   2  -7  -5   48.70    6.00
   2   7  -5   47.80    5.30
   2   7  -5   52.89    4.80
  -2   7   5   47.50    6.00
  -2   7   5   57.39    6.80
   2   7  -5   53.49    5.50
  -2   7   5   49.30    6.50
   1  -7  -5  684.83   26.70
  -1   7   5  690.03   26.60
   1   7  -5  682.43   24.80
   1   7  -5  657.73   24.90
  -1   7   5  608.54   24.60
   1   7  -5  673.83   25.90
  -1   7   5  652.63   26.30
   0  -7  -5 1819.32   61.79
   0   7  -5 1737.03   60.29
   0   7   5 1604.54   58.79
   0   7  -5 1727.43   59.39
   0   7   5 1673.93   61.39
   0   7  -5 1730.63   61.39
   0   7   5 1756.92   61.59
  -1  -7  -5  688.63   26.00
   1  -7   5  640.34   24.10
  -1   7  -5  651.33   24.80
   1   7   5  667.13   26.00
  -1   7  -5  593.14   24.30
  -1   7  -5  623.74   26.20
   1   7   5  658.23   25.70
  -2  -7  -5   42.50    5.80
  -2   7  -5   51.59    5.50
   2   7   5   58.99    6.20
   2   7   5   55.89    5.90
  -3  -7  -5   79.89    7.80
  -3   7  -5   70.49    6.90
   3   7   5   69.59    7.20
  -4  -7  -5   58.49    8.40
  -4   7  -5   59.99    7.20
   4   7   5   74.39    8.80
  -4   7  -5   55.59    7.40
   4   7   5   55.29    7.80
   4   7   5   49.40   13.20
   4   7   5   53.59    9.10
   4   7   5   56.19    5.50
   5  -7   5  117.79   13.80
   5  -7   5   98.99   13.10
   5  -7   5   90.29   10.80
  -5  -7  -5  126.09   12.10
  -5   7  -5  113.39   11.20
  -5   7  -5   99.89    8.20
   5   7   5  101.79   12.50
   5   7   5  123.19   11.30
   5   7   5  115.39   13.60
   5   7   5   90.69   10.90
   6  -7   5   46.50    7.80
   6  -7   5   40.30    7.20
   6  -7   5   63.49    9.40
  -6   7  -5   58.29    6.90
   6   7   5   54.69    7.30
   6   7   5   54.29    8.00
   6   7   5   52.29    7.70
   7  -7   5   17.90    5.80
   7  -7   5   26.10    5.80
   7  -7   5   21.50    4.80
   7  -7   5   27.90    4.20
  -7   7  -5   23.90    3.80
   7   7   5   27.00    5.80
   7   7   5   31.40    6.00
   7   7   5   26.50    4.90
   8  -7   5   63.09    8.50
   8  -7   5   66.19    7.50
   8  -7   5   71.89    7.00
  -8   7  -5   62.59    7.20
   8   7   5   69.59    7.30
   8   7   5   79.99    6.80
  -8   7  -5   69.69    5.60
   8  -8  -5   23.70    4.00
   8  -8  -5   39.40    5.00
   8   8  -5   33.60    4.70
  -8   8   5   29.40    3.50
   8   8  -5   27.40    4.60
   8   8  -5   36.10    5.10
   7  -8  -5   54.39    7.10
   7  -8  -5   51.89    6.10
   7   8  -5   44.90    5.70
   7   8  -5   58.39    7.00
   6  -8  -5  318.57   16.00
   6  -8  -5  296.57   16.50
   6   8  -5  328.07   17.60
   6   8  -5  308.37   15.70
   6   8  -5  325.07   16.50
  -5  -8   5  457.75   23.20
   5  -8  -5  457.15   21.30
   5  -8  -5  452.25   20.70
   5   8  -5  423.26   20.50
   5   8  -5  433.26   21.20
  -5   8   5  513.15   24.20
   5   8  -5  456.95   21.60
   5   8  -5  476.15   23.00
  -5   8   5  473.75   24.60
   4  -8  -5   88.29   11.30
  -4  -8   5  107.29   10.60
   4   8  -5  117.69   14.60
   4   8  -5  112.09    9.70
   4   8  -5   93.79   11.70
  -4   8   5  108.59   11.00
  -4   8   5   81.69   11.10
   4   8  -5   99.09   10.70
   3  -8  -5  158.68   10.90
  -3  -8   5  166.28   11.20
   3   8  -5  140.89   10.50
   3   8  -5  171.38    8.60
  -3   8   5  156.98   11.30
  -3   8   5  162.18   11.50
   3   8  -5  152.48    9.90
  -3   8   5  166.98   12.30
   3   8  -5  156.48   12.70
   2  -8  -5  450.65   20.20
   2   8  -5  441.46   18.40
   2   8  -5  426.36   18.10
  -2   8   5  440.26   20.10
   2   8  -5  446.46   18.50
  -2   8   5  456.65   20.00
  -2   8   5  427.46   18.90
   1  -8  -5  873.81   33.70
  -1   8   5  810.12   31.30
   1   8  -5  838.42   32.70
   1   8  -5  858.91   31.60
  -1   8   5  893.31   33.50
  -1   8   5  848.92   33.40
   1   8  -5  865.41   31.70
   0  -8  -5  263.27   13.40
   0   8   5  251.57   13.50
   0   8  -5  245.58   11.90
   0   8  -5  251.97   11.80
   0   8   5  252.97   13.00
   0   8  -5  258.27   13.20
   1  -8   5  879.41   32.10
  -1  -8  -5  898.51   34.00
  -1   8  -5  858.71   32.60
   1   8   5  871.41   33.70
  -1   8  -5  871.61   34.60
   1   8   5  834.22   33.40
  -2  -8  -5  461.85   20.10
   2   8   5  442.26   19.80
  -2   8  -5  420.56   19.00
   2   8   5  464.75   19.80
  -3  -8  -5  165.38   11.20
   3   8   5  154.58   10.90
   3   8   5  173.48   12.10
   3   8   5  160.48   12.50
  -3   8  -5  164.08    9.80
  -3   8  -5  154.58   10.60
  -4  -8  -5  104.49   11.20
  -4   8  -5   96.79    7.90
   4   8   5   87.49    9.90
   4   8   5   79.19   10.80
   4   8   5  104.89    9.90
   4   8   5   93.19   11.00
  -4   8  -5   88.39    9.70
   5  -8   5  480.25   22.80
   5  -8   5  475.85   22.00
   5   8   5  471.35   23.10
   5   8   5  465.95   21.70
  -5   8  -5  474.25   23.00
   5   8   5  442.66   22.70
  -5   8  -5  462.75   19.50
   6  -8   5  288.47   17.60
   6  -8   5  306.47   16.60
   6  -8   5  305.47   16.50
   6   8   5  305.07   17.60
  -6   8  -5  313.47   14.20
   6   8   5  306.67   16.10
   7  -8   5   59.69    6.90
   7  -8   5   60.69    7.20
   7  -8   5   36.00    6.60
   7  -8   5   49.40    6.00
  -7   8  -5   52.49    5.50
   7   8   5   58.49    8.80
   7   8   5   57.49    7.10
   8  -8   5   37.60    5.20
   8  -8   5   22.30    5.00
   8  -8   5   17.80    5.30
   8   8   5   24.00    3.80
  -8   8  -5   27.10    3.80
   8   8   5   27.70    4.20
  -8   8  -5   31.00    3.80
   8  -9  -5   81.59    7.00
   8  -9  -5   82.59    5.60
   8   9  -5   78.29    7.30
  -8   9   5   89.29    5.30
   8   9  -5   81.59    5.70
   8   9  -5   74.09    5.30
   7  -9  -5  211.78   11.30
   7  -9  -5  199.58   11.60
   7   9  -5  210.08   12.40
   7   9  -5  223.28   11.20
   7   9  -5  206.98   11.20
  -7   9   5  217.88   10.30
   6  -9  -5  138.19   11.20
   6  -9  -5  155.58   10.50
   6   9  -5  143.59   10.60
   6   9  -5  159.18   10.90
   6   9  -5  154.58   12.50
   5  -9  -5    9.10    5.10
   5  -9  -5    2.70    5.80
   5   9  -5    8.60    7.60
   5   9  -5    5.70    5.30
   5   9  -5   12.50    5.40
  -5   9   5   18.40   12.20
  -4  -9   5   76.49   12.00
   4  -9  -5   61.59    8.10
  -4  -9   5   53.19    6.90
   4   9  -5   77.89    9.60
   4   9  -5   70.09   10.70
  -4   9   5   85.39   12.60
  -4   9   5   93.19   11.40
   4   9  -5   65.19    9.80
   4   9  -5   71.89   11.00
  -3  -9   5  121.79   10.40
  -3  -9   5  142.89   12.10
   3  -9  -5  146.49   12.50
   3  -9  -5  147.99   10.90
  -3  -9   5  145.19   11.80
  -3   9   5  132.89   11.50
  -3   9   5  128.39   12.10
   3   9  -5  132.69    8.00
   3   9  -5  109.69   11.50
   3   9  -5  115.79    9.30
   3   9  -5  152.78   17.40
   3   9  -5  102.69   10.00
   2  -9  -5  705.33   28.90
  -2  -9   5  657.53   27.60
  -2  -9   5  667.43   26.40
   2  -9  -5  632.44   27.80
  -2   9   5  739.73   28.70
   2   9  -5  715.83   27.10
   2   9  -5  644.24   26.90
  -2   9   5  686.63   27.40
   2   9  -5  718.93   26.90
  -2   9   5  597.44   30.90
  -1  -9   5  238.48   18.40
  -1  -9   5  201.48   11.90
   1  -9  -5  215.88   13.90
   1  -9  -5  222.78   13.00
   1  -9  -5  213.98   13.30
   1   9  -5  219.98   11.70
   1   9  -5  224.08   12.20
   1   9  -5  212.18   12.80
   1   9  -5  208.88   11.50
  -1   9   5  224.38   13.10
   0  -9  -5   24.60    9.60
   0  -9   5   12.60    5.30
   0  -9  -5   14.60    4.50
   0  -9  -5   17.70    7.40
   0   9  -5    8.50    5.00
   0   9  -5    5.00    9.60
   0   9  -5   14.90    3.90
   0   9  -5   19.60    4.40
   0   9   5   15.70    4.50
   1  -9   5  214.58   12.30
  -1  -9  -5  239.08   19.20
  -1  -9  -5  229.18   12.90
   1  -9   5  204.38   12.80
   1  -9   5  222.38   11.20
  -1  -9  -5  216.68   12.30
  -1   9  -5  204.18   11.70
   1   9   5  210.78   14.30
   1   9   5  214.08   12.40
   1   9   5  212.78   12.50
  -1   9  -5  218.58   14.40
   2  -9   5  686.03   26.10
  -2  -9  -5  699.53   27.60
   2  -9   5  698.33   27.80
  -2  -9  -5  735.53   28.90
  -2  -9  -5  720.33   29.50
  -2   9  -5  683.43   26.10
   2   9   5  693.33   28.60
   2   9   5  671.93   28.30
  -2   9  -5  666.23   27.70
  -2   9  -5  643.54   29.40
  -3  -9  -5  119.19   13.90
  -3  -9  -5  117.79   11.10
  -3  -9  -5  137.79   11.70
   3  -9   5  130.69   11.30
   3   9   5  116.49   11.20
  -3   9  -5  110.89    8.30
   3   9   5  108.69   10.60
   3   9   5  128.99   12.00
  -3   9  -5  123.79   10.30
  -3   9  -5  123.79   15.70
  -4  -9  -5   66.29    9.90
  -4  -9  -5   77.29   10.70
  -4  -9  -5   72.69    9.90
   4   9   5   57.39    8.60
  -4   9  -5   68.59   10.20
  -4   9  -5   73.59    7.00
   4   9   5   61.49   10.10
   4   9   5   72.49   10.70
   4   9   5   66.09    9.00
   4   9   5   58.09    6.00
   5  -9   5    7.60    5.10
   5  -9   5    9.40    6.70
   5  -9   5    4.00    7.20
  -5  -9  -5   -0.50    6.30
   5   9   5   10.70    6.90
  -5   9  -5   10.40    3.70
   5   9   5    5.90    4.90
   6  -9   5  136.69   12.40
   6  -9   5  135.19   12.70
   6  -9   5  163.78   11.40
  -6   9  -5  149.09    8.80
   6   9   5  150.58   10.60
   6   9   5  146.39   12.10
   7  -9   5  210.28    9.50
   7  -9   5  214.38   11.70
   7  -9   5  201.38   13.20
   7  -9   5  198.88   12.00
   7   9   5  205.78   11.00
  -7   9  -5  207.18    9.90
   8  -9   5   80.19    5.80
  -8   9  -5   85.59    4.90
  -8   9  -5   68.79    5.60
   8   9   5   82.19    5.70
   7 -10  -5   27.60    4.00
   7 -10  -5   13.60    4.90
   7  10  -5   24.30    4.00
   7  10  -5   20.90    3.90
  -7  10   5   18.50    3.00
   7  10  -5    3.10    6.00
   6 -10  -5  171.28   12.30
  -6 -10   5  173.88   11.20
   6 -10  -5  193.28   11.10
  -6  10   5  202.28   10.00
   6  10  -5  201.08   11.50
   6  10  -5  199.48   11.10
   5 -10  -5  240.98   13.50
  -5 -10   5  227.48   12.60
   5 -10  -5  235.48   14.50
  -5  10   5  259.47   12.40
   5  10  -5  251.07   14.00
   5  10  -5  220.58   13.30
  -4 -10   5   44.30    5.70
   4 -10  -5   44.10    7.20
  -4  10   5   38.00    9.10
   4  10  -5   39.10    7.10
  -4  10   5   39.80    5.10
   4  10  -5   41.30    6.80
  -3 -10   5  192.78   12.80
   3 -10  -5  205.18   13.20
  -3 -10   5  203.98   15.50
   3 -10  -5  202.88   13.60
  -3 -10   5  176.48   11.10
   3  10  -5  196.88   10.40
   3  10  -5  189.38   10.80
  -3  10   5  194.28   10.90
  -3  10   5  202.78   18.50
  -3  10   5  144.59   23.80
   3  10  -5  173.88   13.60
   3  10  -5  195.58   13.70
  -3  10   5  192.18   14.10
   2 -10  -5  930.81   35.80
   2 -10  -5  823.02   31.50
  -2 -10   5  882.11   32.50
   2 -10  -5  817.32   33.60
  -2 -10   5  847.22   33.40
  -2  10   5  821.02   31.90
   2  10  -5  880.21   33.40
  -2  10   5  921.91   35.70
   2  10  -5  882.21   32.90
  -2  10   5  786.72   36.20
   2  10  -5  885.71   34.80
   2  10  -5  843.72   33.70
   1 -10  -5 1013.90   37.40
  -1 -10   5 1033.90   37.70
   1 -10  -5 1028.60   39.40
   1 -10  -5 1028.20   40.60
  -1 -10   5 1046.20   38.80
   1  10  -5 1036.60   38.80
   1  10  -5 1016.50   39.60
   1  10  -5  990.30   38.70
  -1  10   5 1024.20   41.20
  -1  10   5 1045.10   40.70
   0 -10   5    6.70    4.00
   0 -10   5   -0.50    4.80
   0 -10  -5    5.90    4.10
   0 -10  -5   13.70    4.80
   0 -10  -5   -0.20    5.50
   0  10   5    6.00    5.00
   0  10   5    7.70    6.70
   0  10   5    3.80    5.90
   0  10  -5   12.20    6.20
   0  10  -5    2.30    5.40
   0  10  -5    2.00    5.30
   1 -10   5 1042.90   37.80
   1 -10   5 1016.70   39.20
  -1 -10  -5 1087.19   40.80
  -1 -10  -5 1041.20   38.80
  -1 -10  -5 1086.59   41.10
   1 -10   5 1049.89   39.30
  -1  10  -5 1019.90   40.20
   1  10   5 1039.50   40.80
  -1  10  -5  996.80   39.30
   1  10   5 1043.90   40.50
   1  10   5 1033.30   40.60
  -2 -10  -5  865.01   34.90
  -2 -10  -5  902.21   35.30
   2 -10   5  821.52   31.40
  -2 -10  -5  847.52   33.00
   2 -10   5  892.71   33.50
   2  10   5  864.31   35.30
   2  10   5  887.01   34.20
  -2  10  -5  813.22   31.40
  -2  10  -5  846.62   34.10
   2  10   5  900.01   35.40
  -2  10  -5  835.42   34.80
  -3 -10  -5  198.48   12.30
  -3 -10  -5  200.48   14.80
   3 -10   5  201.28   12.60
  -3 -10  -5  208.98   15.90
  -3  10  -5  202.78   10.60
  -3  10  -5  188.98   13.60
   3  10   5  198.38   14.50
  -3  10  -5  191.38   16.10
   3  10   5  197.98   14.10
   3  10   5  196.68   12.20
  -4 -10  -5   37.70    8.10
  -4 -10  -5   39.30    6.00
   4  10   5   27.60    6.30
  -4  10  -5   33.60    4.50
   4  10   5   38.80    5.30
   5 -10   5  245.38   16.00
   5 -10   5  268.37   14.40
  -5 -10  -5  240.18   13.60
  -5  10  -5  236.98   11.80
   5  10   5  229.78   13.80
  -6 -10  -5  202.48   11.80
   6 -10   5  209.28   12.20
   6 -10   5  190.48   13.90
  -6  10  -5  179.18    9.60
   6  10   5  201.68   11.40
   7 -10   5   19.50    2.90
  -7 -10  -5   26.10    4.70
   7 -10   5   13.30    3.60
   7  10   5   12.90    3.30
  -7  10  -5   21.30    2.80
   7 -11  -5   30.80    4.30
  -7  11   5   37.20    3.80
   7  11  -5   32.20    3.80
   7  11  -5   28.80    3.80
   6 -11  -5   69.49   10.00
  -6 -11   5   66.29    7.20
   6 -11  -5   76.19    6.80
  -6  11   5   78.79    5.90
   6  11  -5   72.79    7.60
   6  11  -5   72.99    6.90
   5 -11  -5   29.10    6.60
   5 -11  -5   26.50    4.90
  -5 -11   5   17.10    4.20
  -5  11   5   24.90    3.90
   5  11  -5   23.10    5.60
   5  11  -5   26.20    5.00
  -4 -11   5  352.56   16.90
  -4 -11   5  349.57   15.70
   4 -11  -5  330.27   18.40
  -4  11   5  364.56   15.60
   4  11  -5  355.46   17.60
  -4  11   5  366.36   21.70
  -3 -11   5   31.20    4.60
   3 -11  -5   45.60    6.60
   3 -11  -5   26.70    7.40
  -3 -11   5   30.20    5.90
   3  11  -5   51.19    7.10
  -3  11   5   35.70    8.60
   3  11  -5   40.80    5.40
  -3  11   5   25.70    4.70
  -3  11   5   26.70    7.90
   3  11  -5   37.70    4.90
  -2 -11   5  118.09   15.10
  -2 -11   5  113.79    8.60
   2 -11  -5  123.19   10.70
  -2 -11   5  114.49   10.50
   2 -11  -5  127.89   11.30
   2  11  -5  114.59    9.50
   2  11  -5  115.79    9.20
  -2  11   5   95.59   14.70
  -2  11   5  115.09   11.70
  -2  11   5  101.89    8.90
  -2  11   5  128.19   13.80
   2  11  -5  105.09   11.40
   1 -11  -5  431.06   20.00
   1 -11  -5  411.06   17.50
  -1 -11   5  414.76   17.90
   1 -11  -5  442.86   21.10
  -1 -11   5  414.76   19.20
  -1 -11   5  411.06   21.90
   1  11  -5  411.86   19.00
  -1  11   5  443.36   21.40
  -1  11   5  393.86   21.80
  -1  11   5  449.06   21.80
   1  11  -5  421.56   20.40
   0 -11  -5  334.87   17.80
   0 -11   5  317.97   14.40
   0 -11  -5  333.57   17.20
   0 -11   5  318.07   19.10
   0 -11   5  303.27   15.70
   0 -11  -5  323.17   14.60
   0  11  -5  321.17   16.40
   0  11   5  292.97   18.20
   0  11   5  315.17   17.00
   0  11   5  326.57   17.80
   0  11  -5  283.97   18.20
   1 -11   5  426.46   19.40
   1 -11   5  405.96   17.50
  -1 -11  -5  434.16   20.60
  -1 -11  -5  451.55   21.60
  -1 -11  -5  427.86   18.50
   1  11   5  438.96   20.50
  -1  11  -5  449.76   20.60
   1  11   5  410.36   22.00
  -1  11  -5  411.06   21.10
  -1  11  -5  409.66   24.20
  -2 -11  -5  120.79   11.30
  -2 -11  -5  103.69   13.50
   2 -11   5  109.89    9.80
   2 -11   5  113.69    9.00
  -2 -11  -5  106.39    9.00
  -2  11  -5  109.69   11.80
  -2  11  -5  114.09    8.70
   2  11   5  130.49   13.20
   2  11   5  122.99   11.60
   2  11   5  126.29   10.20
  -2  11  -5  107.99   13.30
  -3 -11  -5   23.90    6.50
   3 -11   5   32.90    6.00
  -3 -11  -5   35.60    5.60
  -3  11  -5   34.20    4.40
   3  11   5   35.00    6.60
  -3  11  -5   41.70    7.80
   3  11   5   41.70    5.70
  -4 -11  -5  357.86   16.40
  -4 -11  -5  349.77   18.10
   4  11   5  327.77   14.70
  -4  11  -5  356.86   14.90
   4  11   5  355.66   17.70
   5 -11   5   23.40    6.80
  -5 -11  -5   26.20    4.80
   5 -11   5   29.60    5.30
  -5 -11  -5   14.90   10.20
   5  11   5   20.90    5.00
  -5  11  -5   21.70    3.40
  -6 -11  -5   67.59    6.90
   6 -11   5   68.69    7.20
  -6  11  -5   81.09    5.50
   6  11   5   68.09    6.50
   7 -11   5   19.50    3.30
   7  11   5   30.90    4.10
  -7  11  -5   26.10    3.30
  -6 -12   5   16.40    3.20
   6 -12  -5   22.80    3.60
   6  12  -5   24.90    3.90
   6  12  -5    9.30    5.70
  -6  12   5   18.70    2.60
   5 -12  -5   21.90    4.20
  -5 -12   5   16.20    3.50
  -5  12   5   27.00    3.50
   5  12  -5   16.80    6.80
   5  12  -5   27.60    4.80
  -4 -12   5   32.10    4.20
  -4 -12   5   31.00    5.30
   4  12  -5   27.80    5.30
  -4  12   5   29.00    4.10
  -4  12   5   24.60    9.20
  -3 -12   5   73.09    7.10
   3 -12  -5   83.39    9.20
  -3 -12   5   72.49    8.70
   3  12  -5   82.89    9.60
  -3  12   5   68.59    7.10
   3  12  -5   76.79    6.90
   2 -12  -5   11.50    4.90
  -2 -12   5    7.60    4.60
  -2 -12   5    9.80    3.60
   2  12  -5   17.30    4.20
  -2  12   5   12.00    6.60
   2  12  -5   14.10    5.70
   2  12  -5   13.70    6.20
   1 -12  -5  127.69   10.20
   1 -12  -5  117.49   12.10
  -1 -12   5  133.09   10.00
   1 -12  -5  123.99    8.40
  -1 -12   5  116.69    8.40
   1  12  -5  127.69    9.60
  -1  12   5  130.19   12.10
   1  12  -5  129.69   11.60
   0 -12   5  722.83   27.70
   0 -12  -5  769.52   30.20
   0 -12  -5  747.73   28.00
   0 -12  -5  659.63   31.10
   0 -12   5  775.42   29.50
   0  12  -5  721.23   29.50
   0  12  -5  716.13   32.40
   0  12   5  744.83   30.80
   1 -12   5  123.59    9.80
  -1 -12  -5  113.29    8.40
  -1 -12  -5  134.69   11.20
  -1 -12  -5  102.59   12.90
   1 -12   5  115.99    8.10
  -1  12  -5  118.39   10.60
  -1  12  -5  113.79   19.50
   1  12   5  123.99   12.10
   1  12   5  118.99   10.20
  -2 -12  -5   16.80    5.40
   2 -12   5   13.90    4.50
  -2 -12  -5    9.70    4.00
   2  12   5    8.70    5.80
   2  12   5    9.60    4.50
  -2  12  -5    9.90    5.40
   3 -12   5   88.69    8.60
  -3 -12  -5   84.09    7.90
  -3 -12  -5   85.29    9.70
  -3  12  -5   71.49   10.90
   3  12   5   74.39    7.60
   3  12   5   65.69    9.20
  -4 -12  -5   18.50    5.70
   4 -12   5   38.20    7.50
  -4 -12  -5   38.20    4.70
   4  12   5   21.50    5.00
  -4  12  -5   27.60    7.80
  -4  12  -5   28.60    3.60
  -5 -12  -5   23.50    4.00
   5 -12   5   23.80    4.50
  -5 -12  -5   13.30    6.10
   5  12   5   33.90    4.70
  -5  12  -5   24.90    3.20
   6 -12   5   20.80    3.10
  -6 -12  -5   14.70    3.10
   6 -12   5   23.30    3.80
  -6  12  -5   14.40    2.40
   6  12   5   15.80    3.10
  -5 -13   5    3.20    2.40
   5 -13  -5    2.70    2.80
  -5  13   5   -0.60    5.90
   5  13  -5    1.10    3.20
   4 -13  -5  149.69    8.80
  -4 -13   5  130.29    8.90
  -4 -13   5  148.69    8.00
  -4  13   5  134.19   12.90
   4  13  -5  125.89    9.40
  -3 -13   5   55.39    7.10
  -3 -13   5   46.80    5.60
   3 -13  -5   38.50    5.50
   3  13  -5   39.90    6.10
  -3  13   5   59.49    8.10
  -2 -13   5  114.99    7.50
   2 -13  -5   85.59    8.80
  -2 -13   5  108.59    8.90
  -2  13   5  101.79   11.50
   2  13  -5  105.69   10.00
   2  13  -5   99.09    7.60
  -1 -13   5  103.39    8.90
   1 -13  -5  107.79    7.60
  -1 -13   5  106.99    7.40
   1 -13  -5  110.99    9.30
   1  13  -5  107.79    8.60
   1  13  -5  117.79   10.60
  -1  13   5   97.49   10.30
   0 -13   5   -0.30    2.90
   0 -13  -5    9.00    8.50
   0 -13  -5    3.80    4.30
   0 -13   5   -0.10    3.70
   0 -13  -5    2.50    3.10
   0  13   5    4.00    4.60
   0  13   5   -1.10    5.50
   0  13  -5   -1.60    3.80
   1 -13   5  103.69    7.40
  -1 -13  -5  110.79    7.90
   1 -13   5  105.69    8.80
  -1 -13  -5  119.09    9.80
   1  13   5  107.29   10.60
  -1  13  -5  121.59    9.60
   1  13   5  102.19    9.30
   2 -13   5  110.39    8.60
  -2 -13  -5  104.09    7.70
  -2 -13  -5  100.39    9.40
   2  13   5  102.69    8.50
   2  13   5  106.59   10.00
  -2  13  -5   95.99    9.70
   3 -13   5   44.90    5.50
  -3 -13  -5   50.39    6.10
  -3 -13  -5   50.19    6.00
   3  13   5   31.20    5.40
   3  13   5   37.60    5.80
  -3  13  -5   60.49    7.20
  -4 -13  -5  135.69    8.10
  -4 -13  -5  139.29    9.60
  -4  13  -5  117.69   12.00
   4  13   5  138.89    9.00
   5 -13   5    3.30    3.00
  -5 -13  -5   10.20    7.30
  -5 -13  -5    4.10    2.60
   5  13   5    1.10    3.00
  -4 -14   5   75.69    5.00
  -4 -14   5   58.29    6.40
   4 -14  -5   63.79    5.70
   4  14  -5   67.59    6.50
  -4  14   5   71.79   10.10
  -3 -14   5   37.10    4.40
  -3 -14   5   27.10    4.10
   3  14  -5   32.20    4.90
  -3  14   5   49.70    6.80
  -3  14   5   39.90    6.00
  -2 -14   5   24.80    3.30
  -2 -14   5   24.60    4.10
   2 -14  -5   22.10    4.20
  -2  14   5   18.90    5.00
  -2  14   5   26.00    6.00
   2  14  -5   23.80    3.50
   2  14  -5   27.40    5.40
   1 -14  -5   16.30    4.10
  -1 -14   5   10.40    2.80
  -1 -14   5   11.10    3.70
   1  14  -5    5.00    4.90
  -1  14   5   11.70    5.30
  -1  14   5   18.10    5.00
   1  14  -5    9.00    3.30
   0 -14   5   -4.80    2.50
   0 -14   5   -1.00    3.20
   0 -14  -5    1.90    2.80
   0 -14  -5   -2.70    3.40
   0  14  -5   -1.60    3.20
   0  14   5   -1.60    4.70
   0  14  -5   -4.10    4.70
   0  14   5   -0.20    3.80
   1 -14   5   11.20    3.50
  -1 -14  -5   11.00    3.00
  -1 -14  -5   14.40    4.10
   1  14   5   17.90    5.00
   1  14   5   13.30    3.80
  -1  14  -5   14.50    4.10
  -2 -14  -5   21.40    3.30
  -2 -14  -5   26.70    4.50
   2 -14   5   21.70    4.10
   2  14   5   17.80    4.60
   2  14   5   23.70    3.90
  -2  14  -5   17.10    4.50
  -3 -14  -5   30.20    3.70
  -3 -14  -5   45.10    6.60
   3  14   5   46.20    6.00
  -3  14  -5   45.60    5.80
   3  14   5   36.90    5.00
  -4 -14  -5   67.99    5.20
  -4 -14  -5   71.49    6.80
   4 -14   5   78.59    6.50
   4  14   5   71.59    6.20
  -4  14  -5   53.39    7.80
  -3 -15   5   37.00    3.60
   3 -15  -5   25.10    3.40
  -3 -15   5   31.60    4.70
   3  15  -5   31.30    4.30
  -2 -15   5    2.30    2.70
   2 -15  -5    0.70    3.20
  -2 -15   5   -1.40    2.00
   2  15  -5    1.10    3.90
  -2  15   5    4.00    3.60
  -2  15   5   -1.10    5.80
   1 -15  -5   20.60    3.50
  -1 -15   5   24.10    3.70
  -1 -15   5   20.00    2.80
  -1  15   5   18.70    5.00
   1  15  -5   21.20    3.20
  -1  15   5   24.30    4.30
   1  15  -5   24.00    4.80
   0 -15   5    0.80    2.70
   0 -15  -5    3.00    2.90
   0 -15   5    4.80    2.90
   0 -15  -5    1.40    3.00
   0  15  -5    4.80    2.90
   0  15   5    2.90    4.30
   0  15   5    4.30    3.10
   0  15  -5    1.70    4.40
  -1 -15  -5   18.50    3.50
  -1 -15  -5   18.40    2.70
   1 -15   5   22.50    3.60
  -1  15  -5   22.90    3.90
   1  15   5   13.00    4.30
   1  15   5   13.80    3.30
  -1  15  -5   21.80    4.90
  -2 -15  -5   -1.60    2.80
  -2 -15  -5    3.40    2.10
   2  15   5    3.00    3.30
   2  15   5    1.70    2.60
  -2  15  -5    2.50    3.10
  -3 -15  -5   24.20    3.60
  -3 -15  -5   31.80    3.50
  -3  15  -5   29.00    3.70
   3  15   5   23.60    3.70
  -3  15  -5   17.40    3.80
   0 -16  -5   -1.70    2.30
   0 -16   5    1.00    2.40
   0  16   5   -1.20    2.60
   0  16  -5    3.20    2.20
   0  16  -5   -1.00    4.10
   9   0  -6   66.09    7.10
   9   0  -6   71.59    6.90
   9   0  -6   70.39    6.50
   9   0  -6   66.39    7.40
   8   0  -6   53.69    7.70
   8   0  -6   58.79    7.50
   8   0  -6   67.79    9.30
   8   0  -6   59.19    8.50
   7   0  -6  137.69   11.70
   7   0  -6  163.18   13.20
   7   0  -6  161.68   13.10
   7   0  -6  162.38   12.50
   7   0  -6  152.28   13.30
   6   0  -6   17.40    5.90
   6   0  -6   10.50    6.90
   6   0  -6   17.50    5.90
   6   0  -6   14.60    6.40
  -6   0   6   24.20    6.50
   6   0  -6   18.10    7.50
   6   0  -6   29.40    7.70
  -5   0   6  502.15   21.50
  -5   0   6  518.45   21.50
   4   0  -6  111.29    6.10
  -4   0   6  106.09    7.20
  -4   0   6  114.99    7.70
   3   0  -6    2.90    1.80
   3   0  -6   -1.60    2.60
  -3   0   6    0.80    2.00
  -3   0   6    3.20    2.30
   2   0  -6  183.48    8.20
   2   0  -6  162.88    8.00
  -2   0   6  168.08    8.00
   1   0  -6  433.66   16.60
  -1   0   6  419.46   16.50
   1   0  -6  405.36   16.30
  -1   0   6  449.56   16.60
   1   0  -6  477.95   17.10
   0   0  -6 2343.47   80.19
   0   0  -6 2206.08   79.39
   0   0  -6 2399.66   79.59
   0   0   6 2310.57   79.49
   0   0   6 2418.76   79.69
  -1   0  -6  421.86   15.30
   1   0   6  404.96   15.30
   1   0   6  393.26   15.20
   2   0   6  166.28    7.60
  -2   0  -6  168.98    7.70
   2   0   6  188.78    7.00
  -3   0  -6    3.10    1.80
   3   0   6    4.60    1.70
   3   0   6   -2.30    2.10
  -4   0  -6  102.19    6.60
  -5   0  -6  448.76   18.80
   6   0   6   14.30    6.10
   6   0   6   20.10    6.60
   6   0   6   20.50    6.80
   6   0   6   10.00    6.30
   7   0   6  138.99   11.90
   7   0   6  144.59   11.60
   7   0   6  159.38   12.90
   7   0   6  149.79   12.10
   8   0   6   60.99    7.90
   8   0   6   60.79    8.80
   8   0   6   44.80    6.10
   8   0   6   64.59    8.50
   9   0   6   68.29    6.50
   9   0   6   59.09    6.30
   9   0   6   58.19    7.30
   9  -1  -6   55.79    6.20
   9  -1  -6   50.79    5.30
   9  -1  -6   46.30    6.30
   9  -1  -6   45.00    6.20
   9   1  -6   36.10    4.60
   9   1  -6   46.90    6.40
   9   1  -6   41.40    6.70
   9   1  -6   40.20    5.00
   9   1  -6   41.70    6.10
   8  -1  -6  107.19   10.40
   8  -1  -6   93.39    9.90
   8  -1  -6  104.99   10.70
   8  -1  -6  104.29    9.90
   8  -1  -6   99.09    9.40
   8   1  -6  101.99    9.20
   8   1  -6   97.39   10.10
   8   1  -6  108.09    9.70
   8   1  -6   85.89    9.80
   8   1  -6   97.59   10.00
   7  -1  -6   12.00    6.00
  -7  -1   6   16.30    9.80
   7  -1  -6   12.90    6.50
   7  -1  -6   10.40    5.60
   7  -1  -6   16.20    5.40
   7  -1  -6    0.60    6.00
   7   1  -6    8.00    6.10
   7   1  -6   12.20    5.30
   7   1  -6   18.60    6.80
   7   1  -6    6.10   10.80
   7   1  -6    6.80    5.70
   7   1  -6   20.50    6.50
   6  -1  -6    2.80    6.90
   6  -1  -6    5.30    7.00
  -6  -1   6   -3.00    5.60
   6  -1  -6    4.80    6.90
   6  -1  -6   -0.60    6.00
   6  -1  -6    3.10    5.70
  -6  -1   6    6.50    8.00
   6   1  -6    2.70    6.30
   6   1  -6   11.10    6.80
   6   1  -6    1.40    7.80
  -6   1   6    7.10    6.30
   6   1  -6   12.50    9.40
   6   1  -6    3.20    5.90
   6   1  -6    3.40    6.00
   6   1  -6   -9.50    4.90
  -5  -1   6  513.75   21.60
  -5  -1   6  535.25   21.80
  -5   1   6  476.55   21.40
  -5   1   6  527.25   22.00
   4  -1  -6  561.74   21.50
  -4  -1   6  554.54   21.90
   4   1  -6  557.84   20.60
   4   1  -6  554.84   21.60
  -4   1   6  546.25   21.90
  -4   1   6  561.64   22.20
  -3  -1   6 1837.12   64.69
   3  -1  -6 1814.42   64.49
   3  -1  -6 1884.31   64.89
   3   1  -6 1884.01   64.39
  -3   1   6 1880.11   64.89
   3   1  -6 1889.41   64.59
  -3   1   6 1848.12   64.99
   2  -1  -6 1061.19   39.20
   2  -1  -6 1110.09   39.70
  -2  -1   6 1082.49   39.20
  -2   1   6 1084.39   39.50
  -2   1   6 1075.79   39.40
   2   1  -6 1150.28   39.60
   2   1  -6 1181.28   39.10
   2   1  -6 1144.59   39.30
   1  -1  -6 2536.85   86.79
   1  -1  -6 2425.46   86.09
   1  -1  -6 2606.54   86.29
  -1  -1   6 2442.16   85.99
  -1   1   6 2472.55   86.19
   1   1  -6 2585.84   86.39
   1   1  -6 2608.24   86.29
  -1   1   6 2539.95   86.29
   0  -1  -6 1124.99   40.10
   0  -1  -6 1162.08   39.90
   0  -1  -6 1150.48   40.70
   0  -1   6 1176.58   39.90
   0   1  -6 1124.59   40.40
   0   1   6 1134.09   40.10
   0   1  -6 1092.89   39.60
   0   1   6 1120.99   40.00
   0   1  -6 1204.88   40.10
  -1  -1  -6 2375.86   82.79
   1  -1   6 2492.05   82.29
  -1  -1  -6 2355.06   83.39
   1  -1   6 2382.56   82.09
  -1  -1  -6 2550.84   82.39
   1   1   6 2442.86   82.69
   1   1   6 2397.16   82.49
  -1   1  -6 2496.55   82.59
  -1   1  -6 2321.27   83.29
  -2  -1  -6 1070.09   37.50
   2  -1   6 1070.19   37.30
   2   1   6 1099.79   37.90
   2   1   6 1075.19   37.30
  -2   1  -6 1062.09   37.80
   3  -1   6 1746.73   60.79
  -3  -1  -6 1770.52   61.59
  -3   1  -6 1867.11   62.29
   3   1   6 1786.02   61.69
   3   1   6 1790.02   62.79
   3   1   6 1800.62   61.19
  -4  -1  -6  524.75   20.20
  -4   1  -6  544.75   21.00
  -5  -1  -6  421.26   19.10
  -5   1  -6  528.55   20.30
   6  -1   6    0.30    6.30
   6  -1   6  -13.60    6.20
   6  -1   6    0.50    5.50
   6  -1   6    1.20    6.10
   6   1   6   12.30    5.60
  -6   1  -6    3.40    6.10
   6   1   6   -4.00    5.50
   6   1   6    2.20    6.10
   6   1   6   -4.90    6.70
   7  -1   6   16.00    5.90
   7  -1   6   14.40    6.00
   7  -1   6   20.60    5.70
   7  -1   6   16.20    5.70
   7   1   6   17.50    5.60
   7   1   6   11.10    5.50
   7   1   6    3.50    5.60
   7   1   6    9.20    5.40
   8  -1   6   87.79    9.20
   8  -1   6   87.59    9.50
   8  -1   6  110.09   10.20
  -8  -1  -6   86.29   12.00
   8  -1   6   90.69    9.10
   8   1   6   90.49    8.60
   8   1   6   98.39    9.30
   8   1   6   98.59   10.10
   9  -1   6   50.29    6.30
   9  -1   6   42.80    4.80
   9  -1   6   50.09    6.80
   9   1   6   44.70    6.10
   9   1   6   47.00    5.80
   9   1   6   43.90    6.90
   9  -2  -6  109.59    8.20
   9  -2  -6  112.19    7.90
   9  -2  -6  103.79    9.90
   9  -2  -6  108.29    7.60
   9   2  -6  102.59    7.80
   9   2  -6  104.49    7.80
   9   2  -6   92.79    7.20
   9   2  -6   94.19    7.80
   9   2  -6  111.19    8.60
   8  -2  -6  262.87   13.90
   8  -2  -6  221.08   14.00
   8  -2  -6  247.48   14.50
   8  -2  -6  259.07   13.70
   8   2  -6  280.27   14.00
   8   2  -6  233.38   14.30
   8   2  -6  250.77   13.90
   8   2  -6  232.68   13.20
   8   2  -6  234.78   14.10
   7  -2  -6   34.60    7.30
   7  -2  -6   35.70    6.70
  -7  -2   6   47.30   10.00
   7  -2  -6   38.60    7.60
   7  -2  -6   35.80    6.70
   7  -2  -6   41.50    6.50
   7   2  -6   52.29    7.20
   7   2  -6   48.50    8.00
   7   2  -6   40.70    7.50
   7   2  -6   55.19    7.90
   7   2  -6   42.40    6.90
   7   2  -6   37.90    6.70
   6  -2  -6    0.10    7.50
  -6  -2   6   11.20    5.60
   6  -2  -6   11.70    7.60
   6  -2  -6   18.30    6.50
  -6  -2   6   15.50    8.00
   6  -2  -6    5.00    5.40
   6  -2  -6    3.80    6.60
   6   2  -6   12.70    8.40
  -6   2   6    9.40    7.10
   6   2  -6   15.50    6.70
   6   2  -6   12.70    7.20
   6   2  -6    8.70    7.90
   6   2  -6   22.90    7.30
   6   2  -6   21.40    6.40
   6   2  -6   11.20    5.30
  -5  -2   6   19.20    4.60
  -5   2   6   16.40    5.20
   5   2  -6   16.30    4.00
  -5   2   6   16.30    5.80
  -4  -2   6   91.69    6.90
  -4   2   6   89.39    6.90
   4   2  -6   88.09    4.90
   4   2  -6   92.19    6.30
  -4   2   6   89.89    7.20
   3  -2  -6  418.16   17.80
   3  -2  -6  466.85   18.20
  -3  -2   6  422.56   17.50
   3   2  -6  469.55   17.50
  -3   2   6  444.26   17.90
  -3   2   6  443.06   18.10
   3   2  -6  446.06   17.00
  -2  -2   6 1164.98   41.60
   2  -2  -6 1175.28   42.00
   2  -2  -6 1193.38   42.50
   2   2  -6 1181.08   41.90
   2   2  -6 1188.58   41.60
  -2   2   6 1166.48   42.00
   2   2  -6 1191.78   41.40
  -2   2   6 1195.78   42.20
  -1  -2   6 1374.56   48.60
   1  -2  -6 1421.76   49.70
   1  -2  -6 1375.16   49.00
  -1   2   6 1383.66   49.10
  -1   2   6 1363.06   49.00
   1   2  -6 1519.75   48.40
   1   2  -6 1414.56   48.90
   1   2  -6 1358.76   48.90
   0  -2   6   54.59    3.70
   0  -2  -6   49.30    5.00
   0  -2  -6   53.49    4.30
   0  -2  -6   57.59    3.70
   0   2   6   56.19    4.50
   0   2  -6   48.00    4.20
   0   2  -6   52.79    3.80
   0   2   6   54.59    4.10
  -1  -2  -6 1343.87   46.50
   1  -2   6 1401.16   46.60
  -1  -2  -6 1324.07   48.10
  -1  -2  -6 1335.57   47.30
  -1   2  -6 1401.16   47.10
   1   2   6 1361.66   47.30
  -1   2  -6 1316.17   47.70
   1   2   6 1318.37   47.00
  -2  -2  -6 1080.39   38.20
  -2  -2  -6 1096.39   39.40
   2  -2   6 1108.79   38.10
   2   2   6 1136.59   39.10
  -2   2  -6 1113.09   39.10
   2   2   6 1058.99   38.70
   2   2   6 1129.39   38.60
  -3  -2  -6  416.26   15.80
   3   2   6  426.06   16.30
  -3   2  -6  442.26   17.00
   3   2   6  405.86   17.30
   3   2   6  431.46   16.70
  -4  -2  -6   80.79    5.80
  -4   2  -6   91.19    6.60
   4   2   6   88.39    6.40
  -5   2  -6   17.20    4.60
   6  -2   6   14.10    6.90
   6  -2   6   11.10    5.50
   6  -2   6   -0.60    6.90
   6  -2   6    8.70    5.50
   6   2   6    7.80    5.70
   6   2   6    4.90    9.00
  -6   2  -6   -0.70    5.70
   6   2   6    4.00    5.80
   6   2   6   18.60    7.10
   6   2   6   12.90    5.40
   7  -2   6   41.80    6.80
   7  -2   6   42.10    6.70
  -7  -2  -6   28.00    6.40
   7  -2   6   40.50    6.30
   7  -2   6   57.39    8.10
   7   2   6   44.30    6.40
   7   2   6   27.90    5.70
   7   2   6   51.19    7.70
   7   2   6   32.40    6.20
  -8  -2  -6  208.98   16.80
   8  -2   6  253.37   14.20
   8  -2   6  236.58   13.20
   8  -2   6  242.48   13.50
   8  -2   6  239.48   13.30
   8   2   6  236.78   13.50
  -8   2  -6  216.58   13.40
   8   2   6  246.88   13.00
   8   2   6  244.58   14.10
   9  -2   6  113.49    7.50
   9  -2   6  110.69    7.80
   9  -2   6  108.59    8.30
   9   2   6   94.39    7.80
   9   2   6  108.29    7.40
   9   2   6  111.19    7.80
  -9   2  -6  104.19    7.90
   9  -3  -6    2.70    3.00
   9  -3  -6    4.10    3.60
   9  -3  -6    7.20    3.50
   9   3  -6    7.20    3.70
   9   3  -6    8.90    3.50
   9   3  -6    4.60    3.40
   9   3  -6    1.20    3.00
   8  -3  -6   15.40    5.40
   8  -3  -6   21.90    4.90
   8  -3  -6   17.50    6.00
   8  -3  -6   16.90    4.70
   8   3  -6   14.20    4.70
   8   3  -6   31.00    6.10
   8   3  -6   21.30    4.80
   8   3  -6   18.50    5.20
   8   3  -6    6.70    4.90
   7  -3  -6   96.99   14.20
   7  -3  -6  113.09   10.90
  -7  -3   6  138.49   14.50
   7  -3  -6  119.89   12.80
   7  -3  -6  118.09   10.90
   7  -3  -6  113.99   12.10
   7   3  -6  113.69   11.40
   7   3  -6  115.39   12.90
   7   3  -6  126.49   11.70
   7   3  -6  120.49    9.80
   7   3  -6  124.09   14.40
   7   3  -6  129.29   10.50
   7   3  -6  127.49   11.90
  -6  -3   6   23.40    7.90
   6  -3  -6   15.40    7.60
   6  -3  -6   11.30    5.80
   6  -3  -6   23.00    6.50
   6  -3  -6   11.20    8.40
  -6  -3   6   10.60    5.80
   6  -3  -6   17.90    6.80
   6   3  -6   17.00    5.30
   6   3  -6    8.10    5.90
   6   3  -6    4.30    8.70
   6   3  -6   15.70    6.80
   6   3  -6   19.50    7.00
   6   3  -6   -2.20    6.40
   6   3  -6    7.10    6.70
  -6   3   6   11.90    7.60
   6   3  -6    6.80    9.10
  -5  -3   6  206.48   12.40
   5  -3  -6  193.18   13.60
  -5   3   6  223.88   13.20
   5   3  -6  204.78   13.40
   5   3  -6  226.48   15.30
   5   3  -6  228.28   15.90
  -5   3   6  215.68   14.00
   5   3  -6  215.48   11.60
   5   3  -6  225.08   14.30
  -4  -3   6  467.65   18.80
   4  -3  -6  445.96   19.10
   4   3  -6  441.36   16.60
   4   3  -6  432.76   18.20
  -4   3   6  453.45   19.40
  -4   3   6  456.95   19.10
   3  -3  -6  329.67   14.50
   3  -3  -6  320.17   14.30
  -3  -3   6  334.67   13.80
   3   3  -6  309.77   13.30
   3   3  -6  323.77   12.80
  -3   3   6  306.57   14.00
  -3   3   6  314.97   14.30
  -2  -3   6 2792.12   94.29
   2  -3  -6 2765.82   95.39
   2  -3  -6 2779.02   94.79
   2   3  -6 2703.43   94.29
  -2   3   6 2693.23   94.79
   2   3  -6 2830.42   93.89
   2   3  -6 2741.03   94.09
  -2   3   6 2742.13   94.69
   1  -3  -6  929.81   34.20
  -1  -3   6  834.82   32.60
   1  -3  -6  929.41   33.50
  -1   3   6  910.41   33.40
   1   3  -6  943.61   32.30
  -1   3   6  933.31   33.40
   1   3  -6  957.90   33.20
   0  -3   6   20.20    2.70
   0  -3  -6   17.40    2.90
   0  -3  -6   17.90    3.50
   0   3  -6   17.10    2.30
   0   3   6   19.60    3.00
   0   3   6   18.90    3.10
   0   3  -6   16.60    2.60
   0   3  -6   13.90    2.40
  -1  -3  -6  858.11   30.10
   1  -3   6  890.51   30.30
  -1  -3  -6  896.61   32.60
  -1  -3  -6  833.52   31.20
  -1   3  -6  860.71   30.90
   1   3   6  858.91   31.00
   1   3   6  849.52   31.20
  -1   3  -6  822.32   31.50
   2  -3   6 2582.54   88.89
  -2  -3  -6 2628.14   90.49
  -2  -3  -6 2507.65   88.89
  -2   3  -6 2648.24   90.29
   2   3   6 2561.24   89.89
  -2   3  -6 2741.23   91.49
   2   3   6 2717.03   90.49
   2   3   6 2682.73   89.99
  -3  -3  -6  297.67   13.40
   3   3   6  311.57   12.90
   3   3   6  297.37   13.20
   3   3   6  299.07   13.00
   3   3   6  304.17   13.80
  -3   3  -6  330.07   13.50
  -4  -3  -6  430.86   18.60
  -4   3  -6  452.45   18.60
   4   3   6  436.46   17.80
   5  -3   6  266.57   17.80
  -5  -3  -6  222.98   12.40
   5  -3   6  220.48   15.00
  -5   3  -6  210.88   12.30
   5   3   6  237.38   18.80
   5   3   6  194.38   13.50
  -6  -3  -6   25.30    5.50
   6  -3   6    6.10    8.00
   6  -3   6   16.10    6.60
   6  -3   6   11.20    5.00
   6  -3   6   14.60    5.80
   6  -3   6   12.40    7.10
   6   3   6    8.30    7.80
   6   3   6   15.40    5.90
  -6   3  -6   13.50    6.40
   6   3   6   15.40    6.10
   6   3   6   19.80    7.10
   6   3   6   15.30    5.40
  -6   3  -6   10.50    6.30
  -7  -3  -6  113.59   11.40
   7  -3   6  117.59   11.30
   7  -3   6  115.89   11.80
   7  -3   6   90.59   12.00
   7  -3   6  132.69   10.60
   7   3   6  120.69   10.60
   7   3   6  102.79   12.50
   7   3   6  123.89   11.10
   7   3   6  109.19   10.20
  -7   3  -6  114.69   10.60
   7   3   6  121.39   12.00
   8  -3   6   12.80    4.90
   8  -3   6   17.60    4.60
   8  -3   6   23.90    5.30
  -8   3  -6   28.00    5.10
   8   3   6   13.20    5.00
   8   3   6   23.30    4.80
   8   3   6   15.10    4.90
   8   3   6    6.70    6.10
   9  -3   6    1.60    3.50
   9  -3   6    7.30    3.60
   9  -3   6    2.60    3.00
  -9   3  -6    8.60    3.40
   9   3   6    7.50    3.40
   9   3   6    5.80    3.40
   9  -4  -6   19.00    3.50
   9  -4  -6   19.10    3.60
   9  -4  -6   13.20    4.10
   9   4  -6   18.60    3.50
   9   4  -6   13.80    3.50
  -9   4   6   16.10    3.40
   9   4  -6   13.20    3.90
   9   4  -6   26.10    4.10
   8  -4  -6  191.88   14.60
   8  -4  -6  183.98   12.20
   8  -4  -6  184.08   11.10
   8  -4  -6  180.08   11.00
   8   4  -6  178.38   11.60
   8   4  -6  165.78   11.70
   8   4  -6  163.78   11.60
   8   4  -6  188.58   10.80
  -7  -4   6  120.89   14.70
   7  -4  -6  141.99   12.80
   7  -4  -6  150.88   11.60
   7  -4  -6  135.89   11.30
   7  -4  -6  150.88   14.10
   7   4  -6  155.98   10.60
   7   4  -6  159.88   12.80
   7   4  -6  156.98   12.20
   7   4  -6  169.48   11.60
   7   4  -6  147.79   12.70
  -6  -4   6  301.87   18.40
   6  -4  -6  279.87   18.30
   6  -4  -6  238.68   19.00
   6  -4  -6  300.07   16.40
   6  -4  -6  302.67   16.10
   6   4  -6  291.07   15.60
   6   4  -6  287.87   17.10
  -6   4   6  332.17   19.20
   6   4  -6  288.17   18.90
   6   4  -6  274.07   17.70
   6   4  -6  316.57   16.90
   6   4  -6  290.37   17.50
   6   4  -6  304.77   19.60
  -6   4   6  327.37   18.30
   6   4  -6  300.17   15.60
  -5  -4   6  803.02   32.00
   5  -4  -6  784.02   32.10
   5  -4  -6  805.62   34.10
   5  -4  -6  803.92   32.10
   5   4  -6  843.32   34.10
   5   4  -6  824.42   31.60
  -5   4   6  853.31   32.90
   5   4  -6  750.12   33.60
   5   4  -6  813.12   32.80
   5   4  -6  858.01   32.20
  -4  -4   6  330.27   15.10
   4  -4  -6  330.87   15.60
   4   4  -6  323.27   14.60
  -4   4   6  340.67   15.70
   4   4  -6  330.57   12.60
  -4   4   6  327.57   16.00
  -3  -4   6  604.14   24.10
   3  -4  -6  612.54   24.80
  -3   4   6  622.84   24.90
   3   4  -6  643.64   23.80
  -3   4   6  631.14   24.60
   3   4  -6  647.24   23.30
   2  -4  -6 1121.59   40.70
  -2  -4   6 1088.89   39.00
   2  -4  -6 1103.09   39.90
  -2   4   6 1067.09   39.80
   2   4  -6 1113.79   39.10
  -2   4   6 1055.89   39.50
   2   4  -6 1098.39   38.70
   2   4  -6 1079.09   38.90
  -1  -4   6  441.76   17.20
   1  -4  -6  430.96   18.00
   1  -4  -6  430.56   18.90
  -1   4   6  449.76   18.10
   1   4  -6  463.95   17.70
   1   4  -6  429.16   17.20
   1   4  -6  467.75   16.80
  -1   4   6  450.85   18.00
   0  -4  -6 5800.12  202.08
   0  -4  -6 5918.51  203.18
   0  -4   6 5820.92  200.98
   0   4  -6 6124.09  202.08
   0   4  -6 6024.30  200.28
   0   4  -6 5989.10  201.48
   0   4   6 5896.91  201.98
   0   4   6 6274.47  202.28
  -1  -4  -6  426.26   17.30
   1  -4   6  432.46   16.10
  -1   4  -6  431.46   16.80
   1   4   6  439.76   17.30
   1   4   6  434.66   17.30
  -1   4  -6  399.96   17.60
   2  -4   6 1024.30   35.60
  -2  -4  -6 1036.60   37.50
   2   4   6 1009.20   36.90
  -2   4  -6  932.11   38.20
   2   4   6 1045.00   37.50
  -2   4  -6 1084.69   37.30
   2   4   6 1057.59   37.00
  -3  -4  -6  600.14   23.20
   3   4   6  565.24   22.80
  -3   4  -6  590.94   23.00
   3   4   6  609.14   22.60
   3   4   6  551.54   22.20
  -4  -4  -6  314.77   14.90
   4   4   6  328.97   14.50
   4   4   6  301.07   13.20
  -4   4  -6  329.57   14.90
   5  -4   6  846.82   33.60
  -5  -4  -6  872.01   33.00
   5  -4   6  854.61   34.60
   5   4   6  809.12   32.60
   5   4   6  820.22   33.70
  -5   4  -6  826.72   32.80
   5   4   6  821.62   34.40
   5   4   6  828.02   33.70
   5   4   6  776.72   31.50
   5   4   6  811.42   32.70
   6  -4   6  288.47   17.60
   6  -4   6  306.77   16.30
   6  -4   6  290.47   13.90
  -6  -4  -6  294.57   16.20
   6  -4   6  255.17   16.60
   6   4   6  322.97   17.90
   6   4   6  298.27   16.70
  -6   4  -6  259.67   14.60
   6   4   6  308.97   16.80
  -6   4  -6  284.87   17.10
   6   4   6  289.27   15.70
   7  -4   6  157.78   12.20
   7  -4   6  154.68   13.00
  -7  -4  -6  166.08   13.90
   7  -4   6  145.59   20.90
   7  -4   6  160.18   11.40
   7   4   6  173.78   12.50
   7   4   6  152.78   12.30
  -7   4  -6  143.29   10.50
   7   4   6  158.08   11.30
   7   4   6  157.58   11.90
   8  -4   6  178.18   11.00
   8  -4   6  161.58   11.90
   8  -4   6  188.78   11.40
   8   4   6  186.58   11.60
   8   4   6  166.58   11.60
   8   4   6  174.78   10.50
  -8   4  -6  185.48   10.10
   8   4   6  174.98   11.40
   9  -4   6   22.90    4.00
   9  -4   6   19.30    3.70
   9  -4   6    5.80    3.80
  -9   4  -6   11.60    2.90
   9   4   6   13.40    3.40
   9   4   6   18.30    3.60
   9  -5  -6   51.99    4.90
   9  -5  -6   48.40    5.30
   9   5  -6   49.50    4.80
   9   5  -6   51.79    5.30
   9   5  -6   38.50    5.50
  -9   5   6   48.60    4.90
   8  -5  -6  113.99    8.90
   8  -5  -6  127.79    9.00
   8  -5  -6  102.79   10.10
   8   5  -6  108.99    8.30
   8   5  -6  110.29    9.00
   8   5  -6  115.89    8.40
   8   5  -6  121.59   10.00
   8   5  -6  118.49    9.60
  -7  -5   6   47.40    9.50
   7  -5  -6   52.89    6.70
   7  -5  -6   48.50    8.00
   7  -5  -6   46.40    6.20
   7   5  -6   34.10    6.70
   7   5  -6   44.50    6.90
   7   5  -6   48.70    7.20
   7   5  -6   41.40    5.80
   7   5  -6   53.99    8.20
   6  -5  -6  175.88   16.20
  -6  -5   6  227.18   17.10
   6  -5  -6  242.28   14.10
   6  -5  -6  216.38   13.60
   6   5  -6  235.68   14.20
   6   5  -6  234.58   13.50
   6   5  -6  213.18   14.20
   6   5  -6  234.58   15.10
  -6   5   6  211.98   17.80
  -6   5   6  229.68   16.90
   6   5  -6  235.18   16.90
   6   5  -6  225.38   15.90
   5  -5  -6  934.21   39.00
   5  -5  -6  926.71   37.00
   5  -5  -6  962.10   36.80
  -5  -5   6  928.71   37.10
   5   5  -6  950.30   38.70
   5   5  -6  976.00   37.70
   5   5  -6 1001.10   38.80
   5   5  -6  967.70   36.90
  -5   5   6  959.50   37.80
  -4  -5   6  266.27   13.40
   4  -5  -6  252.37   13.50
  -4   5   6  267.87   14.10
   4   5  -6  251.07   10.10
  -4   5   6  260.27   14.00
   4   5  -6  244.28   12.30
   3  -5  -6  164.38   10.10
  -3  -5   6  177.08    9.60
  -3   5   6  169.68   10.00
  -3   5   6  158.28    9.90
   3   5  -6  167.28    8.10
   3   5  -6  181.98    9.00
   2  -5  -6  662.33   25.70
  -2  -5   6  616.54   24.50
   2  -5  -6  704.83   27.10
   2   5  -6  651.03   24.20
  -2   5   6  657.83   25.40
   2   5  -6  629.84   24.40
   2   5  -6  637.64   24.50
  -2   5   6  637.24   25.60
   1  -5  -6  415.66   19.00
   1  -5  -6  418.46   17.80
  -1  -5   6  405.96   16.80
   1   5  -6  442.66   17.00
  -1   5   6  433.46   17.80
   1   5  -6  438.56   16.40
   1   5  -6  416.46   17.20
  -1   5   6  437.26   17.90
   0  -5  -6   54.29    5.00
   0  -5  -6   48.30    7.40
   0  -5   6   56.29    4.70
   0   5   6   59.09    5.30
   0   5  -6   54.59    4.30
   0   5   6   62.69    5.30
   0   5  -6   53.79    3.90
   0   5  -6   64.29    5.50
   1  -5   6  424.86   16.00
  -1  -5  -6  410.76   17.40
  -1   5  -6  423.56   16.80
   1   5   6  421.06   17.50
  -1   5  -6  413.86   17.90
   1   5   6  416.96   17.30
  -2  -5  -6  618.54   24.50
   2  -5   6  598.94   22.40
  -2   5  -6  623.44   24.00
   2   5   6  611.14   24.20
   2   5   6  655.03   24.70
   2   5   6  643.24   24.20
  -3  -5  -6  165.78    9.80
  -3   5  -6  165.28    9.30
   3   5   6  167.28    9.20
  -4  -5  -6  266.37   13.50
  -4   5  -6  257.37   13.40
   4   5   6  262.77   13.30
   5  -5   6  933.61   37.60
  -5  -5  -6  951.70   36.60
   5  -5   6  927.01   36.60
   5   5   6  880.51   35.50
   5   5   6  924.81   37.00
  -5   5  -6  921.91   36.40
  -5   5  -6  875.41   34.50
   5   5   6  974.50   36.60
   5   5   6  956.20   36.20
   5   5   6  921.31   37.90
   6  -5   6  213.58   14.70
   6  -5   6  219.38   15.10
  -6  -5  -6  224.78   14.50
   6  -5   6  213.48   13.80
   6  -5   6  203.08   11.90
  -6   5  -6  196.68   11.90
   6   5   6  199.88   14.20
   6   5   6  200.78   13.90
  -6   5  -6  210.38   15.30
   6   5   6  226.48   13.40
   6   5   6  226.18   15.40
  -7  -5  -6   31.80   11.90
   7  -5   6   44.10    6.70
   7  -5   6   43.20    7.20
   7  -5   6   52.99    8.40
   7   5   6   57.69    8.80
   7   5   6   61.19    9.10
   7   5   6   38.90    5.70
  -7   5  -6   49.40    7.20
   8  -5   6  125.59    9.40
   8  -5   6  113.19   10.00
   8  -5   6  129.39    9.10
   8   5   6  118.99    9.80
   8   5   6  129.99    9.60
   8   5   6  115.79    9.70
  -8   5  -6  114.79    7.80
   9  -5   6   50.59    5.30
   9  -5   6   44.70    6.10
  -9   5  -6   41.60    4.30
   9   5   6   42.30    5.50
   8  -6  -6    8.20    4.00
   8  -6  -6   11.90    7.40
   8  -6  -6   14.30    3.70
   8   6  -6   18.40    3.80
   8   6  -6   14.70    3.70
   8   6  -6    7.90    4.80
   8   6  -6   13.90    4.30
   7  -6  -6  138.99   13.50
   7  -6  -6  133.89   10.90
  -7  -6   6  102.29   15.10
   7  -6  -6  130.19    9.90
   7   6  -6  143.59   12.10
   7   6  -6  160.88   10.30
   7   6  -6  142.89   11.50
   7   6  -6  142.49   10.50
   6  -6  -6    8.30    5.30
   6  -6  -6    7.20    5.20
   6  -6  -6    6.50    8.10
   6   6  -6   -3.40    5.70
   6   6  -6    4.00    5.30
   6   6  -6   10.60    5.10
   6   6  -6   -3.40    6.90
  -5  -6   6  235.48   15.20
   5  -6  -6  254.87   15.10
   5  -6  -6  223.98   19.80
   5  -6  -6  271.27   14.90
   5   6  -6  262.17   16.80
   5   6  -6  243.78   18.20
  -5   6   6  264.87   16.30
   5   6  -6  285.67   15.30
  -5   6   6  274.37   16.30
   5   6  -6  241.28   14.70
   5   6  -6  234.68   13.60
   4  -6  -6   57.99    7.90
  -4  -6   6   78.59    8.60
   4   6  -6   70.89    4.30
   4   6  -6   73.39   10.50
   4   6  -6   69.49    7.00
   4   6  -6   72.59    5.70
   4   6  -6   84.99   12.60
  -4   6   6   96.59   11.00
  -4   6   6   67.79    9.00
   3  -6  -6  458.75   20.00
  -3  -6   6  445.96   19.10
  -3   6   6  443.86   19.70
  -3   6   6  456.85   19.90
   3   6  -6  454.95   18.60
   3   6  -6  442.36   17.70
   2  -6  -6  137.09    8.60
  -2  -6   6  139.69    8.20
   2   6  -6  136.29    7.60
  -2   6   6  126.29    8.70
   2   6  -6  128.49    7.80
  -2   6   6  132.79    8.80
   2   6  -6  127.89    7.50
  -1  -6   6  332.77   13.90
   1  -6  -6  312.17   14.70
   1   6  -6  322.17   13.70
   1   6  -6  307.57   14.10
  -1   6   6  325.07   14.80
  -1   6   6  333.77   14.90
   1   6  -6  323.07   13.20
   0  -6  -6  237.08   11.60
   0  -6   6  226.58   10.30
   0  -6  -6  187.38   13.60
   0   6   6  230.98   11.40
   0   6  -6  226.18   11.30
   0   6   6  231.38   11.60
   0   6  -6  214.88    9.50
   0   6  -6  228.18   10.40
   1  -6   6  314.37   13.00
  -1  -6  -6  326.37   14.70
   1   6   6  319.17   14.60
  -1   6  -6  318.77   13.80
   1   6   6  306.07   14.60
  -1   6  -6  305.87   15.10
   2  -6   6  126.59    7.20
  -2  -6  -6  135.59    8.60
   2   6   6  142.09    8.90
   2   6   6  119.09    8.70
  -2   6  -6  141.19    8.20
   2   6   6  131.89    8.40
  -2   6  -6  133.79   11.40
  -3  -6  -6  433.16   19.00
  -3   6  -6  441.16   18.90
   3   6   6  431.56   18.70
  -4  -6  -6   65.49    7.80
   4   6   6   73.99    9.00
  -4   6  -6   74.49    7.60
   4   6   6   64.09    8.40
  -4   6  -6   59.49    7.70
  -5  -6  -6  281.47   15.10
   5  -6   6  248.18   16.30
   5  -6   6  270.07   15.20
  -5   6  -6  245.78   15.10
   5   6   6  242.68   15.20
   5   6   6  264.97   15.60
  -5   6  -6  232.18   12.70
   5   6   6  220.38   17.20
   5   6   6  253.37   16.50
   6  -6   6   13.60    6.10
   6  -6   6    1.20    5.00
   6  -6   6    6.00    4.20
   6  -6   6   13.40    6.90
  -6  -6  -6    9.30    7.60
   6   6   6    2.40    6.10
  -6   6  -6    3.00    3.90
   6   6   6    1.80    5.60
   6   6   6   -1.50    5.90
   7  -6   6  152.38   12.00
   7  -6   6  116.19   11.10
   7  -6   6  128.49   10.50
   7   6   6  135.89   11.40
   7   6   6  130.09   10.40
  -7   6  -6  151.88    9.10
   7   6   6  145.79   11.70
   8  -6   6    9.40    3.70
   8  -6   6   18.30    5.20
   8  -6   6    7.90    4.40
   8   6   6   12.80    4.40
   8   6   6    9.20    4.20
  -8   6  -6    1.50    4.80
  -8   6  -6   20.30    3.20
   8   6   6    3.40    3.70
   8  -7  -6   34.80    4.40
   8  -7  -6   52.69    6.40
   8   7  -6   39.10    5.60
   8   7  -6   42.90    5.60
   8   7  -6   33.60    4.80
  -8   7   6   44.90    5.10
   8   7  -6   45.20    5.20
   7  -7  -6   12.40    4.30
  -7  -7   6    2.60   11.10
   7  -7  -6   12.90    4.70
   7   7  -6   11.40    4.20
   7   7  -6   18.40    6.60
   7   7  -6   10.60    5.10
   7   7  -6   19.30    4.50
   6  -7  -6   42.30    6.60
   6  -7  -6   60.59    8.10
   6   7  -6   51.69    9.00
   6   7  -6   58.29    8.80
   6   7  -6   45.20    7.60
   6   7  -6   64.39    8.60
  -5  -7   6  287.97   16.80
   5  -7  -6  250.77   15.50
   5  -7  -6  252.57   14.70
   5   7  -6  261.57   15.00
   5   7  -6  269.97   20.30
  -5   7   6  280.37   17.00
  -5   7   6  289.87   17.90
   5   7  -6  243.58   14.80
   5   7  -6  256.27   15.40
   5   7  -6  264.07   17.00
  -4  -7   6  290.47   15.70
   4  -7  -6  261.77   15.10
   4   7  -6  302.07   16.30
   4   7  -6  287.37   12.00
   4   7  -6  279.67   11.10
  -4   7   6  298.97   16.10
  -4   7   6  268.67   17.70
   4   7  -6  309.47   18.00
   4   7  -6  284.17   14.60
   4   7  -6  266.17   16.00
  -4   7   6  306.27   16.50
  -3  -7   6  178.28   10.90
   3  -7  -6  175.88   11.30
   3   7  -6  172.08   10.00
  -3   7   6  171.68   11.70
   3   7  -6  177.08   14.50
  -3   7   6  171.58   11.20
  -3   7   6  175.68   12.00
   3   7  -6  177.78    9.00
   2  -7  -6  169.68   10.60
  -2  -7   6  176.98   10.20
  -2   7   6  166.88   11.00
   2   7  -6  169.38    9.40
  -2   7   6  177.38   11.20
   2   7  -6  161.88    9.40
   2   7  -6  172.58    9.20
   1  -7  -6  463.35   20.50
  -1  -7   6  471.55   19.10
   1   7  -6  476.15   18.60
  -1   7   6  470.15   20.40
  -1   7   6  470.85   20.50
   1   7  -6  458.35   19.00
   1   7  -6  487.65   19.80
   0  -7  -6  108.29    8.10
   0  -7   6   94.19    7.10
   0   7  -6  100.69    6.80
   0   7   6   98.39    8.10
   0   7   6   99.09    7.70
   0   7  -6  111.29    6.60
   0   7  -6  102.99    7.90
  -1  -7  -6  452.55   19.90
   1  -7   6  462.45   18.20
  -1   7  -6  479.75   19.10
   1   7   6  472.45   20.20
  -1   7  -6  462.15   20.60
   1   7   6  421.06   19.40
  -2  -7  -6  181.88   10.50
  -2   7  -6  169.48    9.60
   2   7   6  163.08   10.20
   2   7   6  153.78   10.00
  -2   7  -6  128.09   13.50
  -3  -7  -6  182.38   11.20
  -3   7  -6  174.08   10.60
   3   7   6  174.58   10.80
  -3   7  -6  155.28   10.70
  -4  -7  -6  295.07   15.60
   4   7   6  226.38   19.20
   4   7   6  263.97   15.00
   4   7   6  283.97   16.70
   4   7   6  274.37   17.60
   4   7   6  295.27   15.30
  -4   7  -6  304.67   15.60
  -4   7  -6  276.87   13.30
   5  -7   6  262.97   15.30
  -5  -7  -6  240.88   15.80
   5  -7   6  253.87   16.00
   5   7   6  230.98   16.40
   5   7   6  253.27   15.00
  -5   7  -6  251.27   12.70
  -5   7  -6  263.17   16.10
   5   7   6  230.28   17.20
   5   7   6  253.77   16.10
   6  -7   6   62.89    8.20
   6  -7   6   65.09    9.20
   6  -7   6   55.29    7.80
   6   7   6   50.89    7.70
   6   7   6   66.89    9.70
   6   7   6   66.59    9.10
  -6   7  -6   56.19    6.90
   7  -7   6   15.70    6.30
   7  -7   6   17.00    4.60
   7  -7   6   12.80    3.70
   7  -7   6   13.10    5.30
   7   7   6   17.30    4.60
  -7   7  -6   17.80    3.60
   7   7   6   13.90    5.20
   8  -7   6   35.60    5.20
   8  -7   6   47.00    6.00
  -8   7  -6   51.49    4.70
   8   7   6   45.90    6.20
  -8   7  -6   43.00    6.20
   8   7   6   47.60    5.50
   8  -8  -6   26.00    3.70
   8  -8  -6   19.20    3.70
   8   8  -6   23.60    3.50
  -8   8   6   27.70    4.00
   8   8  -6   16.30    4.00
   7  -8  -6   13.80    4.40
   7  -8  -6    7.70    3.70
   7   8  -6   10.70    3.90
   7   8  -6   11.30    5.10
   7   8  -6    5.50    3.60
   6  -8  -6  111.79   10.30
   6  -8  -6  126.99    9.80
   6   8  -6  132.59   10.30
   6   8  -6  118.39    9.80
   6   8  -6  119.89   11.40
   5  -8  -6  936.61   37.70
   5  -8  -6  987.20   37.70
   5   8  -6  952.70   37.10
   5   8  -6 1000.50   38.50
  -5   8   6  974.20   54.29
   5   8  -6  995.80   39.20
   4  -8  -6  437.96   20.70
  -4  -8   6  443.06   21.60
   4   8  -6  423.36   20.90
   4   8  -6  462.45   21.20
   4   8  -6  426.76   20.20
  -4   8   6  450.55   22.30
  -4   8   6  465.65   22.20
   4   8  -6  444.76   16.60
   4   8  -6  427.46   16.10
   4   8  -6  471.85   23.00
   3  -8  -6   33.60    5.60
  -3  -8   6   24.90    5.90
   3  -8  -6   22.70    7.50
  -3  -8   6   23.20    7.10
  -3  -8   6   35.00    5.90
   3   8  -6   25.20    5.30
  -3   8   6   28.40    6.10
   3   8  -6   29.00    8.80
  -3   8   6   31.80    7.30
   3   8  -6   30.40    6.60
   3   8  -6   33.70    4.80
  -3   8   6   31.70    6.70
   3   8  -6   28.40    5.00
   2  -8  -6   52.49    7.10
  -2  -8   6   56.89    7.70
   2   8  -6   51.89    6.70
   2   8  -6   69.79    6.20
   2   8  -6   57.49    7.30
  -2   8   6   62.19    8.10
   2   8  -6   53.19    8.10
  -2   8   6   59.29    8.50
  -2   8   6   57.89    8.70
  -1  -8   6   61.89    7.30
   1  -8  -6   61.99    6.70
  -1   8   6   52.99    7.00
   1   8  -6   49.90    6.10
   1   8  -6   49.10    6.50
   1   8  -6   52.39    6.30
  -1   8   6   53.29    7.30
   0  -8   6  307.87   14.30
   0  -8  -6  326.07   15.70
   0   8  -6  320.47   15.60
   0   8  -6  262.57   13.40
   0   8  -6  295.17   14.00
   0   8   6  318.67   15.30
   0   8   6  322.07   15.80
   1  -8   6   51.69    7.00
  -1  -8  -6   48.00    6.70
   1   8   6   52.69    7.00
  -1   8  -6   51.89    7.40
  -1   8  -6   48.60    6.00
   1   8   6   47.10    7.10
   1   8   6   51.69    6.50
  -2  -8  -6   54.59    7.70
   2   8   6   68.29    7.20
   2   8   6   71.99   10.90
   2   8   6   61.29    7.90
  -2   8  -6   62.59    8.90
  -2   8  -6   72.69    7.30
   3  -8   6   18.30    6.60
  -3  -8  -6   32.00    6.90
  -3  -8  -6   27.70    8.40
  -3  -8  -6   33.50    6.10
  -3   8  -6   28.80    4.60
  -3   8  -6   29.60    5.70
   3   8   6   23.20    7.20
   3   8   6   39.20    6.50
  -4  -8  -6  423.66   20.30
  -4  -8  -6  353.36   22.50
  -4  -8  -6  438.16   21.00
   4   8   6  415.86   20.50
   4   8   6  379.66   23.80
   4   8   6  420.96   18.70
  -4   8  -6  442.46   18.00
  -4   8  -6  450.95   20.70
   4   8   6  442.16   20.70
   5  -8   6  990.30   38.50
  -5  -8  -6 1033.80   40.30
   5  -8   6  968.90   39.10
   5   8   6  980.40   38.30
   5   8   6  894.01   38.70
  -5   8  -6  984.60   36.20
   6  -8   6  124.69   10.60
   6  -8   6  119.49   11.70
  -6   8  -6  129.29    8.30
   6   8   6  109.49   10.10
   6   8   6  106.39   12.30
   7  -8   6   14.40    3.50
   7  -8   6   15.90    4.30
   7  -8   6   12.60    5.20
   7   8   6   21.40    4.40
  -7   8  -6   10.20    2.90
   7   8   6    9.90    4.80
   8  -8   6   17.80    3.40
   8  -8   6   16.10    4.70
  -8   8  -6   19.80    2.60
  -8   8  -6   15.50    3.50
   8   8   6   19.70    3.40
   7  -9  -6  203.48   10.40
   7  -9  -6  194.68   11.10
   7   9  -6  187.18   11.60
   7   9  -6  209.28   10.50
  -7   9   6  206.18   10.00
   7   9  -6  192.38   10.30
   6  -9  -6   79.19    8.10
   6  -9  -6   88.79    9.50
   6   9  -6   81.09   10.40
   6   9  -6   75.99    8.40
   6   9  -6   84.19    8.60
   5  -9  -6   16.80    5.70
  -5  -9   6   24.70    5.70
   5  -9  -6   29.90    5.70
   5   9  -6   30.90    6.10
   5   9  -6   28.20    5.60
   5   9  -6   30.90    7.70
  -5   9   6   15.10   10.00
  -4  -9   6  169.18   10.90
  -4  -9   6  139.49   12.60
   4  -9  -6  140.89   12.90
  -4   9   6  135.99   16.10
   4   9  -6  169.88   13.10
   4   9  -6  184.28   15.20
  -4   9   6  172.78   14.30
   4   9  -6  149.09   12.90
   4   9  -6  161.78   12.30
   3  -9  -6  693.43   28.90
   3  -9  -6  630.34   27.10
  -3  -9   6  611.34   25.60
  -3  -9   6  681.03   28.00
  -3  -9   6  574.14   26.60
   3   9  -6  633.24   29.10
   3   9  -6  669.03   25.50
   3   9  -6  649.04   25.30
  -3   9   6  682.43   28.80
   3   9  -6  599.64   26.80
  -3   9   6  716.93   29.00
   3   9  -6  705.63   28.10
   2  -9  -6  389.66   19.00
  -2  -9   6  403.16   18.50
   2  -9  -6  357.76   16.40
   2  -9  -6  371.46   18.40
  -2  -9   6  355.06   16.40
  -2  -9   6  344.47   17.50
   2   9  -6  399.26   17.30
   2   9  -6  369.96   17.00
   2   9  -6  371.06   18.40
  -2   9   6  389.16   22.60
   2   9  -6  351.76   22.10
  -2   9   6  396.46   18.80
  -2   9   6  349.87   19.40
   2   9  -6  352.66   17.30
   1  -9  -6    5.00    4.30
  -1  -9   6    9.40    4.90
   1  -9  -6    9.90    4.70
   1  -9  -6    1.60    5.90
  -1  -9   6   16.10    4.30
  -1  -9   6    7.00    5.00
   1   9  -6    4.60    4.40
  -1   9   6   12.60    5.70
  -1   9   6    7.10    4.90
   1   9  -6    9.40    3.50
   1   9  -6    7.70    4.70
  -1   9   6   -4.40    7.80
   1   9  -6    5.70    5.20
   0  -9  -6   51.79    7.60
   0  -9   6   57.59    6.70
   0  -9   6   51.19    6.90
   0  -9  -6   64.89    8.00
   0  -9  -6   63.39    8.00
   0  -9   6   38.40    6.10
   0   9   6   48.90    8.30
   0   9  -6   51.39    7.60
   0   9   6   57.49    7.30
   0   9  -6   48.50    6.60
   0   9  -6   56.19    8.30
   1  -9   6    3.50    5.00
  -1  -9  -6    8.30    6.10
  -1  -9  -6   11.60    4.70
   1  -9   6    6.60    3.90
  -1  -9  -6   17.00    5.10
   1  -9   6    7.50    5.40
   1   9   6   12.60    6.40
   1   9   6    8.60    4.60
   1   9   6   13.40    5.20
  -1   9  -6    6.50    6.40
  -1   9  -6   15.40    7.40
  -1   9  -6   10.20    4.20
  -2  -9  -6  383.56   18.70
  -2  -9  -6  359.66   19.70
   2  -9   6  350.16   16.00
  -2  -9  -6  366.16   17.30
   2  -9   6  389.16   17.50
  -2   9  -6  370.16   15.70
   2   9   6  372.26   18.80
  -2   9  -6  375.46   19.80
   2   9   6  369.06   18.50
  -2   9  -6  350.56   17.50
  -3  -9  -6  652.33   26.60
  -3  -9  -6  701.23   28.60
  -3  -9  -6  601.44   28.40
   3  -9   6  647.94   26.60
  -3   9  -6  668.13   29.80
   3   9   6  633.44   28.10
  -3   9  -6  667.13   27.90
  -3   9  -6  652.43   25.20
   3   9   6  674.63   28.50
   3   9   6  645.24   26.90
  -4  -9  -6  142.29   15.30
  -4  -9  -6  146.49   11.90
  -4  -9  -6  184.48   15.70
   4   9   6  179.38   11.00
   4   9   6  181.58   15.30
  -4   9  -6  165.78   13.60
  -4   9  -6  171.08    9.90
   4   9   6  175.48   12.70
   5  -9   6   27.70    5.80
   5  -9   6   19.90    6.40
  -5  -9  -6   30.50    6.30
   5   9   6   23.70    7.70
   5   9   6   27.70    6.20
  -5   9  -6   26.50    4.10
   6  -9   6   65.09   10.40
  -6  -9  -6   82.29   10.40
   6  -9   6   77.39    8.70
   6   9   6   73.49   10.50
   6   9   6   77.49    8.20
  -6   9  -6   74.99    6.20
   7  -9   6  182.28   11.90
   7  -9   6  191.78   10.60
  -7  -9  -6  143.29   10.80
   7  -9   6  187.08    8.40
  -7   9  -6  184.88    8.80
   7   9   6  177.08    9.50
   7 -10  -6   11.90    3.20
   7 -10  -6   10.20    4.20
  -7  10   6   13.20    2.70
   7  10  -6    5.70    3.50
   7  10  -6    9.80    5.30
   7  10  -6   11.20    3.30
   6 -10  -6    7.70    4.90
  -6 -10   6   13.90    4.60
   6 -10  -6    9.20    3.60
   6  10  -6   12.00    4.60
  -6  10   6   16.30    3.40
   6  10  -6   18.10    6.10
   6  10  -6   10.50    4.10
  -5 -10   6  278.17   13.50
   5 -10  -6  283.07   14.60
   5 -10  -6  265.17   15.00
   5  10  -6  290.97   15.10
  -5  10   6  297.17   13.50
   5  10  -6  267.87   14.60
   5  10  -6  295.17   16.70
  -4 -10   6   12.00    4.50
   4 -10  -6    7.30    5.60
  -4 -10   6    6.90    5.40
   4  10  -6   -2.60    8.60
  -4  10   6    5.20    7.90
   4  10  -6   11.50    5.20
   4  10  -6    8.90    8.50
   3 -10  -6  250.57   15.60
  -3 -10   6  239.98   12.90
  -3 -10   6  262.27   17.30
   3 -10  -6  266.77   14.90
  -3 -10   6  265.77   14.70
   3  10  -6  249.58   12.60
  -3  10   6  257.87   12.70
  -3  10   6  256.27   16.30
  -3  10   6  259.77   19.90
   3  10  -6  287.97   16.60
   3  10  -6  252.47   15.10
   3  10  -6  254.67   19.30
   3  10  -6  254.07   12.70
  -2 -10   6  342.27   15.70
  -2 -10   6  354.96   18.60
   2 -10  -6  345.87   17.60
   2 -10  -6  371.26   18.70
  -2 -10   6  334.27   16.80
  -2  10   6  328.37   15.30
   2  10  -6  345.17   18.20
  -2  10   6  362.36   18.80
   2  10  -6  363.26   16.30
   2  10  -6  346.47   16.70
   2  10  -6  332.17   18.20
  -2  10   6  330.47   20.50
  -1 -10   6   81.79   11.00
   1 -10  -6   82.69   10.50
   1 -10  -6   84.39    9.90
  -1 -10   6   84.39    7.80
  -1 -10   6   84.79    9.30
   1 -10  -6   82.59    7.80
   1  10  -6   81.89    9.10
   1  10  -6   80.99    9.00
  -1  10   6   89.79   10.10
  -1  10   6   89.49   13.10
   0 -10   6    3.90    3.60
   0 -10  -6    9.10    5.50
   0 -10   6    9.80    6.10
   0 -10  -6    4.50    3.90
   0 -10  -6    6.40    4.80
   0 -10   6   11.50    4.80
   0  10  -6    3.10    5.00
   0  10   6    3.00    5.20
   0  10   6   11.70    6.30
   0  10  -6    4.60    4.90
   0  10  -6   -0.40    5.20
   0  10   6    4.30    6.00
  -1 -10  -6   92.49    8.40
   1 -10   6   74.69    7.50
   1 -10   6   72.09    9.30
  -1 -10  -6  101.89   10.10
  -1 -10  -6   94.69   11.00
  -1  10  -6   78.19    9.60
  -1  10  -6  101.69   12.40
   1  10   6   83.89    9.70
  -1  10  -6   89.29   10.50
   1  10   6   70.29   10.20
   1  10   6   95.79   10.90
  -2 -10  -6  331.47   18.50
  -2 -10  -6  359.26   16.40
   2 -10   6  324.27   15.20
  -2 -10  -6  348.37   18.60
   2 -10   6  353.86   16.50
  -2  10  -6  329.27   14.70
   2  10   6  335.27   17.70
   2  10   6  345.67   18.80
   2  10   6  369.86   19.10
  -2  10  -6  330.27   18.30
  -2  10  -6  326.97   17.70
  -3 -10  -6  241.88   16.60
   3 -10   6  254.37   14.20
  -3 -10  -6  248.88   13.60
  -3 -10  -6  257.47   16.00
  -3  10  -6  251.77   16.00
   3  10   6  257.57   16.90
   3  10   6  258.57   13.90
  -3  10  -6  244.28   12.00
  -3  10  -6  256.77   17.30
   3  10   6  245.08   15.70
  -4 -10  -6    6.60    6.80
  -4 -10  -6    8.40    4.90
  -4  10  -6   15.40   12.80
   4  10   6    5.40    5.10
  -4  10  -6    6.90    3.20
   4  10   6    2.90    4.50
  -5 -10  -6  271.47   14.40
   5 -10   6  288.27   15.10
   5 -10   6  290.47   16.40
  -5 -10  -6  256.17   21.90
  -5  10  -6  278.07   12.70
   5  10   6  285.07   14.70
  -6 -10  -6    9.00    4.30
   6 -10   6   12.30    5.90
   6 -10   6   17.20    4.30
   6  10   6    9.20    3.90
  -6  10  -6    7.70    2.70
   7 -10   6   11.50    3.40
  -7 -10  -6   13.70    4.00
   7 -10   6    8.10    5.70
  -7  10  -6    6.50    2.20
   7  10   6   11.20    3.10
  -6 -11   6   42.20    5.60
   6 -11  -6   44.10    5.60
   6 -11  -6   47.60    5.80
   6  11  -6   50.89    5.50
  -6  11   6   45.90    4.80
   6  11  -6   46.10    5.90
  -5 -11   6    3.50    3.50
   5 -11  -6   -3.60    5.20
   5 -11  -6   -0.90    3.50
   5  11  -6    0.60    3.80
   5  11  -6    5.30    6.00
  -5  11   6   -1.00    2.70
  -4 -11   6   30.50    5.60
   4 -11  -6   30.10    6.30
  -4 -11   6   42.20    5.10
  -4  11   6   45.50   10.50
  -4  11   6   27.50   10.40
  -4  11   6   34.20    4.40
   4  11  -6   39.60    6.30
   3 -11  -6   18.00    5.80
  -3 -11   6   13.50    4.00
  -3 -11   6   13.50    5.10
  -3  11   6    6.60    8.50
  -3  11   6   20.60    4.20
   3  11  -6    8.70    5.20
   3  11  -6   16.90    4.70
  -3  11   6   16.10    7.70
  -2 -11   6  289.77   14.90
  -2 -11   6  289.07   13.60
   2 -11  -6  275.77   16.80
   2 -11  -6  272.57   15.20
   2  11  -6  285.77   16.00
  -2  11   6  266.17   18.00
  -2  11   6  260.07   13.20
   2  11  -6  289.67   15.10
  -2  11   6  304.87   17.40
   2  11  -6  295.47   14.10
   1 -11  -6  281.77   16.70
  -1 -11   6  296.07   13.60
  -1 -11   6  276.67   17.90
   1 -11  -6  282.77   15.70
  -1 -11   6  282.17   14.90
   1 -11  -6  279.77   13.10
   1  11  -6  300.17   14.80
  -1  11   6  302.57   17.80
  -1  11   6  271.17   16.90
   1  11  -6  265.37   16.10
  -1  11   6  272.87   18.40
   0 -11   6   -1.70    3.40
   0 -11   6    8.50    8.40
   0 -11  -6    0.00    6.00
   0 -11   6    3.40    4.40
   0 -11  -6    7.10    3.80
   0 -11  -6   -1.70    4.80
   0  11   6   -1.00    5.40
   0  11  -6   -0.10    5.30
   0  11  -6    4.10    4.50
   0  11   6    3.30    8.30
   0  11  -6  -12.30    6.30
   0  11   6    3.20    5.40
  -1 -11  -6  299.77   17.50
  -1 -11  -6  304.67   14.10
   1 -11   6  290.47   15.00
   1 -11   6  284.67   13.30
  -1 -11  -6  285.07   16.30
   1  11   6  314.07   16.50
  -1  11  -6  308.57   21.10
  -1  11  -6  282.97   18.60
   1  11   6  253.97   17.80
  -1  11  -6  277.77   15.60
  -2 -11  -6  310.97   16.70
  -2 -11  -6  270.47   17.50
   2 -11   6  300.67   14.90
  -2 -11  -6  295.97   14.50
  -2  11  -6  270.97   16.10
   2  11   6  288.97   16.70
   2  11   6  261.67   15.20
   3 -11   6   18.20    5.30
  -3 -11  -6   10.60    9.80
  -3 -11  -6   13.70    4.50
  -3 -11  -6   15.60    6.00
  -3  11  -6   19.10    7.10
   3  11   6   10.00    5.60
   3  11   6   13.40    4.60
  -3  11  -6   16.20    3.70
  -4 -11  -6   23.20    4.90
  -4 -11  -6   39.00    7.00
   4  11   6   30.70    5.60
  -4  11  -6   33.00    8.50
  -4  11  -6   43.70    5.40
   4  11   6   36.90    4.60
  -5 -11  -6    5.30    3.80
   5 -11   6    1.70    5.70
  -5 -11  -6   -5.60    6.30
   5 -11   6    2.00    3.90
  -5  11  -6    1.60    2.60
   5  11   6    2.80    3.90
   6 -11   6   42.20    6.30
   6 -11   6   47.80    5.30
   6 -11   6   47.70    6.50
  -6 -11  -6   50.79    5.90
   6  11   6   46.90    5.60
  -6  11  -6   60.49    4.60
   6 -12  -6   32.40    4.60
  -6 -12   6   36.70    4.40
  -6  12   6   36.50    3.70
   6  12  -6   30.00    3.80
  -5 -12   6  107.79    7.00
   5 -12  -6  105.59    7.40
  -5  12   6  118.59    6.70
   5  12  -6  107.89    7.90
  -4 -12   6  121.39    9.10
  -4 -12   6  112.49    7.50
   4 -12  -6   98.69   11.80
  -4  12   6   97.09   15.50
  -4  12   6  105.09    7.20
   4  12  -6  107.19    9.20
  -3 -12   6  237.58   12.80
  -3 -12   6  233.48   11.60
   3 -12  -6  234.18   12.90
   3 -12  -6  232.88   14.50
   3  12  -6  233.28   13.90
  -3  12   6  236.18   16.60
   2 -12  -6    9.40    6.40
  -2 -12   6   12.50    3.70
  -2 -12   6   14.00    4.50
   2 -12  -6   12.30    4.80
  -2  12   6    0.60    7.60
   2  12  -6    2.50    5.10
   2  12  -6    5.50    3.70
  -2  12   6    9.80    6.20
  -1 -12   6  558.04   23.10
   1 -12  -6  493.05   25.10
   1 -12  -6  516.05   20.90
  -1 -12   6  550.34   21.60
   1  12  -6  594.34   23.00
  -1  12   6  530.15   24.70
   0 -12  -6   73.19    8.80
   0 -12   6   56.99    6.40
   0 -12  -6   74.29    7.00
   0 -12  -6   54.99    8.40
   0 -12   6   57.39    7.80
   0  12  -6   68.69    8.20
   0  12   6   83.29    9.80
   0  12  -6   83.69   11.70
   1 -12   6  544.35   21.00
  -1 -12  -6  545.85   24.00
   1 -12   6  544.15   22.50
  -1 -12  -6  557.64   22.00
  -1 -12  -6  498.65   25.20
   1  12   6  530.05   24.70
   1  12   6  537.95   23.60
  -1  12  -6  575.74   23.90
  -2 -12  -6    8.80    5.00
  -2 -12  -6   -0.90    9.50
   2 -12   6    6.90    4.30
  -2 -12  -6   10.40    3.80
   2  12   6    0.00    5.30
   2  12   6    6.50    4.20
  -2  12  -6    8.50    5.30
  -3 -12  -6  253.57   14.20
  -3 -12  -6  231.58   12.10
   3  12   6  238.18   14.00
   3  12   6  231.78   12.20
  -3  12  -6  231.48   14.80
   4 -12   6  121.79   11.90
  -4 -12  -6  122.49   10.20
  -4 -12  -6  124.39    8.20
  -4  12  -6  122.19   12.00
   4  12   6   91.79    8.90
  -4  12  -6  113.09    7.00
   5 -12   6  121.29   11.80
   5 -12   6  112.89    8.40
  -5 -12  -6  106.79   10.10
  -5 -12  -6  113.99    7.50
  -5  12  -6  115.29    6.30
   5  12   6  110.99    8.10
  -6 -12  -6   40.40    4.40
   6 -12   6   38.40    4.40
   6 -12   6   37.40    5.00
   6  12   6   42.70    4.80
  -6  12  -6   35.10    3.70
   5 -13  -6   39.20    4.80
  -5 -13   6   43.90    4.40
   5  13  -6   45.60    5.00
   4 -13  -6   70.49    6.30
  -4 -13   6   74.49    5.70
  -4 -13   6   73.49    7.20
   4  13  -6   59.59    7.00
  -4  13   6   85.99   11.90
  -3 -13   6   74.49    6.10
   3 -13  -6   60.19    8.50
  -3 -13   6   79.49    7.40
   3  13  -6   77.09    8.30
  -3  13   6   84.19   11.40
   2 -13  -6  184.28   11.20
  -2 -13   6  192.28   11.00
  -2 -13   6  199.38    9.80
  -2  13   6  192.88   13.50
   2  13  -6  185.48   12.00
   2  13  -6  198.58   10.10
   1 -13  -6  111.39    9.10
  -1 -13   6  112.69    7.40
  -1 -13   6  112.89    8.90
   1  13  -6  111.59    8.30
  -1  13   6  120.19   10.70
   1  13  -6  102.79   10.00
   0 -13  -6   11.90    3.50
   0 -13   6    9.30    3.80
   0 -13  -6    6.70    7.60
   0 -13  -6    9.70    4.00
   0 -13   6   14.50    3.20
   0  13   6    8.90    5.50
   0  13  -6   11.70    4.40
   0  13   6   14.60    4.80
  -1 -13  -6  107.39    9.20
  -1 -13  -6   88.29   12.30
   1 -13   6  110.69    7.50
   1 -13   6  108.29    8.60
  -1 -13  -6  123.59    7.80
   1  13   6  108.49    9.30
  -1  13  -6  103.49    9.20
   1  13   6  119.59   10.40
   2 -13   6  197.28   10.80
  -2 -13  -6  180.18   10.00
  -2 -13  -6  193.58   11.70
   2  13   6  194.88   12.30
  -2  13  -6  180.08   11.80
   2  13   6  185.38   10.80
  -3 -13  -6   75.39    8.10
  -3 -13  -6   83.29    6.60
   3  13   6   71.59    8.00
   3  13   6   69.59    6.30
  -3  13  -6   76.19    9.30
  -4 -13  -6   62.09    7.40
   4 -13   6   67.99    7.00
  -4 -13  -6   60.59    5.70
   4  13   6   70.99    6.80
  -4  13  -6   46.00    6.90
  -5 -13  -6   44.20    4.40
   5 -13   6   36.10    5.20
   5 -13   6   41.70    4.70
  -5 -13  -6   29.40    5.50
   5  13   6   41.50    4.90
   4 -14  -6   10.40    3.00
  -4 -14   6   15.50    2.50
  -4  14   6   10.60    5.80
   4  14  -6   20.80    3.70
  -3 -14   6   36.10    4.50
  -3 -14   6   41.90    4.50
  -3  14   6   34.50    5.70
   3  14  -6   42.50    6.20
   2 -14  -6   49.99    6.40
  -2 -14   6   54.79    5.00
  -2 -14   6   52.49    6.00
  -2  14   6   63.39    7.90
  -2  14   6   48.10    6.30
   2  14  -6   49.00    7.20
  -1 -14   6    1.80    3.20
   1 -14  -6    8.40    3.70
  -1 -14   6    6.40    2.60
  -1  14   6    4.40    4.20
   1  14  -6    5.00    2.90
   1  14  -6    9.90    4.40
  -1  14   6    9.50    4.90
   0 -14  -6   43.70    5.20
   0 -14   6   47.10    6.10
   0 -14   6   45.80    5.00
   0 -14  -6   30.00    4.60
   0  14  -6   39.50    5.70
   0  14   6   39.60    5.70
   0  14   6   36.70    5.50
   0  14  -6   46.00    5.80
   1 -14   6    7.40    3.30
  -1 -14  -6    8.60    2.80
  -1 -14  -6   10.50    3.80
  -1  14  -6   11.50    3.80
   1  14   6   12.20    4.50
   1  14   6    9.90    3.70
   2 -14   6   51.79    6.30
  -2 -14  -6   66.89    7.00
  -2 -14  -6   56.49    5.10
   2  14   6   47.30    7.10
   2  14   6   50.19    5.80
  -2  14  -6   51.79    6.70
  -2  14  -6   53.39    7.20
  -3 -14  -6   38.80    4.80
  -3 -14  -6   42.50    4.50
  -3  14  -6   27.60    4.80
  -3  14  -6   36.80    5.30
   3  14   6   29.30    3.20
   3  14   6   27.30    4.30
  -4 -14  -6   16.90    3.60
  -4 -14  -6   15.10    2.50
   4 -14   6    8.80    3.00
  -4  14  -6   12.50    2.80
   4  14   6   11.90    3.30
   3 -15  -6   41.70    4.10
   3  15  -6   30.20    4.00
  -3  15   6   46.10    6.60
  -2 -15   6  100.79    5.40
   2 -15  -6   94.09    6.80
  -2 -15   6  102.99    6.60
   2  15  -6   94.39    7.20
  -2  15   6   94.89    8.40
  -2  15   6   94.89    7.50
   1 -15  -6    4.20    2.80
  -1 -15   6    5.80    2.70
  -1 -15   6    5.60    2.30
  -1  15   6    0.40    4.30
   1  15  -6    5.00    3.70
  -1  15   6    5.10    3.40
   0 -15  -6   45.30    5.60
   0 -15   6   50.79    5.30
   0  15  -6   46.10    5.00
   0  15   6   46.30    5.30
   0  15  -6   52.19    6.40
   0  15   6   60.09    5.80
   1 -15   6    8.20    2.90
  -1 -15  -6   10.30    3.20
  -1 -15  -6    3.00    2.30
   1  15   6    6.40    2.80
  -1  15  -6    9.70    3.90
  -1  15  -6    2.60    2.70
   1  15   6    2.00    3.50
  -2 -15  -6   92.99    5.50
  -2 -15  -6  112.09    6.90
   2  15   6   99.29    5.80
   2  15   6   97.09    6.90
  -2  15  -6   95.19    7.40
  -2  15  -6   98.89    7.00
   3 -15   6   49.40    5.30
  -3 -15  -6   45.50    5.40
   3 -15   6   43.60    5.00
   9   0  -7    0.70    4.40
   9   0  -7   -2.70    3.00
   9   0  -7    0.30    3.10
   9   0  -7   -1.50    3.40
   8   0  -7   16.70    5.00
   8   0  -7   19.10    5.40
   8   0  -7   11.40    5.00
   8   0  -7   16.50    5.90
   8   0  -7    7.80    4.40
   7   0  -7   25.80    6.00
   7   0  -7   16.70    5.90
   7   0  -7   21.60    6.80
   7   0  -7   20.70    7.00
  -7   0   7   37.60   10.60
   7   0  -7   28.10    6.10
   6   0  -7   46.40    7.70
  -6   0   7   41.10    7.60
   6   0  -7   46.00    7.10
   6   0  -7   48.80    8.00
   6   0  -7   54.39    8.80
   6   0  -7   47.30    7.30
  -5   0   7   66.19    8.40
   5   0  -7   58.39    9.00
   5   0  -7   73.59    9.30
   5   0  -7   52.49    9.30
  -5   0   7   55.89    6.90
   4   0  -7  945.41   36.70
  -4   0   7 1036.80   37.80
  -4   0   7 1073.59   38.10
  -3   0   7  355.96   15.90
   3   0  -7  359.66   15.40
  -3   0   7  398.66   15.90
   3   0  -7  406.16   15.90
  -2   0   7  976.70   35.10
   2   0  -7  942.01   34.60
   2   0  -7  979.20   35.40
  -2   0   7  996.80   35.30
   1   0  -7  591.94   21.40
   1   0  -7  570.14   21.70
  -1   0   7  564.14   21.20
   1   0  -7  547.15   20.90
  -1   0   7  550.54   21.20
   0   0  -7    1.00    1.90
   0   0   7    1.90    2.10
   0   0  -7    3.30    1.60
   0   0  -7    1.70    2.40
   0   0   7    1.70    1.60
  -1   0  -7  529.85   21.60
  -1   0  -7  581.04   20.50
   1   0   7  556.84   20.60
   1   0   7  537.85   20.30
   2   0   7  924.21   33.50
   2   0   7  940.41   32.60
  -2   0  -7  969.30   33.70
   3   0   7  355.06   14.30
  -3   0  -7  368.56   14.70
  -4   0  -7  999.30   36.40
  -5   0  -7   68.09    8.20
   5   0   7   59.49    8.70
   6   0   7   67.29   10.20
   6   0   7   45.60    7.70
   6   0   7   60.89    9.00
   6   0   7   58.29    7.60
   7   0   7   18.90    5.50
   7   0   7   11.60    5.70
   7   0   7   25.40    6.00
   7   0   7   14.70    5.90
   8   0   7   21.10    4.70
   8   0   7    8.00    4.60
  -8   0  -7    7.00    6.20
   8   0   7   13.10    4.60
   9   0   7    1.40    3.30
   9   0   7   -3.80    3.10
   9   0   7   -4.10    3.40
   9  -1  -7   51.49    6.90
   9  -1  -7   55.09    6.10
   9  -1  -7   51.69    6.00
   9  -1  -7   59.59    6.60
   9   1  -7   49.80    6.00
   9   1  -7   52.89    6.10
   9   1  -7   57.29    5.70
   9   1  -7   52.59    7.20
   8  -1  -7  179.28   11.00
   8  -1  -7  142.29   11.60
   8  -1  -7  184.48   11.90
   8  -1  -7  162.88   13.00
   8  -1  -7  185.48   12.20
   8   1  -7  190.48   11.50
   8   1  -7  165.08   10.70
   8   1  -7  169.08   12.30
   8   1  -7  173.68   11.40
   8   1  -7  183.78   12.10
   7  -1  -7  168.78   12.30
   7  -1  -7  212.18   13.50
   7  -1  -7  161.28   13.50
   7  -1  -7  178.68   12.50
  -7  -1   7  203.28   16.90
   7  -1  -7  182.98   14.00
   7   1  -7  174.98   13.50
   7   1  -7  166.48   12.20
   7   1  -7  180.98   12.90
   7   1  -7  188.68   14.30
  -7   1   7  254.87   29.10
   7   1  -7  198.28   14.10
   6  -1  -7   86.79   11.20
   6  -1  -7   81.29   12.40
  -6  -1   7   99.49   10.20
   6  -1  -7  109.09   10.80
  -6  -1   7   88.69   14.10
   6  -1  -7   99.99   12.90
   6  -1  -7  104.79   12.50
   6   1  -7  106.69   11.40
   6   1  -7  103.09   10.00
   6   1  -7  101.09   11.80
  -6   1   7   96.69   11.60
   6   1  -7   95.59   10.80
   6   1  -7  109.59   12.10
   6   1  -7  111.89   12.00
  -5  -1   7   12.00    4.50
  -5  -1   7    7.20    4.70
   5  -1  -7   11.40    5.90
   5  -1  -7   24.40    8.30
  -5   1   7    8.50    5.20
   5   1  -7    6.30    6.90
  -5   1   7   21.40    5.30
   5   1  -7   15.80    6.20
   5   1  -7   13.80    7.60
   4  -1  -7   70.99    5.60
  -4  -1   7   54.19    6.30
  -4  -1   7   63.49    6.40
  -4   1   7   63.29    6.50
  -4   1   7   63.89    6.20
   4   1  -7   60.29    4.60
   3  -1  -7   58.99    5.10
  -3  -1   7   55.59    5.00
   3  -1  -7   52.69    5.80
  -3   1   7   65.79    5.40
  -3   1   7   55.59    5.10
   3   1  -7   49.40    4.30
   2  -1  -7  640.04   24.70
   2  -1  -7  626.74   24.10
  -2  -1   7  671.13   24.30
   2   1  -7  657.93   24.30
   2   1  -7  681.73   24.50
   2   1  -7  594.74   23.40
  -2   1   7  654.43   24.40
  -2   1   7  644.44   24.40
   1  -1  -7  147.59    7.40
   1  -1  -7  142.49    7.10
  -1  -1   7  130.79    7.00
   1  -1  -7  138.89    7.70
   1   1  -7  147.19    7.50
  -1   1   7  144.69    7.30
   1   1  -7  144.19    7.20
   1   1  -7  129.59    6.90
  -1   1   7  145.59    7.50
   0  -1   7 1812.42   64.79
   0  -1  -7 1878.81   65.09
   0  -1  -7 1714.53   65.59
   0  -1   7 1844.72   64.69
   0  -1  -7 1999.90   65.09
   0   1   7 1961.00   65.29
   0   1   7 1882.21   65.09
   0   1  -7 1864.91   64.69
   0   1  -7 2036.20   65.19
   0   1  -7 1863.01   65.59
   1  -1   7  141.09    6.70
  -1  -1  -7  146.99    6.70
   1  -1   7  139.39    6.70
  -1  -1  -7  126.39    8.40
  -1  -1  -7  141.59    7.10
  -1   1  -7  129.49    8.10
   1   1   7  133.79    7.00
  -1   1  -7  137.99    6.80
   1   1   7  133.89    7.10
   2  -1   7  631.14   22.90
  -2  -1  -7  637.94   23.00
  -2   1  -7  629.94   23.30
   2   1   7  597.24   23.00
   2   1   7  646.14   22.60
   2   1   7  621.94   23.30
   3  -1   7   47.30    4.80
  -3  -1  -7   49.10    4.30
   3   1   7   56.29    4.50
  -3   1  -7   44.10    4.50
   3   1   7   54.19    5.10
  -4  -1  -7   51.39    5.60
  -4   1  -7   55.69    5.90
   5  -1   7    7.60    7.30
   5   1   7   22.20    7.70
   5   1   7   11.40    6.70
  -5   1  -7   13.60    4.50
   6  -1   7  106.39   11.90
   6  -1   7  107.29   10.90
   6  -1   7   97.59   12.10
   6  -1   7   80.79   11.90
  -6   1  -7   80.09   12.90
   6   1   7   81.99   11.20
   6   1   7   96.19   10.60
   6   1   7   89.79   11.30
   6   1   7   90.79   12.50
   7  -1   7  192.48   14.10
   7  -1   7  198.78   12.70
   7  -1   7  183.18   13.10
   7  -1   7  179.68   13.00
   7   1   7  184.38   13.10
   7   1   7  183.68   12.30
   7   1   7  191.68   14.00
  -8  -1  -7  158.58   14.10
   8  -1   7  166.88   11.60
   8  -1   7  182.18   11.30
   8  -1   7  176.78   10.80
   8   1   7  180.98   10.80
   8   1   7  175.08   12.00
   8   1   7  166.78   11.30
   9  -1   7   50.09    6.20
   9  -1   7   53.09    6.20
   9  -1   7   57.09    5.90
   9   1   7   62.39    6.70
   9   1   7   48.80    5.90
  -9   1  -7   54.49    6.60
   9  -2  -7  204.78   10.40
   9  -2  -7  223.48   10.50
   9  -2  -7  188.88   11.50
   9  -2  -7  192.68   10.30
   9   2  -7  223.18   10.40
   9   2  -7  201.88   11.20
   9   2  -7  217.08   10.70
   9   2  -7  211.38   10.60
   8  -2  -7    2.00    4.00
   8  -2  -7   -4.00    4.70
   8  -2  -7    1.90    4.50
   8  -2  -7    3.60    5.20
   8   2  -7    3.60    4.60
   8   2  -7   -0.10    5.90
   8   2  -7   -3.00    3.80
   8   2  -7    7.20    4.60
   8   2  -7    2.40    4.20
   7  -2  -7  169.48   12.60
   7  -2  -7  194.78   12.60
   7  -2  -7  167.68   13.90
  -7  -2   7  174.98   16.50
   7  -2  -7  175.28   13.70
   7  -2  -7  178.88   12.70
   7   2  -7  187.38   13.30
   7   2  -7  175.68   13.00
   7   2  -7  174.08   13.20
   7   2  -7  200.18   12.40
   6  -2  -7   91.49   12.00
  -6  -2   7   98.69   14.70
   6  -2  -7  108.29   12.30
   6  -2  -7   76.89    9.90
   6  -2  -7   86.29   10.20
  -6  -2   7  102.19   10.60
   6  -2  -7   63.89    8.40
   6   2  -7   77.19   10.40
   6   2  -7   82.69   12.20
   6   2  -7   70.19    8.80
   6   2  -7   91.09   11.60
   6   2  -7   77.29    9.40
  -6   2   7  102.49   12.30
   5  -2  -7    5.00    7.40
  -5  -2   7    5.60    4.50
   5  -2  -7    2.30    5.60
  -5  -2   7    9.60    4.70
   5   2  -7    5.30    6.40
   5   2  -7    9.00    7.20
   5   2  -7    3.90    7.30
   5   2  -7    4.40    5.40
  -5   2   7    5.60    5.00
  -5   2   7    5.60    5.80
  -4  -2   7  367.36   16.20
   4  -2  -7  343.47   16.00
  -4   2   7  381.46   16.60
   4   2  -7  368.56   14.60
  -4   2   7  356.46   16.40
   4   2  -7  368.86   15.70
  -3  -2   7   12.50    2.80
   3  -2  -7    7.30    2.60
   3  -2  -7   11.70    3.40
  -3   2   7    8.70    3.10
   3   2  -7   10.50    2.40
   3   2  -7    6.00    2.20
  -3   2   7    9.30    3.00
   2  -2  -7 1720.73   58.79
   2  -2  -7 1557.44   57.79
  -2  -2   7 1575.84   57.59
   2   2  -7 1692.63   57.79
   2   2  -7 1671.43   57.99
  -2   2   7 1665.53   58.29
  -2   2   7 1626.84   58.09
   2   2  -7 1705.23   57.39
   1  -2  -7  359.16   15.30
  -1  -2   7  390.76   15.10
   1  -2  -7  391.66   16.30
   1   2  -7  379.36   15.40
  -1   2   7  381.16   15.50
   1   2  -7  373.86   15.10
  -1   2   7  382.56   15.50
   0  -2  -7  440.66   18.40
   0  -2  -7  444.86   17.50
   0  -2  -7  457.65   17.00
   0  -2   7  444.16   16.90
   0   2   7  451.95   17.40
   0   2  -7  458.25   17.20
   0   2  -7  427.56   17.70
   0   2   7  441.06   17.50
   0   2  -7  416.46   16.50
  -1  -2  -7  348.07   16.30
   1  -2   7  383.46   14.20
  -1  -2  -7  364.16   14.10
  -1  -2  -7  367.06   14.90
   1  -2   7  361.36   14.00
   1   2   7  364.16   14.90
  -1   2  -7  377.46   14.60
   1   2   7  358.76   14.70
  -1   2  -7  356.16   15.60
   2  -2   7 1549.24   53.99
  -2  -2  -7 1599.24   54.09
  -2  -2  -7 1558.64   55.29
   2   2   7 1570.54   54.99
   2   2   7 1521.45   54.49
  -2   2  -7 1619.34   54.99
  -3  -2  -7   12.80    2.50
   3   2   7    7.00    3.10
   3   2   7    7.50    2.80
  -3   2  -7    6.40    2.40
  -4  -2  -7  268.47   11.90
   5  -2   7    9.60    6.70
   5  -2   7    5.60    6.40
   5  -2   7   12.50    5.20
   5   2   7   -6.80    5.90
  -5   2  -7    4.50    4.20
   5   2   7   -9.10    6.90
   6  -2   7  106.09   13.00
  -6  -2  -7   98.99    9.40
   6  -2   7   76.89    9.00
   6  -2   7   83.09   10.70
   6  -2   7   72.09    9.10
   6  -2   7  109.09   11.80
   6   2   7   93.89   12.60
   6   2   7   91.69   10.20
  -6   2  -7   90.39   12.30
  -6   2  -7   66.79    8.20
   6   2   7   94.59   10.70
   6   2   7   77.29   10.70
   7  -2   7  174.28   12.70
   7  -2   7  158.88   12.80
  -7  -2  -7  147.99   12.10
   7  -2   7  192.38   12.40
   7  -2   7  184.68   13.50
  -7   2  -7  168.98   11.60
   7   2   7  177.98   12.80
   7   2   7  163.28   12.00
   7   2   7  174.08   13.40
   8  -2   7    1.50    4.00
   8  -2   7    2.00    4.30
   8  -2   7   -2.20    4.60
   8   2   7   -7.40    3.90
   8   2   7    4.90    4.50
   8   2   7   -0.20    4.00
  -8   2  -7    2.90    4.50
   9  -2   7  216.38   11.00
   9  -2   7  192.38   10.10
   9  -2   7  197.88   10.10
   9   2   7  204.58   10.50
   9   2   7  216.48   11.10
  -9   2  -7  222.68    9.90
   9  -3  -7    6.60    3.80
   9  -3  -7    5.50    3.60
   9  -3  -7    7.00    2.90
   9   3  -7    3.60    3.00
   9   3  -7    0.20    3.10
   9   3  -7   -0.10    3.60
   9   3  -7    5.30    3.20
   8  -3  -7   79.79    9.20
   8  -3  -7   70.29    8.40
   8  -3  -7   74.09    8.10
   8  -3  -7   62.19    9.70
   8   3  -7   73.29    8.60
   8   3  -7   74.09    7.50
   8   3  -7   81.29    8.40
   8   3  -7   65.79    8.60
   7  -3  -7  102.59   10.40
   7  -3  -7  137.49   12.20
   7  -3  -7  105.69   10.80
   7  -3  -7   97.99   12.80
  -7  -3   7  125.09   14.30
   7   3  -7  125.19   11.70
   7   3  -7  132.29   10.70
   7   3  -7  126.99   11.80
   7   3  -7  144.69   11.60
   7   3  -7  123.19    9.90
   6  -3  -7   89.39   10.80
  -6  -3   7  109.19   10.70
   6  -3  -7   93.39   13.00
  -6  -3   7  100.09   14.40
   6  -3  -7   98.49   10.50
   6  -3  -7   82.99   12.10
   6  -3  -7  101.59   11.70
  -6   3   7  124.29   12.90
   6   3  -7   82.89    9.40
   6   3  -7  115.89   12.30
   6   3  -7   97.29   12.40
   6   3  -7  114.89   10.80
   6   3  -7  125.99   10.10
  -5  -3   7   36.80    6.00
   5  -3  -7   27.10    7.50
   5  -3  -7   35.70    6.80
   5  -3  -7   42.00    8.60
  -5   3   7   41.40    7.00
   5   3  -7   42.90    8.20
   5   3  -7   30.30    6.90
   5   3  -7   24.70    4.50
   5   3  -7   40.40   13.90
   5   3  -7   41.30    6.60
  -5   3   7   45.90    7.90
   5   3  -7   38.40    8.10
   4  -3  -7  680.93   28.20
  -4  -3   7  744.43   28.30
  -4   3   7  752.72   28.70
  -4   3   7  716.13   28.80
   4   3  -7  727.13   26.20
   4   3  -7  702.43   27.60
   3  -3  -7   20.20    3.80
  -3  -3   7   18.90    3.40
   3  -3  -7   23.70    4.40
  -3   3   7   16.40    3.90
   3   3  -7   23.00    3.40
  -3   3   7   15.30    3.80
   3   3  -7   17.60    3.10
  -2  -3   7  744.33   27.60
   2  -3  -7  729.83   28.80
   2  -3  -7  741.03   28.10
  -2   3   7  721.03   28.00
  -2   3   7  723.53   28.10
   2   3  -7  742.33   27.70
   2   3  -7  753.92   27.10
   2   3  -7  770.72   27.50
   1  -3  -7  306.27   14.70
   1  -3  -7  304.77   13.50
  -1  -3   7  319.27   13.00
  -1   3   7  312.37   13.70
   1   3  -7  316.97   13.20
   1   3  -7  329.97   12.60
   1   3  -7  319.57   13.50
  -1   3   7  314.77   13.80
   0  -3  -7  210.68   11.40
   0  -3   7  206.78    9.30
   0  -3  -7  211.08   10.10
   0   3  -7  214.38   10.30
   0   3  -7  214.28    9.60
   0   3   7  211.68   10.20
   0   3   7  217.18   10.20
  -1  -3  -7  290.87   11.90
  -1  -3  -7  300.27   13.00
   1  -3   7  306.57   12.10
  -1  -3  -7  294.57   15.10
  -1   3  -7  308.37   12.60
   1   3   7  295.27   13.00
   1   3   7  306.77   13.10
  -1   3  -7  299.47   13.90
  -2  -3  -7  676.93   24.70
   2  -3   7  676.23   24.80
  -2  -3  -7  689.23   26.30
   2   3   7  670.63   25.80
  -2   3  -7  726.53   26.10
   2   3   7  712.33   26.30
  -3  -3  -7   10.50    3.00
  -3  -3  -7   14.20    2.80
  -3   3  -7   21.80    3.70
   3   3   7   23.70    4.70
   3   3   7   21.10    3.70
   3   3   7   13.40    3.60
  -4  -3  -7  706.13   27.30
   4   3   7  649.83   25.80
  -4   3  -7  687.13   26.90
   5  -3   7   34.70    6.90
   5  -3   7   42.60    5.80
  -5  -3  -7   23.80    4.80
   5  -3   7   26.70    7.60
   5   3   7   21.20    6.90
   5   3   7   34.00    7.90
  -5   3  -7   25.10    6.10
   5   3   7   30.10    7.30
  -5   3  -7   26.60    5.20
   6  -3   7  127.49   12.30
   6  -3   7  104.19    8.90
  -6  -3  -7  116.09   10.30
   6  -3   7  108.29   10.90
   6  -3   7   86.89    9.70
   6   3   7  112.39   13.80
   6   3   7  119.09   12.20
  -6   3  -7  115.59   13.10
   6   3   7  112.79   11.50
  -6   3  -7   99.69   10.50
   6   3   7  109.39   10.80
   7  -3   7  126.99   11.50
  -7  -3  -7  116.69   11.90
   7  -3   7  126.39   11.60
   7  -3   7  123.99   10.80
   7   3   7  112.39   10.20
   7   3   7  116.19   10.80
   7   3   7  134.39   12.10
  -7   3  -7  106.49    9.50
   8  -3   7   58.19    8.60
   8  -3   7   85.69    9.10
   8  -3   7   84.29    8.10
  -8   3  -7   62.49    7.20
   8   3   7   62.69    8.80
   8   3   7   72.39    7.40
   8   3   7   65.79    7.90
   9  -3   7    3.40    4.20
   9  -3   7    6.70    3.40
   9  -3   7    7.20    3.20
  -9   3  -7    1.60    2.70
   9   3   7    4.40    3.20
   9   3   7    3.70    3.20
   9  -4  -7  160.98    8.30
   9  -4  -7  155.28    8.90
   9  -4  -7  165.98    8.40
   9   4  -7  142.59    8.20
   9   4  -7  158.28    8.00
   9   4  -7  154.78    8.50
   8  -4  -7    0.20    4.70
   8  -4  -7   -2.80    3.70
   8  -4  -7   -4.00    4.00
   8  -4  -7   -2.50   10.00
   8   4  -7    2.40    4.30
   8   4  -7   -4.70    3.70
   8   4  -7    5.90    4.90
   8   4  -7    0.10    3.30
   7  -4  -7  256.27   14.80
   7  -4  -7  271.17   14.60
   7  -4  -7  255.77   15.90
  -7  -4   7  257.47   17.30
   7   4  -7  288.37   14.50
   7   4  -7  250.87   15.40
   7   4  -7  269.27   14.70
   7   4  -7  284.17   16.10
   7   4  -7  271.97   15.80
   6  -4  -7  292.17   18.50
   6  -4  -7  280.87   16.20
  -6  -4   7  305.67   19.30
   6  -4  -7  294.57   16.10
  -6   4   7  313.37   19.00
   6   4  -7  330.77   16.20
   6   4  -7  302.87   16.50
   6   4  -7  297.57   18.20
   6   4  -7  318.77   17.90
   6   4  -7  325.87   17.80
  -5  -4   7   29.10    6.10
   5  -4  -7   35.60    8.70
   5  -4  -7   32.80    6.80
   5  -4  -7   28.40    5.90
   5   4  -7   36.70    6.90
   5   4  -7   35.40    8.00
   5   4  -7   28.80   13.60
   5   4  -7   31.90    6.50
  -5   4   7   18.10    8.40
   5   4  -7   32.10    7.40
  -5   4   7   26.20    6.20
   5   4  -7   25.20    4.90
   4  -4  -7  143.89    9.90
  -4  -4   7  147.69    9.70
  -4   4   7  153.08   10.50
   4   4  -7  155.18    7.20
  -4   4   7  141.59   10.80
   4   4  -7  146.09    8.90
  -3  -4   7  627.14   24.20
   3  -4  -7  611.24   24.70
   3  -4  -7  620.74   25.60
   3   4  -7  629.24   23.20
  -3   4   7  598.14   24.80
  -3   4   7  609.04   24.60
   3   4  -7  592.34   23.40
  -2  -4   7 1090.29   40.60
   2  -4  -7 1165.68   42.60
   2  -4  -7 1158.58   41.60
  -2   4   7 1116.09   41.40
   2   4  -7 1117.99   40.70
   2   4  -7 1123.29   40.50
   2   4  -7 1163.68   40.20
  -2   4   7 1091.19   41.40
   1  -4  -7 1808.92   64.09
   1  -4  -7 1745.03   65.09
  -1  -4   7 1768.72   63.19
  -1   4   7 1779.12   64.09
   1   4  -7 1813.52   63.39
   1   4  -7 1903.91   63.89
  -1   4   7 1838.02   64.19
   1   4  -7 1887.31   62.59
   0  -4  -7  677.73   25.30
   0  -4   7  672.73   24.00
   0  -4  -7  633.94   26.60
   0   4  -7  600.04   24.90
   0   4   7  631.64   24.90
   0   4   7  680.63   25.20
   0   4  -7  636.04   24.30
  -1  -4  -7 1774.72   61.89
   1  -4   7 1751.02   60.49
   1   4   7 1720.33   61.49
   1   4   7 1797.92   61.89
  -1   4  -7 1793.12   61.39
  -1   4  -7 1685.53   62.19
  -2  -4  -7 1090.39   40.10
   2  -4   7 1049.00   38.10
   2   4   7 1145.99   40.20
  -2   4  -7 1133.29   39.70
   2   4   7 1050.69   39.40
   2   4   7 1083.69   39.40
  -3  -4  -7  625.44   24.00
   3   4   7  586.34   23.00
  -3   4  -7  605.84   23.50
   3   4   7  563.74   22.90
   3   4   7  573.64   23.50
  -4  -4  -7  159.48    9.70
  -4   4  -7  144.59    9.50
   4   4   7  131.19    9.60
   5  -4   7   31.10    7.60
   5  -4   7   22.80    5.30
  -5  -4  -7   34.20    5.90
   5  -4   7   29.70    6.60
   5   4   7   20.90    7.50
   5   4   7   16.50    8.00
  -5   4  -7   30.90    5.60
  -5   4  -7   39.40    6.60
   5   4   7   28.40    7.20
   5   4   7   25.50    6.60
   6  -4   7  254.57   17.50
  -6  -4  -7  307.57   16.80
   6  -4   7  308.57   16.50
   6  -4   7  326.47   17.70
   6  -4   7  280.47   14.00
   6   4   7  284.47   16.40
   6   4   7  287.97   15.70
  -6   4  -7  302.27   18.10
   6   4   7  295.27   18.00
  -6   4  -7  272.97   14.60
   6   4   7  314.77   17.00
   7  -4   7  269.17   15.90
   7  -4   7  265.37   14.70
   7  -4   7  243.08   14.70
  -7  -4  -7  241.58   16.00
   7   4   7  254.37   13.90
   7   4   7  261.97   15.70
  -7   4  -7  257.57   13.10
   7   4   7  267.37   14.90
   7   4   7  257.57   14.80
  -7   4  -7  284.27   14.70
   8  -4   7    0.90    3.70
   8  -4   7    5.30    5.20
   8  -4   7    2.10    4.30
   8   4   7    3.00    4.00
  -8   4  -7   -0.20    3.30
   8   4   7    3.90    7.50
   8   4   7   -0.50    4.00
   9  -4   7  150.78    8.00
   9  -4   7  149.69    8.70
  -9   4  -7  148.39    7.30
   9   4   7  163.08    8.60
   9   4   7  155.78    8.20
   8  -5  -7   18.70    5.40
   8  -5  -7   11.30    4.20
   8  -5  -7   20.00    4.20
   8   5  -7   22.40    4.50
   8   5  -7   17.60    4.60
   8   5  -7   17.20    3.70
   7  -5  -7  455.25   20.20
   7  -5  -7  441.56   19.70
  -7  -5   7  383.46   22.20
   7  -5  -7  428.16   21.10
   7   5  -7  421.16   19.40
   7   5  -7  447.86   20.80
   7   5  -7  479.35   20.30
   7   5  -7  440.66   21.00
   6  -5  -7   28.90    5.70
   6  -5  -7   26.60    8.20
   6  -5  -7   42.60    6.50
   6   5  -7   40.70    7.90
  -6   5   7   43.20   10.20
   6   5  -7   26.00    6.20
   6   5  -7    5.50   10.30
   6   5  -7   31.60    5.80
   6   5  -7   19.80    6.40
  -5  -5   7   72.89   10.00
   5  -5  -7   70.39    7.90
   5  -5  -7   63.29    7.60
   5  -5  -7   62.79    9.80
   5   5  -7   65.29    8.30
   5   5  -7   49.20    7.00
   5   5  -7   58.09    9.50
   5   5  -7   72.29   11.10
   5   5  -7   70.09    9.50
  -5   5   7   68.39   10.40
   4  -5  -7  529.55   22.80
  -4  -5   7  534.15   22.50
   4   5  -7  496.45   21.30
   4   5  -7  495.65   23.80
   4   5  -7  501.45   23.30
  -4   5   7  527.95   23.20
  -4   5   7  537.05   23.40
   4   5  -7  536.25   19.50
   3  -5  -7   69.69    7.10
  -3  -5   7   86.39    7.10
   3   5  -7   80.29    5.50
  -3   5   7   87.09    8.00
  -3   5   7   73.69    7.80
   3   5  -7   81.69    6.30
  -2  -5   7  405.76   16.70
   2  -5  -7  385.16   17.40
   2  -5  -7  405.46   19.10
  -2   5   7  387.76   17.40
   2   5  -7  401.96   16.00
   2   5  -7  395.16   16.50
   2   5  -7  396.36   16.40
  -2   5   7  379.66   17.40
  -1  -5   7  299.27   13.30
   1  -5  -7  310.47   14.30
   1  -5  -7  293.47   15.60
  -1   5   7  321.17   14.50
   1   5  -7  325.47   12.60
   1   5  -7  299.27   13.40
  -1   5   7  308.57   14.50
   1   5  -7  325.37   14.00
   0  -5  -7   59.89    8.70
   0  -5   7   67.29    5.10
   0  -5  -7   68.09    5.70
   0   5  -7   73.39    4.70
   0   5  -7   68.59    6.40
   0   5  -7   74.19    5.30
   0   5   7   69.19    6.00
   0   5   7   64.49    6.10
  -1  -5  -7  319.57   14.40
   1  -5   7  309.57   12.80
  -1   5  -7  308.07   13.50
   1   5   7  320.17   14.10
   1   5   7  310.47   14.40
  -1   5  -7  286.57   14.70
   2  -5   7  380.16   14.60
  -2  -5  -7  388.56   16.60
   2   5   7  363.56   16.00
  -2   5  -7  312.07   18.30
   2   5   7  366.46   16.50
  -2   5  -7  376.06   15.80
   2   5   7  368.26   15.90
  -3  -5  -7   72.09    6.80
  -3   5  -7   81.29    6.80
   3   5   7   71.29    6.90
   3   5   7   73.79    7.80
   3   5   7   79.79    7.80
  -4  -5  -7  523.65   22.30
  -4   5  -7  517.45   20.90
   4   5   7  490.65   21.60
  -4   5  -7  507.45   21.90
   5  -5   7   47.00    7.30
  -5  -5  -7   79.69    8.80
   5  -5   7   85.49   11.30
  -5   5  -7   62.79    7.80
   5   5   7   67.29    9.30
   5   5   7   57.49    8.50
   5   5   7   70.59    8.60
  -5   5  -7   69.09    9.50
   5   5   7   65.79    8.90
  -6  -5  -7   31.00    7.10
   6  -5   7   26.60    6.60
   6  -5   7   16.40    5.60
   6  -5   7   28.60    5.10
  -6   5  -7   32.20    5.30
   6   5   7   34.80    6.80
   6   5   7   37.20    7.70
   6   5   7   40.20    6.90
   7  -5   7  376.56   19.40
   7  -5   7  460.35   21.10
   7  -5   7  431.26   20.10
  -7   5  -7  432.36   19.10
   7   5   7  458.25   21.10
   7   5   7  432.36   20.20
   7   5   7  435.06   19.50
  -7   5  -7  470.35   18.60
   8  -5   7   13.40    4.30
   8  -5   7   15.70    3.80
   8  -5   7   10.00    6.10
   8   5   7   13.40    4.30
  -8   5  -7   22.50    5.30
   8   5   7   16.90    5.10
  -8   5  -7   11.20    3.20
   8   5   7   13.60    4.30
   8  -6  -7  135.49    8.80
   8  -6  -7  143.29    8.50
   8   6  -7  124.89    8.50
   8   6  -7  136.99    9.50
   8   6  -7  124.09    8.10
   7  -6  -7  322.27   16.30
   7  -6  -7  331.87   15.90
   7  -6  -7  324.87   18.40
  -7  -6   7  299.07   19.20
   7   6  -7  333.67   17.10
   7   6  -7  346.87   16.40
   7   6  -7  334.77   17.20
   7   6  -7  348.37   15.70
   6  -6  -7  246.58   13.90
   6  -6  -7  221.08   16.90
   6  -6  -7  232.68   14.50
   6   6  -7  226.38   14.90
   6   6  -7  262.47   14.10
   6   6  -7  242.48   14.40
   6   6  -7  246.98   16.50
  -6   6   7  288.77   20.00
   5  -6  -7  329.17   16.90
   5  -6  -7  313.77   20.50
  -5  -6   7  329.87   18.50
   5  -6  -7  336.77   17.30
  -5   6   7  352.46   19.00
   5   6  -7  308.77   16.50
   5   6  -7  349.77   16.90
   5   6  -7  327.57   19.90
   5   6  -7  324.87   17.60
  -5   6   7  353.86   19.50
   5   6  -7  326.87   19.00
  -4  -6   7  193.28   12.60
   4  -6  -7  231.28   12.90
   4  -6  -7  148.39   21.30
   4   6  -7  198.08   21.70
  -4   6   7  180.28   15.00
   4   6  -7  167.18   14.70
   4   6  -7  196.48    8.70
   4   6  -7  173.38   10.90
  -4   6   7  195.68   13.00
   4   6  -7  222.18   15.50
   4   6  -7  188.08   13.20
   3  -6  -7  189.18   11.30
  -3  -6   7  198.28   11.20
   3   6  -7  195.38    9.50
  -3   6   7  182.88   11.50
  -3   6   7  199.28   12.20
   3   6  -7  176.28   10.10
  -2  -6   7  115.79    8.10
   2  -6  -7  126.89    8.90
   2   6  -7  109.69    7.40
  -2   6   7  122.59    8.70
   2   6  -7  122.49    7.50
   2   6  -7  121.29    7.90
  -2   6   7  116.99    9.00
   1  -6  -7 1194.58   43.00
   1  -6  -7 1062.99   44.50
  -1  -6   7 1115.79   41.40
   1   6  -7 1156.48   41.70
   1   6  -7 1184.68   40.80
   1   6  -7 1175.28   42.30
  -1   6   7 1139.19   42.80
  -1   6   7 1149.39   42.80
   0  -6   7   27.60    4.40
   0  -6  -7   23.30    4.10
   0  -6  -7   32.30    7.60
   0   6  -7   25.10    3.20
   0   6   7   31.50    4.90
   0   6  -7   25.20    3.80
   0   6  -7   25.00    4.70
   0   6   7   15.30    3.80
  -1  -6  -7 1100.99   41.20
   1  -6   7 1112.49   39.30
  -1   6  -7 1101.59   40.20
   1   6   7 1072.79   41.20
   1   6   7 1090.39   40.80
  -1   6  -7 1111.89   41.80
  -2  -6  -7  116.49    8.50
   2   6   7  118.89    8.70
  -2   6  -7  121.59    7.80
  -2   6  -7   93.49   12.50
   2   6   7  121.79    9.20
   2   6   7  119.19    8.30
  -3  -6  -7  194.48   11.30
   3   6   7  197.88   11.70
  -3   6  -7  189.08   11.10
   4  -6   7  183.48   13.50
  -4  -6  -7  201.88   12.20
   4   6   7  191.88   14.60
   4   6   7  186.18   12.90
   4   6   7  170.08   15.90
  -4   6  -7  192.58   11.90
  -4   6  -7  182.38   10.60
   4   6   7  135.69   17.90
   4   6   7  182.18   12.00
   5  -6   7  314.77   17.20
  -5  -6  -7  324.27   17.50
   5  -6   7  336.97   18.40
  -5   6  -7  347.47   18.10
   5   6   7  297.87   18.60
   5   6   7  306.27   19.60
   5   6   7  319.87   17.40
  -5   6  -7  338.07   15.30
   5   6   7  326.67   18.30
  -6  -6  -7  256.17   16.50
   6  -6   7  247.08   15.60
   6  -6   7  255.17   13.00
   6  -6   7  264.77   14.90
  -6   6  -7  264.47   12.90
   6   6   7  226.18   16.00
   6   6   7  243.58   15.20
   6   6   7  266.57   14.90
   7  -6   7  356.76   17.00
   7  -6   7  338.17   17.40
   7   6   7  359.26   16.40
   7   6   7  344.57   17.50
   7   6   7  328.77   16.90
  -7   6  -7  336.27   15.00
   8  -6   7  143.79    9.60
   8  -6   7  127.59    8.70
   8   6   7  119.29    9.00
  -8   6  -7  144.89    7.70
   8   6   7  146.59    9.10
  -8   6  -7  140.19    9.10
   8  -7  -7  195.48    9.50
   8  -7  -7  178.68    9.50
   8   7  -7  184.38    9.30
   8   7  -7  176.48   10.00
   8   7  -7  179.18   10.90
  -8   7   7  196.48    9.00
   7  -7  -7  145.59    9.80
   7  -7  -7  156.28   10.50
   7   7  -7  166.58    9.90
   7   7  -7  146.09   10.00
   7   7  -7  149.88   10.90
   7   7  -7  152.48   12.30
   6  -7  -7  195.28   13.00
   6  -7  -7  196.68   12.10
   6   7  -7  195.98   12.20
   6   7  -7  191.38   13.60
   6   7  -7  197.98   15.60
   6   7  -7  198.18   12.20
  -5  -7   7   24.10    9.60
   5  -7  -7   40.80    6.60
   5  -7  -7   45.90    6.60
  -5   7   7   73.69   11.30
  -5   7   7   49.70    8.80
   5   7  -7   51.79    8.20
   5   7  -7   45.20   12.20
   5   7  -7   44.60    6.90
   5   7  -7   62.69    9.50
   5   7  -7   48.30   10.70
  -4  -7   7   91.59   10.80
   4   7  -7  104.89    5.80
   4   7  -7   85.29   10.70
   4   7  -7  107.89   13.20
  -4   7   7  103.39   11.70
   4   7  -7   88.39   13.00
  -4   7   7  112.39   11.20
   4   7  -7   90.09    9.30
  -4   7   7  125.79   15.10
  -3  -7   7  215.28   12.90
   3  -7  -7  220.88   13.10
   3   7  -7  223.78   10.70
   3   7  -7  220.18   14.00
  -3   7   7  219.78   13.50
   3   7  -7  217.18   11.80
  -3   7   7  213.58   14.20
   3   7  -7  204.38   16.50
  -2  -7   7  230.08   12.30
   2  -7  -7  227.58   12.80
   2   7  -7  238.98   11.50
  -2   7   7  213.58   13.50
  -2   7   7  233.88   13.30
   2   7  -7  225.48   11.60
   2   7  -7  226.88   11.90
   1  -7  -7  783.52   31.30
  -1  -7   7  771.62   29.70
  -1   7   7  783.82   31.30
  -1   7   7  777.52   31.30
   1   7  -7  793.12   28.90
   1   7  -7  753.02   29.60
   1   7  -7  792.32   30.50
   0  -7  -7   57.29    6.80
   0  -7   7   51.39    6.40
   0   7   7   57.19    7.30
   0   7   7   57.49    6.60
   0   7  -7   69.19    6.30
[truncated: 353,872 more chars]
