# Supplementary material for: Zinc chloride-catalyzed cyclizative 1,2-rearrangement enables facile access to morpholinones bearing aza-quaternary carbons
Source: Commun Chem. 2023 Oct 7;6:216. doi: 10.1038/s42004-023-01016-y (PMC10560277; doi:10.1038/s42004-023-01016-y)
Supplement: Supplementary file 5 — Supplementary Data 3 [file 42004_2023_1016_MOESM5_ESM.cif]

 
data_t_a
 
_audit_creation_method            'SHELXL-2018/3'
_shelx_SHELXL_version_number      '2018/3'
_chemical_name_systematic         ?
_chemical_name_common             ?
_chemical_melting_point           ?
_chemical_formula_moiety          'C21 H24 N2 O4'
_chemical_formula_sum
 'C21 H24 N2 O4' 
_chemical_formula_weight          368.42

loop_
 _atom_type_symbol
 _atom_type_description
 _atom_type_scat_dispersion_real
 _atom_type_scat_dispersion_imag
 _atom_type_scat_source
 'C'  'C'   0.0181   0.0091
 'International Tables Vol C Tables 4.2.6.8 and 6.1.1.4'
 'H'  'H'   0.0000   0.0000
 'International Tables Vol C Tables 4.2.6.8 and 6.1.1.4'
 'N'  'N'   0.0311   0.0180
 'International Tables Vol C Tables 4.2.6.8 and 6.1.1.4'
 'O'  'O'   0.0492   0.0322
 'International Tables Vol C Tables 4.2.6.8 and 6.1.1.4'
 
_space_group_crystal_system       monoclinic
_space_group_IT_number            4
_space_group_name_H-M_alt         'P 21'
_space_group_name_Hall            'P 2yb'
 
_shelx_space_group_comment
;
The symmetry employed for this shelxl refinement is uniquely defined
by the following loop, which should always be used as a source of
symmetry information in preference to the above space-group names.
They are only intended as comments.
;
 
loop_
 _space_group_symop_operation_xyz
 'x, y, z'
 '-x, y+1/2, -z'
 
_cell_length_a                    11.1720(3)
_cell_length_b                    6.5053(2)
_cell_length_c                    13.2819(4)
_cell_angle_alpha                 90
_cell_angle_beta                  104.262(2)
_cell_angle_gamma                 90
_cell_volume                      935.54(5)
_cell_formula_units_Z             2
_cell_measurement_temperature     173(2)
_cell_measurement_reflns_used     4693
_cell_measurement_theta_min        3.43
_cell_measurement_theta_max       68.29
 
_exptl_crystal_description        block
_exptl_crystal_colour             colourless
_exptl_crystal_density_meas       ?
_exptl_crystal_density_method     ?
_exptl_crystal_density_diffrn     1.308          
_exptl_crystal_F_000              392
_exptl_transmission_factor_min    ?
_exptl_transmission_factor_max    ?
_exptl_crystal_size_max           0.180
_exptl_crystal_size_mid           0.160
_exptl_crystal_size_min           0.140
_exptl_absorpt_coefficient_mu     0.741
_shelx_estimated_absorpt_T_min    0.878
_shelx_estimated_absorpt_T_max    0.903
_exptl_absorpt_correction_type    multi-scan
_exptl_absorpt_correction_T_min   0.6481
_exptl_absorpt_correction_T_max   0.7531
_exptl_absorpt_process_details    
;
SADABS-2016/2 - Bruker AXS area detector scaling and absorption correction
;
_exptl_absorpt_special_details    ?
_diffrn_ambient_temperature       173(2)
_diffrn_radiation_wavelength      1.54178
_diffrn_radiation_type            CuK\a
_diffrn_source                    ?
_diffrn_measurement_device_type   'Bruker D8 VENTURE'
_diffrn_measurement_method        '\f and \w scans'
_diffrn_detector_area_resol_mean  ?
_diffrn_reflns_number             10494
_diffrn_reflns_av_unetI/netI      0.0437
_diffrn_reflns_av_R_equivalents   0.0488
_diffrn_reflns_limit_h_min        -13
_diffrn_reflns_limit_h_max        12
_diffrn_reflns_limit_k_min        -7
_diffrn_reflns_limit_k_max        7
_diffrn_reflns_limit_l_min        -16
_diffrn_reflns_limit_l_max        16
_diffrn_reflns_theta_min          3.433
_diffrn_reflns_theta_max          68.521
_diffrn_reflns_theta_full         67.679
_diffrn_measured_fraction_theta_max   0.994
_diffrn_measured_fraction_theta_full  0.999
_diffrn_reflns_Laue_measured_fraction_max    0.994
_diffrn_reflns_Laue_measured_fraction_full   0.999
_diffrn_reflns_point_group_measured_fraction_max   0.990
_diffrn_reflns_point_group_measured_fraction_full  0.996
_reflns_number_total              3425
_reflns_number_gt                 3021
_reflns_threshold_expression      'I > 2\s(I)'
_reflns_Friedel_coverage          0.819
_reflns_Friedel_fraction_max      0.985
_reflns_Friedel_fraction_full     0.993
 
_reflns_special_details
;
 Reflections were merged by SHELXL according to the crystal
 class for the calculation of statistics and refinement.
 
 _reflns_Friedel_fraction is defined as the number of unique
 Friedel pairs measured divided by the number that would be
 possible theoretically, ignoring centric projections and
 systematic absences.
;
 
_computing_data_collection        ?
_computing_cell_refinement        ?
_computing_data_reduction         ?
_computing_structure_solution     'SHELXT 2018/2 (Sheldrick, 2018)'
_computing_structure_refinement 'SHELXL-2018/3 (Sheldrick, 2018)'
_computing_molecular_graphics     ?
_computing_publication_material   ?
_refine_special_details           ?
_refine_ls_structure_factor_coef  Fsqd
_refine_ls_matrix_type            full
_refine_ls_weighting_scheme       calc
_refine_ls_weighting_details
'w=1/[\s^2^(Fo^2^)+(0.0506P)^2^+0.0235P] where P=(Fo^2^+2Fc^2^)/3'
_atom_sites_solution_primary      ?
_atom_sites_solution_secondary    ?
_atom_sites_solution_hydrogens    geom
_refine_ls_hydrogen_treatment     constr
_refine_ls_extinction_method      none
_refine_ls_extinction_coef        .
_refine_ls_abs_structure_details
;
 Flack x determined using 1242 quotients [(I+)-(I-)]/[(I+)+(I-)]
 (Parsons, Flack and Wagner, Acta Cryst. B69 (2013) 249-259).
;
_refine_ls_abs_structure_Flack    0.09(12)
_chemical_absolute_configuration  ad
_refine_ls_number_reflns          3425
_refine_ls_number_parameters      247
_refine_ls_number_restraints      1
_refine_ls_R_factor_all           0.0434
_refine_ls_R_factor_gt            0.0356
_refine_ls_wR_factor_ref          0.0900
_refine_ls_wR_factor_gt           0.0857
_refine_ls_goodness_of_fit_ref    1.029
_refine_ls_restrained_S_all       1.029
_refine_ls_shift/su_max           0.000
_refine_ls_shift/su_mean          0.000
 
loop_
 _atom_site_label
 _atom_site_type_symbol
 _atom_site_fract_x
 _atom_site_fract_y
 _atom_site_fract_z
 _atom_site_U_iso_or_equiv
 _atom_site_adp_type
 _atom_site_occupancy
 _atom_site_site_symmetry_order  
 _atom_site_calc_flag
 _atom_site_refinement_flags_posn
 _atom_site_refinement_flags_adp
 _atom_site_refinement_flags_occupancy
 _atom_site_disorder_assembly
 _atom_site_disorder_group
C9 C 0.8231(2) 0.4654(5) 1.0189(2) 0.0387(7) Uani 1 1 d . . . . .
H9 H 0.811663 0.586429 1.055414 0.046 Uiso 1 1 calc R U . . .
C10 C 0.7905(2) 0.4651(5) 0.9105(2) 0.0313(6) Uani 1 1 d . . . . .
H10 H 0.757227 0.585507 0.873582 0.038 Uiso 1 1 calc R U . . .
C11 C 0.5643(2) 0.3690(5) 0.6589(2) 0.0290(6) Uani 1 1 d . . . . .
H11A H 0.562694 0.226994 0.631829 0.035 Uiso 1 1 calc R U . . .
H11B H 0.515935 0.456838 0.602530 0.035 Uiso 1 1 calc R U . . .
C12 C 0.5038(2) 0.3714(5) 0.7491(2) 0.0284(6) Uani 1 1 d . . . . .
C13 C 0.4882(3) 0.1928(5) 0.8006(2) 0.0398(7) Uani 1 1 d . . . . .
H13 H 0.517895 0.066275 0.780614 0.048 Uiso 1 1 calc R U . . .
C14 C 0.4293(3) 0.1962(6) 0.8816(3) 0.0492(8) Uani 1 1 d . . . . .
H14 H 0.419656 0.072686 0.916935 0.059 Uiso 1 1 calc R U . . .
C15 C 0.3853(3) 0.3785(6) 0.9104(3) 0.0505(9) Uani 1 1 d . . . . .
H15 H 0.344647 0.380934 0.965367 0.061 Uiso 1 1 calc R U . . .
C16 C 0.3999(3) 0.5574(6) 0.8596(3) 0.0526(9) Uani 1 1 d . . . . .
H16 H 0.369470 0.683417 0.879532 0.063 Uiso 1 1 calc R U . . .
C17 C 0.4591(3) 0.5544(5) 0.7793(3) 0.0411(7) Uani 1 1 d . . . . .
H17 H 0.469106 0.678560 0.744616 0.049 Uiso 1 1 calc R U . . .
C18 C 0.6490(2) 0.7626(4) 0.5876(2) 0.0313(6) Uani 1 1 d . . . . .
H18A H 0.687418 0.866487 0.552270 0.047 Uiso 1 1 calc R U . . .
H18B H 0.634811 0.820847 0.651727 0.047 Uiso 1 1 calc R U . . .
H18C H 0.569922 0.720018 0.541945 0.047 Uiso 1 1 calc R U . . .
C19 C 0.7336(2) 0.4595(4) 0.5100(2) 0.0275(6) Uani 1 1 d . . . . .
C20 C 0.8119(3) 0.4350(5) 0.3514(2) 0.0393(7) Uani 1 1 d . . . . .
H20A H 0.757084 0.315269 0.337050 0.059 Uiso 1 1 calc R U . . .
H20B H 0.897948 0.389586 0.363809 0.059 Uiso 1 1 calc R U . . .
H20C H 0.792665 0.528410 0.291713 0.059 Uiso 1 1 calc R U . . .
C21 C 0.8469(3) 0.8843(5) 0.4219(3) 0.0444(8) Uani 1 1 d . . . . .
H21A H 0.906216 0.992794 0.451097 0.067 Uiso 1 1 calc R U . . .
H21B H 0.763973 0.926504 0.425752 0.067 Uiso 1 1 calc R U . . .
H21C H 0.847693 0.860885 0.349150 0.067 Uiso 1 1 calc R U . . .
O1 O 0.94534(15) 0.5092(3) 0.71514(13) 0.0280(4) Uani 1 1 d . . . . .
N1 N 0.69346(17) 0.4427(3) 0.68812(16) 0.0244(5) Uani 1 1 d . . . . .
C1 C 0.9010(2) 0.2998(4) 0.7043(2) 0.0277(6) Uani 1 1 d . . . . .
H1A H 0.963960 0.207839 0.747210 0.033 Uiso 1 1 calc R U . . .
H1B H 0.887135 0.256259 0.630869 0.033 Uiso 1 1 calc R U . . .
O2 O 0.88908(17) 0.8328(3) 0.68969(14) 0.0321(4) Uani 1 1 d . . . . .
N2 N 0.7941(2) 0.5415(4) 0.44308(17) 0.0328(5) Uani 1 1 d . . . . .
C2 C 0.7807(2) 0.2822(4) 0.7385(2) 0.0248(5) Uani 1 1 d . . . . .
H2 H 0.743064 0.145548 0.714915 0.030 Uiso 1 1 calc R U . . .
O3 O 0.67289(19) 0.3027(3) 0.48740(15) 0.0373(5) Uani 1 1 d . . . . .
C3 C 0.7342(2) 0.5766(4) 0.61381(19) 0.0253(5) Uani 1 1 d . . . . .
O4 O 0.88063(16) 0.6974(3) 0.48014(15) 0.0337(5) Uani 1 1 d . . . . .
C4 C 0.8620(2) 0.6546(4) 0.67365(19) 0.0256(6) Uani 1 1 d . . . . .
C5 C 0.8068(2) 0.2893(4) 0.8569(2) 0.0264(6) Uani 1 1 d . . . . .
C6 C 0.8544(3) 0.1140(5) 0.9127(2) 0.0357(7) Uani 1 1 d . . . . .
H6 H 0.864772 -0.008183 0.876591 0.043 Uiso 1 1 calc R U . . .
C7 C 0.8869(3) 0.1157(5) 1.0204(2) 0.0416(8) Uani 1 1 d . . . . .
H7 H 0.919741 -0.004600 1.057709 0.050 Uiso 1 1 calc R U . . .
C8 C 0.8715(3) 0.2922(6) 1.0733(2) 0.0421(8) Uani 1 1 d . . . . .
H8 H 0.894249 0.294267 1.147105 0.050 Uiso 1 1 calc R U . . .
 
loop_
 _atom_site_aniso_label
 _atom_site_aniso_U_11
 _atom_site_aniso_U_22
 _atom_site_aniso_U_33
 _atom_site_aniso_U_23
 _atom_site_aniso_U_13
 _atom_site_aniso_U_12
C9 0.0327(13) 0.055(2) 0.0296(14) -0.0075(15) 0.0101(11) 0.0010(13)
C10 0.0301(12) 0.0366(15) 0.0263(13) 0.0008(12) 0.0055(10) 0.0029(11)
C11 0.0241(11) 0.0359(15) 0.0261(13) -0.0025(12) 0.0042(10) -0.0027(11)
C12 0.0219(11) 0.0330(14) 0.0292(13) -0.0006(12) 0.0042(10) -0.0006(10)
C13 0.0407(15) 0.0342(17) 0.0481(18) 0.0017(14) 0.0177(14) 0.0007(13)
C14 0.0505(18) 0.054(2) 0.0475(19) 0.0133(17) 0.0201(15) -0.0062(16)
C15 0.0474(17) 0.065(2) 0.0458(19) -0.0050(18) 0.0252(15) -0.0081(17)
C16 0.0528(18) 0.050(2) 0.066(2) -0.0149(19) 0.0352(17) -0.0009(17)
C17 0.0393(14) 0.0349(17) 0.0542(19) 0.0009(15) 0.0216(14) 0.0017(13)
C18 0.0306(12) 0.0308(15) 0.0323(14) 0.0060(12) 0.0076(11) 0.0042(11)
C19 0.0274(11) 0.0308(15) 0.0234(13) 0.0003(12) 0.0048(10) 0.0010(11)
C20 0.0463(15) 0.0469(19) 0.0278(14) -0.0064(13) 0.0148(12) -0.0011(14)
C21 0.0486(16) 0.0373(17) 0.0530(19) 0.0103(15) 0.0232(15) 0.0009(14)
O1 0.0252(8) 0.0294(11) 0.0295(9) -0.0026(8) 0.0066(7) 0.0002(7)
N1 0.0212(9) 0.0296(12) 0.0219(10) 0.0016(9) 0.0043(8) 0.0010(8)
C1 0.0278(12) 0.0272(14) 0.0282(14) -0.0019(11) 0.0072(11) 0.0026(10)
O2 0.0346(9) 0.0263(12) 0.0345(11) -0.0059(8) 0.0068(8) -0.0049(8)
N2 0.0388(11) 0.0347(14) 0.0273(12) -0.0034(10) 0.0128(10) -0.0089(10)
C2 0.0250(11) 0.0246(14) 0.0245(13) -0.0018(11) 0.0056(10) -0.0004(10)
O3 0.0421(10) 0.0418(12) 0.0305(10) -0.0100(9) 0.0139(9) -0.0132(9)
C3 0.0281(11) 0.0259(13) 0.0223(13) -0.0020(11) 0.0074(10) -0.0013(11)
O4 0.0326(9) 0.0349(12) 0.0340(10) -0.0008(9) 0.0089(8) -0.0065(8)
C4 0.0292(12) 0.0290(15) 0.0211(13) -0.0015(11) 0.0108(10) 0.0004(10)
C5 0.0210(10) 0.0324(15) 0.0258(13) 0.0022(11) 0.0055(10) -0.0004(10)
C6 0.0352(14) 0.0361(18) 0.0364(16) 0.0047(13) 0.0097(12) 0.0062(12)
C7 0.0348(14) 0.054(2) 0.0344(16) 0.0171(15) 0.0063(12) 0.0075(13)
C8 0.0295(13) 0.073(2) 0.0245(14) 0.0049(15) 0.0082(11) -0.0006(14)
 
_geom_special_details
;
 All esds (except the esd in the dihedral angle between two l.s. planes)
 are estimated using the full covariance matrix.  The cell esds are taken
 into account individually in the estimation of esds in distances, angles
 and torsion angles; correlations between esds in cell parameters are only
 used when they are defined by crystal symmetry.  An approximate (isotropic)
 treatment of cell esds is used for estimating esds involving l.s. planes.
;
 
loop_
 _geom_bond_atom_site_label_1
 _geom_bond_atom_site_label_2
 _geom_bond_distance
 _geom_bond_site_symmetry_2
 _geom_bond_publ_flag
C9 C8 1.375(5) . ?
C9 C10 1.395(4) . ?
C10 C5 1.383(4) . ?
C11 N1 1.479(3) . ?
C11 C12 1.513(3) . ?
C12 C13 1.381(4) . ?
C12 C17 1.387(4) . ?
C13 C14 1.392(4) . ?
C14 C15 1.373(5) . ?
C15 C16 1.376(5) . ?
C16 C17 1.386(4) . ?
C18 C3 1.526(4) . ?
C19 O3 1.220(3) . ?
C19 N2 1.352(3) . ?
C19 C3 1.573(4) . ?
C20 N2 1.457(3) . ?
C21 O4 1.441(4) . ?
O1 C4 1.346(3) . ?
O1 C1 1.444(3) . ?
N1 C3 1.470(3) . ?
N1 C2 1.472(3) . ?
C1 C2 1.525(3) . ?
O2 C4 1.204(3) . ?
N2 O4 1.404(3) . ?
C2 C5 1.528(4) . ?
C3 C4 1.539(3) . ?
C5 C6 1.393(4) . ?
C6 C7 1.386(4) . ?
C7 C8 1.379(5) . ?
 
loop_
 _geom_angle_atom_site_label_1
 _geom_angle_atom_site_label_2
 _geom_angle_atom_site_label_3
 _geom_angle
 _geom_angle_site_symmetry_1
 _geom_angle_site_symmetry_3
 _geom_angle_publ_flag
C8 C9 C10 120.7(3) . . ?
C5 C10 C9 119.9(3) . . ?
N1 C11 C12 112.7(2) . . ?
C13 C12 C17 118.7(2) . . ?
C13 C12 C11 121.3(3) . . ?
C17 C12 C11 120.0(3) . . ?
C12 C13 C14 120.7(3) . . ?
C15 C14 C13 119.9(3) . . ?
C14 C15 C16 120.0(3) . . ?
C15 C16 C17 120.2(3) . . ?
C16 C17 C12 120.6(3) . . ?
O3 C19 N2 120.3(2) . . ?
O3 C19 C3 120.2(2) . . ?
N2 C19 C3 119.3(2) . . ?
C4 O1 C1 115.85(19) . . ?
C3 N1 C2 116.44(19) . . ?
C3 N1 C11 117.4(2) . . ?
C2 N1 C11 112.6(2) . . ?
O1 C1 C2 110.3(2) . . ?
C19 N2 O4 117.9(2) . . ?
C19 N2 C20 123.7(2) . . ?
O4 N2 C20 114.4(2) . . ?
N1 C2 C1 110.2(2) . . ?
N1 C2 C5 112.5(2) . . ?
C1 C2 C5 110.2(2) . . ?
N1 C3 C18 110.1(2) . . ?
N1 C3 C4 104.47(19) . . ?
C18 C3 C4 107.7(2) . . ?
N1 C3 C19 111.5(2) . . ?
C18 C3 C19 108.4(2) . . ?
C4 C3 C19 114.56(19) . . ?
N2 O4 C21 110.8(2) . . ?
O2 C4 O1 119.0(2) . . ?
O2 C4 C3 124.7(2) . . ?
O1 C4 C3 116.1(2) . . ?
C10 C5 C6 119.0(2) . . ?
C10 C5 C2 122.7(2) . . ?
C6 C5 C2 118.3(2) . . ?
C7 C6 C5 120.8(3) . . ?
C8 C7 C6 119.9(3) . . ?
C9 C8 C7 119.8(3) . . ?
 
loop_
 _geom_torsion_atom_site_label_1
 _geom_torsion_atom_site_label_2
 _geom_torsion_atom_site_label_3
 _geom_torsion_atom_site_label_4
 _geom_torsion
 _geom_torsion_site_symmetry_1
 _geom_torsion_site_symmetry_2
 _geom_torsion_site_symmetry_3
 _geom_torsion_site_symmetry_4
 _geom_torsion_publ_flag
C8 C9 C10 C5 0.1(4) . . . . ?
N1 C11 C12 C13 -102.9(3) . . . . ?
N1 C11 C12 C17 79.2(3) . . . . ?
C17 C12 C13 C14 -0.3(4) . . . . ?
C11 C12 C13 C14 -178.2(3) . . . . ?
C12 C13 C14 C15 0.5(5) . . . . ?
C13 C14 C15 C16 -0.4(5) . . . . ?
C14 C15 C16 C17 0.0(5) . . . . ?
C15 C16 C17 C12 0.2(5) . . . . ?
C13 C12 C17 C16 0.0(4) . . . . ?
C11 C12 C17 C16 177.9(3) . . . . ?
C12 C11 N1 C3 -139.2(2) . . . . ?
C12 C11 N1 C2 81.5(3) . . . . ?
C4 O1 C1 C2 -49.5(3) . . . . ?
O3 C19 N2 O4 -168.1(2) . . . . ?
C3 C19 N2 O4 16.3(3) . . . . ?
O3 C19 N2 C20 -12.1(4) . . . . ?
C3 C19 N2 C20 172.3(2) . . . . ?
C3 N1 C2 C1 2.9(3) . . . . ?
C11 N1 C2 C1 142.6(2) . . . . ?
C3 N1 C2 C5 126.4(2) . . . . ?
C11 N1 C2 C5 -94.0(2) . . . . ?
O1 C1 C2 N1 49.6(3) . . . . ?
O1 C1 C2 C5 -75.2(3) . . . . ?
C2 N1 C3 C18 -167.0(2) . . . . ?
C11 N1 C3 C18 55.3(3) . . . . ?
C2 N1 C3 C4 -51.6(3) . . . . ?
C11 N1 C3 C4 170.7(2) . . . . ?
C2 N1 C3 C19 72.6(3) . . . . ?
C11 N1 C3 C19 -65.1(3) . . . . ?
O3 C19 C3 N1 19.4(3) . . . . ?
N2 C19 C3 N1 -165.0(2) . . . . ?
O3 C19 C3 C18 -102.0(3) . . . . ?
N2 C19 C3 C18 73.7(3) . . . . ?
O3 C19 C3 C4 137.8(3) . . . . ?
N2 C19 C3 C4 -46.6(3) . . . . ?
C19 N2 O4 C21 -120.0(3) . . . . ?
C20 N2 O4 C21 81.7(3) . . . . ?
C1 O1 C4 O2 172.1(2) . . . . ?
C1 O1 C4 C3 -4.2(3) . . . . ?
N1 C3 C4 O2 -121.5(3) . . . . ?
C18 C3 C4 O2 -4.4(3) . . . . ?
C19 C3 C4 O2 116.3(3) . . . . ?
N1 C3 C4 O1 54.6(3) . . . . ?
C18 C3 C4 O1 171.7(2) . . . . ?
C19 C3 C4 O1 -67.6(3) . . . . ?
C9 C10 C5 C6 0.8(4) . . . . ?
C9 C10 C5 C2 -176.1(2) . . . . ?
N1 C2 C5 C10 -23.1(3) . . . . ?
C1 C2 C5 C10 100.4(3) . . . . ?
N1 C2 C5 C6 160.1(2) . . . . ?
C1 C2 C5 C6 -76.5(3) . . . . ?
C10 C5 C6 C7 -1.0(4) . . . . ?
C2 C5 C6 C7 176.0(2) . . . . ?
C5 C6 C7 C8 0.4(4) . . . . ?
C10 C9 C8 C7 -0.7(4) . . . . ?
C6 C7 C8 C9 0.5(4) . . . . ?
 
_refine_diff_density_max    0.125
_refine_diff_density_min   -0.204
_refine_diff_density_rms    0.037

_shelx_res_file
;
TITL t_a.res in P2(1)
    t_a.res
    created by SHELXL-2018/3 at 14:50:30 on 23-Feb-2023
REM Old TITL t in P2(1)
REM SHELXT solution in P2(1): R1 0.092, Rweak 0.023, Alpha 0.004
REM <I/s>   0.228 for    4 systematic absences,  Orientation as input
REM Flack x =  0.079 ( 0.118 ) from  1279 Parsons' quotients
REM Formula found by SHELXT:  C21 N2 O4
CELL  1.54178  11.1720   6.5053  13.2819   90.000  104.262   90.000
ZERR   2.000   0.0003   0.0002   0.0004    0.000    0.002    0.000
LATT -1
SYMM -X, 1/2+Y, -Z
SFAC C H N O
UNIT 42 48 4 8
ACTA
SIZE 0.18 0.16 0.14
CONF
TEMP -100.150
L.S. 10
BOND
LIST 6
FMAP 2
PLAN 20
WGHT    0.050600    0.023500
FVAR       0.97483
C9    1    0.823071    0.465390    1.018856    11.00000    0.03269    0.05494 =
         0.02958   -0.00749    0.01006    0.00098
AFIX  43
H9    2    0.811663    0.586429    1.055414    11.00000   -1.20000
AFIX   0
C10   1    0.790533    0.465090    0.910488    11.00000    0.03011    0.03659 =
         0.02634    0.00080    0.00549    0.00291
AFIX  43
H10   2    0.757227    0.585507    0.873582    11.00000   -1.20000
AFIX   0
C11   1    0.564261    0.368988    0.658938    11.00000    0.02411    0.03587 =
         0.02606   -0.00250    0.00425   -0.00265
AFIX  23
H11A  2    0.562694    0.226994    0.631829    11.00000   -1.20000
H11B  2    0.515935    0.456838    0.602530    11.00000   -1.20000
AFIX   0
C12   1    0.503797    0.371433    0.749102    11.00000    0.02191    0.03299 =
         0.02917   -0.00056    0.00420   -0.00063
C13   1    0.488161    0.192831    0.800648    11.00000    0.04075    0.03425 =
         0.04807    0.00168    0.01766    0.00069
AFIX  43
H13   2    0.517895    0.066275    0.780614    11.00000   -1.20000
AFIX   0
C14   1    0.429320    0.196229    0.881622    11.00000    0.05053    0.05376 =
         0.04755    0.01326    0.02008   -0.00620
AFIX  43
H14   2    0.419656    0.072686    0.916935    11.00000   -1.20000
AFIX   0
C15   1    0.385254    0.378466    0.910389    11.00000    0.04743    0.06541 =
         0.04585   -0.00500    0.02515   -0.00814
AFIX  43
H15   2    0.344647    0.380934    0.965367    11.00000   -1.20000
AFIX   0
C16   1    0.399942    0.557428    0.859559    11.00000    0.05281    0.05016 =
         0.06560   -0.01487    0.03524   -0.00088
AFIX  43
H16   2    0.369470    0.683417    0.879532    11.00000   -1.20000
AFIX   0
C17   1    0.459094    0.554363    0.779271    11.00000    0.03931    0.03486 =
         0.05425    0.00085    0.02156    0.00168
AFIX  43
H17   2    0.469106    0.678560    0.744616    11.00000   -1.20000
AFIX   0
C18   1    0.648962    0.762633    0.587591    11.00000    0.03061    0.03080 =
         0.03230    0.00603    0.00758    0.00422
AFIX 137
H18A  2    0.687418    0.866487    0.552270    11.00000   -1.50000
H18B  2    0.634811    0.820847    0.651727    11.00000   -1.50000
H18C  2    0.569922    0.720018    0.541945    11.00000   -1.50000
AFIX   0
C19   1    0.733562    0.459495    0.510025    11.00000    0.02743    0.03083 =
         0.02341    0.00031    0.00482    0.00099
C20   1    0.811904    0.434982    0.351415    11.00000    0.04629    0.04686 =
         0.02778   -0.00639    0.01475   -0.00111
AFIX 137
H20A  2    0.757084    0.315269    0.337050    11.00000   -1.50000
H20B  2    0.897948    0.389586    0.363809    11.00000   -1.50000
H20C  2    0.792665    0.528410    0.291713    11.00000   -1.50000
AFIX   0
C21   1    0.846933    0.884341    0.421874    11.00000    0.04858    0.03729 =
         0.05297    0.01031    0.02319    0.00091
AFIX 137
H21A  2    0.906216    0.992794    0.451097    11.00000   -1.50000
H21B  2    0.763973    0.926504    0.425752    11.00000   -1.50000
H21C  2    0.847693    0.860885    0.349150    11.00000   -1.50000
AFIX   0
O1    4    0.945345    0.509237    0.715138    11.00000    0.02517    0.02935 =
         0.02950   -0.00260    0.00656    0.00017
N1    3    0.693461    0.442662    0.688122    11.00000    0.02117    0.02961 =
         0.02192    0.00161    0.00432    0.00101
C1    1    0.901049    0.299847    0.704261    11.00000    0.02781    0.02717 =
         0.02821   -0.00193    0.00718    0.00256
AFIX  23
H1A   2    0.963960    0.207839    0.747210    11.00000   -1.20000
H1B   2    0.887135    0.256259    0.630869    11.00000   -1.20000
AFIX   0
O2    4    0.889080    0.832767    0.689691    11.00000    0.03465    0.02635 =
         0.03455   -0.00591    0.00681   -0.00495
N2    3    0.794091    0.541524    0.443082    11.00000    0.03884    0.03466 =
         0.02730   -0.00339    0.01278   -0.00890
C2    1    0.780736    0.282174    0.738455    11.00000    0.02501    0.02463 =
         0.02446   -0.00181    0.00556   -0.00036
AFIX  13
H2    2    0.743064    0.145548    0.714915    11.00000   -1.20000
AFIX   0
O3    4    0.672890    0.302740    0.487397    11.00000    0.04214    0.04180 =
         0.03053   -0.01002    0.01394   -0.01320
C3    1    0.734209    0.576598    0.613805    11.00000    0.02809    0.02595 =
         0.02234   -0.00205    0.00740   -0.00133
O4    4    0.880628    0.697357    0.480141    11.00000    0.03261    0.03488 =
         0.03401   -0.00080    0.00894   -0.00648
C4    1    0.861970    0.654580    0.673649    11.00000    0.02923    0.02903 =
         0.02107   -0.00155    0.01077    0.00041
C5    1    0.806817    0.289328    0.856860    11.00000    0.02100    0.03240 =
         0.02580    0.00220    0.00551   -0.00039
C6    1    0.854432    0.113991    0.912713    11.00000    0.03523    0.03607 =
         0.03636    0.00471    0.00970    0.00616
AFIX  43
H6    2    0.864772   -0.008183    0.876591    11.00000   -1.20000
AFIX   0
C7    1    0.886917    0.115669    1.020412    11.00000    0.03480    0.05437 =
         0.03435    0.01707    0.00627    0.00745
AFIX  43
H7    2    0.919741   -0.004600    1.057709    11.00000   -1.20000
AFIX   0
C8    1    0.871500    0.292247    1.073318    11.00000    0.02951    0.07302 =
         0.02453    0.00489    0.00823   -0.00063
AFIX  43
H8    2    0.894249    0.294267    1.147105    11.00000   -1.20000
AFIX   0
HKLF 4


REM  t_a.res in P2(1)
REM wR2 = 0.090049, GooF = S = 1.02869, Restrained GooF = 1.02853 for all data
REM R1 = 0.035639 for 3021 Fo > 4sig(Fo) and 0.043440 for all 3425 data
REM 247 parameters refined using 1 restraints

END

WGHT      0.0428      0.0473

REM Highest difference peak  0.125,  deepest hole -0.204,  1-sigma level  0.037
Q1    1   0.8142  0.9917  0.6804  11.00000  0.05    0.13
Q2    1   0.7331  0.5200  0.5650  11.00000  0.05    0.12
Q3    1   0.3627  0.3504  0.6945  11.00000  0.05    0.11
Q4    1   0.7997  0.2929  0.8043  11.00000  0.05    0.11
Q5    1   0.4451  0.8604  0.8365  11.00000  0.05    0.11
Q6    1   0.8031  0.1979  0.5930  11.00000  0.05    0.10
Q7    1   0.5394  0.4213  0.3839  11.00000  0.05    0.10
Q8    1   1.0255  0.5236  0.7886  11.00000  0.05    0.10
Q9    1   0.6735  0.4503  0.3033  11.00000  0.05    0.10
Q10   1   0.3985  0.2103  1.0344  11.00000  0.05    0.10
Q11   1   0.7353  1.0565  0.6029  11.00000  0.05    0.10
Q12   1   0.7210  0.8145  0.3653  11.00000  0.05    0.10
Q13   1   0.9612 -0.0176  0.8809  11.00000  0.05    0.10
Q14   1   1.0223  0.2968  0.7610  11.00000  0.05    0.10
Q15   1   0.9390 -0.1459  0.9763  11.00000  0.05    0.10
Q16   1   0.4655  0.0915  0.7428  11.00000  0.05    0.10
Q17   1   0.8775  0.1402  0.5640  11.00000  0.05    0.10
Q18   1   0.5845  0.7145  0.7003  11.00000  0.05    0.10
Q19   1   0.5321  0.0421  0.6060  11.00000  0.05    0.10
Q20   1   0.8239  0.6360  1.0458  11.00000  0.05    0.10
;
_shelx_res_checksum   34287

_shelx_hkl_file
;
  -1   0   0  121.89    4.20
   2   0   0  849.02   28.30
  -2   0   0  896.01   28.50
   3   0   0 5329.97  173.78
  -3   0   0 5461.15  174.08
   4   0   0 1147.39   37.80
  -4   0   0 1166.58   38.20
   5   0   0  359.46   12.40
  -5   0   0  357.76   12.90
  -6   0   0   12.90    2.20
   6   0   0   13.90    1.80
   7   0   0   -1.50    1.20
  -8   0   0    0.40    4.80
  -8   0   0    6.20    4.20
   8   0   0    6.80    1.90
  -8   0   0   -2.10    4.70
  -8   0   0   13.00    7.20
  -9   0   0   62.99    9.00
  -9   0   0   68.69    9.60
  -9   0   0   55.49    8.30
   9   0   0   51.99    6.50
  -9   0   0   65.09    9.40
  -9   0   0   77.39   11.70
  10   0   0   41.50    5.80
 -10   0   0   37.10    6.80
 -10   0   0   47.30    6.70
 -10   0   0   53.09    6.90
  10   0   0   37.60    4.40
 -10   0   0   44.60    6.20
 -11   0   0   21.60    4.90
 -11   0   0   14.40    4.10
  11   0   0   26.80    3.90
 -11   0   0   22.00    4.90
 -11   0   0   23.70    4.70
 -12   0   0   42.50    6.90
 -12   0   0   46.40    5.80
 -12   0   0   40.10    5.80
  12   0   0   44.60    5.60
 -12   0   0   52.59    7.00
 -13   0   0   97.99    6.50
 -13   0   0  105.19    6.30
 -13   0   0   95.99    6.00
   0  -1   0    0.50    0.60
   0   1   0   -0.30    0.60
   1  -1   0 3403.26  107.39
   1   1   0 3244.28  107.39
   2  -1   0  391.96   13.00
   2   1   0  372.66   12.90
   3  -1   0 1958.10   65.39
  -3   1   0 2040.70   65.69
  -3   1   0 2029.60   65.69
   3   1   0 2024.10   65.39
  -4   1   0   12.60    1.80
  -4   1   0   10.30    1.70
   4   1   0   13.20    1.50
   5   1   0  535.45   18.20
  -5   1   0  526.95   18.50
  -6   1   0  135.19    6.20
   6   1   0  134.39    5.70
   7  -1   0  404.26   15.10
   7   1   0  411.26   14.80
   8  -1   0   33.50    4.20
  -8  -1   0   32.90    5.40
  -8  -1   0   27.90    7.00
   8  -1   0   37.80    3.90
  -8  -1   0   40.00    6.10
  -8  -1   0   39.20    8.40
  -8   1   0   33.20    6.00
   8   1   0   34.40    5.10
   8   1   0   34.70    3.40
  -8   1   0   51.19    7.10
  -8   1   0   48.80    8.70
  -8   1   0   22.80    5.60
  -9  -1   0  247.08   13.30
  -9  -1   0  220.88   16.30
  -9  -1   0  221.18   14.90
  -9  -1   0  214.98   13.50
   9  -1   0  207.08   10.60
  -9  -1   0  233.98   14.20
   9  -1   0  238.28   10.70
  -9   1   0  244.38   13.90
  -9   1   0  235.78   16.40
  -9   1   0  233.08   13.20
  -9   1   0  235.68   14.70
   9   1   0  215.08   10.90
   9   1   0  242.08   10.10
 -10  -1   0    5.50    4.30
  10  -1   0    6.50    3.70
 -10  -1   0    5.70    5.60
 -10  -1   0    0.10    3.80
  10  -1   0   10.30    3.20
 -10  -1   0   11.80    5.30
 -10  -1   0   13.10    5.00
 -10   1   0    8.30    3.90
  10   1   0    5.60    3.30
 -10   1   0   12.70    5.10
 -10   1   0    6.50    5.40
 -10   1   0    5.80    4.70
  10   1   0    2.00    3.00
  11  -1   0    1.90    3.20
 -11  -1   0    1.80    3.50
 -11  -1   0    2.10    3.40
 -11  -1   0   -4.60    4.60
 -11  -1   0   -1.30    3.90
 -11   1   0   -1.90    4.10
 -11   1   0    3.20    3.50
  11   1   0    4.10    3.10
 -11   1   0    2.10    4.30
 -11   1   0    4.00    3.30
 -12  -1   0    8.00    3.20
 -12  -1   0    8.70    3.40
 -12  -1   0    8.50    4.00
  12  -1   0   10.30    3.10
 -12  -1   0    6.10    3.20
 -12   1   0    7.00    3.10
 -12   1   0    7.90    3.10
  12   1   0    9.30    3.10
 -12   1   0   10.90    3.50
   0  -2   0  590.64   20.30
   0   2   0  591.54   20.30
  -1  -2   0   25.10    2.50
   1  -2   0   29.10    2.30
  -1   2   0   29.30    2.60
   1   2   0   31.30    2.30
   2  -2   0  478.85   16.50
   2   2   0  467.75   16.40
  -2   2   0  456.15   16.50
   3  -2   0   71.29    3.80
   3   2   0   68.59    3.60
   4  -2   0 1041.70   34.10
   4   2   0 1007.10   33.90
  -4   2   0  967.60   34.50
  -4   2   0 1005.90   34.20
   5  -2   0  317.57   12.10
  -5   2   0  319.87   12.30
  -5   2   0  303.37   12.80
   5   2   0  314.27   11.80
   6  -2   0  112.59    6.00
   6  -2   0   94.99    7.40
  -6   2   0  116.89    6.40
   6   2   0  115.39    5.60
   7  -2   0   81.69    5.60
   7   2   0   94.79    5.20
   7   2   0   79.09    7.40
  -8  -2   0  280.27   14.30
   8  -2   0  266.67   11.90
   8  -2   0  244.78   11.60
  -8  -2   0  282.37   15.10
  -8  -2   0  284.37   15.30
  -8  -2   0  280.37   18.40
  -8  -2   0  272.07   14.30
   8   2   0  233.88   12.00
   8   2   0  271.17   11.10
  -8   2   0  244.48   13.80
  -8   2   0  267.27   14.80
  -8   2   0  259.77   15.30
  -8   2   0  247.98   17.10
  -8   2   0  287.07   16.70
  -8   2   0  253.87   15.20
  -9  -2   0  308.67   16.10
  -9  -2   0  331.17   15.90
  -9  -2   0  315.77   15.40
   9  -2   0  303.07   13.80
  -9  -2   0  320.37   16.40
  -9  -2   0  302.67   18.50
   9  -2   0  300.07   13.30
  -9   2   0  296.27   17.00
  -9   2   0  319.47   17.70
   9   2   0  277.17   13.20
  -9   2   0  331.87   16.30
   9   2   0  293.67   12.50
  -9   2   0  302.57   16.00
  -9   2   0  312.37   18.00
 -10  -2   0   61.09    7.80
 -10  -2   0   46.60    7.80
 -10  -2   0   50.09    7.70
  10  -2   0   56.39    6.10
 -10  -2   0   49.80    7.80
 -10  -2   0   54.69    8.20
  10  -2   0   50.39    7.60
  10   2   0   48.50    6.90
  10   2   0   61.59    6.20
 -10   2   0   72.99   10.00
 -10   2   0   49.30    7.60
 -10   2   0   60.29    8.00
 -11  -2   0   12.40    3.90
 -11  -2   0   11.90    3.70
 -11  -2   0   16.70    4.10
  11  -2   0   12.90    3.30
 -11  -2   0   10.30    5.10
 -11   2   0   11.70    4.00
 -11   2   0   13.30    4.90
  11   2   0   15.90    3.10
 -11   2   0    6.80    3.40
  12  -2   0    7.80    2.90
 -12  -2   0   14.80    4.20
 -12  -2   0    8.70    3.00
 -12  -2   0    8.90    3.10
 -12  -2   0    8.00    2.80
  12   2   0    8.70    2.90
 -12   2   0    7.10    3.40
 -12   2   0    9.10    3.00
   0  -3   0    1.50    2.00
   0   3   0   -2.10    1.60
   1  -3   0   71.19    4.70
  -1  -3   0   67.29    4.90
   1   3   0   72.49    4.40
  -1   3   0   70.09    4.70
   2  -3   0  316.17   12.20
  -2   3   0  314.67   12.30
   2   3   0  291.67   11.90
   3  -3   0  409.26   15.60
   3   3   0  408.16   15.40
   4  -3   0  112.59    6.90
   4  -3   0  126.39    6.60
   4   3   0  123.59    6.20
   5  -3   0    0.30    2.10
   5  -3   0   -0.20    2.70
   5   3   0    4.80    2.00
   5   3   0    0.90    3.00
  -5   3   0    4.30    3.00
   6  -3   0  359.26   14.20
   6  -3   0  313.67   13.50
   6   3   0  304.17   13.70
   6   3   0  348.67   13.40
  -6   3   0  319.07   14.20
   7  -3   0   30.60    4.40
  -7  -3   0   28.50    6.00
  -7  -3   0   27.50    5.90
  -7  -3   0   20.90    5.30
   7  -3   0   18.70    3.50
  -7  -3   0   26.90    5.80
  -7   3   0    4.90    8.20
  -7   3   0   26.70    6.40
  -7   3   0   12.20    4.70
   7   3   0   20.50    3.80
  -7   3   0   20.80    5.50
   7   3   0   27.00    4.20
  -8  -3   0   52.59    6.70
   8  -3   0   29.60    4.00
  -8  -3   0   39.30    6.10
   8  -3   0   31.10    4.60
  -8  -3   0   39.40    5.60
  -8  -3   0   25.30    5.00
  -8   3   0   48.20    8.20
  -8   3   0   28.60    5.20
  -8   3   0   39.90    5.90
   8   3   0   33.70    4.20
  -8   3   0   31.90    5.50
   8   3   0   48.70    5.30
  -8   3   0   36.90    6.30
  -9  -3   0   -3.00    3.90
   9  -3   0   10.50    4.50
  -9  -3   0    3.10    4.10
  -9  -3   0    4.80    3.90
  -9  -3   0    4.10    8.30
  -9  -3   0    1.50    4.10
   9  -3   0    4.90    3.00
   9   3   0    2.40    3.40
  -9   3   0    8.50    4.60
  -9   3   0   -0.80    4.30
  -9   3   0    0.30    3.60
  -9   3   0    5.00    4.70
  -9   3   0    8.50    6.20
   9   3   0    6.80    3.10
 -10  -3   0   48.50    7.00
 -10  -3   0   55.59    7.30
  10  -3   0   53.69    5.70
 -10  -3   0   48.80    6.90
 -10  -3   0   56.59    7.40
 -10   3   0   62.19    8.60
  10   3   0   52.99    5.70
 -10   3   0   49.50    7.10
 -11  -3   0    1.10    2.90
 -11  -3   0   -1.30    2.90
 -11  -3   0   -2.10    2.80
 -11   3   0    0.50    4.40
  11   3   0   -3.40    2.40
 -11   3   0    6.30    3.40
  12  -3   0   -3.60    2.50
 -12  -3   0    1.50    2.50
 -12  -3   0    2.00    2.30
 -12  -3   0    3.10    2.40
 -12   3   0    1.40    4.50
   0  -4   0  124.99    8.10
   0   4   0  120.59    7.50
   0   4   0  118.89    7.30
   1  -4   0   61.59    6.10
   1  -4   0   65.39    6.10
   1   4   0   54.59    5.30
  -1   4   0   49.00    5.90
   1   4   0   56.39    5.50
   2  -4   0   63.39    5.90
   2  -4   0   60.69    6.10
   2   4   0   64.69    5.30
   2   4   0   58.19    5.50
   3  -4   0  107.39    7.50
   3  -4   0  109.69    7.10
   3   4   0  102.49    6.80
   3   4   0  105.49    6.60
   4  -4   0  104.99    7.20
   4  -4   0  108.69    7.70
   4   4   0  117.19    7.10
   4   4   0  106.19    7.10
  -5  -4   0   60.29    9.70
  -5  -4   0   78.59    8.00
   5  -4   0   71.09    6.80
  -5  -4   0   77.49    8.50
   5  -4   0   67.29    6.20
  -5   4   0   50.39    6.50
   5   4   0   64.69    6.30
  -5   4   0   59.79    7.30
  -5   4   0   67.39    8.60
   5   4   0   70.39    6.20
   6  -4   0   44.30    6.70
  -6  -4   0   42.40    5.80
  -6  -4   0   43.30    6.50
  -6  -4   0   56.49    9.60
   6   4   0   43.90    5.70
  -6   4   0   44.80    7.60
  -6   4   0   31.20    6.80
  -6   4   0   38.60    6.00
   6   4   0   50.19    5.70
  -7  -4   0  172.68   11.90
  -7  -4   0  201.18   12.30
   7  -4   0  197.18   11.70
  -7  -4   0  193.58   12.80
  -7  -4   0  185.28   12.50
  -7   4   0  183.48   12.90
   7   4   0  198.18   10.40
   7   4   0  201.78   10.00
  -7   4   0  207.08   11.60
  -8  -4   0  127.79    9.50
  -8  -4   0  128.79    9.90
  -8  -4   0  117.79   10.10
   8  -4   0  128.29    8.00
   8  -4   0  113.69   10.10
  -8  -4   0  112.39   10.10
   8   4   0  135.19    8.90
  -8   4   0  112.49   10.20
   8   4   0  133.79    7.90
  -8   4   0  116.19    9.70
  -8   4   0  124.59    8.80
  -9  -4   0   46.50    7.30
  -9  -4   0   49.00    7.00
  -9  -4   0   46.90    6.50
   9  -4   0   55.79    5.70
  -9  -4   0   45.70    6.70
  -9   4   0   40.10    4.30
   9   4   0   43.90    5.30
  -9   4   0   46.70    7.00
  -9   4   0   48.40    7.50
 -10  -4   0   -1.30    2.90
  10  -4   0    0.50    2.60
 -10  -4   0    1.10    3.10
 -10  -4   0    2.90    3.00
 -10   4   0    3.80    3.50
  10   4   0    0.70    2.40
  11  -4   0    4.50    2.50
 -11  -4   0    7.80    2.70
 -11  -4   0    3.10    2.80
 -11  -4   0    4.90    2.50
  11   4   0    7.70    2.30
   0  -5   0    9.20    5.60
   0   5   0   -6.10    3.60
   0   5   0   -1.80    7.80
   0   5   0    1.00    4.80
  -1  -5   0  532.75   22.00
   1  -5   0  492.95   20.00
  -1   5   0  568.64   23.90
  -1   5   0  526.65   21.10
   1   5   0  534.65   21.50
   1   5   0  542.45   20.20
   1   5   0  457.65   25.40
   2  -5   0  211.18   14.00
   2  -5   0  242.98   11.50
   2  -5   0  245.88   16.00
  -2  -5   0  258.27   13.30
   2   5   0  245.98   12.70
  -2   5   0  231.78   14.60
   2   5   0  244.68   11.40
   3  -5   0   84.19    6.80
   3  -5   0   71.69   10.30
  -3  -5   0   63.49    8.10
  -3  -5   0   79.89    8.30
   3  -5   0   82.69    9.90
   3   5   0   80.09    6.60
   3   5   0   81.69    8.00
  -3   5   0   68.59    9.60
   4  -5   0   31.40    4.20
  -4  -5   0   29.80    7.50
  -4  -5   0   23.80    6.20
   4  -5   0   31.50    6.50
  -4  -5   0   37.40    5.00
  -4   5   0   35.40    6.20
   4   5   0   28.10    5.00
  -4   5   0   19.90    5.60
   4   5   0   41.30    5.30
  -5  -5   0   20.30    6.00
  -5  -5   0   31.10    5.90
  -5  -5   0   24.90    5.00
   5  -5   0   25.30    3.80
   5  -5   0   41.90    7.30
  -5   5   0   38.70    5.70
   5   5   0   25.60    5.20
  -5   5   0   27.20    7.80
   5   5   0   21.90    3.70
  -6  -5   0   15.80    5.40
  -6  -5   0   34.40    5.20
   6  -5   0   25.50    7.10
   6  -5   0   23.50    3.80
  -6  -5   0   29.10    5.70
   6   5   0   23.10    3.50
   6   5   0   32.70    5.30
  -6   5   0   24.90    4.70
  -7  -5   0    6.00    3.90
  -7  -5   0    1.00    4.20
   7  -5   0    3.10    2.70
  -7  -5   0    2.60    4.20
  -7   5   0    1.20    3.50
   7   5   0    1.80    2.80
  -8  -5   0   11.80    3.90
  -8  -5   0   10.20    3.70
  -8  -5   0    7.60    3.80
   8  -5   0    3.00    2.70
  -8   5   0    5.30    3.30
  -8   5   0    8.00    3.30
   8   5   0   10.70    2.80
  -9  -5   0    8.90    3.10
  -9  -5   0    6.50    3.00
   9  -5   0    5.90    2.60
  -9  -5   0    2.70    3.50
   9   5   0    2.60    2.30
  -9   5   0    1.90    2.80
 -10  -5   0    6.70    3.40
 -10  -5   0    6.90    2.50
  10  -5   0    9.50    2.60
 -10  -5   0   11.10    2.70
 -10   5   0    8.60    2.80
  10   5   0   10.20    2.20
   0  -6   0   27.40    5.50
   0   6   0   15.30    6.60
  -1  -6   0  114.59   17.60
  -1  -6   0  176.38   11.00
   1  -6   0  158.58   11.30
   1   6   0  169.08    9.70
  -1   6   0  178.08   13.10
   1   6   0  144.29   14.80
   2  -6   0  338.57   17.10
  -2  -6   0  364.46   16.00
  -2  -6   0  291.67   17.80
   2   6   0  336.37   20.00
  -2   6   0  372.06   17.50
   2   6   0  310.37   20.30
   2   6   0  357.76   14.70
  -3  -6   0   13.50    6.00
  -3  -6   0   27.80    4.40
   3  -6   0   23.40    6.50
   3  -6   0   13.50    4.50
  -3   6   0   28.40    5.50
   3   6   0   25.70    3.80
   3   6   0   16.20    8.40
   4  -6   0    9.50    6.70
   4  -6   0   21.60    4.20
  -4  -6   0   25.30    5.90
   4   6   0   23.30    3.80
  -4   6   0   20.80    4.70
  -5  -6   0   22.10    5.70
  -5  -6   0   25.50    4.70
   5  -6   0   20.90    3.80
   5   6   0   20.50    3.50
  -5   6   0   24.40    4.40
  -6  -6   0   10.20    4.00
  -6  -6   0   15.00    5.40
  -6  -6   0    9.40    3.70
   6  -6   0   17.30    3.60
   6   6   0   15.40    3.00
  -6   6   0   15.40    3.50
  -7  -6   0    5.30    3.10
  -7  -6   0    3.60    4.70
  -7  -6   0    2.60    3.20
   7  -6   0    1.60    2.80
   7   6   0    3.90    2.50
  -7   6   0    1.50    2.50
  -7   6   0    2.90    2.80
   8  -6   0    9.80    2.90
  -8  -6   0    5.90    2.40
  -8  -6   0   11.80    3.00
  -8   6   0    7.00    2.20
   8   6   0    2.50    2.20
  -8   6   0    4.90    2.50
   0  -7   0    2.80    3.10
   0   7   0   -0.60    4.60
   1  -7   0  108.79    8.20
  -1   7   0  131.69    9.40
   1   7   0  119.09   11.10
   2  -7   0   80.39    8.00
   2   7   0   67.19    8.40
  -2   7   0   91.39    7.80
   3  -7   0   63.09    8.60
  -3  -7   0   79.29    6.60
   3   7   0   46.60    6.50
  -3   7   0   64.69    6.60
  -4  -7   0    1.90    3.00
   4  -7   0    5.80    5.60
  -4  -7   0    4.30    3.60
  -4   7   0   -0.30    2.70
  -4   7   0    4.00    3.00
   4   7   0   -3.30    3.50
  -5  -7   0    8.70    2.80
  -5  -7   0    8.20    3.30
   5   7   0    6.20    3.20
  -5   7   0    5.50    2.50
  -5   7   0    6.70    2.50
 -13   0   1   -0.80    2.50
 -13   0   1    1.10    2.80
 -13   0   1   -1.50    2.50
 -12   0   1    2.80    3.40
  12   0  -1    6.60    3.80
 -12   0   1    2.90    2.80
 -12   0   1   -0.40    3.00
 -12   0   1   -1.00    3.20
 -11   0   1    2.40    3.40
 -11   0   1    1.60    4.00
  11   0  -1    3.00    3.90
 -11   0   1    4.40    4.70
 -11   0   1   -0.80    3.60
 -10   0   1  138.89   13.00
 -10   0   1  149.39   10.90
 -10   0   1  152.98   10.90
 -10   0   1  155.68   11.20
  10   0  -1  138.29    7.80
 -10   0   1  126.29   14.50
  -9   0   1   98.29   15.20
  -9   0   1   99.09    9.60
  -9   0   1   94.19   12.40
  -9   0   1   88.69   10.20
  -9   0   1   99.99    9.30
  -8   0   1   11.00    6.50
   8   0  -1    8.00    1.80
  -8   0   1    1.40    8.20
   7   0  -1   11.70    1.60
  -7   0   1   10.60    2.80
  -6   0   1   19.30    3.00
   6   0  -1   17.70    1.60
  -5   0   1 1205.48   38.10
   5   0  -1 1031.50   37.20
   5   0  -1 1166.68   37.00
  -4   0   1  589.54   18.60
   4   0  -1  530.55   17.60
   4   0  -1  493.85   17.70
  -3   0   1  969.30   32.10
  -1   0   1 1148.89   37.40
   0   0   1 1007.40   32.60
   1   0   1 2173.68   68.29
   1   0   1 2041.60   68.09
   2   0   1   13.90    1.10
  -2   0  -1   13.20    0.80
   3   0   1  451.25   15.50
  -3   0  -1  468.75   15.30
   4   0   1 1441.06   47.70
  -4   0  -1 1469.65   47.40
   5   0   1  373.66   13.20
   6   0   1    5.50    1.40
   7   0   1   -1.90    3.40
   7   0   1    1.00    1.40
  -8   0  -1    8.30    4.80
  -8   0  -1   12.40    5.00
   8   0   1   16.90    2.60
  -8   0  -1   17.90    6.90
  -8   0  -1   16.80    5.20
   8   0   1   10.60    3.30
  -9   0  -1    9.10    5.00
  -9   0  -1   11.60    6.50
   9   0   1    9.90    3.20
  -9   0  -1    9.30    5.10
  -9   0  -1    7.60    4.50
 -10   0  -1    1.30    5.40
 -10   0  -1    1.10    3.90
 -10   0  -1    0.00    4.50
 -10   0  -1    0.80    4.70
  10   0   1    1.00    3.40
  10   0   1   -1.30    2.90
  11   0   1    1.40    2.70
 -11   0  -1    4.50    3.60
 -11   0  -1    3.30    4.10
 -11   0  -1    5.80    4.60
 -11   0  -1    4.80    3.90
  12   0   1    5.10    2.70
 -12   0  -1    6.40    3.90
 -12   0  -1    5.90    3.50
 -12   0  -1    5.80    2.80
 -12   0  -1    2.60    3.00
 -13  -1   1   15.50    3.10
 -13  -1   1    8.10    3.00
 -13  -1   1   15.90    2.90
 -13  -1   1   18.60    3.00
 -13   1   1   16.60    3.00
 -13   1   1    8.40    2.80
 -13   1   1   13.20    3.10
 -12  -1   1    4.00    3.30
  12  -1  -1    6.40    3.40
 -12  -1   1    2.50    2.90
 -12  -1   1    2.90    3.70
 -12  -1   1    0.70    3.00
 -12   1   1    6.00    3.40
 -12   1   1    1.40    2.80
 -12   1   1    3.20    3.80
  12   1  -1   -7.80    3.60
 -11  -1   1   67.09    7.30
 -11  -1   1   63.09    7.50
 -11  -1   1   49.70    7.80
 -11  -1   1   65.89    9.30
  11  -1  -1   71.99    7.30
  11   1  -1   44.80    5.00
 -11   1   1   73.69    7.50
 -11   1   1   50.89    8.50
 -11   1   1   56.09    9.30
 -11   1   1   57.29    7.70
  10  -1  -1   25.20    4.00
  10  -1  -1   19.60    3.70
 -10  -1   1   22.20    5.80
 -10  -1   1   22.30    4.60
 -10  -1   1   28.30    5.30
 -10  -1   1   21.80    6.20
 -10  -1   1   29.50    5.20
 -10   1   1   24.40    6.90
  10   1  -1   20.70    3.20
 -10   1   1   19.20    4.80
  10   1  -1   15.90    4.10
 -10   1   1   28.90    5.50
 -10   1   1   17.70    5.20
  -9  -1   1  119.59   13.40
   9  -1  -1  116.29    6.80
  -9  -1   1  139.99   12.20
  -9  -1   1  117.99   10.00
  -9  -1   1  118.99   10.80
  -9  -1   1  127.99   10.70
  -9   1   1  109.39   10.50
  -9   1   1  124.89   11.40
  -9   1   1  134.89   13.40
   9   1  -1  115.59    6.20
  -9   1   1  124.19   10.50
  -8  -1   1   46.40    6.20
   8  -1  -1   53.99    4.10
  -8  -1   1   49.20    8.50
  -8  -1   1   57.39    7.40
  -8  -1   1   35.50    5.80
  -8   1   1   46.10    6.30
  -8   1   1   66.39    9.00
  -8   1   1   33.00    5.90
  -8   1   1   47.00    8.50
   8   1  -1   45.50    3.40
   7  -1  -1   83.89    4.40
  -7   1   1   68.99    5.60
   7   1  -1   84.29    4.00
   6  -1  -1  290.27   10.70
  -6   1   1  289.97   11.40
   6   1  -1  294.17   10.50
  -5  -1   1  815.82   27.10
   5  -1  -1  783.12   26.20
   5   1  -1  797.92   26.10
  -5   1   1  736.43   26.80
  -4  -1   1 1430.06   46.70
   4  -1  -1 1348.86   45.80
  -4   1   1 1405.46   45.90
   4   1  -1 1393.56   45.80
  -4   1   1 1435.56   46.50
  -3  -1   1 1456.45   46.90
   3  -1  -1 1390.16   46.20
   3   1  -1 1379.76   46.10
  -3   1   1 1441.96   46.80
  -3   1   1 1421.56   46.40
  -2  -1   1 2493.85   77.89
   2  -1  -1 2332.17   77.39
   2   1  -1 2340.47   77.29
   1  -1  -1 2472.35   79.29
   1   1  -1 2423.56   79.19
   0  -1   1 3166.88  101.89
   0  -1  -1 3252.87  101.99
   0   1   1 3057.89  101.89
   0   1  -1 3128.19  101.89
   1  -1   1 2449.45   74.99
  -1  -1  -1 2241.38   74.89
  -1   1  -1 2326.87   75.09
   1   1   1 2224.78   74.89
   2  -1   1 4174.98  134.79
   2   1   1 4164.28  134.79
  -3   1  -1   81.69    3.50
   3   1   1   83.59    3.60
  -3   1  -1   80.09    4.30
   4  -1   1  215.88    8.00
  -4   1  -1  209.58    7.70
   4   1   1  210.88    7.80
  -4   1  -1  197.38    8.30
   5  -1   1  307.97   11.40
  -5   1  -1  305.67   11.00
   5   1   1  309.67   11.30
   6   1   1   42.40    3.00
   7  -1   1  310.57   13.40
   7  -1   1  356.16   13.20
   7   1   1  313.57   13.70
   7   1   1  356.66   12.90
  -8  -1  -1   80.09    8.90
   8  -1   1   91.89    5.80
  -8  -1  -1  103.59   12.30
  -8  -1  -1   80.59    9.60
  -8  -1  -1   97.29   10.40
   8  -1   1   80.89    6.40
  -8  -1  -1   64.89   10.40
   8   1   1   92.49    5.40
   8   1   1   77.29    6.70
  -8   1  -1   82.69   10.10
  -8   1  -1   74.29   10.10
  -8   1  -1   72.89    9.80
  -8   1  -1   99.19   12.70
  -8   1  -1   94.49   11.10
   9  -1   1  115.39    7.40
  -9  -1  -1  100.69   10.00
  -9  -1  -1  112.09   12.40
  -9  -1  -1  118.59   10.80
  -9  -1  -1  111.79   10.30
  -9  -1  -1  107.39   11.60
   9  -1   1  102.09    7.10
  -9   1  -1  110.79   10.10
  -9   1  -1  108.19   10.10
   9   1   1   98.09    7.10
   9   1   1  116.39    6.80
  -9   1  -1  118.69   11.50
  -9   1  -1  118.49   12.80
 -10  -1  -1  105.79    9.70
 -10  -1  -1   97.59   11.00
  10  -1   1   92.59    8.00
  10  -1   1  102.89    6.80
 -10  -1  -1   93.49    9.10
 -10  -1  -1   94.89    9.10
  10   1   1   77.79    6.70
 -10   1  -1  102.79    9.60
 -10   1  -1  100.79   10.40
 -10   1  -1   94.49    9.10
  10   1   1   99.89    7.30
 -10   1  -1  113.29   11.70
 -11  -1  -1   25.90    4.30
 -11  -1  -1   33.90    4.90
 -11  -1  -1   22.40    4.90
 -11  -1  -1   28.50    5.10
  11  -1   1   40.20    5.30
 -11   1  -1   23.80    4.30
 -11   1  -1   24.60    4.50
 -11   1  -1   28.90    5.60
  11   1   1   24.20    3.50
 -12  -1  -1   24.00    3.60
  12  -1   1   23.60    3.30
 -12  -1  -1   23.00    4.50
 -12  -1  -1   27.50    4.30
 -12  -1  -1   26.60    3.90
 -12   1  -1   23.40    3.80
 -12   1  -1   33.30    4.10
 -12   1  -1   17.20    4.30
  12   1   1   20.80    3.10
  12  -2  -1   22.50    3.50
 -12  -2   1   22.80    3.70
 -12  -2   1   17.30    3.50
 -12  -2   1   16.30    4.50
 -12   2   1   22.60    4.30
 -12   2   1   13.10    3.20
  12   2  -1   25.30    3.70
 -12   2   1   23.20    4.10
 -11  -2   1   62.29    7.30
 -11  -2   1   77.89    7.40
 -11  -2   1   61.69    9.80
  11  -2  -1   81.29    6.50
 -11  -2   1   71.79    8.00
 -11  -2   1   73.69    7.10
 -11   2   1   76.89    7.70
  11   2  -1   73.89    6.60
 -11   2   1   67.59    9.10
 -11   2   1   69.59    7.20
 -10  -2   1   54.39    8.10
  10  -2  -1   49.80    6.90
 -10  -2   1   48.30    7.90
 -10  -2   1   40.50    7.30
  10  -2  -1   45.70    6.30
 -10  -2   1   50.29    7.50
 -10   2   1   43.50    7.20
  10   2  -1   50.49    5.80
 -10   2   1   43.10    6.70
 -10   2   1   42.00    6.40
 -10   2   1   44.70    7.20
  10   2  -1   39.30    4.70
   9  -2  -1  229.18   10.80
  -9  -2   1  221.38   12.80
   9  -2  -1  192.28   10.60
  -9  -2   1  230.38   13.60
  -9  -2   1  236.68   13.40
  -9  -2   1  227.18   16.20
  -9  -2   1  235.18   13.20
  -9   2   1  217.18   13.40
   9   2  -1  210.08    9.50
   9   2  -1  213.68   11.10
  -9   2   1  207.88   14.00
  -9   2   1  223.18   13.10
  -9   2   1  221.78   15.30
  -9   2   1  234.08   15.40
  -8  -2   1  220.28   13.00
  -8  -2   1  220.88   13.70
   8  -2  -1  234.28   10.40
  -8  -2   1  219.08   13.70
  -8  -2   1  233.18   17.70
   8  -2  -1  190.48   10.40
  -8  -2   1  220.48   13.00
  -8   2   1  238.58   15.30
   8   2  -1  223.78    9.40
  -8   2   1  235.58   14.30
  -8   2   1  221.18   13.50
  -8   2   1  217.48   13.70
  -8   2   1  229.28   15.70
   7  -2  -1   33.80    4.30
   7  -2  -1   44.30    4.00
   7   2  -1   36.90    3.40
  -7   2   1   36.30    5.70
   6  -2  -1  116.39    6.10
   6   2  -1  118.99    5.70
  -6   2   1  128.99    6.80
  -6   2   1  117.89    6.30
   5  -2  -1  566.74   20.00
  -5   2   1  535.55   20.00
   5   2  -1  571.84   19.70
  -5   2   1  578.34   20.50
   4  -2  -1   26.20    2.50
  -4   2   1   29.50    3.00
   4   2  -1   24.30    2.30
  -4   2   1   33.50    4.30
   3  -2  -1  255.27    9.60
   3   2  -1  249.97    9.50
   2  -2  -1  409.06   14.30
  -2   2   1  391.66   14.70
   2   2  -1  401.06   14.20
   1  -2  -1  392.56   13.60
  -1  -2   1  359.46   13.40
  -1   2   1  376.76   13.50
   1   2  -1  391.16   13.60
   0  -2  -1  701.23   23.20
   0  -2   1  645.04   23.10
   0   2   1  697.53   23.10
   0   2  -1  673.33   23.20
   1  -2   1  150.68    6.40
  -1  -2  -1  164.28    6.50
  -1   2  -1  149.99    6.50
   1   2   1  158.78    6.40
  -2  -2  -1  230.88   10.40
   2  -2   1  242.28    9.20
   2   2   1  242.88    9.10
  -2   2  -1  243.08    9.40
   3  -2   1  259.27   10.00
   3   2   1  262.97    9.90
   4  -2   1 1990.40   66.39
   4   2   1 2027.00   66.19
  -4   2  -1 2010.50   66.29
   5  -2   1  163.78    7.30
  -5   2  -1  153.58    7.20
   5   2   1  163.08    7.10
   6  -2   1  149.99    7.20
   6  -2   1  125.99    7.50
   6   2   1  156.28    6.80
   6   2   1  122.49    8.00
  -7  -2  -1  119.69   11.60
  -7  -2  -1  126.39   11.90
  -7  -2  -1  128.19   11.70
   7  -2   1  128.59    7.10
   7  -2   1  123.09    7.50
  -7  -2  -1  112.29    9.90
   7   2   1  102.19    7.50
  -7   2  -1  130.99   11.80
   7   2   1  123.59    6.50
  -7   2  -1  125.19   12.70
  -8  -2  -1  288.97   15.70
   8  -2   1  273.67   12.30
  -8  -2  -1  297.07   15.40
   8  -2   1  277.87   12.80
  -8  -2  -1  289.37   14.60
  -8  -2  -1  265.67   18.50
  -8  -2  -1  286.07   15.60
  -8   2  -1  281.17   15.50
  -8   2  -1  288.47   18.10
  -8   2  -1  284.97   16.70
   8   2   1  258.77   12.30
  -8   2  -1  282.27   14.30
  -8   2  -1  293.27   15.80
   8   2   1  286.07   12.00
  -8   2  -1  282.57   17.10
  -9  -2  -1   55.19    8.90
  -9  -2  -1   33.90    5.50
  -9  -2  -1   45.00    7.80
  -9  -2  -1   47.20    7.60
  -9  -2  -1   43.60    6.30
   9  -2   1   57.19    5.80
   9  -2   1   47.10    6.50
  -9   2  -1   44.40    6.40
  -9   2  -1   53.89    8.60
  -9   2  -1   41.80    5.70
   9   2   1   43.20    5.80
   9   2   1   53.19    5.40
  -9   2  -1   38.90    7.10
 -10  -2  -1   -4.30    3.60
 -10  -2  -1   -2.10    3.90
 -10  -2  -1   -2.70    3.80
  10  -2   1    1.20    2.90
 -10  -2  -1   -1.50    5.40
 -10   2  -1    0.00    3.60
 -10   2  -1   -2.90    4.10
  10   2   1    3.80    2.80
 -10   2  -1   -3.60    4.70
 -11  -2  -1   20.00    4.10
 -11  -2  -1   19.70    4.10
 -11  -2  -1   18.90    5.10
 -11  -2  -1   21.90    4.00
  11  -2   1   22.60    3.50
  11   2   1   16.40    3.00
 -11   2  -1   16.60    4.20
 -11   2  -1   10.50    4.40
 -11   2  -1   19.90    4.10
  12  -2   1   83.79    5.60
 -12  -2  -1   81.09    6.30
 -12  -2  -1   81.89    5.70
 -12  -2  -1   70.19    6.10
 -12  -2  -1   75.79    7.50
 -12   2  -1   71.09    5.90
 -12   2  -1   78.59    7.10
  12   2   1   77.29    5.30
 -12  -3   1   18.80    3.10
 -12  -3   1   17.80    3.20
  12  -3  -1   18.30    3.00
 -12   3   1   16.00    4.50
 -12   3   1   16.70    3.20
 -11  -3   1   12.30    3.10
 -11  -3   1   18.20    3.80
 -11  -3   1   10.30    3.40
 -11   3   1   14.70    4.70
 -11   3   1    7.80    4.60
  11   3  -1   11.60    3.00
 -11   3   1   21.10    4.20
 -10  -3   1   56.69    7.40
 -10  -3   1   55.39    7.40
 -10  -3   1   50.59    7.30
  10  -3  -1   66.99    6.10
 -10  -3   1   52.69    7.00
  10   3  -1   70.09    6.20
 -10   3   1   52.39    7.40
 -10   3   1   48.50    7.10
 -10   3   1   55.79    8.30
   9  -3  -1    5.70    4.10
  -9  -3   1    4.50    4.10
  -9  -3   1   -1.20    9.60
   9  -3  -1    2.20    3.00
  -9  -3   1   -1.90    3.40
  -9  -3   1    1.60    3.90
  -9  -3   1    5.60    4.30
  -9   3   1    1.00    4.40
  -9   3   1   -2.50    6.10
  -9   3   1   -1.40    3.80
  -9   3   1    1.20    4.30
   9   3  -1    2.90    3.10
   9   3  -1   -1.10    3.40
   8  -3  -1    0.70    3.10
  -8  -3   1    4.20    5.10
   8  -3  -1    2.50    3.00
  -8  -3   1    3.20    3.70
  -8  -3   1   12.20    4.90
  -8  -3   1    8.10    4.40
   8   3  -1    2.80    3.50
   8   3  -1    4.60    2.60
  -8   3   1    4.50    5.00
  -8   3   1    2.70    4.80
  -8   3   1    3.90    5.10
  -8   3   1    6.70    7.20
  -8   3   1    8.10    4.50
  -7  -3   1    0.70    4.60
   7  -3  -1    1.50    3.00
  -7  -3   1    0.30    4.80
  -7  -3   1    6.70    5.00
  -7  -3   1    2.10    4.80
   7  -3  -1    2.70    2.60
  -7   3   1    0.40    5.00
  -7   3   1    3.80    4.90
  -7   3   1   -8.00    5.90
  -7   3   1    1.10    4.50
   7   3  -1    1.70    3.50
  -7   3   1   -4.10    8.00
   7   3  -1    2.30    2.10
   6  -3  -1   97.59    6.80
   6  -3  -1   96.89    6.30
  -6   3   1   94.09    7.30
   6   3  -1   91.79    7.20
   6   3  -1   97.89    5.90
   5  -3  -1   71.39    6.00
   5  -3  -1   74.29    5.20
   5   3  -1   77.29    4.90
   5   3  -1   69.59    6.50
  -5   3   1   79.19    5.90
   4  -3  -1   16.60    2.60
   4   3  -1   13.00    2.20
  -4   3   1   15.50    2.90
   3  -3  -1  181.68    8.00
   3   3  -1  165.48    7.70
   2  -3  -1  221.88    9.10
   2   3  -1  200.78    8.80
  -2   3   1  204.78    9.20
   1  -3  -1  204.98    8.80
  -1  -3   1  198.78    8.90
   1   3  -1  207.98    8.70
  -1   3   1  202.48    8.70
   0  -3   1  168.38    7.90
   0  -3  -1  174.38    7.70
   0   3   1  172.18    7.60
   0   3  -1  167.18    7.70
  -1  -3  -1   40.00    4.10
   1  -3   1   40.70    3.90
  -1   3  -1   40.80    4.10
   1   3   1   42.30    3.50
  -2  -3  -1  209.58    9.90
   2  -3   1  238.08    9.70
   2   3   1  233.58    9.40
  -2   3  -1  214.88    9.80
   3  -3   1  415.26   15.60
   3   3   1  389.16   15.10
   4  -3   1  116.29    6.60
   4  -3   1  111.39    6.70
   4   3   1  117.79    7.10
   4   3   1  115.39    6.10
   5  -3   1  439.56   17.00
   5  -3   1  453.75   17.60
   5   3   1  429.36   17.00
   5   3   1  449.95   16.90
  -5   3  -1  448.36   17.30
   6  -3   1  102.79    7.00
  -6  -3  -1  113.99   10.80
  -6  -3  -1  107.49   10.60
   6  -3   1  110.79    7.30
  -6   3  -1  117.99   10.50
   6   3   1  101.09    7.10
  -6   3  -1  127.69   11.90
   6   3   1  106.19    6.40
  -7  -3  -1    5.00    5.20
  -7  -3  -1   21.30    5.80
  -7  -3  -1    9.60    5.40
   7  -3   1   18.90    3.80
  -7  -3  -1   13.70    5.10
   7  -3   1   18.20    3.50
   7   3   1   14.90    3.00
  -7   3  -1   17.70    5.40
  -7   3  -1   23.20    6.00
   7   3   1   17.10    3.40
  -7   3  -1   12.80    6.20
  -7   3  -1    6.00    8.00
  -8  -3  -1   19.30    4.00
  -8  -3  -1   25.70    5.40
   8  -3   1   25.40    3.90
  -8  -3  -1   21.20    5.20
  -8  -3  -1   32.40    5.70
  -8  -3  -1   23.20    5.30
   8  -3   1   26.50    5.10
  -8  -3  -1    7.10    9.70
   8   3   1   28.40    3.90
  -8   3  -1   27.40    5.80
  -8   3  -1   17.50    7.00
  -8   3  -1   26.60    5.20
  -8   3  -1   23.20    6.40
  -8   3  -1   20.10    5.60
   8   3   1   19.50    3.70
   9  -3   1    6.20    2.90
  -9  -3  -1    3.10    7.50
  -9  -3  -1    4.00    4.20
  -9  -3  -1    9.30    4.30
  -9  -3  -1    9.10    4.50
  -9  -3  -1   10.00    4.50
   9  -3   1    7.40    4.80
   9   3   1    6.40    2.90
  -9   3  -1    5.10    5.80
   9   3   1    7.30    3.60
  -9   3  -1    1.60    4.90
  -9   3  -1    3.60    4.20
  -9   3  -1    7.80    4.70
  10  -3   1    4.10    2.80
 -10  -3  -1    1.20    3.50
 -10  -3  -1    1.90    3.40
 -10  -3  -1    9.80    6.80
 -10  -3  -1    1.60    3.70
 -10   3  -1    0.40    5.30
  10   3   1   -0.30    2.50
 -10   3  -1    0.00    5.30
 -10   3  -1    2.90    3.90
 -11  -3  -1   21.70    3.50
 -11  -3  -1   16.90    3.50
 -11  -3  -1   12.80    3.60
 -11   3  -1   13.30    4.60
  11   3   1   18.90    2.90
 -11   3  -1   18.00    3.90
 -11  -4   1    4.60    2.70
  11  -4  -1    3.60    2.50
 -11  -4   1    3.20    2.50
 -11  -4   1    1.60    2.80
 -11   4   1    3.80    3.40
  11   4  -1    4.90    2.30
  10  -4  -1    6.10    2.80
 -10  -4   1   10.40    3.20
 -10  -4   1    8.40    3.40
 -10  -4   1    2.50    3.20
 -10   4   1    6.80    3.40
  10   4  -1   11.80    2.80
  -9  -4   1   26.20    4.40
   9  -4  -1   17.60    3.60
  -9  -4   1   23.50    4.40
  -9  -4   1   23.50    4.20
  -9  -4   1   33.30    5.20
   9   4  -1   23.90    3.70
  -9   4   1   14.20    4.20
  -9   4   1   15.20    4.30
  -8  -4   1   35.00    5.50
   8  -4  -1   45.70    5.70
   8  -4  -1   45.10    6.30
  -8  -4   1   46.50    7.60
  -8  -4   1   45.40    6.10
  -8   4   1   34.00    5.40
  -8   4   1   50.59    6.80
  -8   4   1   33.00    5.00
   8   4  -1   38.40    5.00
   8   4  -1   48.60    5.60
   7  -4  -1   58.29    6.10
   7  -4  -1   54.39    7.20
  -7  -4   1   56.49    8.50
  -7  -4   1   55.99    8.40
  -7  -4   1   43.70    6.20
  -7  -4   1   64.29    8.70
   7   4  -1   62.39    6.20
  -7   4   1   51.89    6.90
  -7   4   1   66.49    8.20
   7   4  -1   64.19    6.20
  -6  -4   1  211.28   13.00
   6  -4  -1  220.28   11.40
  -6  -4   1  202.78   13.30
   6  -4  -1  208.78   10.40
  -6  -4   1  190.78   12.80
   6   4  -1  200.38   10.30
  -6   4   1  198.28   12.50
  -6   4   1  174.78   12.00
   6   4  -1  200.38   10.30
  -6   4   1  213.48   13.50
  -5  -4   1   35.20    6.30
   5  -4  -1   56.99    6.10
   5  -4  -1   52.99    5.70
  -5  -4   1   54.09    7.70
  -5   4   1   47.20    6.40
  -5   4   1   41.60    6.90
   5   4  -1   51.69    5.60
  -5   4   1   44.10    6.90
   5   4  -1   46.30    5.20
   4  -4  -1  171.18    9.00
   4  -4  -1  168.98    9.60
  -4   4   1  180.98    9.80
   4   4  -1  174.28    9.10
   4   4  -1  170.68    9.00
   3  -4  -1  114.49    7.70
   3  -4  -1  117.39    7.30
   3   4  -1  116.09    7.20
   3   4  -1  113.39    6.90
   2  -4  -1  275.67   12.00
   2  -4  -1  284.67   12.70
   2   4  -1  289.37   12.20
   2   4  -1  282.87   12.30
   1  -4  -1  214.38   10.20
   1  -4  -1  209.18   10.00
   1   4  -1  203.38    9.90
  -1   4   1  193.68   10.10
   1   4  -1  206.28    9.80
   0  -4  -1   26.30    4.40
   0  -4   1   26.80    4.80
   0   4   1   40.00    5.50
   0   4   1   31.40    4.60
   0   4  -1   35.40    5.30
   0   4  -1   31.70    4.20
   1  -4   1    9.80    3.70
   1  -4   1    6.10    3.40
  -1  -4  -1   -6.80    4.90
   1   4   1    7.20    2.90
  -1   4  -1    3.30    3.80
   1   4   1    3.60    2.70
  -1   4  -1    4.50    3.60
   2  -4   1   96.89    6.60
   2  -4   1   90.19    7.10
   2   4   1   85.49    6.10
   2   4   1   82.79    6.30
   3  -4   1  158.48    8.60
   3  -4   1  159.08    9.30
   3   4   1  165.28    8.50
   3   4   1  157.58    8.50
   4  -4   1   27.70    4.10
   4  -4   1   41.20    5.50
   4   4   1   23.50    3.60
  -4   4  -1   31.70    6.50
   4   4   1   37.90    5.00
   5  -4   1   40.60    5.40
  -5  -4  -1   28.80    6.00
  -5  -4  -1   39.40    6.80
  -5  -4  -1   42.80    7.30
  -5   4  -1   42.50    6.20
   5   4   1   46.70    5.50
  -5   4  -1   51.29    6.90
   5   4   1   44.60    5.50
  -5   4  -1   50.79    8.60
  -6  -4  -1  137.29   11.30
  -6  -4  -1  151.98   11.50
  -6  -4  -1  132.29   12.30
   6  -4   1  130.09    9.70
  -6   4  -1  141.09   12.90
  -6   4  -1  144.59   11.00
   6   4   1  153.68    8.40
   6   4   1  148.39    8.80
   7  -4   1  149.88   10.70
  -7  -4  -1  136.19   11.40
  -7  -4  -1  151.58   11.30
  -7  -4  -1  183.58   11.70
  -7  -4  -1  161.08   11.20
   7   4   1  163.88    8.90
   7   4   1  153.58    9.40
  -7   4  -1  155.68   10.50
  -7   4  -1  126.89   12.00
   8  -4   1  106.29   13.70
  -8  -4  -1  110.99    9.00
  -8  -4  -1   92.09    9.50
  -8  -4  -1  111.29    9.10
   8   4   1  114.09   10.40
  -8   4  -1   94.39    9.80
  -8   4  -1  112.29    9.40
   8   4   1  106.89    7.10
  -8   4  -1  104.49    8.40
  -9  -4  -1    3.40    3.30
  -9  -4  -1   -0.40    3.20
  -9  -4  -1    6.20    4.20
   9  -4   1    4.80    2.90
  -9   4  -1    1.20    3.70
  -9   4  -1    4.20    3.40
   9   4   1    7.30    2.70
  10  -4   1    6.60    2.70
 -10  -4  -1   10.50    3.50
 -10  -4  -1   10.50    3.20
 -10  -4  -1   11.40    3.10
 -10   4  -1    9.40    3.90
  10   4   1   11.70    2.60
 -11  -4  -1   -0.70    2.40
  11  -4   1    3.30    2.40
  11   4   1    0.80    2.10
 -10  -5   1   21.00    3.10
 -10  -5   1   14.60    2.80
  10  -5  -1   17.80    2.70
 -10  -5   1   20.40    3.30
 -10   5   1   17.90    2.90
  10   5  -1   17.50    2.70
  -9  -5   1   52.89    5.40
  -9  -5   1   50.99    6.10
   9  -5  -1   54.69    5.00
  -9  -5   1   56.49    6.10
  -9   5   1   49.50    5.80
   9   5  -1   52.29    4.90
   8  -5  -1   69.09    5.80
  -8  -5   1   59.09    6.80
  -8  -5   1   67.39    7.80
  -8  -5   1   61.39    7.00
  -8  -5   1   72.89    7.40
  -8   5   1   67.49    6.10
   8   5  -1   66.49    5.60
  -8   5   1   62.99    6.80
  -7  -5   1   15.80    4.20
   7  -5  -1   19.00    3.60
  -7  -5   1   16.10    4.60
  -7  -5   1   15.50    4.10
  -7  -5   1   23.80    4.80
  -7   5   1   20.00    4.80
   7   5  -1   19.60    3.60
  -7   5   1   20.00    4.10
   6  -5  -1  105.39    7.30
  -6  -5   1   85.59   10.20
  -6  -5   1  110.79    9.60
  -6  -5   1  103.29   10.20
   6  -5  -1   90.99   10.60
  -6  -5   1  103.99    9.50
   6   5  -1  116.69    7.70
   6   5  -1  110.79    8.90
  -6   5   1  101.69    8.70
  -5  -5   1   38.30    6.60
   5  -5  -1   43.40    6.80
   5  -5  -1   41.90    5.70
  -5  -5   1   34.90    5.60
   5   5  -1   57.29    6.10
  -5   5   1   55.19    6.50
  -5   5   1   41.60    8.00
   5   5  -1   48.70    7.60
  -4  -5   1   69.59   11.10
   4  -5  -1   68.99    6.30
  -4  -5   1   55.09    8.60
   4  -5  -1   70.29    9.30
  -4  -5   1   59.09    7.70
   4   5  -1   84.19    8.00
  -4   5   1   73.19    9.10
   4   5  -1   68.79    6.40
  -4   5   1   61.19    9.30
  -3  -5   1   -1.90    4.10
   3  -5  -1   -2.90    8.30
   3  -5  -1   -0.80    3.20
   3  -5  -1   -3.00    4.70
  -3  -5   1    3.60    5.50
   3   5  -1   -0.70    2.70
  -3   5   1    4.80    5.40
   3   5  -1    3.10    3.80
   2  -5  -1   22.50    4.00
  -2  -5   1   21.10    5.30
   2  -5  -1   22.00    6.40
   2  -5  -1   18.80    7.60
  -2   5   1   20.80    5.90
   2   5  -1   29.60    4.00
   2   5  -1   23.40    5.10
  -1  -5   1  186.08   12.30
   1  -5  -1  193.68   13.80
   1  -5  -1  178.18    9.90
   1   5  -1  136.89   18.90
  -1   5   1  210.58   14.10
   1   5  -1  192.48   11.50
   1   5  -1  206.78   10.10
   0  -5  -1    3.10    5.60
   0  -5   1    2.70    5.30
   0   5   1    0.90    7.20
   0   5   1    7.20    3.80
   0   5   1  -12.10    5.30
   0   5  -1   10.80    5.40
   0   5  -1    5.40    3.80
   0   5  -1   10.60    8.00
   1  -5   1  358.86   18.80
  -1  -5  -1  376.86   17.50
   1  -5   1  398.26   16.20
  -1   5  -1  391.86   19.80
   1   5   1  412.36   15.70
   1   5   1  381.86   17.10
   1   5   1  318.87   21.20
  -1   5  -1  373.96   16.10
   2  -5   1  273.67   12.50
  -2  -5  -1  278.07   14.20
   2  -5   1  252.17   16.30
   2   5   1  279.67   12.20
   2   5   1  263.67   13.70
  -2   5  -1  261.37   15.80
   3  -5   1    9.70    8.00
  -3  -5  -1    3.00    3.90
   3  -5   1    0.50    6.10
   3  -5   1    6.80    3.20
  -3   5  -1    8.60    5.60
   3   5   1    3.10    2.70
   3   5   1   10.90    4.80
   4  -5   1  166.08    8.90
   4  -5   1  146.09   12.80
  -4  -5  -1  121.59   13.60
  -4   5  -1  168.18   11.80
   4   5   1  169.58   10.40
   4   5   1  158.68    8.80
  -4   5  -1  145.69   12.20
  -5  -5  -1   61.39    7.20
   5  -5   1   53.49    5.90
  -5  -5  -1   37.90    6.40
   5  -5   1   29.70    7.30
  -5   5  -1   39.20    5.70
   5   5   1   51.89    6.30
   5   5   1   54.99    5.50
  -6  -5  -1  110.39    9.50
  -6  -5  -1   81.89   10.20
   6  -5   1   87.89   12.90
   6  -5   1  108.79    7.30
   6   5   1   89.99    9.50
  -6   5  -1   98.09    8.80
   6   5   1   95.49    7.00
  -7  -5  -1   43.20    5.60
   7  -5   1   38.40    4.60
  -7  -5  -1   50.19    7.30
  -7  -5  -1   36.80    5.60
  -7   5  -1   43.40    5.40
   7   5   1   48.10    5.20
   8  -5   1   32.40    4.80
  -8  -5  -1   29.80    4.50
  -8  -5  -1   14.90    3.70
  -8  -5  -1   21.40    4.70
   8   5   1   37.60    4.40
  -8   5  -1   26.70    4.20
  -8   5  -1   24.40    3.80
  -9  -5  -1    5.70    2.80
  -9  -5  -1   12.10    3.20
   9  -5   1   10.00    2.60
  -9  -5  -1   12.70    4.30
   9   5   1   11.60    2.50
  -9   5  -1   10.00    3.00
   8  -6  -1   10.90    2.80
  -8  -6   1   16.00    3.30
  -8  -6   1   10.70    3.00
  -8  -6   1    9.60    3.70
  -8   6   1   17.00    2.90
   8   6  -1   15.50    2.40
  -8   6   1    8.70    2.30
  -7  -6   1    8.40    3.70
   7  -6  -1    5.60    2.70
  -7  -6   1    2.20    2.80
  -7  -6   1    1.90    3.80
  -7   6   1    3.00    2.70
   7   6  -1    2.70    2.40
  -7   6   1    5.80    2.70
   6  -6  -1   -0.40    2.90
  -6  -6   1   -0.40    3.30
  -6  -6   1    2.90    4.10
  -6  -6   1    2.80    4.30
  -6   6   1    2.90    3.00
  -6   6   1   -2.20    2.90
   6   6  -1    4.90    2.60
  -5  -6   1    7.10    4.90
  -5  -6   1    9.00    4.40
   5  -6  -1    8.90    3.40
  -5  -6   1    8.40    3.90
  -5   6   1    4.20    3.50
   5   6  -1    4.90    2.70
  -4  -6   1   73.89    9.30
   4  -6  -1   76.79    6.90
   4   6  -1   73.89    6.40
  -4   6   1   73.99    8.10
   3  -6  -1  240.08   15.70
   3  -6  -1  253.97   12.30
  -3  -6   1  268.27   12.80
  -3  -6   1  250.47   15.00
   3   6  -1  264.87   11.80
  -3   6   1  267.27   14.10
   3   6  -1  256.77   16.70
   2  -6  -1   14.10    5.80
  -2  -6   1   27.30    5.00
  -2  -6   1    7.10    6.00
  -2   6   1   24.30    5.80
   2   6  -1   25.50    8.80
   2   6  -1   23.00    3.90
  -1  -6   1  433.26   18.60
  -1  -6   1  390.66   20.20
   1  -6  -1  412.76   19.30
   1   6  -1  437.96   22.00
  -1   6   1  442.56   20.10
   1   6  -1  419.66   17.20
   0  -6  -1   20.60    5.00
   0  -6   1    9.40    4.60
   0   6   1   19.90    6.40
   0   6  -1   21.80    7.40
  -1  -6  -1   23.30    5.00
   1  -6   1   22.80    5.30
  -1   6  -1   20.80    6.30
   1   6   1   28.50    7.40
   1   6   1   22.40    4.60
   2  -6   1  117.19   11.40
  -2  -6  -1  121.49    8.80
  -2   6  -1  144.39   11.60
   2   6   1  135.69    8.40
   2   6   1  105.79   14.20
   3  -6   1  183.68   13.80
   3   6   1  211.18   10.30
  -3   6  -1  209.28   12.80
   4  -6   1   22.30    6.60
   4  -6   1   15.50    4.40
  -4  -6  -1   19.70    5.20
  -4   6  -1   21.50    5.00
   4   6   1   24.90    3.80
   5  -6   1   31.60    4.30
  -5  -6  -1   35.60    5.10
   5   6   1   32.30    3.90
  -5   6  -1   22.80    4.30
   6  -6   1    5.40    3.30
  -6  -6  -1    1.60    3.20
  -6  -6  -1    3.40    3.40
   6   6   1    2.80    2.60
  -6   6  -1    3.80    3.00
  -7  -6  -1    3.00    3.00
   7  -6   1   -1.80    3.00
  -7  -6  -1   -2.40    2.80
  -7   6  -1    1.90    2.50
  -7   6  -1    1.30    2.50
   7   6   1    2.10    2.20
  -8  -6  -1   18.50    3.10
  -8  -6  -1    9.40    2.60
  -8   6  -1   13.10    2.60
   8   6   1   16.30    2.40
  -8   6  -1   14.20    2.30
  -6  -7   1   39.10    4.50
   6   7  -1   30.80    5.70
  -6   7   1   42.10    3.90
  -6   7   1   44.80    4.30
  -5  -7   1    3.20    4.30
  -5  -7   1    1.40    2.50
  -5   7   1   -1.00    2.10
  -5   7   1    2.40    2.60
   5   7  -1    0.60    2.90
  -4  -7   1   54.29    7.70
  -4  -7   1   57.29    5.70
   4   7  -1   57.29    6.20
  -4   7   1   60.29    6.00
  -4   7   1   59.29    5.40
  -3   7   1   11.90    3.70
  -3   7   1   13.30    3.50
   3   7  -1    2.10    4.10
   2  -7  -1   88.29    8.20
  -2   7   1   76.89    7.90
  -2   7   1   90.39    7.70
   1  -7  -1   12.20    3.80
  -1  -7   1   14.30    3.60
   1   7  -1   14.50    6.30
  -1   7   1   11.20    5.10
  -1   7   1   17.20    4.40
   0  -7   1    8.60    3.40
   0   7  -1    6.70    5.10
   0   7   1   11.30    4.60
   1  -7   1    6.80    3.50
  -1   7  -1   11.90    4.30
   1   7   1   14.80    5.50
   2  -7   1   40.10    6.50
  -2   7  -1   46.80    6.60
   2   7   1   52.09    7.30
  -3  -7  -1   29.50    4.20
   3  -7   1   23.00    4.60
  -3   7  -1   33.60    4.70
  -4  -7  -1    1.80    3.10
   4  -7   1   10.80    5.00
  -4  -7  -1    1.00    3.10
  -4   7  -1    0.50    2.70
   4   7   1   -7.40    6.30
  -5  -7  -1    1.00    2.70
  -5  -7  -1    2.60    2.90
  -5   7  -1    3.70    2.50
  -5   7  -1    1.60    2.40
 -13   0   2   10.80    2.60
 -13   0   2   12.70    3.20
 -13   0   2   15.90    3.30
 -13   0   2    9.90    3.30
 -12   0   2    2.40    3.30
 -12   0   2   -2.00    2.90
 -12   0   2    1.60    3.40
 -12   0   2    3.90    3.50
 -11   0   2   27.60    5.40
 -11   0   2   27.60    4.60
  10   0  -2   33.40    4.60
 -10   0   2   44.50    8.10
 -10   0   2   42.50    6.30
 -10   0   2   44.40    6.70
  -9   0   2   -1.10    8.20
   9   0  -2    3.00    1.90
  -9   0   2   -6.20    4.80
  -9   0   2   -3.60    6.10
  -9   0   2   -0.20    4.30
  -9   0   2   -4.10    4.90
  -8   0   2    0.30    3.80
   7   0  -2  966.10   31.60
  -7   0   2  938.11   33.30
  -6   0   2  998.50   33.60
   6   0  -2  954.40   31.90
   5   0  -2    7.70    1.10
  -5   0   2    9.50    1.90
   5   0  -2    7.80    0.80
  -4   0   2 3736.03  121.49
  -3   0   2 2757.92   89.79
  -2   0   2    3.80    0.80
  -2   0   2    4.10    0.50
   1   0  -2    4.60    0.70
  -1   0   2    5.90    0.80
   0   0   2   10.60    1.00
   0   0  -2    8.90    1.00
   0   0   2   11.80    0.90
   1   0   2 1726.13   58.49
   1   0   2 1919.61   58.19
   1   0   2 1843.82   58.79
  -1   0  -2 1725.43   58.69
   2   0   2 9999.00  322.37
   3   0   2 3668.03  118.79
   4   0   2   68.69    3.40
   5   0   2  460.35   16.30
   6   0   2  249.48    9.90
   7   0   2   -3.00    2.70
   7   0   2    2.80    1.80
  -8   0  -2   54.49    8.50
  -8   0  -2   87.59    9.50
  -8   0  -2   60.69    6.60
  -8   0  -2   77.69    9.90
  -8   0  -2   77.39   10.10
   8   0   2   77.39    5.40
   8   0   2   55.49    5.70
   9   0   2   92.59    6.40
  -9   0  -2   86.99    9.40
  -9   0  -2   99.59   11.90
  -9   0  -2   74.89    9.60
  -9   0  -2  100.19   10.80
 -10   0  -2    4.10    4.40
  10   0   2    7.60    3.00
  10   0   2    5.10    3.90
 -10   0  -2    4.50    4.50
 -10   0  -2    5.60    4.30
 -10   0  -2   -5.50    4.70
 -11   0  -2   -1.60    4.20
  11   0   2    6.70    2.60
 -11   0  -2    4.90    3.40
 -11   0  -2    4.10    3.80
 -11   0  -2    6.00    3.80
  12   0   2    8.90    2.60
 -12   0  -2    4.70    3.10
 -12   0  -2    7.60    3.10
 -12   0  -2    6.70    3.00
 -13  -1   2   41.40    5.30
 -13  -1   2   39.00    5.70
 -13  -1   2   49.99    4.80
 -13  -1   2   36.60    4.90
 -13   1   2   45.70    4.70
 -13   1   2   48.30    5.30
 -13   1   2   47.10    5.60
 -12  -1   2  109.09    9.10
 -12  -1   2  113.99    8.00
  12  -1  -2  116.19    8.50
 -12  -1   2  122.19    8.00
 -12  -1   2  119.69    8.50
 -12   1   2  114.69    8.20
 -12   1   2  124.29    9.70
 -12   1   2  120.89    8.30
 -12   1   2  111.29    9.50
 -11  -1   2   19.80    5.30
  11  -1  -2   13.70    4.50
 -11  -1   2   12.00    5.00
 -11  -1   2   13.10    4.30
 -11  -1   2   13.60    3.80
 -11  -1   2   13.50    4.50
 -11   1   2   12.10    4.00
 -11   1   2   18.00    5.70
 -11   1   2   19.80    5.10
 -11   1   2   21.00    4.50
 -10  -1   2  176.98   13.00
 -10  -1   2  196.68   12.10
 -10  -1   2  194.18   12.50
 -10  -1   2  189.78   12.00
 -10  -1   2  187.88   14.40
  10  -1  -2  178.78    9.00
 -10   1   2  191.18   14.40
 -10   1   2  203.88   12.50
 -10   1   2  183.08   12.80
 -10   1   2  195.18   12.10
  -9  -1   2   80.49    9.40
  -9  -1   2   65.39    9.20
  -9  -1   2   63.39    8.50
  -9  -1   2   72.59    9.20
   9  -1  -2   67.79    5.00
  -9  -1   2   48.60    7.30
  -9   1   2   56.89    8.00
   9   1  -2   64.59    4.40
  -9   1   2   69.49   10.20
  -9   1   2   60.59    9.30
  -9   1   2   64.49    8.90
  -9   1   2   77.49   11.60
  -8  -1   2   30.80    5.70
  -8  -1   2   45.20    6.70
  -8  -1   2   27.10    5.60
   8  -1  -2   32.50    3.30
  -8   1   2   36.60    5.10
   8   1  -2   30.30    2.70
  -8   1   2   34.90    5.90
  -8   1   2   24.50    5.60
  -8   1   2   36.10    7.30
   7  -1  -2  372.16   13.20
  -7  -1   2  360.76   14.80
   7   1  -2  363.86   12.70
  -7   1   2  356.36   14.50
  -6  -1   2  303.57   12.10
   6  -1  -2  293.07   10.60
   6   1  -2  292.97   10.30
  -6   1   2  284.17   11.70
  -5  -1   2 1004.40   33.10
   5  -1  -2  952.20   31.70
  -5   1   2  969.90   31.40
   5   1  -2  960.20   31.50
  -5   1   2 1004.70   32.90
   5   1  -2  869.11   31.50
  -4  -1   2  594.04   20.20
   4  -1  -2  559.84   19.10
  -4   1   2  590.24   19.10
  -4   1   2  595.64   20.10
   4   1  -2  529.85   18.90
   4   1  -2  561.44   18.90
  -3  -1   2  363.06   12.80
   3  -1  -2  336.77   11.90
   3   1  -2  343.67   11.70
  -3   1   2  352.66   12.60
  -2  -1   2  127.39    5.30
   2  -1  -2  123.09    4.80
  -2   1   2  129.49    5.30
   2   1  -2  122.59    4.60
  -1  -1   2  218.98    7.80
   1  -1  -2  201.68    7.50
   1   1  -2  201.18    7.40
   0  -1   2  651.83   22.10
   0  -1  -2  671.13   22.20
   0   1  -2  675.43   22.20
   0   1   2  658.13   22.10
  -1  -1  -2  416.46   14.30
   1  -1   2  440.96   14.70
   1  -1   2  392.16   14.20
   1   1   2  418.16   14.30
  -1   1  -2  418.86   14.50
   2  -1   2  222.38    8.70
  -2  -1  -2  218.38    8.30
   2   1   2  228.98    8.20
  -2   1  -2  224.88    8.50
   3  -1   2  429.66   14.60
   3  -1   2  366.06   15.30
   3   1   2  432.36   14.50
  -3   1  -2  428.26   14.00
   4  -1   2  615.04   21.40
   4   1   2  626.34   21.30
  -4   1  -2  621.94   20.50
   5  -1   2  470.35   16.80
   5   1   2  463.35   16.60
   6  -1   2    9.00    2.90
   6   1   2    4.80    1.60
   7  -1   2  302.07   12.90
   7  -1   2  333.37   12.90
   7   1   2  335.07   12.70
   7   1   2  296.87   12.90
  -8  -1  -2   25.50    5.10
  -8  -1  -2   30.70    6.00
   8  -1   2   34.90    4.50
  -8  -1  -2   33.10    5.80
  -8  -1  -2   17.60    7.30
  -8  -1  -2   33.50    6.30
   8  -1   2   26.00    3.70
   8   1   2   27.50    3.70
  -8   1  -2   38.30    8.20
  -8   1  -2   34.50    5.70
  -8   1  -2   29.30    6.40
   8   1   2   29.10    4.30
  -8   1  -2   38.70    6.50
  -8   1  -2   21.40    5.90
  -9  -1  -2   40.30    6.00
   9  -1   2   35.00    4.90
  -9  -1  -2   25.70    5.70
  -9  -1  -2   52.69    8.20
  -9  -1  -2   30.60    5.60
   9  -1   2   32.20    4.60
  -9   1  -2   36.10    7.70
  -9   1  -2   28.50    5.80
   9   1   2   38.40    5.30
  -9   1  -2   46.50    6.70
  -9   1  -2   38.20    5.70
   9   1   2   28.00    3.80
  -9   1  -2   37.30    6.70
 -10  -1  -2   66.59   10.00
 -10  -1  -2   53.49    7.80
  10  -1   2   54.69    5.60
 -10  -1  -2   67.89    7.70
 -10  -1  -2   68.99    8.80
 -10   1  -2   41.80    5.90
 -10   1  -2   34.20    6.10
 -10   1  -2   49.30    7.50
  10   1   2   56.49    5.50
 -10   1  -2   41.90    6.80
 -11  -1  -2    8.40    4.20
 -11  -1  -2    2.50    3.90
  11  -1   2    9.60    2.80
 -11  -1  -2    7.80    3.40
 -11  -1  -2    5.40    3.50
 -11   1  -2    8.40    3.80
 -11   1  -2    8.50    4.50
 -11   1  -2    5.00    3.50
  11   1   2   12.10    2.80
 -12  -1  -2    7.60    3.10
 -12  -1  -2    9.20    3.00
 -12  -1  -2   12.50    3.70
  12  -1   2   11.40    2.70
 -12  -1  -2    4.80    3.30
 -12   1  -2   15.40    3.40
  12   1   2   11.10    2.50
 -12   1  -2   10.20    3.70
 -12   1  -2    7.20    3.30
 -12  -2   2   29.90    4.10
 -12  -2   2   19.80    4.70
 -12  -2   2   21.80    3.70
 -12  -2   2   24.30    3.80
 -12   2   2   17.00    3.90
 -12   2   2   19.00    3.50
 -12   2   2   26.10    4.40
 -11  -2   2   27.30    4.40
 -11  -2   2   26.10    4.90
 -11  -2   2   24.20    4.00
  11  -2  -2   36.90    4.50
 -11  -2   2   36.90    5.30
 -11  -2   2   32.90    6.20
  11   2  -2   27.90    4.50
 -11   2   2   42.20    5.50
 -11   2   2   46.20    6.90
 -11   2   2   36.20    6.20
 -10  -2   2  404.16   20.10
  10  -2  -2  371.06   15.80
 -10  -2   2  404.66   18.30
 -10  -2   2  390.36   18.20
  10  -2  -2  370.66   15.90
 -10  -2   2  380.46   17.90
 -10  -2   2  386.96   17.60
 -10   2   2  393.36   18.30
  10   2  -2  384.46   14.70
 -10   2   2  365.86   18.00
 -10   2   2  375.26   19.80
 -10   2   2  395.96   18.10
  -9  -2   2   29.70    7.80
  -9  -2   2   42.60    6.90
  -9  -2   2   34.10    6.30
  -9  -2   2   52.39    8.40
   9  -2  -2   42.90    4.70
   9  -2  -2   36.60    5.10
  -9   2   2   24.00    4.60
  -9   2   2   32.00    5.80
  -9   2   2   36.60    7.00
  -9   2   2   22.70    6.10
   9   2  -2   40.70    4.00
  -9   2   2   35.30    6.00
  -8  -2   2   13.00    5.00
  -8  -2   2   14.10    4.80
  -8  -2   2   12.80    5.70
  -8  -2   2   22.40    8.40
   8  -2  -2   15.50    2.90
   8  -2  -2   11.40    3.90
  -8  -2   2   11.20    4.90
   8   2  -2   16.10    2.30
  -8   2   2    6.70    4.80
  -8   2   2   12.40    5.50
  -8   2   2   13.60    6.20
  -8   2   2    3.60    5.10
  -8   2   2   14.20    6.70
  -8   2   2   12.00    5.00
   7  -2  -2  140.99    6.90
  -7   2   2  137.89    8.30
   7   2  -2  133.29    6.30
   6  -2  -2  220.18    8.90
  -6   2   2  204.98    9.70
   6   2  -2  210.98    8.50
  -6   2   2  209.58    8.50
   5  -2  -2  282.27   11.00
  -5   2   2  286.57   11.10
  -5   2   2  292.67   11.80
   5   2  -2  282.27   10.70
   4  -2  -2   33.80    2.70
  -4   2   2   37.90    3.30
   4   2  -2   34.70    2.60
   3  -2  -2  403.16   14.50
  -3   2   2  407.16   15.00
   3   2  -2  408.16   14.40
   2  -2  -2   21.00    2.20
   2   2  -2   22.70    2.10
   1  -2  -2  671.33   22.30
  -1  -2   2  644.54   22.20
   1   2  -2  639.74   22.20
  -1   2   2  636.94   22.00
   0  -2   2  121.19    5.40
   0  -2  -2  119.19    5.40
   0   2  -2  119.39    5.40
   0   2   2  118.39    5.20
  -1  -2  -2  489.65   16.30
   1  -2   2  423.66   16.20
  -1   2  -2  453.75   16.40
   1   2   2  469.35   16.20
  -2  -2  -2  932.71   31.60
   2  -2   2  949.31   31.80
   2   2   2  938.21   31.60
  -2   2  -2  932.61   31.90
   3  -2   2 1870.31   59.39
  -3   2  -2 1686.13   59.29
   3   2   2 1807.22   59.09
   4  -2   2  852.21   29.50
  -4   2  -2  833.12   28.80
   4   2   2  866.41   29.20
   5  -2   2  433.06   16.70
   5  -2   2  461.55   16.90
   5   2   2  444.46   16.40
   6  -2   2   29.00    3.80
   6  -2   2   18.80    3.20
   6   2   2   22.50    3.40
   6   2   2   22.00    2.90
   7  -2   2   14.10    3.00
  -7  -2  -2   13.80    5.30
  -7  -2  -2   12.70    5.20
  -7  -2  -2   13.70    8.30
  -7  -2  -2    9.40    4.90
   7  -2   2    9.60    3.20
  -7  -2  -2    8.80    5.60
  -7   2  -2    6.80    4.30
  -7   2  -2   12.80    5.30
   7   2   2    6.80    3.00
  -7   2  -2    7.60    7.50
  -7   2  -2    4.80    6.20
   7   2   2   15.00    2.70
  -8  -2  -2  244.18   14.10
  -8  -2  -2  221.98   11.40
  -8  -2  -2  229.58   14.30
  -8  -2  -2  240.08   17.30
  -8  -2  -2  233.28   14.10
  -8  -2  -2  237.58   13.00
   8  -2   2  244.38   11.10
   8  -2   2  262.57   11.90
   8   2   2  240.78   10.80
   8   2   2  221.48   10.90
  -8   2  -2  224.98   14.30
  -8   2  -2  227.78   13.00
  -8   2  -2  206.88   14.00
  -8   2  -2  232.48   16.70
   9  -2   2   57.29    5.90
  -9  -2  -2   53.79    6.60
  -9  -2  -2   58.89    8.80
  -9  -2  -2   52.89    6.70
  -9  -2  -2   76.19   11.50
   9  -2   2   60.69    7.30
  -9   2  -2   51.19    8.70
  -9   2  -2   49.30    6.60
   9   2   2   55.29    6.20
  -9   2  -2   43.80    5.80
   9   2   2   56.19    5.50
  -9   2  -2   43.30    7.70
 -10  -2  -2   16.40    4.50
 -10  -2  -2   19.30    5.80
 -10  -2  -2   28.10    5.10
  10  -2   2   20.90    3.50
 -10  -2  -2   28.90    4.80
 -10   2  -2   25.20    4.80
  10   2   2   24.10    3.40
 -10   2  -2   23.00    4.70
 -10   2  -2   20.80    5.50
 -11  -2  -2   23.00    3.80
 -11  -2  -2   17.90    4.90
 -11  -2  -2   24.00    4.30
  11  -2   2   29.10    4.30
 -11  -2  -2   19.70    3.90
 -11   2  -2   27.50    5.00
  11   2   2   21.20    3.00
 -11   2  -2   22.40    4.00
 -12  -2  -2    1.50    2.50
 -12  -2  -2   -0.90    2.60
  12  -2   2   -2.90    2.30
 -12  -2  -2    0.30    3.60
 -12  -2  -2    2.00    2.90
 -12   2  -2    3.20    3.30
 -12   2  -2    1.70    3.10
  12   2   2    0.30    2.30
  12  -3  -2   44.20    5.10
 -12  -3   2   34.70    4.80
 -12  -3   2   37.20    4.70
 -12  -3   2   27.40    4.20
 -12   3   2   40.20    4.80
 -11  -3   2   19.30    3.70
 -11  -3   2   16.10    3.40
  11  -3  -2   16.00    3.40
 -11  -3   2   16.90    4.00
 -11  -3   2   10.60    3.70
  11   3  -2    7.90    3.50
 -11   3   2   19.00    4.90
 -11   3   2    8.60    4.10
 -11   3   2   15.80    4.10
 -10  -3   2   22.50    4.80
 -10  -3   2   24.40    4.50
 -10  -3   2   13.10    3.50
 -10  -3   2   -2.30    8.90
 -10  -3   2   26.40    5.20
  10   3  -2   18.90    3.80
 -10   3   2   21.00    4.70
 -10   3   2   11.10    5.40
 -10   3   2   35.30    5.40
  -9  -3   2   13.90    4.30
   9  -3  -2   19.90    4.50
   9  -3  -2   26.60    4.00
  -9  -3   2   13.60    3.60
  -9  -3   2   24.20    5.10
  -9  -3   2   22.70    4.80
  -9   3   2   31.40    5.40
  -9   3   2   14.70    6.40
   9   3  -2   28.90    4.30
  -9   3   2   21.30    5.10
   9   3  -2   24.00    3.50
  -9   3   2   24.20    5.40
  -8  -3   2   66.19    9.10
  -8  -3   2   79.79    9.30
  -8  -3   2   77.79    9.10
   8  -3  -2   70.99    6.40
  -8  -3   2   72.29    8.60
   8  -3  -2   58.99    6.40
   8   3  -2   68.39    7.40
  -8   3   2   66.99    8.90
  -8   3   2   77.29    8.90
  -8   3   2   63.39    9.80
   8   3  -2   65.99    5.50
  -8   3   2   72.59   12.50
  -8   3   2   62.49    9.20
  -7  -3   2  179.38   12.50
   7  -3  -2  174.98    9.10
  -7  -3   2  184.08   11.90
  -7  -3   2  193.08   12.20
   7  -3  -2  160.98    9.20
  -7  -3   2  168.88   12.30
  -7   3   2  180.98   12.10
  -7   3   2  195.48   12.30
  -7   3   2  165.38   10.60
  -7   3   2  141.39   16.80
   7   3  -2  149.19    9.50
  -7   3   2  165.08   11.10
  -7   3   2  191.78   13.20
   7   3  -2  188.28    8.50
   6  -3  -2   55.89    4.90
   6  -3  -2   40.70    5.50
   6   3  -2   45.00    6.60
   6   3  -2   58.39    4.60
  -6   3   2   57.69    6.20
   5  -3  -2   19.60    2.90
   5  -3  -2   20.30    3.40
   5   3  -2   15.10    4.80
   5   3  -2   17.60    2.50
  -5   3   2   29.70    4.40
   4  -3  -2  740.13   26.40
  -4   3   2  731.23   26.90
   4   3  -2  749.82   26.20
   3  -3  -2   95.09    5.50
   3   3  -2   99.29    5.50
   2  -3  -2  618.04   23.30
   2   3  -2  707.23   23.50
  -2   3   2  641.14   23.10
  -1  -3   2  334.37   13.20
   1  -3  -2  357.26   13.10
   1   3  -2  335.67   13.00
  -1   3   2  309.07   12.70
   0  -3   2   92.99    6.00
   0  -3  -2  109.59    5.90
   0   3   2  107.79    5.60
   0   3  -2  106.49    5.70
   1  -3   2  404.26   15.20
  -1  -3  -2  386.46   15.00
  -1   3  -2  398.86   15.30
   1   3   2  402.66   14.90
  -2  -3  -2  221.98   10.30
   2  -3   2  229.58    9.90
   2   3   2  240.48    9.60
  -2   3  -2  215.98   10.20
   3  -3   2  820.62   30.70
   3  -3   2  889.51   30.70
   3   3   2  892.31   30.30
   4  -3   2  518.35   19.90
   4  -3   2  526.45   19.40
   4   3   2  517.75   19.30
   4   3   2  521.45   19.40
   5  -3   2  136.49    7.60
   5  -3   2  144.49    8.10
   5   3   2  133.79    7.10
   5   3   2  119.49    7.30
  -6  -3  -2    6.70    5.00
  -6  -3  -2    9.00    5.00
   6  -3   2    3.00    2.80
   6  -3   2    5.90    3.30
  -6  -3  -2    7.50    6.50
  -6   3  -2    8.80    5.40
   6   3   2    8.90    3.20
  -6   3  -2   11.60    5.50
  -6   3  -2   -0.10    7.90
   6   3   2    4.00    2.30
   7  -3   2   69.09    7.30
  -7  -3  -2   89.69   10.50
  -7  -3  -2   77.09    9.40
  -7  -3  -2   88.89    9.10
   7  -3   2   80.79    6.50
  -7   3  -2   72.09   10.10
  -7   3  -2   72.59   10.00
  -7   3  -2   71.39   11.20
   7   3   2   76.69    6.30
   7   3   2   90.49    6.50
  -7   3  -2   75.29    9.30
  -8  -3  -2   29.80    5.30
  -8  -3  -2   21.50    5.10
  -8  -3  -2   31.40    4.20
  -8  -3  -2   48.50    7.30
   8  -3   2   40.00    5.30
   8  -3   2   46.50    7.20
  -8   3  -2   34.00    5.50
  -8   3  -2   34.20    6.40
  -8   3  -2   39.00    7.90
  -8   3  -2   40.50    6.40
   8   3   2   38.30    5.90
   8   3   2   40.20    5.30
   9  -3   2    6.50    2.90
  -9  -3  -2   -0.90    7.00
  -9  -3  -2    6.30    4.50
  -9  -3  -2   13.70    4.50
  -9  -3  -2    6.30    3.60
  -9   3  -2   12.00    5.80
  -9   3  -2    4.90    4.00
  -9   3  -2    6.30    4.80
   9   3   2    7.20    2.80
  -9   3  -2    2.20    5.50
 -10  -3  -2   32.50    4.80
  10  -3   2   47.30    5.10
 -10  -3  -2   42.80    6.20
 -10  -3  -2   41.60    6.90
  10   3   2   46.00    4.60
 -10   3  -2   30.10    6.00
 -10   3  -2   39.30    5.20
 -11  -3  -2   -0.10    2.60
 -11  -3  -2    1.90    3.40
 -11  -3  -2    2.20    2.90
 -11   3  -2    2.30    4.30
  11   3   2    3.00    2.10
 -11  -4   2   81.79    5.90
 -11  -4   2   68.19    5.80
 -11  -4   2   72.09    5.60
  11  -4  -2   68.59    5.40
  11   4  -2   69.99    5.30
 -11   4   2   61.19    5.80
 -10  -4   2   12.40    3.20
  10  -4  -2   10.80    3.10
 -10  -4   2   23.40    4.30
 -10  -4   2   16.60    3.70
 -10  -4   2   16.80    3.60
  10   4  -2   17.30    3.20
 -10   4   2   14.20    3.60
   9  -4  -2   39.70    4.70
  -9  -4   2   36.70    5.60
  -9  -4   2   37.20    5.40
  -9  -4   2   39.20    6.00
   9   4  -2   42.60    5.70
  -9   4   2   34.60    5.20
  -9   4   2   27.80    4.50
  -8  -4   2    4.80    4.40
  -8  -4   2    4.60    3.90
  -8  -4   2    5.30    3.30
   8  -4  -2    1.60    4.50
  -8  -4   2    3.10    3.60
   8  -4  -2    3.50    3.10
   8   4  -2    5.90    3.50
   8   4  -2    8.70    3.20
  -8   4   2    7.50    4.10
  -8   4   2    3.40    4.70
  -8   4   2    5.20    3.90
  -7  -4   2  102.89    9.50
  -7  -4   2   85.99    9.30
   7  -4  -2  107.49    7.30
  -7  -4   2   92.99    9.50
   7  -4  -2   88.49    8.30
  -7  -4   2   89.59    9.50
  -7   4   2   91.49   11.70
  -7   4   2   94.39   10.30
   7   4  -2   77.59    7.10
  -7   4   2   97.99    8.80
  -7   4   2   85.59    9.60
   7   4  -2   90.39    7.20
   6  -4  -2  215.68   10.70
   6  -4  -2  212.78   11.40
  -6  -4   2  205.18   13.20
  -6  -4   2  210.58   13.50
  -6  -4   2  216.68   13.40
  -6  -4   2  201.38   12.90
   6   4  -2  216.68   10.50
   6   4  -2  207.18   10.50
  -6   4   2  215.08   13.80
  -6   4   2  199.08   12.20
  -6   4   2  197.08   12.50
  -5  -4   2    5.70    6.20
  -5  -4   2    5.50    6.10
   5  -4  -2    5.40    3.10
   5  -4  -2   -0.40    3.20
  -5  -4   2    5.10    4.10
   5   4  -2    2.20    3.10
  -5   4   2   -5.70    4.60
   5   4  -2   -2.00    2.50
  -5   4   2   -0.60    3.90
   4  -4  -2   12.40    3.30
   4  -4  -2   23.00    3.70
   4   4  -2   26.90    3.90
   4   4  -2   19.70    3.50
  -4   4   2   23.20    4.80
   3  -4  -2  107.59    7.30
   3  -4  -2  108.39    6.90
   3   4  -2  107.39    7.00
   3   4  -2  113.89    6.90
   2  -4  -2  177.18    9.20
   2  -4  -2  171.08    8.70
   2   4  -2  167.78    8.70
   2   4  -2  165.88    8.80
   1  -4  -2  311.57   13.60
   1  -4  -2  324.47   13.30
   1   4  -2  318.17   13.50
  -1   4   2  307.77   13.60
   1   4  -2  314.97   13.10
   0  -4  -2   97.79    7.10
   0  -4  -2   90.59    7.30
   0   4   2   78.49    6.40
   0   4  -2   81.29    6.60
   0   4  -2   85.89    6.60
   0   4   2   79.39    6.70
   1  -4   2  164.08    9.80
   1  -4   2  169.48    8.90
   1   4   2  163.48    8.70
   1   4   2  162.48    8.30
  -1   4  -2  147.29    9.40
  -1   4  -2  170.48    9.10
   2  -4   2    9.60    3.70
   2  -4   2    9.10    3.50
   2   4   2   13.80    3.30
   2   4   2   12.40    3.00
   3  -4   2  300.67   13.00
   3  -4   2  313.87   14.20
   3   4   2  293.27   13.00
   3   4   2  298.47   12.70
   4  -4   2   97.89    8.30
   4  -4   2   92.59    7.00
  -4  -4  -2   85.09   10.80
   4   4   2   93.39    6.60
   4   4   2  100.29    7.10
  -4   4  -2   92.19   10.50
  -5  -4  -2   29.20    7.60
   5  -4   2   35.80    5.40
  -5  -4  -2   21.70    5.30
  -5  -4  -2   31.80    6.20
   5   4   2   37.10    5.70
   5   4   2   36.10    5.00
  -5   4  -2   44.70    6.80
  -6  -4  -2  131.29   10.50
  -6  -4  -2   93.49   11.90
   6  -4   2  133.39   10.00
  -6  -4  -2  115.59   10.80
   6   4   2  125.69    7.80
   6   4   2  138.69    8.60
  -6   4  -2  128.89   10.70
   7  -4   2   80.59    9.70
  -7  -4  -2   79.69   10.20
  -7  -4  -2   98.99    9.10
  -7  -4  -2  108.09   10.30
   7   4   2   99.19    7.00
   7   4   2   85.69    7.90
  -7   4  -2  101.19    9.00
  -8  -4  -2   42.70    7.20
  -8  -4  -2   45.90    7.10
  -8  -4  -2   42.60    5.90
   8   4   2   43.50    5.10
  -8   4  -2   58.19    6.90
  -8   4  -2   40.10    5.70
  -9  -4  -2   23.10    4.30
  -9  -4  -2   19.10    4.70
   9  -4   2   20.30    3.40
  -9  -4  -2   18.90    4.00
  -9   4  -2    6.10    4.10
  -9   4  -2   17.10    3.50
   9   4   2   13.70    2.80
 -10  -4  -2    0.40    3.80
 -10  -4  -2   -0.30    3.10
  10  -4   2    2.70    2.40
 -10  -4  -2    1.20    2.70
  10   4   2   -0.70    2.00
  10  -5  -2   29.60    4.20
 -10  -5   2   21.00    3.50
 -10  -5   2   21.10    3.30
 -10  -5   2   21.00    3.10
 -10   5   2   22.50    3.30
  10   5  -2   21.30    2.80
  -9  -5   2    0.10    2.90
   9  -5  -2   -1.90    2.40
  -9  -5   2    0.50    3.00
  -9  -5   2    0.00    3.40
  -9  -5   2    1.20    2.70
  -9   5   2    0.90    2.70
   9   5  -2   -1.00    2.50
  -8  -5   2   96.09    8.50
   8  -5  -2  100.59    6.50
  -8  -5   2   89.99    8.20
  -8  -5   2   90.39    7.90
  -8  -5   2   85.09    7.80
   8   5  -2   97.79    6.80
  -8   5   2  107.69    6.90
  -8   5   2  103.89    8.10
  -7  -5   2   14.50    3.90
  -7  -5   2   22.20    4.70
  -7  -5   2   16.50    4.90
   7  -5  -2   23.10    3.60
  -7  -5   2   18.80    4.80
   7   5  -2   25.70    4.00
  -7   5   2   24.50    4.20
  -7   5   2   23.90    4.90
  -6  -5   2  185.38   11.70
   6  -5  -2  168.98   12.30
  -6  -5   2  161.18   12.20
  -6  -5   2  163.58   11.60
  -6  -5   2  175.38   11.70
   6  -5  -2  182.98    9.50
   6   5  -2  191.78   10.00
  -6   5   2  185.08   10.80
   6   5  -2  187.68   11.20
  -5  -5   2  165.58   12.70
  -5  -5   2  164.78   12.30
   5  -5  -2  156.18   11.50
   5  -5  -2  179.28    9.20
  -5  -5   2  165.28    9.50
  -5   5   2  182.48   13.30
   5   5  -2  151.48   10.50
  -5   5   2  156.88   10.80
   5   5  -2  168.38    9.50
  -4  -5   2    5.20    7.50
   4  -5  -2   11.40    3.40
  -4  -5   2   23.30    4.60
   4  -5  -2   18.60    5.70
  -4  -5   2   23.10    6.10
   4   5  -2   17.70    4.90
   4   5  -2   14.00    3.40
  -4   5   2   16.70    5.70
  -3  -5   2   37.40    5.40
  -3  -5   2   45.10    6.90
   3  -5  -2   60.59    8.90
   3  -5  -2   27.60    4.20
   3   5  -2   42.00    5.60
   3   5  -2   39.80    5.50
  -3   5   2   40.20    6.20
   2  -5  -2  122.59   11.00
   2  -5  -2  109.29   13.50
   2  -5  -2  126.39    8.00
  -2  -5   2  120.99    9.90
   2   5  -2  128.19    9.40
  -2   5   2  127.79   11.40
   2   5  -2  122.89    7.90
   1  -5  -2   56.79    6.90
  -1  -5   2   68.59    8.90
   1  -5  -2   76.09   11.50
   1   5  -2   69.19   11.70
   1   5  -2   55.09    8.10
  -1   5   2   48.40    7.40
   1   5  -2   60.29    6.30
   0  -5  -2   36.00    6.70
   0  -5   2   31.80    6.10
   0   5  -2   32.90    8.40
   0   5   2   27.70    7.20
   0   5  -2   29.40    4.60
   0   5  -2   15.80    5.50
   0   5   2   23.10    4.50
   1  -5   2  135.29   12.20
  -1  -5  -2  144.29   10.70
   1   5   2  136.09    8.60
   1   5   2  129.59   14.40
  -1   5  -2  139.39   13.40
   1   5   2  135.49   10.70
  -1   5  -2  136.59    9.80
   2  -5   2   62.29    7.40
   2  -5   2   61.79    8.50
  -2  -5  -2   64.19    8.40
   2   5   2   70.79    8.50
  -2   5  -2   76.69   11.10
   2   5   2   59.39    9.70
   2   5   2   78.99    6.60
   3  -5   2    1.30    7.60
   3  -5   2    9.60    7.20
   3  -5   2    1.40    3.40
   3   5   2    6.50    3.10
  -3   5  -2    7.00    5.80
   3   5   2    5.10    4.80
   4  -5   2   31.20    4.40
   4  -5   2   28.30    8.10
   4  -5   2   36.40    9.10
  -4   5  -2   38.80    6.30
  -4   5  -2   27.10    7.40
   4   5   2   37.00    6.10
   4   5   2   34.90    5.20
   5  -5   2  146.59    8.70
   5  -5   2  121.29   14.40
  -5  -5  -2  141.09   11.30
   5   5   2  152.18    8.50
  -5   5  -2  150.18   10.80
   5   5   2  155.98   11.00
  -6  -5  -2   40.50    5.60
   6  -5   2   25.80    3.90
   6   5   2   23.70    3.60
  -6   5  -2   26.10    4.70
  -7  -5  -2   12.40    3.90
   7  -5   2   13.10    3.20
  -7  -5  -2   14.20    4.30
  -7  -5  -2   14.70    8.00
   7   5   2   12.60    2.90
  -7   5  -2   17.30    4.00
  -8  -5  -2   13.50    3.60
   8  -5   2    5.70    2.70
  -8  -5  -2    4.70    3.50
   8   5   2    3.00    2.30
  -8   5  -2    1.50    3.10
  -8   5  -2    6.00    3.00
  -9  -5  -2    1.60    3.00
   9  -5   2    3.40    2.40
  -9  -5  -2    4.50    2.60
   9   5   2    3.40    2.10
  -9   5  -2    3.60    3.10
  -8  -6   2   10.10    4.10
   8  -6  -2   11.10    2.80
  -8  -6   2   11.20    2.60
  -8  -6   2   10.40    3.30
   8   6  -2   16.10    2.60
  -8   6   2   12.00    2.80
  -7  -6   2    1.60    3.30
  -7  -6   2    7.80    4.40
  -7  -6   2    6.80    3.00
   7  -6  -2    5.80    2.70
  -7   6   2    7.60    2.70
   7   6  -2    3.70    2.60
  -7   6   2    3.30    2.80
  -6  -6   2   63.89    7.90
   6  -6  -2   59.59    5.90
  -6  -6   2   72.79    7.00
  -6  -6   2   67.79    7.80
  -6   6   2   70.19    7.10
   6   6  -2   67.79    5.60
  -6   6   2   58.09    6.00
  -5  -6   2   21.70    4.90
  -5  -6   2   11.20    3.80
  -5  -6   2   17.20    5.50
   5  -6  -2   21.10    3.60
  -5   6   2   17.00    3.80
   5   6  -2   14.20    3.30
  -5   6   2   17.50    4.30
   4  -6  -2   30.90    4.30
  -4  -6   2   24.70    5.10
  -4  -6   2   33.00    5.20
  -4   6   2   25.50    4.60
   4   6  -2   39.80    5.50
   3  -6  -2   14.60    6.80
   3  -6  -2   23.00    4.30
  -3  -6   2   18.10    5.30
  -3  -6   2   11.70    4.00
  -3   6   2   12.70    4.30
   3   6  -2   10.90    7.50
   3   6  -2   18.70    3.70
   2  -6  -2  165.48   12.20
  -2  -6   2  171.78   10.10
  -2  -6   2  166.68   12.80
   2   6  -2  162.58    9.40
  -2   6   2  175.68   11.50
   2   6  -2  162.78   15.10
  -1  -6   2   56.69    7.90
   1  -6  -2   57.39    7.10
   1   6  -2   69.79    9.80
   1   6  -2   60.29    7.10
  -1   6   2   54.99    7.00
   0  -6   2   21.40    5.10
   0  -6  -2   34.00    5.50
   0   6   2   28.40    6.20
   0   6  -2   24.30    7.50
   1  -6   2   88.19    9.90
   1   6   2  102.09   11.60
  -1   6  -2   96.19   11.30
   2  -6   2  125.89   11.10
   2   6   2  125.99    8.70
  -2   6  -2  131.99   11.00
   2   6   2  120.79   13.70
   3  -6   2   42.70    7.00
  -3   6  -2   42.30    6.40
   3   6   2   39.00    4.60
   4  -6   2  156.68   12.80
  -4  -6  -2  149.99   10.70
   4   6   2  152.48    8.60
  -4   6  -2  149.09   10.20
  -5  -6  -2   91.09    8.50
   5  -6   2   74.09    7.60
   5   6   2   84.29    6.30
  -5   6  -2   84.49    7.70
   6  -6   2    0.50    3.60
  -6  -6  -2    2.70    3.30
  -6  -6  -2    1.90    3.40
  -6   6  -2    1.10    2.90
   6   6   2    0.80    2.40
  -7  -6  -2    5.70    2.70
  -7  -6  -2    5.50    3.20
   7  -6   2    2.10    3.60
  -7   6  -2    1.10    2.50
  -7   6  -2    1.80    2.50
   7   6   2   -0.60    2.20
  -6  -7   2   36.60    4.20
  -6   7   2   38.30    3.80
  -6   7   2   36.10    4.10
   6   7  -2   40.20    4.50
  -5  -7   2   18.50    3.20
  -5  -7   2   11.60    4.30
   5   7  -2   15.50    3.00
  -5   7   2   16.50    3.10
  -5   7   2   22.40    3.20
  -4  -7   2    9.20    2.90
  -4  -7   2   10.70    4.60
  -4   7   2   12.10    2.90
  -4   7   2    9.50    3.10
   4   7  -2   11.40    3.30
  -3  -7   2   60.49    8.40
  -3   7   2   71.39    6.90
  -3   7   2   83.59    6.60
   3   7  -2   58.29    6.70
  -2  -7   2    6.00    5.10
  -2  -7   2   11.40    2.90
  -2   7   2    7.40    3.60
  -2   7   2   10.70    4.50
  -1  -7   2    2.50    5.50
  -1  -7   2   -3.20    2.70
   1   7  -2   -4.60    6.60
  -1   7   2    6.80    3.70
   0  -7   2   11.90    5.80
   0  -7   2    8.00    3.20
   0   7  -2    4.20    5.10
   0   7   2    0.60    4.30
   1  -7   2   10.30    6.10
   1  -7   2   22.20    4.00
  -1   7  -2   23.60    5.00
   1   7   2   20.10    5.20
   2  -7   2   -6.80    6.00
   2  -7   2   -2.70    3.50
  -2   7  -2    0.40    3.70
   2   7   2    6.20    6.00
  -3  -7  -2   29.00    4.40
   3  -7   2   23.10    4.40
  -3   7  -2   23.80    3.90
  -4  -7  -2    3.20    3.00
   4  -7   2  -12.40    4.70
  -4   7  -2    4.20    2.90
  -5  -7  -2   38.90    4.30
  -5   7  -2   30.80    4.30
  -5   7  -2   35.40    4.50
 -13   0   3   -0.30    2.60
 -13   0   3   -0.10    2.80
 -13   0   3    1.60    2.50
 -13   0   3    4.40    3.30
 -12   0   3   11.30    3.50
 -12   0   3   14.50    4.30
 -12   0   3    9.60    3.60
 -12   0   3    8.40    3.40
 -11   0   3   14.00    4.20
 -11   0   3   10.00    3.90
 -11   0   3   14.20    5.50
 -11   0   3   15.80    4.60
 -10   0   3  100.19   13.40
 -10   0   3   85.79    9.60
 -10   0   3   91.19   11.60
 -10   0   3  100.89    9.40
 -10   0   3   93.89    9.20
  -9   0   3   81.69   10.50
  -9   0   3   68.49    9.60
  -9   0   3   93.89    9.70
  -9   0   3   67.29    9.50
  -9   0   3   74.49   11.80
   9   0  -3   83.19    4.30
   8   0  -3   50.19    2.90
  -8   0   3   42.10    6.30
  -7   0   3  261.17   11.50
  -6   0   3  159.38    7.60
  -5   0   3   30.90    3.00
  -4   0   3  465.05   16.70
   3   0  -3 2014.90   64.89
  -3   0   3 2041.60   64.89
  -3   0   3 1987.50   66.09
  -2   0   3 1255.37   41.20
   2   0  -3 1270.77   41.20
  -2   0   3 1274.17   41.90
  -1   0   3  110.89    4.30
   1   0  -3  106.79    4.20
  -1   0   3  109.69    4.50
   0   0   3  363.26   11.80
   0   0  -3  332.87   11.90
   0   0   3  334.57   11.80
   0   0   3  345.37   12.00
   1   0   3 5436.16  181.98
   1   0   3 5693.33  181.58
   1   0   3 5926.31  182.38
  -1   0  -3 5496.35  182.18
   2   0   3  838.82   28.90
   2   0   3  897.21   29.40
  -2   0  -3  868.61   29.20
   3   0   3  362.76   12.80
   3   0   3  355.86   13.70
   4   0   3  121.69    5.40
   5   0   3  184.28    7.80
   6   0   3    3.20    2.40
   6   0   3    4.50    1.70
   7   0   3   -1.10    1.90
  -7   0  -3    1.10    5.50
  -7   0  -3    5.30    7.40
   7   0   3    2.40    2.60
  -8   0  -3    1.80    4.60
  -8   0  -3    7.60    4.70
  -8   0  -3    9.90    5.20
   8   0   3    8.10    2.90
  -8   0  -3   10.00    6.70
  -8   0  -3    7.10    5.10
   8   0   3    3.60    2.60
  -9   0  -3   17.30    5.90
  -9   0  -3    7.90    4.50
  -9   0  -3   23.50    6.20
  -9   0  -3   14.80    5.00
   9   0   3   21.30    3.40
  -9   0  -3   21.40    4.90
 -10   0  -3   30.50    6.30
 -10   0  -3   23.30    5.20
  10   0   3   37.00    4.90
 -10   0  -3   16.30    4.60
 -10   0  -3   31.20    5.40
 -11   0  -3   31.50    5.20
  11   0   3   39.30    4.50
 -11   0  -3   28.80    4.70
 -11   0  -3   31.60    4.70
 -12   0  -3   31.80    4.20
 -12   0  -3   33.20    4.90
 -12   0  -3   33.80    5.20
  12   0   3   39.80    4.30
 -13  -1   3    9.80    3.20
 -13  -1   3   12.80    3.00
 -13  -1   3   11.10    3.00
 -13  -1   3   12.10    2.80
 -13   1   3    8.20    2.70
 -13   1   3   10.20    3.10
 -13   1   3   11.50    3.40
 -12  -1   3   49.99    6.30
 -12  -1   3   50.39    6.20
 -12  -1   3   48.60    6.10
 -12  -1   3   45.50    7.40
 -12   1   3   58.49    8.00
 -12   1   3   51.19    6.30
 -12   1   3   57.99    7.70
 -12   1   3   62.29    6.40
 -11  -1   3   34.20    5.60
 -11  -1   3   46.00    5.80
 -11  -1   3   47.40    7.60
 -11  -1   3   31.30    5.80
 -11  -1   3   30.90    4.90
 -11   1   3   41.70    6.30
 -11   1   3   39.40    5.50
 -11   1   3   52.99    9.00
 -11   1   3   40.50    5.90
  10  -1  -3   52.19    5.30
 -10  -1   3   63.19   10.00
 -10  -1   3   55.59    8.50
 -10  -1   3   61.09    8.40
 -10  -1   3   62.69    8.70
 -10  -1   3   57.49    8.20
 -10   1   3   64.99    9.60
 -10   1   3   48.60    7.00
 -10   1   3   60.09    8.60
 -10   1   3   61.89    8.80
 -10   1   3   51.79    6.60
  -9  -1   3    9.60    5.20
  -9  -1   3   11.80    4.50
  -9  -1   3   21.30    5.60
   9  -1  -3   15.30    2.70
  -9  -1   3   13.90    6.30
  -9  -1   3   18.70    6.80
   9   1  -3   14.00    1.90
  -9   1   3   17.00    6.30
  -9   1   3   14.00    5.70
  -9   1   3   10.10    5.70
  -9   1   3   11.90    5.30
  -9   1   3   16.00    5.20
  -8  -1   3   25.10    5.70
  -8  -1   3   15.90    5.00
  -8  -1   3   24.50    4.70
   8  -1  -3   27.30    3.10
  -8   1   3   34.40    7.60
   8   1  -3   20.70    2.20
  -8   1   3   19.10    6.40
  -8   1   3   23.10    4.40
  -8   1   3   22.40    5.50
  -7  -1   3  483.45   19.00
   7  -1  -3  488.55   17.00
   7   1  -3  480.65   16.40
  -7   1   3  490.65   18.70
   6  -1  -3  220.48    8.30
  -6  -1   3  216.28    9.90
   6   1  -3  224.78    7.90
  -6   1   3  225.58    9.80
   5  -1  -3   12.70    1.60
  -5  -1   3   10.60    2.20
   5  -1  -3   11.20    2.20
   5   1  -3    9.70    1.30
   5   1  -3   11.20    1.30
  -5   1   3   12.40    2.00
   4  -1  -3   40.90    2.20
  -4  -1   3   40.60    3.20
  -4   1   3   45.30    3.20
   4   1  -3   34.70    2.40
   4   1  -3   38.00    1.90
   3  -1  -3  707.73   24.20
  -3  -1   3  736.73   25.20
  -3   1   3  728.33   25.00
   3   1  -3  737.53   24.00
  -2  -1   3  110.59    5.00
   2  -1  -3  105.69    4.50
  -2   1   3  106.49    4.90
   2   1  -3  113.69    4.30
  -1  -1   3  560.54   19.20
   1  -1  -3  579.74   19.00
   1   1  -3  553.84   18.90
  -1   1   3  537.95   19.10
   0  -1   3  303.37   10.50
   0  -1  -3  293.27   10.30
   0  -1   3  281.97   10.20
   0   1   3  273.47   10.10
   0   1  -3  280.87   10.30
   0   1   3  281.37   10.20
   1  -1   3   49.00    3.00
   1  -1   3   44.30    2.60
  -1  -1  -3   48.20    2.90
  -1   1  -3   48.30    3.00
   1   1   3   42.20    2.60
  -2  -1  -3  425.96   15.10
   2  -1   3  424.46   15.50
  -2   1  -3  427.56   15.30
   2   1   3  427.16   14.90
   3  -1   3  229.98    8.90
   3  -1   3  218.48   10.10
  -3   1  -3  231.18    9.70
   3   1   3  242.98    8.90
   4  -1   3  418.36   15.30
   4   1   3  422.36   15.20
   5   1   3  503.45   18.20
   6  -1   3  158.58    7.80
   6   1   3  153.88    8.00
   6   1   3  159.98    7.40
  -7  -1  -3  249.97   17.50
   7  -1   3  268.87   11.40
  -7  -1  -3  275.07   16.00
  -7  -1  -3  256.97   15.60
  -7  -1  -3  259.77   14.20
  -7  -1  -3  261.87   12.40
   7  -1   3  242.78   11.10
   7   1   3  240.68   11.00
  -7   1  -3  242.38   13.20
  -7   1  -3  263.87   16.20
  -7   1  -3  249.08   15.10
  -7   1  -3  255.87   17.20
  -7   1  -3  222.08   17.30
   7   1   3  284.07   11.30
  -8  -1  -3  257.77   15.00
  -8  -1  -3  256.17   15.00
  -8  -1  -3  257.27   12.70
  -8  -1  -3  278.37   14.40
   8  -1   3  273.07   12.30
  -8  -1  -3  249.28   17.00
   8  -1   3  264.97   11.70
  -8   1  -3  267.07   16.10
   8   1   3  291.27   12.20
  -8   1  -3  246.58   14.60
  -8   1  -3  256.77   15.20
  -8   1  -3  240.78   13.30
  -8   1  -3  288.37   17.70
   8   1   3  265.27   11.60
  -9  -1  -3   27.30    5.80
   9  -1   3   18.90    3.20
  -9  -1  -3   30.30    6.10
  -9  -1  -3   15.70    5.10
   9  -1   3   27.10    4.50
  -9  -1  -3   32.30    6.60
  -9  -1  -3   21.40    4.90
  -9   1  -3   34.20    5.30
  -9   1  -3   37.10    6.10
  -9   1  -3   21.70    5.40
   9   1   3   27.70    4.40
  -9   1  -3   21.30    5.80
   9   1   3   17.60    3.20
  -9   1  -3   33.60    7.10
  10  -1   3   -1.20    2.50
 -10  -1  -3    2.90    3.90
 -10  -1  -3   -1.20    4.10
 -10  -1  -3   -4.20    4.20
 -10  -1  -3   12.70    5.10
 -10   1  -3    4.80    4.00
  10   1   3   -1.10    2.50
 -10   1  -3   -3.80    4.70
 -10   1  -3    3.30    3.90
 -11  -1  -3    8.50    3.90
  11  -1   3   10.10    2.70
 -11  -1  -3    4.80    3.60
 -11  -1  -3    5.50    4.00
 -11  -1  -3    9.60    3.80
 -11   1  -3   10.60    4.30
  11   1   3    8.70    2.50
 -11   1  -3   11.30    3.90
 -11   1  -3    8.40    3.80
  12  -1   3    6.00    2.40
 -12  -1  -3    4.70    3.20
 -12  -1  -3    4.80    2.70
 -12  -1  -3    0.70    3.10
 -12   1  -3    3.80    3.20
  12   1   3    8.50    2.40
 -12   1  -3    4.30    2.90
 -13  -2   3    5.30    2.20
 -13  -2   3    7.10    2.80
 -13  -2   3    6.70    3.80
 -13  -2   3    6.00    2.20
 -13   2   3    7.40    2.50
 -13   2   3   10.90    3.40
  12  -2  -3   13.20    4.10
 -12  -2   3   14.90    4.50
 -12  -2   3    7.70    3.10
 -12  -2   3   13.80    3.60
 -12  -2   3    6.60    3.40
 -12  -2   3    9.90    3.10
 -12   2   3    3.90    3.50
 -12   2   3   12.80    4.20
 -12   2   3    8.40    3.10
 -11  -2   3   -2.90    3.10
 -11  -2   3    2.70    3.30
  11  -2  -3    3.50    4.00
 -11  -2   3   -1.50    4.00
 -11  -2   3   -1.00    3.70
 -11  -2   3    3.40    5.10
 -11   2   3    4.90    3.90
 -11   2   3    0.20    3.20
 -11   2   3   -3.10    4.30
 -11   2   3    0.00    4.50
  10  -2  -3  177.78   10.20
 -10  -2   3  198.98   11.90
 -10  -2   3  200.38   14.60
  10  -2  -3  189.98   10.00
 -10  -2   3  200.18   12.20
 -10  -2   3  187.28   12.10
 -10  -2   3  188.68   11.90
 -10   2   3  190.98   12.50
 -10   2   3  186.68   13.80
 -10   2   3  198.88   13.70
 -10   2   3  192.38   12.30
 -10   2   3  191.28   11.80
  -9  -2   3    9.70    4.30
  -9  -2   3   11.90    7.10
   9  -2  -3    6.20    4.00
  -9  -2   3   14.00    4.90
  -9  -2   3    8.80    5.10
  -9  -2   3    9.30    5.50
   9  -2  -3    7.70    2.90
  -9   2   3   -3.40    5.40
   9   2  -3    4.50    2.10
  -9   2   3   14.80    5.10
  -9   2   3    2.20    4.50
  -9   2   3    7.80    6.50
  -9   2   3    9.10    5.20
   8  -2  -3  327.67   13.10
  -8  -2   3  342.77   20.20
  -8  -2   3  333.47   17.40
  -8  -2   3  327.47   16.30
  -8  -2   3  326.87   16.50
  -8  -2   3  320.67   16.30
  -8   2   3  316.77   18.60
  -8   2   3  322.57   16.60
   8   2  -3  327.67   12.20
  -8   2   3  334.77   16.40
  -8   2   3  323.47   17.20
  -8   2   3  330.27   15.10
  -8   2   3  292.77   19.20
   7  -2  -3  238.28    9.80
  -7   2   3  225.58   11.10
   7   2  -3  226.08    9.10
   6  -2  -3   34.10    3.20
  -6   2   3   35.30    3.10
   6   2  -3   34.50    3.00
  -6   2   3   40.30    4.40
   5  -2  -3   81.79    4.50
  -5   2   3   83.49    5.30
  -5   2   3   71.29    4.80
   5   2  -3   84.29    4.30
   4  -2  -3   71.09    3.90
   4   2  -3   67.89    3.70
  -4   2   3   68.49    4.60
   3  -2  -3  408.36   15.00
  -3   2   3  417.06   15.50
   3   2  -3  420.26   14.80
   2  -2  -3   73.69    4.00
   2   2  -3   70.49    3.80
   1  -2  -3  824.42   28.00
  -1   2   3  795.82   27.70
   1   2  -3  848.42   28.10
   0  -2   3  957.40   32.60
   0  -2  -3  967.00   32.70
   0   2   3  953.50   32.40
   0   2  -3  992.60   32.80
  -1  -2  -3   89.99    4.80
   1  -2   3   88.29    4.70
  -1   2  -3   86.99    4.90
   1   2   3   93.09    4.50
  -2  -2  -3  593.14   21.20
   2  -2   3  614.34   21.30
   2   2   3  606.64   21.00
  -2   2  -3  599.24   21.50
   3  -2   3   73.59    4.50
   3   2   3   71.79    4.20
  -3   2  -3   74.89    6.20
   4  -2   3   89.99    5.40
  -4   2  -3   91.69    4.80
   4   2   3   91.29    5.10
   5  -2   3   78.89    5.70
   5  -2   3   68.29    5.20
   5   2   3   71.79    5.50
   5   2   3   73.59    4.80
   6  -2   3  835.62   30.10
   6  -2   3  894.41   30.90
   6   2   3  810.62   30.00
   6   2   3  865.51   30.20
   7  -2   3   57.19    6.00
  -7  -2  -3   56.39    8.60
  -7  -2  -3   73.39    8.20
  -7  -2  -3   57.29    7.00
  -7  -2  -3   43.70    6.60
  -7  -2  -3   63.99    7.20
   7  -2   3   58.09    5.50
  -7   2  -3   56.89    7.70
  -7   2  -3   56.39    8.20
   7   2   3   59.19    5.30
   7   2   3   60.09    5.60
  -7   2  -3   55.69    8.70
  -7   2  -3   65.49    9.50
   8  -2   3   68.59    5.90
  -8  -2  -3   64.89    7.10
  -8  -2  -3   52.09    8.40
  -8  -2  -3   50.09    6.70
   8  -2   3   56.69    7.00
  -8  -2  -3   60.89    9.50
  -8  -2  -3   64.39    8.50
  -8   2  -3   64.29    9.70
   8   2   3   54.79    5.50
  -8   2  -3   55.19    8.50
  -8   2  -3   60.49    8.80
  -8   2  -3   53.69    7.60
   8   2   3   63.39    6.00
   9  -2   3  113.99    9.60
  -9  -2  -3  125.09   10.40
  -9  -2  -3  121.99   12.60
  -9  -2  -3  109.29    9.20
   9  -2   3  127.59    7.70
  -9  -2  -3  126.19   10.40
  -9   2  -3  126.39   10.60
  -9   2  -3  116.19   12.10
   9   2   3  120.99    8.80
   9   2   3  121.59    7.30
  -9   2  -3   94.09   10.20
  -9   2  -3  115.29    8.90
 -10  -2  -3   21.30    4.20
 -10  -2  -3   15.00    4.40
  10  -2   3   22.70    3.40
 -10  -2  -3   20.80    4.50
 -10  -2  -3   20.00    5.60
 -10   2  -3   16.70    4.80
 -10   2  -3   15.30    4.60
 -10   2  -3   15.70    5.20
  10   2   3   16.20    3.00
 -11  -2  -3   37.60    6.40
 -11  -2  -3   33.30    5.20
 -11  -2  -3   29.10    4.70
  11  -2   3   25.60    3.30
 -11  -2  -3   34.30    5.80
  11   2   3   30.90    4.00
 -11   2  -3   31.30    4.50
 -11   2  -3   27.10    4.70
 -12  -3   3   36.10    4.60
 -12  -3   3   29.80    4.60
  12  -3  -3   34.50    5.20
 -12  -3   3   27.90    3.50
 -12   3   3   27.50    4.30
 -12   3   3   28.10    4.60
 -12   3   3   36.60    5.20
 -11  -3   3   57.79    6.40
 -11  -3   3   56.59    6.10
  11  -3  -3   49.50    6.10
 -11  -3   3   55.39    6.80
 -11  -3   3   55.19    6.10
 -11   3   3   58.59    8.70
  11   3  -3   55.69    7.20
 -11   3   3   49.30    6.40
 -11   3   3   47.50    7.00
 -10  -3   3   60.29    7.00
 -10  -3   3   55.69    7.20
  10  -3  -3   42.20    6.30
 -10  -3   3   53.59    7.00
 -10  -3   3   49.10    7.50
 -10   3   3   51.69    7.50
 -10   3   3   43.60    7.10
  10   3  -3   58.39    7.40
 -10   3   3   44.50    7.20
  -9  -3   3  354.86   16.50
  -9  -3   3  355.66   16.50
  -9  -3   3  359.16   16.80
   9  -3  -3  359.36   15.40
  -9  -3   3  343.57   16.90
  -9   3   3  317.07   18.50
  -9   3   3  334.07   16.50
   9   3  -3  323.47   13.60
  -9   3   3  352.76   17.70
  -9   3   3  338.67   16.70
   9   3  -3  325.97   14.80
  -8  -3   3  162.88   11.00
  -8  -3   3  153.88   11.70
  -8  -3   3  144.99   11.60
  -8  -3   3  142.69   11.50
   8  -3  -3  149.88    8.80
   8  -3  -3  147.49    8.80
  -8   3   3  154.58   11.10
  -8   3   3  129.59   14.60
  -8   3   3  146.79   12.20
  -8   3   3  153.08   11.10
   8   3  -3  143.69    7.70
  -8   3   3  156.08   12.30
   8   3  -3  151.48    9.50
  -7  -3   3  385.66   18.50
  -7  -3   3  382.56   18.20
  -7  -3   3  376.86   18.10
  -7  -3   3  394.26   18.90
   7  -3  -3  387.46   15.70
   7  -3  -3  352.56   15.40
  -7   3   3  383.16   16.60
  -7   3   3  389.76   17.00
   7   3  -3  341.67   15.90
  -7   3   3  384.76   19.10
  -7   3   3  384.56   18.10
   7   3  -3  402.96   15.10
  -7   3   3  398.36   18.20
   6  -3  -3    6.00    2.40
   6   3  -3    7.20    4.10
   6   3  -3    7.00    2.10
  -6   3   3   -1.20    3.20
   5  -3  -3  287.97   12.30
   5  -3  -3  286.97   12.50
   5   3  -3  317.47   12.20
  -5   3   3  292.77   13.10
   4  -3  -3  144.79    7.90
   4  -3  -3  141.19    7.30
  -4   3   3  141.09    7.70
   4   3  -3  140.99    7.00
   3  -3  -3  377.66   14.60
   3   3  -3  387.66   14.60
  -3   3   3  365.16   15.00
   2  -3  -3  140.59    7.00
   2   3  -3  140.09    6.90
  -1  -3   3  524.15   20.20
   1  -3  -3  568.34   19.90
  -1   3   3  521.75   19.50
   1   3  -3  560.04   19.90
   0  -3   3  386.16   14.70
   0  -3  -3  380.96   14.50
   0   3   3  359.76   14.10
   0   3  -3  374.06   14.60
  -1  -3  -3  268.37   11.60
   1  -3   3  273.37   11.70
   1   3   3  291.97   11.30
  -1   3  -3  287.17   11.80
   2  -3   3   17.80    3.00
  -2  -3  -3   21.80    4.00
   2   3   3   21.70    3.40
  -2   3  -3   22.20    3.70
   3  -3   3  229.98   10.20
   3  -3   3  230.88   10.60
   3   3   3  223.28   10.10
   3   3   3  239.78   10.00
   4  -3   3  101.49    6.90
   4  -3   3   89.59    6.20
   4   3   3   94.49    5.90
   4   3   3   90.29    6.30
   5  -3   3   64.69    5.90
  -5  -3  -3   76.09   10.30
   5  -3   3   80.59    6.80
   5   3   3   70.59    5.70
  -5   3  -3   76.79   10.00
   5   3   3   68.19    5.50
  -6  -3  -3   57.99    7.60
   6  -3   3   55.99    6.80
   6  -3   3   58.79    5.50
  -6  -3  -3   47.10    7.50
  -6   3  -3   59.39    7.30
  -6   3  -3   31.10    9.20
   6   3   3   50.49    5.40
   6   3   3   51.49    5.50
  -7  -3  -3   50.69    6.90
   7  -3   3   69.29    8.20
  -7  -3  -3   70.19   10.20
  -7  -3  -3   71.59   11.00
   7  -3   3   68.59    6.10
  -7  -3  -3   72.69    8.60
  -7   3  -3   72.19    9.60
   7   3   3   70.29    6.60
   7   3   3   76.89    6.30
  -7   3  -3   75.19    9.10
  -7   3  -3   66.39    8.60
   8  -3   3    5.90    5.20
  -8  -3  -3    6.30    5.10
  -8  -3  -3    0.50    4.60
  -8  -3  -3    0.30    4.00
  -8  -3  -3    9.50    3.40
   8  -3   3    3.40    2.80
  -8  -3  -3   -4.60    7.90
  -8   3  -3    4.60    5.90
   8   3   3    6.10    2.70
  -8   3  -3   -5.80    5.90
  -8   3  -3    7.40    4.40
  -8   3  -3    4.00    6.00
   8   3   3    3.60    3.70
  -9  -3  -3    9.90    4.70
  -9  -3  -3   -2.60    6.60
  -9  -3  -3   10.30    4.10
   9  -3   3   15.30    3.10
  -9  -3  -3   14.90    4.70
   9   3   3    8.30    2.60
  -9   3  -3    8.10    5.50
  -9   3  -3   10.10    5.30
  -9   3  -3    9.30    3.80
 -10  -3  -3   10.60    3.80
 -10  -3  -3    6.30    3.30
  10  -3   3    3.90    2.60
 -10  -3  -3    8.80    6.30
 -10  -3  -3    5.20    4.00
  10   3   3    9.10    2.40
 -10   3  -3   10.30    5.10
 -10   3  -3    6.10    4.80
 -11  -3  -3    1.10    2.50
 -11  -3  -3    0.90    3.20
  11   3   3    4.60    2.10
 -11   3  -3    1.70    4.50
 -11  -4   3    9.50    3.40
  11  -4  -3    6.10    2.60
 -11  -4   3    8.30    2.80
 -11  -4   3    6.20    2.80
 -11  -4   3    6.90    2.60
  11   4  -3    8.20    3.00
 -11   4   3    5.90    2.90
  10  -4  -3   56.09    5.40
 -10  -4   3   44.90    6.90
 -10  -4   3   54.69    6.10
 -10  -4   3   54.49    6.10
 -10  -4   3   43.40    5.70
 -10   4   3   63.39    6.60
  10   4  -3   49.80    5.60
  -9  -4   3   28.80    4.90
  -9  -4   3   27.00    4.60
   9  -4  -3   40.50    5.50
  -9  -4   3   30.30    4.70
  -9   4   3   33.50    4.90
  -9   4   3   24.80    5.30
   9   4  -3   28.50    4.00
  -8  -4   3  483.85   20.80
  -8  -4   3  464.35   20.30
  -8  -4   3  490.45   21.20
  -8  -4   3  461.15   20.50
   8  -4  -3  456.15   19.80
   8  -4  -3  479.85   18.90
   8   4  -3  470.15   18.60
  -8   4   3  460.85   18.00
  -8   4   3  466.65   20.50
   8   4  -3  462.75   18.70
  -7  -4   3  100.49    9.80
  -7  -4   3  104.19   10.20
  -7  -4   3   99.99   10.10
   7  -4  -3  101.79    8.50
  -7  -4   3  115.59   10.00
   7  -4  -3  113.09    7.60
   7   4  -3  105.99    7.60
  -7   4   3   89.39   10.40
  -7   4   3  101.59    9.60
  -7   4   3  101.89    8.70
  -7   4   3  118.49   11.20
   7   4  -3  105.99    7.80
  -6  -4   3  412.16   20.30
   6  -4  -3  456.15   18.00
  -6  -4   3  446.36   20.80
   6  -4  -3  480.25   19.00
  -6  -4   3  450.65   20.30
  -6  -4   3  454.25   20.80
  -6   4   3  463.55   21.20
   6   4  -3  424.96   18.00
  -6   4   3  445.36   19.80
  -6   4   3  457.45   20.60
   6   4  -3  461.45   18.30
  -6   4   3  428.46   18.90
  -5  -4   3  188.38   10.90
  -5  -4   3  211.58   14.00
  -5  -4   3  183.68   13.70
   5  -4  -3  191.28    9.90
   5  -4  -3  211.18   10.80
   5   4  -3  204.78   10.20
  -5   4   3  197.58   12.00
   5   4  -3  200.68   10.10
  -5   4   3  204.08   11.60
   4  -4  -3   -3.30    2.70
   4  -4  -3    3.50    2.80
   4   4  -3    3.60    3.00
  -4   4   3   -0.20    6.20
   4   4  -3    1.10    2.50
  -4   4   3   -1.50    3.40
   3  -4  -3  109.69    7.30
   3  -4  -3   98.69    6.90
   3   4  -3  109.79    7.00
  -3   4   3  119.79    7.90
   3   4  -3  103.99    7.20
   2  -4  -3   36.80    5.20
   2  -4  -3   38.60    5.40
   2   4  -3   38.10    4.90
   2   4  -3   36.70    5.20
   1  -4  -3   45.60    5.50
   1  -4  -3   47.50    5.80
   1   4  -3   39.40    5.30
   1   4  -3   38.20    5.20
   0  -4  -3  172.88    9.80
   0  -4  -3  182.08    9.20
   0   4   3  168.68    9.10
   0   4   3  165.58    9.40
   0   4  -3  182.28    9.20
   0   4  -3  184.18    9.80
   1  -4   3  107.19    9.20
   1  -4   3  109.99    8.00
  -1   4  -3   98.39    8.20
   1   4   3  100.39    6.90
  -1   4  -3  106.19    7.80
   1   4   3  104.59    7.20
   2  -4   3  421.76   18.20
   2  -4   3  440.36   17.00
   2   4   3  439.56   16.80
  -2   4  -3  415.36   17.70
   2   4   3  427.76   17.30
   3  -4   3   76.29    7.90
   3  -4   3   62.09    6.40
  -3   4  -3   69.59    8.80
   3   4   3   70.99    6.40
   3   4   3   60.59    5.90
   4  -4   3   29.50    5.30
   4  -4   3   42.20    5.70
  -4  -4  -3   46.20    7.40
   4   4   3   41.00    6.00
  -4   4  -3   58.79    7.50
   4   4   3   41.60    5.10
   5  -4   3  176.38   11.80
  -5  -4  -3  175.48   13.00
   5   4   3  184.38    9.50
   5   4   3  188.08   10.30
  -5   4  -3  183.28   12.80
   6  -4   3   66.19    9.40
  -6  -4  -3   55.49    6.80
   6   4   3   60.39    6.00
  -6   4  -3   74.19    8.90
   6   4   3   56.99    7.00
   7  -4   3   29.00    7.20
  -7  -4  -3   14.20    5.90
  -7  -4  -3   37.60    5.80
  -7  -4  -3   20.20    4.60
   7   4   3   27.90    3.80
  -7   4  -3   26.00    5.00
   7   4   3   20.20    4.80
  -8  -4  -3   38.90    5.10
  -8  -4  -3   28.30    4.50
  -8  -4  -3   29.40    5.20
  -8  -4  -3   29.20    6.10
  -8   4  -3   27.60    4.40
  -8   4  -3   40.20    5.50
   8   4   3   36.60    4.70
  -9  -4  -3   41.80    5.50
   9  -4   3   41.30    4.80
  -9  -4  -3   37.10    5.10
  -9  -4  -3   25.50    5.70
   9   4   3   42.70    4.30
  -9   4  -3   33.70    5.20
 -10  -4  -3    6.90    3.50
 -10  -4  -3    9.70    2.70
  10  -4   3    5.50    2.50
  10   4   3    9.60    2.30
  10  -5  -3   17.60    2.70
 -10  -5   3   26.80    4.30
 -10  -5   3   24.30    4.20
 -10  -5   3   29.30    4.40
 -10   5   3   19.20    3.00
  10   5  -3   24.70    3.10
  -9  -5   3   20.20    4.30
   9  -5  -3   17.30    3.00
  -9  -5   3   19.00    3.80
  -9  -5   3   18.40    3.80
  -9  -5   3   15.60    3.00
   9   5  -3   16.70    3.10
  -9   5   3    9.60    3.00
  -8  -5   3    7.50    4.70
  -8  -5   3    4.90    3.40
   8  -5  -3    4.20    2.70
  -8  -5   3    3.40    2.90
  -8  -5   3    2.60    3.60
  -8   5   3    3.10    3.10
   8   5  -3    3.80    2.80
  -8   5   3   -0.90    3.20
   7  -5  -3   79.99    6.40
  -7  -5   3   81.99    9.20
  -7  -5   3   65.29    8.60
  -7  -5   3   79.49    8.20
  -7  -5   3   80.09    8.10
  -7   5   3   85.29    7.10
   7   5  -3   90.39    6.90
  -7   5   3   78.39    8.10
  -6  -5   3    0.80    3.50
  -6  -5   3   10.60    5.60
   6  -5  -3   -1.70    5.60
  -6  -5   3    5.80    5.50
   6  -5  -3    8.10    3.00
  -6  -5   3    5.10    4.00
   6   5  -3    7.00    3.20
   6   5  -3   -1.90    4.30
  -6   5   3    0.60    4.30
  -6   5   3    6.90    3.80
   5  -5  -3  154.88   11.20
  -5  -5   3  160.38   12.30
  -5  -5   3  136.19   11.70
  -5  -5   3  137.59    9.20
  -5  -5   3  112.79   12.40
   5  -5  -3  149.99    8.60
  -5   5   3  105.29   14.10
   5   5  -3  161.48   10.30
   5   5  -3  145.69    8.60
  -5   5   3  149.29    9.90
   4  -5  -3   83.99    6.80
  -4  -5   3   87.89   10.60
   4  -5  -3   73.39    9.20
  -4  -5   3   76.69    7.60
   4   5  -3   77.59    6.70
   4   5  -3   79.09    8.30
  -4   5   3   81.59   10.20
  -4   5   3   81.99    8.90
   3  -5  -3   44.00    6.80
  -3  -5   3   43.30    5.60
   3  -5  -3   29.00    4.10
  -3   5   3   41.40    6.90
  -3   5   3   41.70    6.20
   3   5  -3   42.10    5.50
   2  -5  -3   42.90    7.10
   2  -5  -3   45.10    5.90
  -2  -5   3   31.10    5.20
   2  -5  -3   21.30    7.60
  -2   5   3   42.80    6.60
   2   5  -3   36.20    5.70
   2   5  -3   28.20    4.00
   1  -5  -3   51.89    8.10
   1  -5  -3   68.89    7.00
  -1  -5   3   60.19    8.70
  -1   5   3   42.70    6.60
   1   5  -3   58.69    8.60
   1   5  -3   64.69    6.60
   0  -5  -3  128.19   15.10
   0  -5   3  121.69   10.90
   0  -5  -3  103.29   11.00
   0   5   3  103.79   12.20
   0   5   3  110.09    9.80
   0   5  -3  127.49   11.20
   0   5  -3  116.89    8.20
   0   5  -3   90.49   11.00
  -1  -5  -3  234.88   12.90
   1  -5   3  207.08   13.90
   1   5   3  223.48   10.90
  -1   5  -3  211.48   11.60
   1   5   3  213.48   15.00
  -1   5  -3  201.18   15.90
   2  -5   3  231.68   15.20
   2   5   3  237.38   17.10
  -2   5  -3  231.08   15.30
   2   5   3  242.68   11.20
   2   5   3  233.28   13.70
   3  -5   3   32.50    7.40
   3  -5   3   40.00    4.90
  -3   5  -3   36.60    6.50
   3   5   3   46.10    5.60
   3   5   3   26.60    5.90
  -4  -5  -3  154.38   12.30
   4  -5   3  160.58    9.30
   4  -5   3  137.69   15.80
   4  -5   3  158.98   16.80
  -4   5  -3  164.18   12.10
   4   5   3  163.58    9.00
   4   5   3  158.98   11.70
  -5  -5  -3   85.09   10.20
   5  -5   3   91.79    7.40
   5   5   3  105.29    7.10
  -5   5  -3  102.09    9.40
   5   5   3  116.49   10.60
  -6  -5  -3   89.79    9.40
   6  -5   3   75.09    6.80
   6   5   3   89.89    6.40
  -6   5  -3   95.29    8.40
  -7  -5  -3    7.20    3.30
  -7  -5  -3    6.80    4.10
   7  -5   3    7.90    3.20
   7   5   3   12.00    2.80
  -7   5  -3   11.80    3.50
   8  -5   3   10.20    2.90
  -8  -5  -3   13.00    3.40
  -8  -5  -3   14.80    4.00
  -8   5  -3   12.20    3.50
  -8   5  -3   19.70    3.20
   8   5   3    8.50    2.40
  -9  -5  -3   -0.80    3.30
  -9  -5  -3    2.20    2.20
   9  -5   3    4.90    2.60
  -9   5  -3   -2.80    3.40
   9   5   3    1.60    2.10
  -8  -6   3   40.00    5.30
  -8  -6   3   44.10    5.00
   8  -6  -3   45.80    4.70
  -8   6   3   43.10    4.70
   8   6  -3   43.20    4.40
   7  -6  -3    3.70    2.60
  -7  -6   3   -2.10    2.90
  -7  -6   3    2.40    2.70
  -7   6   3    1.50    2.50
   7   6  -3    3.20    2.40
  -7   6   3    1.50    2.80
  -6  -6   3   34.30    4.90
   6  -6  -3   35.50    4.90
  -6  -6   3   31.20    4.40
   6   6  -3   44.90    5.20
  -6   6   3   35.70    5.80
  -6   6   3   34.40    5.20
  -5  -6   3   36.60    5.50
  -5  -6   3   43.20    6.80
   5  -6  -3   44.90    5.60
  -5   6   3   47.80    7.00
  -5   6   3   38.20    5.80
   5   6  -3   47.40    5.40
   4  -6  -3  163.18    9.40
  -4  -6   3  190.88   12.10
  -4  -6   3  166.68    9.50
  -4   6   3  171.98   11.10
   4   6  -3  171.08    9.40
  -4   6   3  168.38   10.30
   3  -6  -3   68.59    8.30
   3  -6  -3   76.89    7.30
  -3  -6   3   81.59    7.20
  -3  -6   3   88.19    9.80
  -3   6   3   82.79    8.10
   3   6  -3   79.99    7.00
  -3   6   3   74.79    8.60
  -2  -6   3   22.90    4.40
  -2  -6   3   19.90    5.70
   2  -6  -3   12.00    5.70
   2   6  -3   22.70    4.10
  -2   6   3   15.40    5.20
   2   6  -3    9.80    8.10
  -2   6   3   25.90    5.30
  -1  -6   3   45.80    5.80
   1   6  -3   23.40    9.20
   1   6  -3   39.90    4.80
   0  -6   3   45.10    6.10
   0   6   3   52.19    7.00
   0   6  -3   33.40    7.90
   1  -6   3   74.79    9.00
  -1   6  -3   65.19    8.40
   1   6   3   64.49   10.50
   2  -6   3   17.20    5.30
   2   6   3   21.20    6.90
   2   6   3   14.50    4.40
  -2   6  -3   16.20    5.90
  -3  -6  -3   49.20    8.30
   3  -6   3   47.70    7.20
   3   6   3   31.40    7.50
  -3   6  -3   44.50    6.40
   3   6   3   49.60    6.50
   4  -6   3   10.40    6.00
  -4  -6  -3    2.30    4.50
   4   6   3    1.00    3.10
  -4   6  -3    1.10    3.80
   5  -6   3    2.30    7.10
  -5  -6  -3   -0.90    4.00
   5   6   3    2.00    2.80
  -5   6  -3    2.80    3.40
  -6  -6  -3   15.70    3.70
  -6  -6  -3   19.30    4.20
  -6   6  -3   19.60    3.40
   6   6   3   22.20    3.00
  -7  -6  -3    2.50    3.20
  -7  -6  -3    3.90    2.50
   7   6   3    1.20    2.40
  -7   6  -3    1.00    2.50
  -7   6  -3    0.50    2.40
  -5  -7   3    4.80    2.60
  -5  -7   3   -0.40    3.20
  -5   7   3    5.70    2.40
   5   7  -3   10.10    3.00
  -5   7   3    6.10    2.80
  -4  -7   3   27.90    4.40
  -4  -7   3   35.00    5.10
  -4   7   3   38.00    4.50
   4   7  -3   29.60    3.70
  -4   7   3   25.90    3.80
  -3  -7   3    3.40    3.90
   3   7  -3    9.20    3.80
  -3   7   3   11.80    3.30
  -3   7   3   11.80    4.10
  -2  -7   3   11.70    4.70
  -2  -7   3   12.60    3.00
  -2   7   3   14.30    3.70
  -1  -7   3    0.50    2.70
  -1  -7   3    1.40    4.60
  -1   7   3    1.60    3.40
   1   7  -3  -10.40    6.80
   0  -7   3   22.00    3.80
   0  -7   3   15.10    5.20
   0   7   3   26.10    4.70
   0   7  -3   15.70    5.50
   1  -7   3    5.70    4.90
   1  -7   3    3.10    3.10
  -1   7  -3    8.70    4.50
   1   7   3   10.80    4.50
  -2  -7  -3   -1.20    3.70
   2  -7   3   -0.10    3.20
  -2   7  -3   -0.10    3.80
   2   7   3   -4.10    5.00
  -3  -7  -3    4.60    3.70
   3  -7   3    2.10    3.60
  -3   7  -3    1.30    3.10
   4  -7   3   16.40    4.20
  -4  -7  -3   25.90    3.70
  -4  -7  -3   32.90    4.40
 -13   0   4   20.30    3.90
 -13   0   4   15.40    3.60
 -13   0   4   19.70    3.30
 -13   0   4   11.00    2.80
 -12   0   4   49.40    7.40
 -12   0   4   61.49    6.90
 -12   0   4   54.29    6.50
 -12   0   4   54.59    6.90
 -11   0   4   -8.20    4.10
 -11   0   4   -1.40    3.70
 -11   0   4   -3.60    3.70
 -11   0   4   -5.50    3.90
 -11   0   4    1.90    6.60
 -10   0   4  133.39   10.50
 -10   0   4  117.19   11.80
 -10   0   4  107.19   12.60
 -10   0   4  123.29   13.70
 -10   0   4  111.29   10.70
 -10   0   4  127.49   10.30
  -9   0   4   -5.30    6.10
  -9   0   4    1.80    5.00
  -9   0   4   -2.60    5.20
  -9   0   4    8.80    8.40
  -9   0   4    7.20    5.80
  -9   0   4   -4.00    4.70
  -9   0   4   -0.60    5.50
  -8   0   4    7.60    3.90
  -8   0   4    4.70    7.30
  -7   0   4   64.89    5.50
  -6   0   4   67.99    4.90
  -5   0   4  989.40   34.10
  -4   0   4  500.45   17.00
   4   0  -4  475.65   15.40
   4   0  -4  419.16   15.30
  -3   0   4  474.75   17.00
   3   0  -4  480.15   16.00
  -3   0   4  476.85   15.90
   2   0  -4 2178.68   69.19
  -2   0   4 2122.29   69.79
  -2   0   4 2084.49   69.19
   1   0  -4 2421.76   80.29
  -1   0   4 2589.94   80.59
  -1   0   4 2398.26   80.29
   0   0   4   40.60    2.60
   0   0   4   37.30    2.20
   0   0  -4   35.00    2.50
   0   0   4   40.40    2.50
   1   0   4  336.97   11.60
   1   0   4  331.27   12.50
   1   0   4  346.97   12.20
  -1   0  -4  346.37   12.40
  -2   0  -4  253.57   10.10
   2   0   4  259.27   10.30
   2   0   4  262.77    9.70
  -3   0  -4  207.78    9.10
   3   0   4  209.98    8.20
   3   0   4  193.68    9.30
   4   0   4   67.79    4.10
   5   0   4 1054.39   35.50
   5   0   4 1005.50   35.20
   6   0   4  251.87   11.10
   6   0   4  282.27   11.40
   7   0   4  153.88    8.40
  -7   0  -4  144.79   12.60
  -7   0  -4  153.78   13.90
  -7   0  -4  144.69    9.90
  -7   0  -4  150.08   12.10
   7   0   4  142.99    7.80
  -7   0  -4  168.48   13.10
  -8   0  -4   71.69   11.40
  -8   0  -4   68.19   10.50
  -8   0  -4   76.69    8.10
   8   0   4   78.29    6.10
  -8   0  -4   71.09    9.70
  -8   0  -4   78.39   11.00
   9   0   4   21.10    4.50
  -9   0  -4   25.90    6.40
  -9   0  -4   20.70    5.40
  -9   0  -4   14.70    5.40
  -9   0  -4   24.30    5.70
  -9   0  -4   20.80    4.30
   9   0   4   14.10    3.20
 -10   0  -4   17.90    5.30
 -10   0  -4   17.20    4.50
  10   0   4   22.20    3.30
 -10   0  -4   27.00    4.90
 -11   0  -4   60.59    6.90
  11   0   4   55.29    4.80
 -11   0  -4   49.80    6.90
 -11   0  -4   51.69    6.70
 -13  -1   4    7.20    2.60
 -13  -1   4    3.00    2.90
 -13  -1   4    4.00    2.70
 -13  -1   4    7.30    3.30
 -13   1   4    6.60    2.70
 -13   1   4    5.70    3.10
 -13   1   4    3.40    2.90
 -12  -1   4   28.60    4.40
 -12  -1   4   16.50    4.00
 -12  -1   4   28.00    4.80
 -12  -1   4   23.60    4.60
 -12  -1   4   26.00    4.00
 -12   1   4   27.00    4.30
 -12   1   4   25.60    4.20
 -12   1   4   25.90    4.90
 -12   1   4   27.50    5.30
 -11  -1   4   96.79    8.80
 -11  -1   4   93.29   10.50
 -11  -1   4   84.59    8.60
 -11  -1   4   88.49    8.40
 -11  -1   4   82.09    9.30
 -11   1   4   94.39   10.10
 -11   1   4   87.09   10.10
 -11   1   4   94.69    8.70
 -11   1   4  103.89   10.70
 -11   1   4   96.29    8.60
 -10  -1   4   87.59    9.60
 -10  -1   4  107.89   10.90
 -10  -1   4   80.09    9.60
 -10  -1   4   81.79   11.30
  10  -1  -4   91.69    5.80
 -10  -1   4   90.39    9.10
 -10   1   4   80.89    9.00
 -10   1   4   76.19   10.40
 -10   1   4   97.09    9.70
 -10   1   4   96.09   11.60
 -10   1   4   91.39   10.70
  -9  -1   4    1.10    5.70
  -9  -1   4   -1.60    4.60
  -9  -1   4   -1.00    6.40
  -9  -1   4   15.10    6.30
   9  -1  -4    4.00    2.30
  -9  -1   4   17.40    8.10
  -9  -1   4   14.00    4.90
  -9   1   4    0.60    6.00
  -9   1   4    8.20    6.10
  -9   1   4    7.00    5.50
  -9   1   4   11.80    4.90
  -9   1   4    6.80    4.90
  -9   1   4    5.60    4.50
  -8  -1   4  347.37   17.40
  -8  -1   4  355.66   18.40
  -8  -1   4  326.47   16.70
  -8  -1   4  321.17   19.70
  -8  -1   4  343.87   15.60
   8  -1  -4  339.97   12.70
  -8   1   4  360.36   16.90
  -8   1   4  363.36   18.70
  -8   1   4  349.37   19.40
  -8   1   4  331.97   18.60
  -8   1   4  360.36   15.40
   7  -1  -4  139.49    5.80
  -7  -1   4  136.09    8.10
  -7   1   4  138.79    7.80
   7   1  -4  129.09    5.10
   6  -1  -4  173.98    6.80
  -6  -1   4  163.98    8.50
  -6   1   4  190.08    8.60
   6   1  -4  166.88    6.30
   5  -1  -4  115.49    4.70
  -5  -1   4  110.99    6.10
  -5   1   4  115.79    6.00
   5   1  -4   97.19    4.50
   5   1  -4  110.09    4.30
   4  -1  -4   60.29    3.10
  -4  -1   4   60.99    4.10
   4   1  -4   60.09    2.80
  -4   1   4   62.19    4.00
   4   1  -4   53.39    3.30
   3  -1  -4 1902.51   61.59
  -3  -1   4 1855.61   62.49
  -3   1   4 1876.01   62.39
   3   1  -4 1895.81   61.39
   2  -1  -4  408.06   14.80
  -2  -1   4  431.06   15.40
  -2   1   4  436.16   15.30
   2   1  -4  421.76   14.70
  -1  -1   4 1839.22   62.39
   1  -1  -4 1924.71   62.49
  -1  -1   4 1971.90   62.79
  -1   1   4 1939.91   62.69
   1   1  -4 1848.22   62.39
   0  -1  -4  313.27   11.30
   0  -1   4  289.47   11.10
   0  -1   4  321.07   11.30
   0  -1   4  317.87   11.50
   0   1  -4  300.47   11.30
   0   1   4  314.27   11.10
   0   1   4  296.57   11.00
  -1  -1  -4  207.68    8.20
   1  -1   4  207.48    8.10
   1  -1   4  212.68    8.50
  -1   1  -4  209.08    8.40
   1   1   4  201.48    7.70
   1   1   4  210.18    8.00
  -2  -1  -4  512.75   18.60
   2  -1   4  526.85   19.10
   2   1   4  547.35   18.40
  -2   1  -4  531.35   18.80
   2   1   4  507.85   17.60
   3  -1   4  773.52   28.60
  -3  -1  -4  793.52   28.00
  -3   1  -4  820.92   28.20
   3   1   4  782.72   28.40
   3   1   4  851.71   27.70
   4   1   4  385.36   14.40
   5  -1   4  171.18    8.00
   5   1   4  166.48    7.60
   5   1   4  156.58    7.80
   6  -1   4   15.10    3.00
   6  -1   4   12.10    2.60
   6   1   4   21.80    3.10
   6   1   4   18.50    3.10
  -7  -1  -4   76.19   12.00
  -7  -1  -4   73.29   12.10
  -7  -1  -4   67.19    7.80
  -7  -1  -4   87.59    9.70
  -7  -1  -4   81.19   10.50
   7  -1   4   71.69    5.80
   7  -1   4   67.99    6.00
   7   1   4   75.69    6.00
  -7   1  -4   52.09    8.00
  -7   1  -4   91.39   10.90
  -7   1  -4   62.29    8.80
  -7   1  -4   80.49   11.80
   7   1   4   68.19    5.60
  -7   1  -4   76.09   12.70
  -8  -1  -4  139.29   10.70
   8  -1   4  139.39    8.70
  -8  -1  -4  123.59   12.00
  -8  -1  -4  143.39    9.30
  -8  -1  -4  125.79   12.80
  -8  -1  -4  101.19   11.90
   8  -1   4  141.09    7.70
  -8   1  -4  152.78   13.30
  -8   1  -4  129.59    9.80
   8   1   4  135.39    7.80
  -8   1  -4  107.49   11.30
   8   1   4  142.59    8.60
  -8   1  -4  121.69   12.00
  -9  -1  -4   18.10    4.90
   9  -1   4   27.40    3.70
   9  -1   4   28.20    5.30
  -9  -1  -4   30.80    4.50
  -9  -1  -4   19.10    4.90
  -9  -1  -4   35.30    6.70
  -9  -1  -4   20.40    5.60
   9   1   4   31.10    5.10
  -9   1  -4   21.30    5.70
  -9   1  -4   34.70    4.90
  -9   1  -4   16.90    5.40
   9   1   4   23.50    3.30
  -9   1  -4   26.10    5.70
 -10  -1  -4   11.50    4.70
 -10  -1  -4    1.90    4.20
 -10  -1  -4    1.30    3.90
  10  -1   4    2.10    2.50
 -10  -1  -4    7.60    4.10
 -10   1  -4    7.80    4.70
 -10   1  -4    7.40    4.60
 -10   1  -4    6.30    4.40
  10   1   4    2.90    2.40
 -11  -1  -4   48.00    6.70
 -11  -1  -4   57.79    6.00
 -11  -1  -4   37.60    5.00
  11  -1   4   52.19    4.80
  11   1   4   53.49    4.40
 -11   1  -4   46.60    6.60
 -11   1  -4   38.80    5.00
 -13  -2   4   80.59    5.30
 -13  -2   4   77.49    5.60
 -13  -2   4   75.19    5.50
 -13  -2   4   78.29    7.00
 -13   2   4   72.69    5.90
 -13   2   4   91.59    5.80
 -12  -2   4  132.89    8.40
 -12  -2   4  136.49    8.20
 -12  -2   4  123.19    9.50
  12  -2  -4  117.09    9.50
 -12  -2   4  136.69    8.20
 -12  -2   4  141.29    8.40
 -12   2   4  130.79    8.80
 -12   2   4  140.29    9.70
 -12   2   4  139.99    8.50
 -12   2   4  142.09    9.20
 -11  -2   4   57.79    9.60
 -11  -2   4   66.79    7.40
 -11  -2   4   58.59    7.20
 -11  -2   4   68.99    7.30
 -11  -2   4   61.99    7.90
 -11   2   4   63.09    7.30
 -11   2   4   73.79    9.10
 -11   2   4   51.69    8.20
 -11   2   4   60.69    7.80
 -10  -2   4   50.49    6.80
 -10  -2   4   30.20    5.50
  10  -2  -4   38.90    4.60
 -10  -2   4   46.10    7.70
  10  -2  -4   28.70    4.70
 -10  -2   4   48.30    7.30
 -10   2   4   39.80    6.00
 -10   2   4   50.99    7.40
 -10   2   4   24.00    4.70
 -10   2   4   34.50    5.20
  -9  -2   4  284.37   14.80
  -9  -2   4  305.77   16.00
  -9  -2   4  303.27   18.20
  -9  -2   4  290.67   15.20
  -9  -2   4  282.67   15.00
   9  -2  -4  271.97   12.00
  -9   2   4  281.37   18.00
   9   2  -4  263.17   10.40
  -9   2   4  266.97   15.20
  -9   2   4  262.77   15.90
  -9   2   4  300.77   17.30
  -9   2   4  276.07   14.90
  -9   2   4  286.27   14.90
  -8  -2   4   32.10    5.90
   8  -2  -4   39.80    4.50
  -8  -2   4   41.40    6.50
  -8  -2   4   41.50    6.70
  -8  -2   4   39.10    8.30
  -8   2   4   53.99    8.50
  -8   2   4   63.29    7.50
  -8   2   4   35.80    6.20
  -8   2   4   40.40    7.00
  -8   2   4   26.80    6.70
   8   2  -4   45.00    3.60
  -8   2   4   29.80   15.70
   7  -2  -4  189.78    8.50
  -7   2   4  188.98   10.30
   7   2  -4  196.38    8.00
   6  -2  -4  200.78    8.60
  -6   2   4  190.78    9.70
  -6   2   4  200.58    7.60
   6   2  -4  205.58    8.20
   5  -2  -4   93.29    5.00
   5   2  -4   94.79    4.70
  -5   2   4   90.39    5.80
   4  -2  -4  583.44   20.70
  -4  -2   4  593.24   21.90
  -4   2   4  583.64   21.50
   4   2  -4  584.64   20.50
   3  -2  -4  223.28    8.80
   3   2  -4  207.78    8.50
  -3   2   4  217.48    9.30
   2  -2  -4   80.29    4.30
  -2   2   4   79.09    4.70
   2   2  -4   73.49    4.10
   1  -2  -4  278.07   10.70
  -1   2   4  286.57   10.90
  -1   2   4  265.47   10.40
   1   2  -4  277.17   10.70
   0  -2  -4    1.50    1.50
   0  -2   4    2.90    2.00
   0   2  -4    3.30    1.70
   0   2   4    3.00    1.60
   1  -2   4  205.98    8.80
  -1  -2  -4  217.28    8.90
   1   2   4  209.18    8.50
  -1   2  -4  206.78    9.00
   2  -2   4  282.17   11.40
  -2  -2  -4  283.57   11.50
   2   2   4  296.17   11.20
  -2   2  -4  282.27   11.90
   3  -2   4   54.29    4.40
   3   2   4   58.69    4.00
   4  -2   4    3.90    2.10
   4  -2   4    4.60    2.40
   4   2   4    4.70    1.90
   4   2   4    5.20    2.50
   5  -2   4   78.89    5.80
   5  -2   4   73.79    5.80
   5   2   4   80.49    5.60
   5   2   4   78.89    5.30
  -6  -2  -4  153.78   16.10
  -6  -2  -4  169.58   11.60
   6  -2   4  174.18    9.30
  -6  -2  -4  161.58   21.50
   6  -2   4  176.98    8.80
   6   2   4  173.58    8.70
  -6   2  -4  166.58   11.30
  -6   2  -4  157.38   14.00
  -6   2  -4  139.19   15.80
   6   2   4  175.88    8.70
  -7  -2  -4   50.39    8.60
  -7  -2  -4   60.09    8.60
  -7  -2  -4   69.59    8.30
   7  -2   4   63.89    6.70
  -7  -2  -4   50.49    6.60
   7  -2   4   54.89    5.60
  -7   2  -4   71.19    8.50
  -7   2  -4   51.69    7.90
   7   2   4   54.79    5.80
  -7   2  -4   53.89    7.10
  -7   2  -4   32.50    8.40
   7   2   4   54.79    5.20
  -8  -2  -4   74.19   10.30
  -8  -2  -4   80.39    7.30
  -8  -2  -4   73.59    8.60
   8  -2   4   85.89    8.20
  -8  -2  -4   79.39   10.80
  -8  -2  -4   83.29   12.30
   8  -2   4   70.89    6.20
  -8   2  -4   77.39   11.70
   8   2   4   67.39    7.10
  -8   2  -4   70.49    8.40
  -8   2  -4   73.59   10.30
   8   2   4   73.49    5.90
  -8   2  -4   86.19   10.90
  -9  -2  -4    8.50    5.80
   9  -2   4   16.30    3.20
  -9  -2  -4    6.20    4.90
  -9  -2  -4   19.90    5.40
  -9  -2  -4   21.20    4.70
  -9  -2  -4   12.70    3.70
  -9   2  -4    9.30    5.60
   9   2   4   13.60    2.90
  -9   2  -4   11.60    5.00
  -9   2  -4   15.30    5.80
  -9   2  -4   10.70    4.20
 -10  -2  -4   57.59    6.60
 -10  -2  -4   48.10    7.80
 -10  -2  -4   39.90    6.10
  10  -2   4   59.59    4.90
 -10  -2  -4   52.29    8.00
  10   2   4   49.60    4.80
 -10   2  -4   55.99    8.20
 -10   2  -4   42.00    6.10
 -11  -2  -4   18.90    4.30
 -11  -2  -4   20.60    3.40
  11  -2   4   25.00    3.20
 -11  -2  -4   28.20    4.40
  11   2   4   19.70    2.60
 -11   2  -4   14.10    3.70
 -12  -3   4   94.49    6.80
 -12  -3   4   94.79    6.40
 -12  -3   4   98.69    6.60
 -12  -3   4   90.39    6.20
  12  -3  -4  105.09    6.40
 -12   3   4   93.09    7.40
 -12   3   4   92.09    6.50
 -12   3   4   93.19    7.00
 -11  -3   4   35.30    5.60
 -11  -3   4   27.60    4.60
  11  -3  -4   26.20    3.90
 -11  -3   4   35.00    5.50
 -11   3   4   32.20    5.50
 -11   3   4   19.30    3.90
 -11   3   4   25.30    4.30
 -10  -3   4   89.99    8.10
  10  -3  -4   83.09    7.50
 -10  -3   4   91.59    8.40
 -10  -3   4   87.79    9.00
 -10  -3   4   97.69    8.10
 -10   3   4   80.99   10.70
 -10   3   4   98.19    8.70
 -10   3   4   97.29    8.30
  10   3  -4   70.79    8.50
  -9  -3   4   57.19    9.20
  -9  -3   4   70.79    7.90
   9  -3  -4   78.99    7.10
  -9  -3   4   62.59    8.80
  -9  -3   4   74.79    7.90
   9  -3  -4   74.69    7.40
   9   3  -4   66.89    8.20
  -9   3   4   74.89   11.00
  -9   3   4   69.49    8.70
   9   3  -4   65.49    5.60
  -9   3   4   74.09    8.40
  -8  -3   4  229.68   13.50
   8  -3  -4  247.28   11.40
  -8  -3   4  248.28   13.90
  -8  -3   4  241.08   14.30
   8  -3  -4  226.78   11.20
  -8  -3   4  245.48   14.50
  -8   3   4  234.58   14.50
  -8   3   4  228.88   14.20
  -8   3   4  206.38   15.90
  -8   3   4  227.28   13.60
   8   3  -4  208.08   11.90
  -8   3   4  234.88   13.60
   8   3  -4  236.08   10.30
   7  -3  -4  175.88    9.50
   7  -3  -4  194.28    9.50
  -7  -3   4  185.58   12.40
  -7  -3   4  188.78   12.90
  -7  -3   4  168.88   13.60
  -7  -3   4  168.78   12.20
  -7   3   4  183.58   12.00
  -7   3   4  178.08   11.00
  -7   3   4  187.88   15.70
  -7   3   4  167.58    7.90
  -7   3   4  162.08   11.00
  -7   3   4  192.18   12.10
   7   3  -4  187.88    8.80
   6  -3  -4  148.39    7.80
  -6  -3   4  124.79   12.50
  -6  -3   4  135.79   12.20
   6  -3  -4  128.29    8.00
  -6   3   4  133.39   12.10
   6   3  -4  126.09    9.10
  -6   3   4  141.79    9.00
  -6   3   4  142.49   10.90
   6   3  -4  144.49    7.40
   5  -3  -4  102.79    6.20
   5  -3  -4   88.49    6.80
   5   3  -4   96.99    6.00
  -5   3   4  108.39    7.20
   5   3  -4   94.79    7.70
   4  -3  -4   34.60    5.10
   4  -3  -4   31.40    3.90
  -4   3   4   34.90    4.60
   4   3  -4   27.00    3.70
   3  -3  -4   16.80    2.60
   3  -3  -4   25.00    4.40
  -3   3   4   23.70    3.60
   3   3  -4   17.30    2.60
   2  -3  -4  172.08    8.10
  -2   3   4  173.38    8.50
   2   3  -4  167.38    8.00
   1  -3  -4  518.55   19.00
   1   3  -4  522.95   19.10
  -1   3   4  493.35   18.60
   0  -3   4   25.40    4.00
   0  -3  -4   31.10    4.10
   0   3   4   30.40    4.00
   0   3  -4   30.10    4.10
  -1  -3  -4  272.57   12.00
   1  -3   4  276.37   12.10
  -1   3  -4  286.67   12.20
   1   3   4  283.07   11.50
   2  -3   4  163.08    8.70
   2  -3   4  154.28    8.30
  -2  -3  -4  139.19    9.40
   2   3   4  159.38    7.90
  -2   3  -4  169.58    9.30
   2   3   4  174.88    8.00
   3  -3   4   11.70    3.00
   3  -3   4   14.00    3.60
   3   3   4   17.80    3.10
   3   3   4   14.10    3.00
   4  -3   4    9.20    3.70
   4  -3   4   12.70    3.20
   4   3   4   13.50    3.10
   4   3   4   10.70    2.80
   5  -3   4  107.79    8.70
   5  -3   4  113.39    7.20
  -5  -3  -4  102.59   13.50
   5   3   4  117.79    7.40
   5   3   4  114.29    7.10
  -5   3  -4  125.19   11.20
  -6  -3  -4   87.19    9.30
  -6  -3  -4   77.19    8.50
   6  -3   4   91.79    6.70
  -6  -3  -4   73.39   11.70
   6  -3   4   98.79    8.90
   6   3   4   84.39    7.00
   6   3   4   86.89    6.60
  -6   3  -4   66.79   10.10
  -6   3  -4   95.69   10.00
   7  -3   4    6.80    4.90
  -7  -3  -4   -0.50    5.90
  -7  -3  -4   -0.30    5.40
  -7  -3  -4    5.50    8.70
   7  -3   4    2.10    2.70
  -7  -3  -4    4.70    4.30
  -7   3  -4    3.90    6.90
   7   3   4    2.30    3.40
   7   3   4    3.00    2.70
  -7   3  -4   -1.30    4.50
  -8  -3  -4   16.10    3.60
  -8  -3  -4   24.30    6.00
  -8  -3  -4   10.60    5.70
  -8  -3  -4   17.70    4.30
   8  -3   4   18.30    3.40
  -8  -3  -4   13.80    7.50
   8   3   4   20.70    3.40
  -8   3  -4   12.00    6.30
  -8   3  -4   25.30    4.80
  -9  -3  -4   23.40    4.50
  -9  -3  -4   14.40    5.70
  -9  -3  -4   11.50    4.90
   9  -3   4   25.80    3.60
  -9   3  -4   25.00    4.10
   9   3   4   17.40    2.90
  -9   3  -4   21.90    5.80
 -10  -3  -4   13.90    3.30
 -10  -3  -4    8.20    4.70
  10  -3   4   16.30    2.90
 -10  -3  -4   17.30    4.20
  10   3   4   16.00    2.60
 -10   3  -4    5.50    4.60
  11  -4  -4   30.20    4.30
 -11  -4   4   31.40    4.60
 -11  -4   4   30.20    4.40
 -11  -4   4   28.60    4.50
 -11  -4   4   33.30    4.80
  11   4  -4   35.00    3.90
 -11   4   4   32.10    4.80
 -10  -4   4   78.39    6.90
  10  -4  -4   81.09    5.90
 -10  -4   4   68.69    6.30
 -10  -4   4   81.39    8.30
 -10  -4   4   78.79    7.00
  10   4  -4   76.49    6.50
 -10   4   4   83.29    6.80
  -9  -4   4   77.09    7.40
  -9  -4   4   69.69    8.90
  -9  -4   4   67.69    7.10
   9  -4  -4   70.89    6.30
   9   4  -4   71.49    6.70
  -9   4   4   81.19    7.70
   8  -4  -4  192.58   11.70
  -8  -4   4  195.68   12.90
  -8  -4   4  218.58   12.60
  -8  -4   4  201.88   12.30
  -8  -4   4  224.78   13.00
   8  -4  -4  214.28   10.60
  -8   4   4  207.68   10.40
  -8   4   4  221.08   12.60
   8   4  -4  210.88   10.90
   8   4  -4  230.48   10.90
  -7  -4   4  117.99   12.10
  -7  -4   4  118.79   10.10
   7  -4  -4  118.59    7.70
  -7  -4   4  111.59    9.70
  -7  -4   4  110.39   10.50
   7  -4  -4  115.49    8.80
  -7   4   4  107.99   11.30
   7   4  -4  113.29    8.00
   7   4  -4  109.09    8.10
  -7   4   4  118.89    8.70
  -7   4   4  134.19   10.10
  -6  -4   4  119.79   11.00
  -6  -4   4  126.39   10.40
   6  -4  -4  115.29    7.50
   6  -4  -4  108.19    8.10
  -6  -4   4   90.39   10.60
  -6   4   4  108.59   10.20
  -6   4   4  104.19    9.90
   6   4  -4  107.79    7.90
   6   4  -4  124.99    7.80
  -6   4   4  112.29    9.40
  -5  -4   4  208.98   11.10
   5  -4  -4  215.38   11.00
  -5  -4   4  222.68   14.10
   5  -4  -4  209.68   10.30
  -5  -4   4  203.38   13.90
  -5   4   4  208.88   12.00
  -5   4   4  214.08   12.20
   5   4  -4  233.08   10.90
   5   4  -4  195.08   10.60
  -5   4   4  202.88   13.30
   4  -4  -4   33.80    4.50
  -4  -4   4   37.00    5.40
   4  -4  -4   40.50    5.10
  -4   4   4   41.70    6.00
  -4   4   4   41.50    5.90
   4   4  -4   39.20    5.20
   4   4  -4   38.70    5.70
   3  -4  -4   65.89    5.80
   3  -4  -4   64.39    6.30
   3   4  -4   52.39    6.00
   3   4  -4   69.79    6.00
  -3   4   4   61.79    6.70
   2  -4  -4  109.29    7.00
   2  -4  -4  105.19    7.50
   2   4  -4  103.99    7.30
   2   4  -4  113.49    7.30
  -2   4   4  113.69    7.80
   1  -4  -4   23.60    3.90
   1  -4  -4   24.50    4.30
   1   4  -4   19.10    3.50
   1   4  -4   25.60    4.50
   0  -4  -4   94.19    8.10
   0  -4  -4  101.49    7.10
   0   4  -4   92.49    7.10
   0   4  -4   89.49    7.70
   0   4   4   79.29    7.80
  -1  -4  -4  106.29    9.10
   1   4   4  110.99    8.10
   1   4   4  122.89    7.70
  -1   4  -4  126.19    8.20
  -1   4  -4  111.89    9.30
   2  -4   4    5.40    3.90
   2  -4   4    3.20    5.40
   2   4   4    8.40    3.60
  -2   4  -4    4.00    5.00
   2   4   4    9.00    3.20
   3  -4   4   44.40    6.20
   3  -4   4   37.10    6.20
   3  -4   4   29.90    8.70
   3   4   4   48.10    6.60
   3   4   4   50.89    5.80
  -3   4  -4   55.79    8.30
   4  -4   4   35.80    9.80
  -4  -4  -4   39.60    7.50
   4  -4   4   27.90    4.20
   4  -4   4   31.20    6.30
  -4   4  -4   37.10    6.80
   4   4   4   43.70    6.60
   4   4   4   44.80    5.60
   5  -4   4   24.90    6.10
  -5  -4  -4   29.90    6.70
   5   4   4   25.30    4.70
  -5   4  -4   29.00    6.30
   5   4   4   38.50    5.10
  -6  -4  -4  122.59   12.30
   6  -4   4  126.49   12.70
   6   4   4  134.89    9.90
   6   4   4  141.29    8.00
  -6   4  -4  137.69   10.70
  -7  -4  -4   27.30    5.10
  -7  -4  -4   30.60    5.70
  -7   4  -4   35.50    5.30
   7   4   4   38.30    4.60
  -8  -4  -4    2.60    4.80
   8  -4   4    3.00    2.80
  -8  -4  -4    6.60    2.80
  -8  -4  -4    2.90    3.40
  -8   4  -4   -2.00    4.30
   8   4   4    1.80    2.20
  -8   4  -4    3.60    3.30
  -9  -4  -4   89.99    6.40
  -9  -4  -4   73.89    7.40
   9  -4   4   82.39    5.90
   9   4   4   87.79    5.30
  -9   4  -4   86.59    5.70
 -10  -5   4   18.10    3.20
  10  -5  -4   15.60    2.90
 -10  -5   4    9.40    2.40
 -10  -5   4   12.00    2.60
 -10   5   4   12.10    2.80
  10   5  -4   15.30    2.80
   9  -5  -4   12.90    2.80
  -9  -5   4    8.10    3.00
  -9  -5   4   17.60    3.40
  -9  -5   4   18.00    3.60
   9   5  -4   14.40    2.90
  -9   5   4   10.00    3.00
  -8  -5   4   36.30    6.00
   8  -5  -4   41.80    5.20
  -8  -5   4   40.10    5.40
  -8  -5   4   38.70    6.10
   8   5  -4   34.10    5.20
  -8   5   4   43.00    6.30
  -8   5   4   32.30    3.70
  -7  -5   4    6.60    4.50
  -7  -5   4   13.80    3.80
  -7  -5   4   14.40    3.60
   7  -5  -4   22.10    3.60
  -7   5   4   18.90    4.30
  -7   5   4   14.00    3.60
   7   5  -4   18.30    3.60
  -6  -5   4   71.19    8.20
   6  -5  -4   80.09    9.80
  -6  -5   4   78.99    9.70
  -6  -5   4   77.59    8.40
   6  -5  -4   69.39    6.50
  -6   5   4   79.59    7.50
  -6   5   4   78.29    8.30
   6   5  -4   68.69    6.50
   6   5  -4   69.29    8.50
  -5  -5   4  189.18   14.20
   5  -5  -4  213.88   10.60
  -5  -5   4  229.38   13.60
   5  -5  -4  217.18   13.20
  -5  -5   4  202.78   10.70
   5   5  -4  215.98   12.30
  -5   5   4  202.58   11.70
  -5   5   4  215.88   13.00
  -4  -5   4  117.49   11.80
   4  -5  -4  121.39    7.90
  -4  -5   4  118.99    8.90
  -4  -5   4   82.49   13.70
   4  -5  -4  122.29   10.40
  -4   5   4  129.69    9.40
  -4   5   4  119.89   11.70
   4   5  -4  115.09    9.30
  -4   5   4  110.89   10.60
  -3  -5   4   40.20    5.40
   3  -5  -4   44.30    5.60
   3  -5  -4   44.00    6.90
  -3   5   4   48.40    7.50
  -3   5   4   39.60    5.70
  -3   5   4   33.50    6.00
   3   5  -4   35.10    5.30
   3   5  -4   45.10    5.80
   2  -5  -4   16.40    3.70
  -2  -5   4   10.80    4.70
   2  -5  -4    8.40    6.00
   2  -5  -4   23.30    7.70
   2   5  -4   12.50    5.00
  -2   5   4   10.20    4.90
  -2   5   4   12.50    5.40
   2   5  -4   17.80    3.80
  -2   5   4   12.90    6.20
   1  -5  -4   31.00    4.50
  -1  -5   4   34.40    5.90
  -1   5   4   23.80    6.20
   1   5  -4   27.10    4.20
   1   5  -4   32.80    6.40
   0  -5   4  147.59   11.10
   0   5  -4  140.09    9.10
   0   5  -4  130.69   12.40
   0   5  -4  135.79   16.20
   0   5   4  128.39   11.40
   1  -5   4  178.18   12.10
  -1   5  -4  160.38   14.70
   1   5   4  174.88    9.60
  -1   5  -4  156.88   10.40
   1   5   4  133.09   13.00
   2  -5   4   12.90    6.30
  -2   5  -4   33.40    7.50
   2   5   4   27.70    4.10
   2   5   4   13.40    6.80
   2   5   4   20.90    7.40
   3  -5   4   10.40    4.60
  -3  -5  -4   15.90    6.40
   3  -5   4   25.00    6.50
   3   5   4   12.50    7.30
   3   5   4   13.90    3.60
   3   5   4    8.10    6.60
  -3   5  -4    9.40    6.40
  -4  -5  -4   65.59   10.90
   4  -5   4   50.09    8.30
   4  -5   4   53.19    7.10
   4   5   4   77.39    6.20
   4   5   4   69.49   10.90
  -4   5  -4   60.79    9.70
   5  -5   4   15.80    8.30
  -5  -5  -4   10.00    5.20
   5  -5   4    9.40    3.80
  -5   5  -4   16.80    4.90
   5   5   4   12.10    3.20
  -6  -5  -4   12.90    4.20
  -6  -5  -4   -4.90    4.70
   6  -5   4    7.90    3.40
  -6   5  -4    6.50    3.80
   6   5   4    4.50    2.60
   7  -5   4   15.00    3.40
  -7  -5  -4   13.70    3.30
  -7  -5  -4   10.00    4.70
   7   5   4   18.60    2.90
  -7   5  -4   14.80    3.60
   8  -5   4   21.40    3.40
  -8  -5  -4   20.50    3.20
  -8  -5  -4   13.70    4.60
   8   5   4   28.10    3.60
  -8   5  -4   22.00    3.10
  -8   5  -4   21.80    3.70
  -8  -6   4    4.20    2.70
   8  -6  -4    2.20    2.50
  -8  -6   4    4.50    2.50
  -8   6   4    1.20    2.40
   8   6  -4    2.60    2.20
  -7  -6   4   13.70    3.40
  -7  -6   4   10.40    3.10
   7  -6  -4   16.10    3.00
  -7   6   4   16.50    3.60
  -7   6   4   15.80    2.90
   7   6  -4   23.80    3.10
  -6  -6   4   54.59    6.90
  -6  -6   4   50.49    6.00
   6  -6  -4   52.99    5.40
   6   6  -4   51.59    5.40
  -6   6   4   48.70    5.40
  -6   6   4   48.50    6.20
  -5  -6   4   -0.10    3.50
   5  -6  -4    5.60    3.00
  -5  -6   4    0.20    3.60
  -5   6   4    6.50    3.50
  -5   6   4    5.00    3.10
   5   6  -4    6.40    2.80
   4  -6  -4   29.90    4.10
  -4  -6   4   41.70    5.60
  -4  -6   4   25.00    5.10
  -4   6   4   33.60    4.90
   4   6  -4   22.40    3.60
  -4   6   4   25.00    4.20
   3  -6  -4   81.89    7.50
  -3  -6   4   89.49    7.20
  -3  -6   4   87.89    9.70
  -3   6   4   68.29    8.70
   3   6  -4   91.49    7.10
  -3   6   4   84.29    7.90
  -2  -6   4   55.69    7.10
  -2   6   4   63.09    7.80
   2   6  -4   61.99    6.70
  -2   6   4   44.90    6.50
  -1  -6   4   58.79    7.40
  -1   6   4   58.79    8.30
   1   6  -4   35.20    9.70
   1   6  -4   67.29    7.10
   0  -6   4   47.40    7.60
   0   6  -4   55.29    8.40
   0   6   4   37.60    5.80
   1  -6   4   10.30    4.50
  -1   6  -4   17.40    6.20
   1   6   4   11.20    5.60
   2  -6   4   53.59    6.80
   2   6   4   44.40    6.70
  -2   6  -4   55.49    7.30
   3  -6   4   72.49    9.40
  -3  -6  -4   62.99    9.30
   3   6   4   57.39    8.10
   4  -6   4   41.40    6.60
  -4  -6  -4   49.50    8.00
  -4   6  -4   56.29    7.00
   4   6   4   39.40    6.00
  -5  -6  -4    6.10    4.60
   5  -6   4    4.60    6.50
   5   6   4    3.70    3.20
  -5   6  -4    2.60    3.30
  -6  -6  -4   25.30    3.60
  -6  -6  -4   23.30    4.70
   6   6   4   37.20    4.80
  -6   6  -4   18.90    3.20
  -5  -7   4    3.90    2.60
  -5  -7   4    9.10    3.10
  -5   7   4    5.40    2.20
   5   7  -4    8.90    2.80
  -5   7   4    2.70    2.90
  -4  -7   4   10.10    2.90
  -4  -7   4   10.30    3.40
  -4   7   4    5.90    2.60
   4   7  -4    6.70    3.10
  -4   7   4    5.60    3.90
  -3  -7   4   14.60    3.20
  -3  -7   4   12.10    3.80
  -3  -7   4   12.10    2.50
  -3   7   4   13.50    3.00
   3   7  -4   11.50    3.70
  -2  -7   4    4.40    2.60
  -2  -7   4    0.60    3.90
  -2   7   4    1.90    2.90
  -1  -7   4    0.70    2.60
  -1  -7   4   -3.20    4.10
  -1   7   4    3.20    3.30
   1   7  -4  -11.30    7.20
   0  -7   4   32.50    5.10
   0  -7   4   30.00    4.00
   0   7   4   24.80    4.30
   0   7  -4   45.50    6.20
   1  -7   4    3.50    2.90
  -1  -7  -4    1.60    4.30
  -1   7  -4    3.80    4.50
   1   7   4    0.70    3.80
  -2  -7  -4   18.90    4.40
   2  -7   4   18.40    3.60
  -2   7  -4   16.20    4.20
   2   7   4   17.20    4.60
  -3  -7  -4   -1.40    4.20
   3  -7   4   12.00    3.50
  -3   7  -4   10.20    3.40
   3   7   4    5.90    6.80
   4  -7   4    5.60    3.90
  -4  -7  -4    0.80    2.50
  -4   7  -4    1.60    2.60
 -13   0   5    3.20    3.60
 -13   0   5    4.90    2.80
 -13   0   5    2.90    2.90
 -13   0   5    7.10    3.30
 -12   0   5    0.70    3.40
 -12   0   5    0.50    3.60
 -12   0   5    3.90    3.60
 -12   0   5    0.70    3.80
 -11   0   5   67.89    8.40
 -11   0   5   62.29    8.10
 -11   0   5   67.39    8.50
 -11   0   5   63.99    9.40
 -11   0   5   68.09   10.40
 -10   0   5   96.89   10.00
 -10   0   5  109.99   10.50
 -10   0   5  108.59   10.10
 -10   0   5  105.99   11.20
 -10   0   5   79.99   13.20
 -10   0   5  110.89   12.00
  -9   0   5  120.89   10.90
  -9   0   5  120.99   10.70
  -9   0   5  112.49   14.30
  -9   0   5  113.19   12.90
  -9   0   5  110.49   10.30
  -9   0   5   98.69   11.60
  -9   0   5  108.79   11.40
  -8   0   5   23.60    6.60
  -8   0   5   37.60    7.60
  -8   0   5   26.30    4.50
  -7   0   5  117.09    7.40
  -6   0   5 1465.15   49.99
   6   0  -5 1450.35   47.40
  -5   0   5  675.13   24.00
   5   0  -5  653.43   22.10
   4   0  -5 1454.05   47.80
  -4   0   5 1467.75   49.30
   3   0  -5  392.46   14.10
  -3   0   5  417.36   14.00
  -3   0   5  414.16   15.10
   2   0  -5   79.89    3.70
  -2   0   5   69.39    4.10
  -2   0   5   87.69    3.80
  -1   0   5 2674.93   87.69
   1   0  -5 2683.13   87.69
  -1   0   5 2706.13   87.79
   0   0   5 3147.39  108.39
   0   0   5 3384.66  108.39
   0   0  -5 3412.56  108.79
   0   0   5 3401.36  108.89
   1   0   5    0.90    1.30
   1   0   5    0.90    1.00
  -1   0  -5    1.20    1.40
   1   0   5    0.90    1.60
   2   0   5  661.33   24.00
  -2   0  -5  673.23   23.80
   2   0   5  692.03   23.50
  -3   0  -5    3.10    3.30
   3   0   5    0.90    1.60
   3   0   5   -5.40    3.50
   4   0   5  189.28    8.30
   4   0   5  182.28    8.30
   5   0   5    1.40    2.30
   5   0   5    4.40    2.00
   6   0   5   22.60    3.40
  -6   0  -5   11.40    5.50
   6   0   5   22.10    3.20
  -6   0  -5   23.40    4.80
  -7   0  -5   33.50    5.20
   7   0   5   25.60    4.10
  -7   0  -5   30.00    6.30
   7   0   5   19.80    3.20
  -7   0  -5   29.70    7.40
  -7   0  -5   25.30    7.00
  -7   0  -5   12.10    6.60
  -8   0  -5   -3.40    3.80
  -8   0  -5   -3.10    5.00
  -8   0  -5   -1.10    5.40
  -8   0  -5   -9.00    5.50
   8   0   5    2.00    2.60
  -8   0  -5    9.10    5.80
  -9   0  -5   39.90    5.80
  -9   0  -5   42.30    6.40
  -9   0  -5   42.70    6.50
   9   0   5   47.20    5.00
  -9   0  -5   36.20    6.00
 -10   0  -5   -4.60    5.10
 -10   0  -5    0.30    3.60
 -10   0  -5   -2.70    4.30
  10   0   5   -2.20    2.20
  11   0   5  118.59    6.00
 -11   0  -5  103.49    7.90
 -11   0  -5   92.99    8.40
 -13  -1   5   50.79    5.20
 -13  -1   5   42.00    4.90
 -13  -1   5   52.79    5.20
 -13  -1   5   44.00    5.80
 -13   1   5   31.20    5.20
 -13   1   5   42.70    5.60
 -13   1   5   45.50    4.90
 -12  -1   5    9.60    4.10
 -12  -1   5    9.90    4.00
 -12  -1   5   12.30    4.20
 -12  -1   5    7.50    3.30
 -12  -1   5    6.00    3.10
 -12   1   5    9.80    3.50
 -12   1   5    9.50    4.00
 -12   1   5    3.60    4.80
 -12   1   5    7.90    3.50
 -11  -1   5   99.79   10.30
 -11  -1   5  105.99    9.00
 -11  -1   5   93.69    9.10
 -11  -1   5   97.29    8.40
 -11  -1   5   95.29    8.50
 -11   1   5   91.49    8.60
 -11   1   5  106.89    9.60
 -11   1   5   85.89   10.50
 -11   1   5  100.09    8.80
 -11   1   5  104.49   10.30
 -10  -1   5   27.80    6.30
 -10  -1   5   18.90    4.60
 -10  -1   5   12.60    4.70
 -10  -1   5   10.00    6.60
 -10  -1   5   13.80    5.10
 -10  -1   5   15.20    6.30
 -10   1   5   22.10    5.40
 -10   1   5   18.10    5.00
 -10   1   5   24.00    5.80
 -10   1   5    8.60    4.60
 -10   1   5   23.20    5.90
  -9  -1   5   22.90    6.90
   9  -1  -5   28.30    3.50
  -9  -1   5   27.80    5.40
  -9  -1   5   36.30    7.20
  -9  -1   5   41.80    7.10
  -9  -1   5   35.20    6.10
  -9  -1   5   42.80    7.10
  -9  -1   5   40.40    7.90
  -9   1   5   33.20    6.70
  -9   1   5   24.10    5.50
  -9   1   5   31.70    7.10
  -9   1   5   25.50    5.70
  -9   1   5   24.20    5.30
  -9   1   5   24.30    6.20
   8  -1  -5   97.99    4.90
  -8  -1   5  122.89   11.40
  -8  -1   5   85.89   10.80
  -8  -1   5   91.79   12.20
  -8  -1   5  100.09    8.40
  -8  -1   5   84.79   13.00
  -8  -1   5   92.79   11.10
  -8  -1   5  105.69   14.60
  -8   1   5   97.29    8.00
  -8   1   5   97.89    9.80
  -8   1   5  104.49   12.90
  -8   1   5  105.29   11.80
  -8   1   5   76.09   10.60
   7  -1  -5   54.39    3.50
  -7  -1   5   55.99    5.80
   7   1  -5   48.40    2.90
  -7   1   5   47.80    5.50
   6  -1  -5   49.80    3.20
  -6  -1   5   48.20    4.80
   6   1  -5   50.49    2.80
  -6   1   5   49.40    4.60
  -5  -1   5   41.40    4.20
   5  -1  -5   39.30    2.70
  -5   1   5   44.30    4.00
   5   1  -5   37.90    2.50
  -5   1   5   39.10    1.80
  -4  -1   5  532.75   19.70
   4  -1  -5  521.75   18.30
   4   1  -5  526.95   18.10
  -4   1   5  535.25   19.50
   3  -1  -5 1137.19   37.60
  -3  -1   5 1112.49   38.60
  -3   1   5 1113.59   38.40
   3   1  -5 1147.19   37.50
   2  -1  -5  750.32   26.10
  -2  -1   5  771.92   26.80
  -2  -1   5  796.42   26.10
   2   1  -5  770.52   26.10
  -2   1   5  755.32   26.60
  -1  -1   5 1414.76   45.80
   1  -1  -5 1376.76   45.50
  -1  -1   5 1359.26   45.60
  -1   1   5 1276.27   45.20
   1   1  -5 1395.06   45.60
  -1   1   5 1391.06   45.70
   0  -1  -5   92.69    4.70
   0  -1   5   89.59    4.70
   0  -1   5   94.79    4.60
   0  -1   5   84.69    4.80
   0   1   5   85.19    4.50
   0   1  -5   95.09    4.80
   0   1   5   89.89    4.40
   1  -1   5  143.49    6.90
  -1  -1  -5  139.49    6.50
   1  -1   5  141.19    6.40
   1   1   5  131.59    5.70
   1   1   5  139.19    6.10
  -1   1  -5  148.99    6.70
  -2  -1  -5  176.18    8.10
   2  -1   5  175.28    7.60
   2  -1   5  162.58    8.60
   2   1   5  185.58    7.50
  -2   1  -5  168.58    8.20
   2   1   5  181.08    6.50
   3  -1   5   80.59    6.50
  -3  -1  -5   76.09    6.90
  -3   1  -5   73.69    6.90
   3   1   5   67.39    6.30
   3   1   5   86.09    4.70
   4  -1   5   43.70    4.80
   4   1   5   52.39    4.20
   4   1   5   58.19    4.60
   5  -1   5  188.98    9.00
   5  -1   5  190.78    9.10
   5   1   5  186.08    8.90
   5   1   5  186.88    8.70
   6  -1   5   26.90    3.90
   6  -1   5   27.30    3.70
  -6  -1  -5   21.30    4.40
  -6  -1  -5   12.40    6.00
  -6  -1  -5   12.00    6.10
  -6   1  -5   28.10    5.50
   6   1   5   31.70    4.70
   6   1   5   21.50    3.10
  -7  -1  -5  244.18   16.50
   7  -1   5  252.67   11.00
  -7  -1  -5  197.28   15.50
   7  -1   5  249.28   12.10
  -7  -1  -5  239.78   13.90
  -7  -1  -5  214.58   15.40
  -7  -1  -5  246.58   12.50
  -7   1  -5  241.58   16.10
  -7   1  -5  243.38   13.10
   7   1   5  259.27   11.90
   7   1   5  254.07   11.10
  -7   1  -5  243.08   16.70
  -7   1  -5  215.58   15.50
  -8  -1  -5  146.99   13.10
   8  -1   5  158.08   10.60
  -8  -1  -5  183.48   13.70
   8  -1   5  178.88    9.00
  -8  -1  -5  174.78   12.60
  -8  -1  -5  166.68    9.90
  -8  -1  -5  154.98   11.50
  -8   1  -5  137.89   12.10
  -8   1  -5  183.18   13.90
   8   1   5  171.68   10.50
  -8   1  -5  184.88   13.40
   8   1   5  174.48    8.70
  -8   1  -5  168.68   10.40
  -9  -1  -5   13.60    3.80
   9  -1   5    8.30    2.70
  -9  -1  -5    5.90    5.20
  -9  -1  -5    1.60    4.70
  -9  -1  -5   11.80    5.00
  -9  -1  -5   11.50    4.70
  -9   1  -5   -1.70    5.70
  -9   1  -5    4.90    4.60
  -9   1  -5    2.50    5.10
  -9   1  -5    8.10    3.90
   9   1   5    3.70    2.50
 -10  -1  -5   24.10    5.70
 -10  -1  -5   29.20    4.60
 -10  -1  -5   27.30    5.20
  10  -1   5   30.60    4.30
 -10   1  -5   24.10    5.80
  10   1   5   30.80    4.30
 -10   1  -5   29.50    5.20
 -11  -1  -5    4.40    3.60
  11  -1   5    4.90    2.30
 -11  -1  -5    1.60    3.10
  11   1   5   -0.90    2.20
 -11   1  -5    0.90    2.90
 -13  -2   5    8.10    2.40
 -12  -2   5    2.10    3.70
 -12  -2   5    8.70    3.30
 -12  -2   5    7.10    2.90
 -12  -2   5    3.90    4.10
 -12  -2   5    7.00    3.00
 -12   2   5    3.20    3.20
 -12   2   5    7.90    3.80
 -12   2   5    1.60    3.70
 -11  -2   5   19.80    5.10
 -11  -2   5    9.60    3.60
 -11  -2   5   14.20    3.80
 -11  -2   5   17.30    3.80
 -11   2   5    9.00    4.10
 -11   2   5   20.60    4.60
 -11   2   5   11.50    4.40
 -11   2   5   14.60    4.20
 -10  -2   5  116.89   10.40
 -10  -2   5  114.69    9.60
 -10  -2   5  113.79   10.30
 -10  -2   5  106.59   12.10
  10  -2  -5  109.69    7.40
 -10  -2   5  115.19    9.50
 -10   2   5  131.89   10.30
 -10   2   5  121.99    9.70
 -10   2   5  119.19    9.70
 -10   2   5  124.99   11.50
  -9  -2   5  138.29   11.10
  -9  -2   5  138.39   10.60
   9  -2  -5  142.69    7.60
  -9  -2   5  149.09   13.70
  -9  -2   5  136.79   12.10
  -9  -2   5  153.58   10.90
  -9  -2   5  146.09   15.20
  -9   2   5  134.49   12.80
  -9   2   5  131.79   11.60
  -9   2   5  161.28   11.00
  -9   2   5  140.89   10.90
  -9   2   5  133.19   12.20
  -8  -2   5  172.38   11.90
  -8  -2   5  169.98   15.50
  -8  -2   5  167.78   13.60
  -8  -2   5  167.18   12.50
   8  -2  -5  161.78    8.20
  -8  -2   5  165.08   11.70
  -8  -2   5  150.28   14.70
  -8   2   5  177.28   14.00
  -8   2   5  170.28   10.80
   8   2  -5  160.08    7.10
  -8   2   5  173.48   11.70
  -8   2   5  171.68   12.10
  -8   2   5  157.48   12.70
  -7  -2   5   68.99   11.10
   7  -2  -5   87.19    5.40
  -7  -2   5   64.09   10.50
  -7   2   5   80.69    9.30
  -7   2   5   62.79    9.00
  -7   2   5   82.79    7.30
   7   2  -5   81.99    4.80
   6  -2  -5   79.09    4.90
  -6  -2   5   72.99    6.50
   6   2  -5   72.89    4.50
  -6   2   5   77.59    6.30
  -6   2   5   76.69    3.80
  -5  -2   5  468.45   19.20
   5  -2  -5  475.65   17.70
   5   2  -5  500.55   17.50
  -5   2   5  498.75   19.00
   4  -2  -5  204.78    8.50
  -4  -2   5  200.98    9.70
  -4   2   5  198.48    9.30
   4   2  -5  196.78    8.30
  -3  -2   5  579.14   21.60
   3  -2  -5  564.64   20.60
  -3   2   5  591.14   21.40
   3   2  -5  587.14   20.60
   2  -2  -5  429.76   15.70
   2   2  -5  423.26   15.70
  -2   2   5  424.16   16.10
   1  -2  -5  201.88    8.60
  -1   2   5  191.68    8.50
  -1   2   5  206.58    8.80
   1   2  -5  215.28    8.80
   0  -2   5  492.95   18.80
   0  -2  -5  516.85   18.80
   0   2   5  505.15   18.40
   0   2  -5  546.75   19.00
   0   2   5  523.35   18.70
   1  -2   5   93.09    5.70
  -1  -2  -5   93.89    5.50
  -1   2  -5   90.39    5.80
   1   2   5   86.39    5.00
   1   2   5   88.39    4.90
   2  -2   5  161.38    8.00
  -2  -2  -5  165.88    8.50
   2   2   5  177.48    7.70
   2   2   5  151.68    7.20
  -2   2  -5  172.68    8.80
   3  -2   5  561.64   20.70
   3  -2   5  544.65   21.10
   3   2   5  575.44   20.60
  -3   2  -5  572.44   22.20
   3   2   5  588.34   20.80
   4  -2   5  293.07   13.10
   4  -2   5  304.97   12.60
   4   2   5  304.87   12.30
   4   2   5  310.47   12.70
   5  -2   5   67.09    5.70
   5  -2   5   62.19    6.30
   5   2   5   63.09    5.50
   5   2   5   68.39    5.30
  -5   2  -5   57.99    7.20
  -6  -2  -5   20.00   13.20
   6  -2   5   26.00    3.70
  -6  -2  -5   18.70    5.30
   6  -2   5   14.00    3.90
  -6  -2  -5   17.70    7.10
  -6  -2  -5   15.20    7.90
  -6   2  -5   28.10    7.10
  -6   2  -5   31.30    5.80
  -6   2  -5   29.10    8.00
   6   2   5   20.20    3.10
  -7  -2  -5  104.89   12.60
   7  -2   5  135.39    9.60
  -7  -2  -5  108.89   10.10
   7  -2   5  135.19    7.70
  -7  -2  -5  117.79    8.40
  -7  -2  -5  126.09   13.50
  -7  -2  -5   99.39   13.20
   7   2   5  127.99    7.30
  -7   2  -5  115.19    9.60
   7   2   5  124.89    8.40
  -7   2  -5   92.79   12.50
  -7   2  -5  116.59   12.70
  -8  -2  -5   10.40    3.70
  -8  -2  -5    0.30    4.50
   8  -2   5    9.20    3.10
   8  -2   5    5.10    5.30
  -8  -2  -5    9.40    6.10
  -8  -2  -5    7.90    6.00
  -8  -2  -5    9.30    5.80
   8   2   5    7.40    4.50
  -8   2  -5    8.40    6.00
  -8   2  -5    4.80    4.20
   8   2   5    7.70    2.80
  -9  -2  -5   96.19    6.80
  -9  -2  -5  106.59   10.70
  -9  -2  -5  104.69   10.80
  -9  -2  -5   76.99   10.00
   9  -2   5  101.39    6.60
  -9  -2  -5  107.09    8.30
  -9   2  -5  103.09    7.70
   9   2   5   96.09    6.20
  -9   2  -5   89.89   10.30
 -10  -2  -5   31.30    4.30
  10  -2   5   34.30    4.40
 -10   2  -5   29.80    4.90
  10   2   5   36.20    4.10
 -12  -3   5   46.50    4.90
 -12  -3   5   44.60    6.70
 -12  -3   5   42.30    4.80
  12  -3  -5   40.70    6.70
 -12  -3   5   43.50    4.70
 -12   3   5   48.00    5.30
 -12   3   5   38.70    6.40
 -11  -3   5   22.10    4.80
 -11  -3   5   22.20    3.70
 -11  -3   5   16.80    3.70
  11  -3  -5   19.30    3.60
 -11   3   5   23.10    5.00
 -11   3   5   25.90    4.50
 -11   3   5   22.40    4.00
 -10  -3   5  195.08   11.90
 -10  -3   5  203.38   11.40
  10  -3  -5  181.28    9.90
 -10  -3   5  194.88   11.10
 -10   3   5  182.78   11.40
 -10   3   5  181.58   10.90
 -10   3   5  185.48   12.60
   9  -3  -5   91.19    7.70
  -9  -3   5   88.89    8.50
  -9  -3   5   90.69   11.10
  -9  -3   5   86.59    9.10
  -9  -3   5   93.39    8.60
   9  -3  -5   89.09    7.50
  -9   3   5   97.89    8.80
  -9   3   5  100.29    9.60
  -9   3   5   90.19   11.90
   9   3  -5   82.99    6.10
   8  -3  -5  184.38    9.50
   8  -3  -5  170.18    9.60
  -8  -3   5  170.88   11.70
  -8  -3   5  172.48   13.70
  -8  -3   5  171.68   11.90
  -8  -3   5  177.68   12.10
  -8   3   5  170.38   14.40
  -8   3   5  185.48   11.90
  -8   3   5  171.98   11.80
  -8   3   5  146.59   12.30
   8   3  -5  169.98    8.50
   8   3  -5  154.78   10.50
   7  -3  -5   70.09    7.00
  -7  -3   5   83.19    9.90
   7  -3  -5   79.19    6.30
  -7  -3   5   85.89    9.60
  -7  -3   5   76.89   10.20
  -7  -3   5   86.19   10.20
  -7   3   5   82.79   10.40
  -7   3   5   90.79    8.70
  -7   3   5   74.49    8.80
  -7   3   5   85.09    9.30
   7   3  -5   54.79    8.10
   7   3  -5   91.59    6.00
  -7   3   5   79.99   14.00
  -7   3   5   78.09    4.20
   6  -3  -5   52.69    5.20
  -6  -3   5   36.80    6.90
  -6  -3   5   60.29    7.70
   6  -3  -5   45.70    6.00
  -6  -3   5   48.40    6.70
  -6   3   5   53.79    6.80
   6   3  -5   58.59    5.00
  -6   3   5   57.19    8.10
  -6   3   5   52.79    6.80
   6   3  -5   43.30    5.30
   5  -3  -5  304.37   12.50
   5  -3  -5  281.77   12.40
  -5   3   5  301.67   13.60
   5   3  -5  301.57   12.40
   5   3  -5  260.17   12.80
   4  -3  -5   12.30    2.60
   4  -3  -5    3.20    2.80
  -4   3   5   11.90    3.10
   4   3  -5    9.30    3.60
   4   3  -5    6.40    2.20
   3  -3  -5  442.26   17.00
   3  -3  -5  427.96   16.90
   3   3  -5  459.05   17.10
  -3   3   5  454.15   17.80
   3   3  -5  422.96   17.10
   2  -3  -5   41.60    4.30
   2  -3  -5   39.80    5.00
   2   3  -5   35.60    4.20
   2   3  -5   38.50    4.30
  -2   3   5   29.70    4.40
   1  -3  -5   28.70    3.70
   1  -3  -5   29.30    4.10
   1   3  -5   30.10    4.00
  -1   3   5   33.10    4.30
   1   3  -5   35.90    4.30
   0  -3  -5  272.67   11.70
   0  -3  -5  273.57   12.00
   0   3   5  283.87   12.10
   0   3  -5  291.17   12.30
   0   3   5  279.57   11.80
   0   3  -5  276.07   12.30
  -1  -3  -5  171.08    9.20
   1  -3   5  165.68    9.50
   1   3   5  162.98    8.40
   1   3   5  165.38    8.40
  -1   3  -5  180.58    9.30
   1   3   5  166.68    8.40
  -1   3  -5  164.88    9.00
   2  -3   5   83.59    6.80
   2  -3   5   63.69    7.20
  -2   3  -5   77.49    7.90
  -2   3  -5   74.49    7.70
   2   3   5   91.09    6.20
   2   3   5   74.59    6.00
   2   3   5   82.89    5.90
   3  -3   5   42.20    6.70
   3  -3   5   45.80    5.60
   3   3   5   43.60    5.30
   3   3   5   44.70    5.10
   4  -3   5   77.99    8.30
   4  -3   5   90.29    6.70
  -4   3  -5   72.89   10.40
   4   3   5   92.29    6.40
   4   3   5   83.49    6.70
   5  -3   5  151.68   11.00
   5  -3   5  158.08    8.60
  -5  -3  -5  159.98   19.30
   5   3   5  159.38    9.20
  -5   3  -5  136.19   11.50
   5   3   5  140.49    8.20
  -6  -3  -5  109.59    9.70
   6  -3   5   90.19   10.50
   6  -3   5  116.89    7.30
  -6  -3  -5   96.69   11.00
  -6  -3  -5   81.69   13.90
  -6   3  -5   79.09   10.20
   6   3   5   99.79    8.00
   6   3   5  105.69    6.70
  -6   3  -5   89.79    9.90
  -7  -3  -5    8.70    3.30
   7  -3   5    4.40    6.80
  -7  -3  -5   16.20    7.80
   7  -3   5    9.50    3.10
  -7  -3  -5   17.40    6.60
  -7  -3  -5   15.80    4.90
  -7   3  -5   16.90    4.90
   7   3   5    5.60    2.60
   7   3   5   10.60    4.70
  -7   3  -5   13.90    6.70
  -8  -3  -5   57.29    5.80
  -8  -3  -5   60.29    7.30
  -8  -3  -5   49.00    6.90
  -8  -3  -5   51.19    8.00
   8  -3   5   60.39    5.70
  -8   3  -5   50.69    7.20
  -8   3  -5   44.10    7.40
   8   3   5   51.79    5.00
   9  -3   5   15.40    3.10
  -9  -3  -5   15.80    6.70
  -9  -3  -5    1.60    6.00
  -9  -3  -5   13.20    3.70
  -9   3  -5   11.50    5.00
   9   3   5   19.50    2.90
  -9   3  -5   19.10    3.70
 -10  -3  -5    2.60    2.80
 -10   3  -5   -1.00    5.00
  10   3   5    5.30    2.10
 -11  -4   5    1.30    2.30
  11  -4  -5   -0.60    2.70
 -11  -4   5    1.20    2.40
 -11  -4   5   -0.20    2.40
 -11   4   5    1.40    2.50
 -10  -4   5    3.00    2.70
  10  -4  -5    5.10    2.80
 -10  -4   5    3.60    2.70
 -10  -4   5    8.80    3.30
  10   4  -5    2.10    3.30
 -10   4   5    2.40    2.90
   9  -4  -5   15.10    3.20
  -9  -4   5   14.40    4.40
  -9  -4   5   14.50    3.60
  -9  -4   5    6.00    3.00
  -9   4   5   12.30    3.60
   9   4  -5   16.10    3.90
  -8  -4   5   40.00    6.10
   8  -4  -5   34.20    4.30
  -8  -4   5   24.50    5.10
   8  -4  -5   24.30    5.20
  -8   4   5   47.40    7.10
   8   4  -5   35.60    5.10
   8   4  -5   34.30    4.70
   7  -4  -5    8.50    4.10
  -7  -4   5   16.90    5.90
  -7  -4   5   10.60    5.00
   7  -4  -5    8.50    3.10
  -7  -4   5    8.40    3.70
  -7   4   5   14.30    4.60
   7   4  -5   14.80    3.90
  -7   4   5   16.20    4.20
   7   4  -5    6.20    3.40
  -6  -4   5   86.19    7.90
   6  -4  -5   92.89    6.70
  -6  -4   5   74.89    9.80
  -6  -4   5   92.69   10.20
  -6  -4   5   98.99   10.30
   6  -4  -5   90.59    7.80
   6   4  -5   89.29    7.40
  -6   4   5   82.39    9.20
  -6   4   5  106.79   10.00
  -6   4   5   82.09    8.40
   6   4  -5   83.79    7.20
  -5  -4   5   49.00    7.60
   5  -4  -5   42.30    6.30
  -5  -4   5   37.20    6.60
   5  -4  -5   45.00    5.60
  -5  -4   5   53.19    7.50
  -5   4   5   40.50    5.90
   5   4  -5   46.00    6.10
   5   4  -5   53.09    6.10
  -5   4   5   47.10    5.80
  -5   4   5   50.89    7.10
   4  -4  -5  190.58   10.40
   4  -4  -5  213.18   10.00
  -4  -4   5  190.38   11.40
  -4  -4   5  171.48   13.90
  -4   4   5  190.38   13.00
  -4   4   5  201.88   11.70
   4   4  -5  190.88   10.20
  -4   4   5  196.08   11.90
   4   4  -5  202.58   10.60
  -3  -4   5   97.09    9.10
   3  -4  -5   93.69    6.80
   3  -4  -5   99.79    7.60
  -3   4   5   91.99    9.70
   3   4  -5   98.69    7.40
  -3   4   5   93.79    8.00
   3   4  -5   96.39    7.20
  -2  -4   5   59.69    7.00
   2  -4  -5   49.60    6.50
   2  -4  -5   59.39    5.90
   2   4  -5   60.49    6.30
  -2   4   5   42.30    9.70
   2   4  -5   54.09    6.10
  -2   4   5   61.59    6.80
   1  -4  -5  126.99    9.10
   1  -4  -5  126.99    7.90
   1   4  -5  133.39    8.80
  -1   4   5  138.69    9.10
   1   4  -5  126.89    8.00
   0  -4   5   11.00    7.60
   0  -4  -5   20.60    5.50
   0  -4  -5   21.00    3.80
   0   4  -5   17.20    3.70
   0   4  -5   17.70    4.30
   0   4   5    8.20    3.70
  -1  -4  -5  118.99    9.60
   1  -4   5  153.78   12.50
   1   4   5  145.39    8.50
  -1   4  -5  133.79   10.60
  -1   4  -5  143.29    9.10
   2  -4   5   76.69   12.10
   2  -4   5   68.89    8.00
   2   4   5   76.39    7.90
   2   4   5   77.19    6.60
  -2   4  -5   64.59    9.30
  -2   4  -5   59.69    8.70
   2   4   5   53.39    8.10
   3  -4   5   54.29    6.80
   3  -4   5   39.20    8.40
   3   4   5   26.20    8.90
  -3   4  -5   62.29    8.40
   3   4   5   49.40    7.60
   3   4   5   46.70    5.70
  -4  -4  -5   32.00    8.30
   4  -4   5   57.39    9.20
   4  -4   5   70.49    9.90
   4  -4   5   53.79    6.70
  -4   4  -5   42.40    7.00
   4   4   5   51.79    7.80
   4   4   5   54.29    5.80
   5  -4   5   13.40    7.40
   5  -4   5   23.40    4.00
  -5  -4  -5    6.80    7.20
   5   4   5   18.30    3.20
   5   4   5   16.30    5.30
  -5   4  -5   24.10    5.80
  -6  -4  -5   21.70    6.40
  -6  -4  -5   16.80    4.50
   6   4   5   22.40    3.40
   6   4   5   25.50    6.90
  -6   4  -5   17.10    4.90
  -7  -4  -5   86.69   11.40
  -7  -4  -5   99.99    8.20
   7  -4   5   99.09    7.10
   7   4   5   91.59    6.20
  -7   4  -5  102.49    8.40
  -8  -4  -5   13.70    2.90
   8  -4   5   15.00    3.20
  -8  -4  -5   12.40    3.50
  -8   4  -5   14.80    3.40
   8   4   5   10.40    2.60
  -9  -4  -5    8.50    2.90
   9  -4   5    6.30    2.90
   9   4   5    7.20    2.20
  -9   4  -5    6.50    2.50
  10  -5  -5   20.50    2.80
 -10  -5   5   15.60    3.10
 -10  -5   5   13.00    2.70
 -10  -5   5   12.00    2.70
  10   5  -5   21.10    3.10
 -10   5   5   10.70    2.60
  -9  -5   5    5.50    3.10
   9  -5  -5    2.60    2.50
  -9  -5   5    0.80    2.40
  -9  -5   5    0.10    2.40
  -9   5   5    0.40    2.50
   9   5  -5    4.40    2.70
  -8  -5   5   20.70    3.80
  -8  -5   5   23.20    4.40
   8  -5  -5   31.60    4.80
  -8  -5   5   34.50    4.70
  -8   5   5   29.80    4.60
   8   5  -5   25.70    3.70
  -7  -5   5   86.79    7.80
  -7  -5   5   84.39    7.90
   7  -5  -5   76.59    6.10
  -7  -5   5   70.39    8.60
  -7   5   5   74.39    6.50
  -7   5   5   73.09    8.00
   7   5  -5   82.49    6.50
  -6  -5   5  104.79   10.50
   6  -5  -5  118.59   10.80
  -6  -5   5  120.59   10.20
  -6  -5   5  109.79    9.50
  -6   5   5  124.79    9.60
   6   5  -5  127.69    8.00
   6   5  -5  112.79   10.10
  -6   5   5  119.09    8.30
  -5  -5   5   55.59    8.00
   5  -5  -5   42.80    6.70
  -5  -5   5   45.00    7.40
   5  -5  -5   65.29    5.90
  -5  -5   5   44.80    6.00
  -5  -5   5   60.19    6.50
   5   5  -5   55.79    6.20
  -5   5   5   64.79    7.10
  -5   5   5   58.09    8.20
   5   5  -5   61.09    8.50
   4  -5  -5  203.08   10.00
  -4  -5   5  146.69   14.80
  -4  -5   5  192.58   10.80
  -4  -5   5  179.28   13.10
   4  -5  -5  204.18   12.90
  -4   5   5  202.58   11.40
  -4   5   5  180.08   12.20
   4   5  -5  194.08   11.90
  -4   5   5  179.48   20.50
   4   5  -5  205.18   10.50
  -3  -5   5   73.39    7.80
   3  -5  -5   74.09    6.60
   3  -5  -5   71.19   10.50
  -3   5   5   79.09    8.50
   3   5  -5   68.89    8.80
  -3   5   5   70.99   10.10
  -3   5   5   66.19   10.40
   3   5  -5   76.39    6.60
  -2  -5   5   38.80    5.60
   2  -5  -5   58.39    8.10
   2  -5  -5   50.29    6.30
  -2   5   5   55.79    7.90
   2   5  -5   44.20    5.80
   2   5  -5   32.40    5.80
  -2   5   5   19.30   12.40
  -2   5   5   42.10    6.20
   1  -5  -5  169.18    9.70
  -1  -5   5  177.88   11.30
   1   5  -5  168.08   12.60
  -1   5   5  173.38   12.00
  -1   5   5  162.48   12.60
   1   5  -5  174.58    9.90
   0  -5  -5   -0.80    5.80
   0  -5   5    7.90    4.90
   0   5  -5   -4.00    7.10
   0   5   5    1.40    5.30
   0   5  -5   -3.20    9.00
   0   5   5   -0.20    5.90
   0   5  -5    3.60    3.80
   1  -5   5  273.97   15.30
   1   5   5  292.77   16.60
   1   5   5  275.57   15.50
  -1   5  -5  261.97   18.20
  -1   5  -5  294.07   13.90
   2  -5   5   24.80    6.20
  -2   5  -5   23.20    7.10
   2   5   5   22.20    6.30
   2   5   5   20.60    4.20
   2   5   5   11.90    9.90
  -3  -5  -5   16.40    6.90
   3  -5   5   17.20    6.00
   3   5   5   17.20    6.90
   3   5   5   23.20    4.00
  -3   5  -5   29.30    6.40
  -4  -5  -5    0.50    6.30
   4  -5   5    3.10    5.30
   4  -5   5   -0.50    6.20
   4   5   5    2.20    3.00
  -4   5  -5    6.30    5.10
   5  -5   5   72.19    7.70
   5  -5   5   79.89   12.80
  -5  -5  -5   67.69    7.60
   5   5   5   81.19    6.00
  -5   5  -5   78.69    8.70
   6  -5   5   77.49    7.30
  -6  -5  -5   74.09    7.20
   6   5   5   78.09    5.70
  -6   5  -5   83.59    7.30
  -7  -5  -5   16.40    3.30
  -7  -5  -5   17.60    2.70
   7  -5   5   10.70    3.80
   7   5   5   15.50    2.80
  -7   5  -5   26.50    3.70
  -8  -5  -5    3.90    2.30
   8   5   5    5.90    2.50
  -8   5  -5    6.20    2.30
  -8  -6   5    3.20    2.40
   8  -6  -5    4.10    2.50
  -8  -6   5    3.60    2.40
   8   6  -5    6.70    2.40
  -8   6   5   10.00    2.60
  -7  -6   5   10.20    3.10
  -7  -6   5    1.70    4.60
   7  -6  -5    7.40    2.80
  -7  -6   5    4.80    2.80
  -7   6   5    7.40    2.80
  -7   6   5    3.10    2.50
   7   6  -5    1.70    2.50
  -6  -6   5   20.70    3.90
  -6  -6   5   20.50    4.00
   6  -6  -5   19.10    3.20
  -6   6   5   18.30    3.70
  -6   6   5   17.90    3.10
   6   6  -5   18.60    3.30
  -5  -6   5  130.69    9.50
  -5  -6   5  142.89    9.00
   5  -6  -5  142.39    7.90
  -5   6   5  134.09    9.10
  -5   6   5  135.49    8.10
   5   6  -5  142.19    8.10
  -4  -6   5  127.89    9.70
  -4  -6   5  126.19    7.80
   4  -6  -5  129.29    7.90
   4   6  -5  130.59    7.90
  -4   6   5  112.89    8.20
  -4   6   5  121.79    9.40
  -3  -6   5    0.10    3.10
   3  -6  -5    4.80    3.70
  -3  -6   5    7.40    4.30
   3   6  -5    1.30    3.00
  -3   6   5    2.10    4.80
  -3   6   5    3.10    3.40
  -2  -6   5   85.59    7.40
   2   6  -5   69.89    6.90
  -2   6   5   81.39    7.60
  -1  -6   5   67.39    7.40
   1   6  -5   55.69    7.20
  -1   6   5   67.79    8.00
   0  -6   5  210.48   11.90
   0   6  -5  187.68   15.10
   0   6   5  203.78   11.90
   1  -6   5    7.50    4.40
  -1   6  -5   20.00    6.50
   1   6   5   14.40    4.80
   2  -6   5   22.30    5.20
  -2  -6  -5   23.00    6.70
  -2   6  -5   14.70    5.40
   2   6   5   14.30    5.30
   3  -6   5   22.00    5.30
  -3  -6  -5   10.30    6.20
   3   6   5   16.00    6.30
  -3   6  -5   18.70    5.00
  -4  -6  -5    0.40    8.90
   4  -6   5    0.10    4.50
  -4   6  -5    6.40    3.70
  -5  -6  -5    4.50    2.80
   5  -6   5    0.60    5.70
  -5   6  -5   -0.30    3.00
  -6  -6  -5   20.90    3.00
  -6   6  -5   16.40    2.90
  -5  -7   5   20.50    3.10
  -5  -7   5   11.60    3.10
   5   7  -5   16.30    3.00
  -5   7   5   14.40    2.40
  -4  -7   5    5.70    3.10
  -4  -7   5    2.20    2.40
  -4   7   5   -1.80    2.10
   4   7  -5    2.60    3.20
  -3  -7   5   29.40    3.90
  -3  -7   5   33.20    4.70
  -3  -7   5   28.00    3.90
   3   7  -5   18.60    4.20
  -3   7   5   29.70    4.30
  -2  -7   5   34.40    5.90
  -2  -7   5   41.00    4.40
  -2   7   5   36.20    5.20
  -1  -7   5   20.00    4.20
  -1  -7   5   12.60    2.80
  -1   7   5   10.80    3.30
   0  -7   5    4.90    3.70
   0  -7   5    3.20    2.50
   0   7  -5   17.70    5.80
   0   7   5   10.70    3.40
   1  -7   5   22.00    3.40
  -1   7  -5   18.40    4.80
   1   7   5   18.70    3.80
   2  -7   5    6.50    2.90
   2   7   5    1.70    4.10
  -2   7  -5   -3.70    3.70
   3  -7   5   27.80    3.70
  -3   7  -5   33.90    5.40
 -13   0   6   32.10    4.30
 -13   0   6   38.60    5.40
 -13   0   6   31.50    5.30
 -12   0   6    2.90    5.20
 -12   0   6   11.80    3.90
 -12   0   6   11.00    4.00
 -12   0   6    8.60    4.30
 -12   0   6   11.50    4.20
 -11   0   6    2.80    6.00
 -11   0   6    1.80    4.40
 -11   0   6   -0.40    3.90
 -11   0   6   -1.50    4.10
 -11   0   6    0.30    4.50
 -11   0   6   -3.90    4.80
 -10   0   6  130.39   10.80
 -10   0   6  131.99   10.90
 -10   0   6  127.09   11.20
 -10   0   6  115.49   12.10
 -10   0   6  121.99   13.50
 -10   0   6  130.69   10.90
  -9   0   6   45.50    7.10
  -9   0   6   55.39    8.30
  -9   0   6   45.30    6.10
  -9   0   6   65.09   10.60
  -9   0   6   64.39   10.10
  -9   0   6   49.90    7.90
  -9   0   6   50.99    7.00
  -8   0   6   -4.00    6.10
  -8   0   6    3.20    5.10
  -8   0   6    6.50    7.00
  -8   0   6   -8.10    9.40
  -8   0   6    2.10    4.20
  -8   0   6   13.40    7.30
  -8   0   6   -1.20    6.80
   7   0  -6   37.10    2.60
  -7   0   6   46.60    5.40
  -6   0   6    2.30    2.30
   6   0  -6    5.40    1.30
  -5   0   6  404.26   16.30
   5   0  -6  422.46   14.50
  -4   0   6  631.84   21.10
   4   0  -6  620.04   21.50
  -4   0   6  635.64   22.90
  -3   0   6   -0.70    1.50
  -3   0   6    1.30    1.10
   3   0  -6    0.30    1.00
   2   0  -6 1799.32   60.29
  -2   0   6 1890.61   60.29
  -2   0   6 1796.22   60.79
  -1   0   6   40.40    3.10
   1   0  -6   46.80    3.20
  -1   0   6   36.20    3.10
   0   0   6   42.20    3.30
   0   0  -6   38.10    3.40
   0   0   6   37.70    2.90
   0   0   6   37.40    3.80
   1   0   6  486.65   17.60
   1   0   6  520.95   18.30
  -1   0  -6  488.05   17.90
   1   0   6  454.85   16.70
  -2   0  -6  482.95   17.90
   2   0   6  471.45   18.10
   2   0   6  456.75   17.20
   3   0   6  121.59    6.80
   3   0   6  138.99    6.80
   3   0   6  128.09    9.00
  -3   0  -6  120.09    8.90
   4   0   6   24.40    3.10
   4   0   6   29.60    4.20
  -5   0  -6   91.19    9.50
   5   0   6  111.39    6.70
   5   0   6  115.69    7.20
   6   0   6   18.30    3.10
   6   0   6   20.40    4.30
  -6   0  -6   17.60    5.00
  -7   0  -6  294.17   14.40
  -7   0  -6  316.97   18.20
   7   0   6  299.87   13.00
   8   0   6   92.09    9.00
  -8   0  -6  102.59   11.00
  -8   0  -6   86.29    7.90
  -8   0  -6  103.89   10.80
   8   0   6   99.89    6.50
   9   0   6    3.30    2.50
  -9   0  -6    1.20    3.30
  -9   0  -6    0.60    4.10
  -9   0  -6   -7.30    5.50
  10   0   6    3.20    2.40
 -10   0  -6    1.10    3.30
 -13  -1   6   11.40    3.30
 -13  -1   6    9.30    3.10
 -13  -1   6    8.20    3.10
 -13  -1   6    7.70    3.40
 -13   1   6    7.50    3.10
 -13   1   6   12.70    3.10
 -12  -1   6    4.60    3.90
 -12  -1   6    9.30    3.90
 -12  -1   6    7.40    3.60
 -12  -1   6    4.00    3.30
 -12  -1   6    9.30    4.30
 -12   1   6    7.10    3.60
 -12   1   6   13.20    4.30
 -12   1   6   10.60    4.00
 -12   1   6   10.30    4.30
 -11  -1   6   95.79    9.50
 -11  -1   6   89.09   10.10
 -11  -1   6   91.89    9.10
 -11  -1   6   95.99    8.70
 -11  -1   6  104.39    9.00
 -11   1   6  103.69    9.10
 -11   1   6  100.89   10.50
 -11   1   6   97.49    8.80
 -11   1   6   97.89    9.00
 -10  -1   6   15.90    4.90
 -10  -1   6   10.20    6.00
 -10  -1   6   10.40    5.40
 -10  -1   6   21.60    6.40
 -10  -1   6   16.10    6.00
 -10  -1   6   12.00    4.60
 -10   1   6   13.60    4.70
 -10   1   6   15.20    5.10
 -10   1   6   19.70    5.90
 -10   1   6   -2.30    6.40
 -10   1   6   19.90    5.10
  -9  -1   6  118.79   12.00
  -9  -1   6  128.69   11.50
  -9  -1   6  113.09   12.30
  -9  -1   6  118.89   11.40
  -9  -1   6  127.59   11.40
   9  -1  -6  124.69    5.70
  -9  -1   6  114.99   11.10
  -9  -1   6  143.99   12.50
  -9   1   6  134.59   10.60
  -9   1   6  141.09   12.60
  -9   1   6  112.89   11.00
  -9   1   6  130.99   11.20
  -9   1   6  130.99   11.90
  -8  -1   6    7.70    5.90
   8  -1  -6    5.80    2.00
  -8  -1   6   15.70    7.60
  -8  -1   6    4.30    6.00
  -8  -1   6   -6.40    6.30
  -8  -1   6   -4.50    5.10
  -8  -1   6   -0.60    5.90
  -8  -1   6    3.50    4.40
  -8   1   6    3.50    6.70
  -8   1   6    8.90    6.20
  -8   1   6    6.10    4.30
  -8   1   6   12.50    6.60
  -8   1   6    6.60    4.40
   7  -1  -6  196.48    7.80
  -7  -1   6  177.38   10.40
   7   1  -6  198.48    7.50
  -7   1   6  182.68   10.30
  -6  -1   6   92.39    6.60
   6  -1  -6   85.79    4.50
   6   1  -6   84.49    4.20
  -6   1   6   83.79    6.30
  -5  -1   6   67.79    5.40
   5  -1  -6   66.69    3.80
  -5   1   6   64.09    5.10
  -5   1   6   61.49    2.80
   5   1  -6   61.49    3.60
  -4  -1   6   19.90    3.10
   4  -1  -6   14.50    2.20
  -4   1   6   11.80    2.60
  -4   1   6   15.80    1.80
   4   1  -6   20.60    2.30
   3  -1  -6  353.76   12.80
  -3  -1   6  347.67   13.70
  -3   1   6  338.87   13.50
   3   1  -6  333.87   12.70
  -2  -1   6 2134.19   69.89
   2  -1  -6 2101.29   69.89
  -2  -1   6 2134.19   70.49
   2   1  -6 2166.48   69.89
  -2   1   6 2059.69   70.19
   1  -1  -6  853.51   29.40
  -1  -1   6  879.71   29.50
  -1  -1   6  889.21   29.70
  -1   1   6  797.42   29.00
   1   1  -6  852.01   29.50
  -1   1   6  861.21   29.40
   0  -1   6  312.47   11.90
   0  -1   6  312.27   12.30
   0  -1  -6  321.07   12.10
   0  -1   6  282.97   12.10
   0   1   6  308.47   11.70
   0   1   6  314.67   11.90
   0   1  -6  323.57   12.30
  -1  -1  -6   85.39    5.30
   1  -1   6   82.99    5.10
   1  -1   6   78.59    5.30
   1   1   6   72.19    4.10
  -1   1  -6   77.09    5.20
   1   1   6   81.49    4.90
   1   1   6   82.89    5.50
   2  -1   6  307.17   13.20
  -2  -1  -6  313.37   13.00
   2  -1   6  310.27   12.40
   2   1   6  301.47   12.10
   2   1   6  311.47   13.20
  -2   1  -6  316.87   13.10
   3  -1   6   27.90    4.10
   3  -1   6   25.30    6.10
   3  -1   6   31.40    4.60
  -3   1  -6   31.50    5.40
   3   1   6   37.20    5.90
   3   1   6   36.20    4.00
   3   1   6   34.30    4.30
   4  -1   6   53.29    5.10
   4  -1   6   46.80    4.80
   4   1   6   43.10    4.70
   4   1   6   43.50    4.80
   5  -1   6   97.59    6.30
  -5  -1  -6  100.19    8.50
   5  -1   6   81.69    6.70
   5   1   6   96.29    6.80
  -5   1  -6   98.59    9.40
   5   1   6   97.59    6.30
  -6  -1  -6  218.18   15.00
  -6  -1  -6  254.47   12.60
   6  -1   6  259.97   12.30
  -6  -1  -6  216.08   16.60
   6  -1   6  242.98   11.10
   6   1   6  252.47   11.10
  -6   1  -6  265.47   13.50
   6   1   6  241.78   12.00
  -7  -1  -6  120.29   12.60
   7  -1   6  125.99    7.80
  -7  -1  -6  128.59   11.00
  -7  -1  -6  125.69    9.20
   7  -1   6  127.49    9.60
  -7  -1  -6  126.89   13.20
   7   1   6  134.29    7.60
  -7   1  -6  129.29   13.20
   7   1   6  121.09    9.40
  -7   1  -6  145.79   10.00
  -8  -1  -6  149.39   11.10
  -8  -1  -6  173.48   13.20
   8  -1   6  160.78    8.60
  -8  -1  -6  161.88    9.40
   8   1   6  171.58    8.70
  -8   1  -6  159.88   10.00
  -8   1  -6  120.69   13.30
  -8   1  -6  175.48   12.80
  -9  -1  -6  141.19   11.00
  -9  -1  -6  138.39    8.10
  -9  -1  -6  140.29   10.10
   9  -1   6  151.18    7.80
   9   1   6  146.19    7.60
  -9   1  -6  143.99    8.60
  -9   1  -6  144.59   11.00
 -10  -1  -6   52.39    7.60
  10  -1   6   44.90    4.70
 -10  -1  -6   55.59    6.90
  10   1   6   56.39    4.50
 -10   1  -6   46.30    6.70
 -12  -2   6   30.30    4.10
 -12  -2   6   21.70    4.50
 -12  -2   6   26.60    4.60
 -12  -2   6   17.60    3.50
 -12  -2   6   27.50    3.80
 -12   2   6   22.50    3.90
 -12   2   6   22.70    3.90
 -12   2   6   22.80    4.40
 -11  -2   6   78.39    7.50
 -11  -2   6   78.29    7.70
 -11  -2   6   72.09    7.40
 -11  -2   6   67.99    9.50
 -11  -2   6   68.49    9.10
 -11   2   6   70.69    7.50
 -11   2   6   76.09    9.10
 -11   2   6   77.29    7.50
 -10  -2   6   21.90    4.80
 -10  -2   6   22.00    4.90
 -10  -2   6   24.60    4.70
 -10  -2   6   27.00    6.30
 -10  -2   6   24.70    6.50
 -10   2   6   28.90    5.10
 -10   2   6   29.30    5.50
 -10   2   6   30.50    6.20
 -10   2   6   15.40    5.00
  -9  -2   6  180.18   12.00
  -9  -2   6  170.08   14.10
   9  -2  -6  162.18    8.40
  -9  -2   6  163.18   14.70
  -9  -2   6  178.18   12.20
  -9  -2   6  179.88   11.70
  -9  -2   6  190.28   13.90
  -9   2   6  152.78   13.20
  -9   2   6  172.48   12.60
  -9   2   6  179.18   11.90
  -9   2   6  182.28   17.30
  -9   2   6  186.08   11.40
  -8  -2   6  260.67   17.60
  -8  -2   6  267.27   14.70
  -8  -2   6  275.47   15.10
   8  -2  -6  273.17   11.40
  -8  -2   6  263.77   16.40
  -8  -2   6  267.77   15.70
  -8   2   6  283.97   14.60
   8   2  -6  269.67   10.50
  -8   2   6  262.37   14.80
  -8   2   6  265.37   14.20
  -8   2   6  271.47   16.70
  -8   2   6  252.97   16.00
   7  -2  -6  185.78    8.40
  -7  -2   6  162.78   13.50
  -7  -2   6  171.98   17.90
  -7  -2   6  173.28   13.10
  -7  -2   6  191.98   13.30
  -7   2   6  157.08   11.50
   7   2  -6  181.88    8.00
  -7   2   6  168.98   12.80
  -7   2   6  180.38   14.40
  -7   2   6  180.78   10.60
  -6  -2   6   11.10    3.60
   6  -2  -6   10.70    4.30
   6  -2  -6    8.60    2.10
   6   2  -6   13.90    2.40
  -6   2   6   17.10    4.00
  -6   2   6   13.70    1.90
  -5  -2   6    6.40    2.80
   5  -2  -6    4.60    1.80
   5   2  -6    5.60    1.90
  -5   2   6    3.60    2.50
  -4  -2   6  148.19    8.20
   4  -2  -6  144.09    7.00
  -4   2   6  149.39    7.90
   4   2  -6  145.49    6.90
   3  -2  -6  156.28    7.10
  -3  -2   6  148.99    8.00
  -3   2   6  149.29    7.80
   3   2  -6  144.09    7.00
   2  -2  -6  364.26   13.70
  -2   2   6  343.37   14.00
   2   2  -6  346.67   13.70
   1  -2  -6  390.66   14.90
  -1   2   6  392.26   15.00
   1   2  -6  378.76   15.00
   0  -2  -6   29.60    3.90
   0  -2   6   34.70    4.60
   0   2   6   29.40    3.50
   0   2  -6   32.30    4.10
   0   2   6   21.50    3.10
  -1  -2  -6  195.08    9.30
   1  -2   6  175.18    9.50
   1   2   6  187.88    8.40
  -1   2  -6  199.18    9.50
   1   2   6  194.98    8.70
   2  -2   6   86.59    6.70
  -2  -2  -6   95.19    7.50
   2  -2   6   94.59    7.00
   2   2   6   74.09    5.20
   2   2   6   90.99    5.80
   2   2   6   87.09    5.70
  -2   2  -6   74.29    7.30
   3  -2   6  155.98    8.40
   3  -2   6  159.08    9.10
   3   2   6  161.78    8.30
   3   2   6  164.78    7.90
   4  -2   6   80.69    6.40
   4  -2   6   92.29    7.50
   4   2   6   84.19    5.80
   4   2   6   92.99    6.50
  -4   2  -6   79.89    8.90
  -5  -2  -6    6.60    6.30
   5  -2   6   21.20    3.70
   5  -2   6   16.80    4.50
  -5   2  -6   17.70    5.40
   5   2   6   17.20    2.90
   5   2   6    9.20    3.10
   6  -2   6   13.00    4.50
  -6  -2  -6    2.40    3.40
  -6  -2  -6    9.70    5.40
   6  -2   6    8.00    3.10
   6   2   6    7.60    3.50
   6   2   6    7.50    2.60
  -6   2  -6    6.10    4.80
  -6   2  -6    9.00    6.80
  -7  -2  -6   92.09    7.60
   7  -2   6   83.99   10.40
  -7  -2  -6   98.29   12.50
   7  -2   6   93.09    6.70
  -7  -2  -6   83.59    9.70
   7   2   6   74.89    8.90
  -7   2  -6   94.39    8.70
  -7   2  -6   96.69   11.50
   7   2   6   90.89    6.40
   8  -2   6  144.59    8.00
  -8  -2  -6  135.59    8.40
  -8  -2  -6  142.69   12.20
  -8  -2  -6  130.89    9.70
  -8   2  -6  149.59   11.80
   8   2   6  134.69    7.60
  -8   2  -6  128.39    9.10
  -9  -2  -6    1.10    3.00
   9  -2   6    9.70    2.70
  -9  -2  -6   13.50    4.70
  -9  -2  -6    5.40    3.80
  -9   2  -6    3.90    3.40
  -9   2  -6   12.80    4.70
   9   2   6    9.00    2.50
  10  -2   6    7.30    2.70
 -10  -2  -6    6.60    3.70
 -10  -2  -6   12.10    3.40
  10   2   6    4.30    2.20
 -10   2  -6    7.70    3.50
 -12  -3   6    5.80    2.50
 -12  -3   6    2.80    2.70
 -12  -3   6    4.20    2.50
 -12   3   6    1.20    2.50
 -11  -3   6   48.30    5.80
  11  -3  -6   41.40    6.30
 -11  -3   6   44.90    5.60
 -11  -3   6   41.60    5.70
 -11   3   6   38.80    5.60
 -11   3   6   41.30    5.60
 -11   3   6   41.60    6.30
 -10  -3   6   43.50    7.00
  10  -3  -6   54.59    6.20
 -10  -3   6   43.60    7.10
 -10  -3   6   49.70    6.60
 -10   3   6   34.70    5.60
 -10   3   6   45.70    7.20
 -10   3   6   40.80    6.50
  -9  -3   6   16.30    3.70
  -9  -3   6   24.30    5.70
   9  -3  -6   23.90    3.90
  -9  -3   6   23.30    4.80
   9  -3  -6   19.80    4.30
  -9   3   6   24.50    6.10
  -9   3   6   18.10    4.50
  -9   3   6   16.40    5.10
   9   3  -6   16.10    4.70
   8  -3  -6   29.80    4.30
  -8  -3   6   27.30    4.90
  -8  -3   6   46.40    8.50
  -8  -3   6   31.20    5.50
  -8  -3   6   21.70    4.50
   8   3  -6   42.30    5.30
  -8   3   6   33.30    5.20
   8   3  -6   27.90    5.20
  -8   3   6   47.40    9.20
  -8   3   6   44.70    6.60
  -8   3   6   31.90    6.50
   7  -3  -6   34.60    4.40
  -7  -3   6   46.20    7.30
  -7  -3   6   37.90    6.30
   7  -3  -6   41.90    5.40
  -7  -3   6   59.49    9.90
  -7  -3   6   41.00    8.00
  -7   3   6   50.29    6.90
  -7   3   6   31.40    6.80
  -7   3   6   50.49    8.40
   7   3  -6   44.40    5.20
   7   3  -6   37.90    5.20
  -7   3   6   27.00    7.00
  -7   3   6   42.60    5.40
  -6  -3   6   81.99   10.50
  -6  -3   6   77.09   12.00
  -6  -3   6   86.49   10.60
  -6  -3   6   74.79   11.70
   6  -3  -6   64.89    6.50
   6  -3  -6   83.99    6.20
  -6   3   6   81.29    8.40
  -6   3   6   84.79   10.80
   6   3  -6   98.99    6.20
  -6   3   6   76.19    9.90
   6   3  -6   65.29    7.80
  -6   3   6   89.19    9.60
  -6   3   6   82.09    7.90
  -5  -3   6    2.00    6.50
   5  -3  -6   -1.10    2.90
   5  -3  -6    2.70    2.40
  -5  -3   6    1.20    7.20
   5   3  -6    1.90    2.20
  -5   3   6    3.60    7.80
   5   3  -6    0.40    3.70
  -5   3   6    1.60    3.20
   4  -3  -6   53.69    5.50
   4  -3  -6   54.09    5.00
  -4   3   6   52.09    5.60
   4   3  -6   46.50    4.80
   4   3  -6   49.70    6.50
   3  -3  -6    7.80    2.70
   3  -3  -6    7.80    2.50
   3   3  -6   10.70    2.80
   3   3  -6   15.90    3.50
  -3   3   6   15.70    3.60
   2  -3  -6   12.90    2.80
   2  -3  -6   13.90    3.10
   2   3  -6   19.00    3.30
   2   3  -6   21.10    3.60
  -2   3   6   15.50    3.60
   1  -3  -6   76.79    6.30
   1  -3  -6   80.89    6.10
   1   3  -6   72.99    6.30
   1   3  -6   75.99    6.40
  -1   3   6   75.89    6.10
   0  -3  -6  178.18    8.90
   0  -3  -6  175.28    9.40
   0   3  -6  180.58    9.80
   0   3  -6  167.58    9.20
   0   3   6  164.98    9.00
  -1  -3  -6  427.16   17.20
  -1  -3  -6  394.96   16.10
   1   3   6  388.16   15.70
   1   3   6  412.36   16.40
  -1   3  -6  389.46   16.40
   1   3   6  421.56   16.50
  -1   3  -6  422.36   17.50
   2   3   6  138.29    7.60
  -2   3  -6  126.89   10.50
   2   3   6  144.19    8.50
   2   3   6  116.59    8.50
  -2   3  -6  154.78    9.40
   3  -3   6  161.18   22.90
   3  -3   6  142.79   11.40
   3  -3   6  166.28    9.20
   3   3   6  176.38    8.50
   3   3   6  160.88    9.60
  -3   3  -6  155.98   13.00
   4  -3   6  179.18   17.50
   4  -3   6  190.28   12.90
   4  -3   6  199.48   10.20
   4   3   6  200.68   10.80
  -4   3  -6  187.38   13.20
   4   3   6  191.08    9.40
   5  -3   6  124.89    8.00
  -5  -3  -6  145.99   16.50
   5  -3   6  108.29   11.70
   5   3   6  111.39    7.10
  -5   3  -6  109.29   10.50
  -5   3  -6   93.09   14.90
   5   3   6  106.09    8.60
  -6  -3  -6   28.20    5.60
  -6  -3  -6   40.60    8.60
   6  -3   6   34.10    4.50
   6  -3   6   32.30    7.80
   6   3   6   34.90    4.80
  -6   3  -6   28.10    5.80
  -6   3  -6   25.20    7.20
   6   3   6   21.40    5.30
  -7  -3  -6   83.39    8.60
  -7  -3  -6   78.59   12.80
   7  -3   6   98.19    6.90
  -7  -3  -6   89.29    7.00
  -7   3  -6   79.19   11.60
  -7   3  -6   94.09    8.80
   7   3   6   88.69    6.30
  -8  -3  -6   19.40    6.50
  -8  -3  -6   21.90    4.20
  -8  -3  -6   30.80    4.90
   8  -3   6   22.80    3.50
  -8   3  -6   26.00    4.30
   8   3   6   22.70    3.20
  -8   3  -6   21.80    5.80
  -9  -3  -6    5.50    5.70
  -9  -3  -6    2.00    3.20
  -9   3  -6    5.40    2.80
   9   3   6    3.10    2.20
  -9   3  -6    5.30    4.80
 -11  -4   6    4.70    2.60
  11  -4  -6    3.60    2.70
 -11  -4   6    6.40    2.50
 -11  -4   6    2.70    2.40
 -11   4   6    3.50    2.50
 -10  -4   6   31.70    5.20
 -10  -4   6   25.10    3.70
  10  -4  -6   30.70    3.70
 -10   4   6   18.00    3.30
  10   4  -6   27.40    4.20
   9  -4  -6  135.79    7.80
  -9  -4   6  120.29    8.50
  -9  -4   6  128.29    9.30
  -9  -4   6  125.29    8.60
  -9   4   6  107.09    8.40
   9   4  -6  120.19    7.90
  -8  -4   6    5.30    4.10
  -8  -4   6    2.80    2.90
   8  -4  -6    8.30    3.20
  -8  -4   6   11.90    4.70
  -8   4   6    1.10    3.80
   8   4  -6    6.40    3.50
   7  -4  -6    3.00    3.00
  -7  -4   6    4.00    4.40
   7  -4  -6    0.30    4.00
  -7  -4   6    2.40    4.30
  -7  -4   6    8.10    3.80
   7   4  -6    4.30    3.40
  -7   4   6    3.60    3.80
   7   4  -6    1.60    3.80
  -7   4   6    3.90    4.10
   6  -4  -6   24.80    4.70
  -6  -4   6   10.80    4.90
  -6  -4   6    9.30    5.10
  -6  -4   6   20.20    5.40
   6  -4  -6   17.90    3.70
  -6  -4   6    7.90    4.10
   6   4  -6   18.80    4.00
   6   4  -6   16.10    4.20
  -6   4   6   26.90    4.50
  -6   4   6    8.90    5.20
  -6   4   6   21.70    5.10
   5  -4  -6   82.99    7.70
  -5  -4   6   91.69   11.20
  -5  -4   6  103.09   10.90
  -5  -4   6   98.59   10.80
  -5  -4   6  101.59    8.40
   5  -4  -6  105.29    7.10
   5   4  -6   96.69    7.90
  -5   4   6   91.99    8.60
  -5   4   6  104.49    9.90
  -5   4   6  107.79    9.90
   5   4  -6  107.89    7.80
  -4  -4   6    0.50    6.30
   4  -4  -6    7.60    3.70
   4  -4  -6   10.80    3.10
  -4  -4   6    3.40    4.40
   4   4  -6    6.90    3.40
  -4   4   6    3.10    4.80
   4   4  -6    9.80    3.20
  -4   4   6    7.00    5.30
  -4   4   6    4.90    4.30
   3  -4  -6   65.99    7.10
   3  -4  -6   65.19    6.10
  -3  -4   6   75.49    8.00
  -3   4   6   52.99    7.60
   3   4  -6   56.29    6.90
   3   4  -6   62.39    6.40
  -3   4   6   63.59    7.80
  -3   4   6   70.79    8.40
   2  -4  -6   33.50    4.30
   2  -4  -6   34.90    5.30
  -2  -4   6   31.80    5.40
  -2   4   6   28.70    5.30
  -2   4   6   31.20    5.60
   2   4  -6   22.50    3.90
   2   4  -6   20.00    4.50
   1  -4  -6   13.90    4.80
   1  -4  -6   16.50    3.60
   1   4  -6   19.30    4.00
  -1   4   6   19.70    5.60
  -1   4   6   21.10    4.60
   1   4  -6   28.70    5.30
   0  -4   6   76.99   10.30
   0  -4  -6   87.99    7.30
   0  -4  -6   76.79    9.70
   0   4  -6   92.39    7.20
   0   4   6   80.29    9.70
   0   4  -6   88.29    9.30
   0   4   6   83.09    8.40
  -1  -4  -6   35.90    5.50
   1  -4   6   44.70    7.00
  -1   4  -6   30.20    4.80
   1   4   6   29.70    4.80
  -1   4  -6   31.20    9.00
  -1   4  -6   30.60    7.30
   1   4   6   31.10    5.60
   1   4   6   29.50    6.30
   2  -4   6  176.28   13.70
   2   4   6  209.28   10.20
  -2   4  -6  201.18   12.60
  -2   4  -6  206.38   15.70
   2   4   6  216.68   14.20
   3  -4   6  308.87   18.10
   3  -4   6  328.17   14.60
  -3   4  -6  317.07   18.30
   3   4   6  300.67   17.50
   3   4   6  334.87   13.60
   3   4   6  337.57   16.50
   4  -4   6   49.80    8.40
   4  -4   6   37.50    4.80
  -4   4  -6   25.00    6.40
   4   4   6   27.80    6.90
   4   4   6   36.40    5.30
   5  -4   6   14.90    4.00
   5  -4   6    3.10    7.90
   5   4   6    6.10    6.40
  -5   4  -6    9.10    4.80
   5   4   6   16.80    3.10
   6  -4   6  110.39    7.90
  -6  -4  -6  116.59    9.20
   6   4   6  108.29    6.80
  -6   4  -6  110.99    9.10
   7  -4   6   79.39    6.70
  -7  -4  -6   86.99    7.20
  -7  -4  -6   72.39    5.80
  -7   4  -6   76.49    7.00
   7   4   6   78.69    5.80
  -8  -4  -6   58.09    5.70
  -8  -4  -6   56.39    4.70
   8  -4   6   58.99    5.90
   8   4   6   54.69    4.70
  -8   4  -6   61.89    5.50
 -10  -5   6    2.90    2.40
  10  -5  -6    1.20    2.40
 -10  -5   6    1.10    2.00
 -10  -5   6    6.40    2.50
 -10   5   6    1.40    2.20
  -9  -5   6   19.80    3.30
  -9  -5   6   27.90    4.60
   9  -5  -6   24.80    3.30
  -9  -5   6   29.00    4.00
  -9   5   6   30.90    4.70
   9   5  -6   22.30    3.20
  -8  -5   6    4.40    3.10
   8  -5  -6    4.70    2.60
  -8  -5   6    5.70    2.70
  -8  -5   6    3.10    3.60
  -8   5   6    4.80    3.00
   8   5  -6    4.40    2.70
  -7  -5   6   16.90    3.90
  -7  -5   6   23.80    4.80
   7  -5  -6   21.00    3.50
  -7  -5   6   19.30    4.00
   7   5  -6   29.10    3.90
  -7   5   6   29.40    4.80
  -7   5   6   25.00    3.60
   6  -5  -6   19.20    3.50
  -6  -5   6   22.20    4.90
  -6  -5   6   20.10    5.50
  -6  -5   6   15.90    4.40
  -6   5   6   20.60    4.50
  -6   5   6   20.10    3.80
   6   5  -6   17.40    3.80
  -5  -5   6   38.30    5.50
   5  -5  -6   56.99    5.70
  -5  -5   6   36.10    5.40
  -5  -5   6   41.80    7.20
   5  -5  -6   60.29    7.70
  -5  -5   6   46.70    6.10
  -5   5   6   49.80    6.50
   5   5  -6   48.20    6.80
  -5   5   6   49.30    8.20
   5   5  -6   56.29    6.00
  -4  -5   6  158.88   14.60
  -4  -5   6  207.48   13.30
   4  -5  -6  188.88   10.00
  -4  -5   6  189.08   10.60
   4   5  -6  185.38   10.20
  -4   5   6  215.68   11.20
   4   5  -6  191.68   12.40
  -4   5   6  175.28   12.40
   3  -5  -6   54.89    7.90
  -3  -5   6   35.20    5.10
   3  -5  -6   53.09    6.10
   3   5  -6   40.30    6.50
   3   5  -6   47.90    5.70
  -3   5   6   54.99    7.50
  -3   5   6   27.10    6.30
   2  -5  -6   16.80    7.50
   2  -5  -6   20.20    3.90
  -2  -5   6   22.30    4.80
   2   5  -6   23.10    3.90
   2   5  -6   13.70    6.20
  -2   5   6   12.40    6.50
  -2   5   6   22.10    5.10
  -1  -5   6   86.89    8.70
   1  -5  -6   91.99    7.90
  -1   5   6   97.09    9.40
   1   5  -6   84.39   11.80
  -1   5   6  101.59   12.00
   1   5  -6   93.79    7.50
   0  -5   6  158.18   10.90
   0   5   6  156.28   11.20
   0   5  -6  141.19   16.00
   0   5  -6  153.18    9.70
   0   5  -6  112.39   15.30
   0   5   6  167.18   19.70
   1  -5   6   72.59    9.40
  -1   5  -6   91.39    9.30
  -1   5  -6   67.09    9.30
   1   5   6   74.49    9.70
   2  -5   6  115.49   10.60
  -2   5  -6  103.49   12.50
   2   5   6   96.29   10.50
   3  -5   6    6.80    5.30
   3   5   6    8.80    4.00
  -3   5  -6    2.20    5.30
   3   5   6    8.70    6.00
   4  -5   6   -0.80    5.40
   4   5   6    3.10    3.40
  -4   5  -6    1.60    4.80
   4   5   6   -3.30    7.10
   5  -5   6   23.90    6.90
   5   5   6   13.60    3.50
  -5   5  -6   16.10    4.30
  -6  -5  -6   18.90    3.70
   6   5   6   27.90    3.60
  -6   5  -6   25.30    4.00
  -7  -5  -6    8.80    2.90
  -7  -5  -6   10.50    2.30
  -7   5  -6    9.20    3.80
   7   5   6   13.60    3.00
  -7   5  -6    9.00    2.70
  -8  -6   6    9.30    2.40
   8  -6  -6    9.10    2.70
  -8  -6   6    8.00    2.50
   8   6  -6   12.00    2.40
  -8   6   6   11.80    2.60
  -7  -6   6   42.10    5.00
  -7  -6   6   37.00    5.10
   7  -6  -6   43.90    4.60
  -7   6   6   41.10    5.00
   7   6  -6   39.30    4.60
   6  -6  -6   18.10    3.20
  -6  -6   6   19.40    3.70
  -6  -6   6   13.50    3.60
   6   6  -6   15.00    3.00
  -6   6   6   17.50    3.60
  -6   6   6   19.50    3.00
  -5  -6   6   26.30    4.40
  -5  -6   6   27.80    4.50
   5  -6  -6   31.30    3.80
   5   6  -6   29.60    3.70
  -5   6   6   16.50    4.30
  -5   6   6   25.00    3.50
  -4  -6   6   97.89    8.00
  -4  -6   6  103.69    6.80
   4  -6  -6   97.09    7.10
  -4  -6   6  106.99    8.90
  -4   6   6  103.19    9.30
  -4   6   6  110.79    7.40
   4   6  -6  103.99    7.20
   3  -6  -6   15.60    4.10
  -3  -6   6   24.40    3.90
  -3  -6   6   25.50    5.30
  -3   6   6   26.30    4.20
   3   6  -6   21.30    3.80
  -2  -6   6   95.99    7.50
   2   6  -6  102.69    7.60
  -2   6   6   97.69    7.90
  -1  -6   6  138.39    9.10
  -1   6   6  143.99    9.60
   1   6  -6  140.89    9.10
   0  -6   6   58.59    7.20
   0   6   6   65.69    7.50
   0   6  -6   91.49   13.20
   1  -6   6   69.09    7.80
  -1   6  -6   73.89   10.40
   1   6   6   90.89    8.60
   2  -6   6   12.00    4.20
   2   6   6   12.10    4.70
  -2   6  -6   10.20    5.00
   3  -6   6   -5.80    4.00
  -3   6  -6   -0.70    4.10
   3   6   6    4.70    5.50
   4  -6   6   -0.10    3.90
  -4   6  -6    6.40    3.50
  -5  -6  -6   13.80    3.10
  -5   6  -6   14.60    3.20
  -4  -7   6    9.10    2.80
  -4  -7   6    9.60    2.80
  -4   7   6   13.00    2.30
  -3  -7   6   50.09    4.00
  -3  -7   6   48.70    5.30
  -3  -7   6   46.00    5.00
  -3   7   6   42.50    4.50
  -2  -7   6   21.80    2.80
  -2  -7   6   15.70    3.00
  -2  -7   6   19.10    3.70
  -2   7   6   18.40    3.10
  -1  -7   6   -0.60    3.10
  -1  -7   6   -0.10    2.20
  -1   7   6   -0.10    2.60
   0  -7   6    5.60    2.40
   0  -7   6    7.60    3.30
   0   7  -6    8.60    5.90
   0   7   6    8.50    2.90
   1  -7   6    1.00    3.20
   1  -7   6   -2.20    2.40
   1   7   6   -1.60    2.90
  -1   7  -6    3.80    4.40
   2  -7   6    3.20    2.70
   2   7   6    2.00    3.90
 -13   0   7    2.10    3.30
 -13   0   7    1.50    2.80
 -12   0   7    5.30    4.00
 -12   0   7    2.00    4.90
 -12   0   7   -2.40    3.90
 -12   0   7    0.60    4.30
 -12   0   7    3.40    3.40
 -11   0   7   -0.90    4.60
 -11   0   7    2.30    4.20
 -11   0   7   -2.30    4.70
 -11   0   7   -0.10    5.60
 -11   0   7   -1.80    4.20
 -11   0   7    1.30    4.30
 -10   0   7   37.00    6.20
 -10   0   7   51.59    7.60
 -10   0   7   53.89    7.90
 -10   0   7   44.90    6.90
 -10   0   7   29.00    6.30
 -10   0   7   51.79    6.70
  -9   0   7   33.10    7.00
  -9   0   7   41.90    7.50
  -9   0   7   53.49    7.80
  -9   0   7   36.00    5.70
  -9   0   7   41.10    7.40
  -9   0   7   50.79    7.40
  -9   0   7   49.40    7.60
  -8   0   7    4.70    4.30
  -8   0   7    1.00    4.50
  -8   0   7    4.40    6.00
  -8   0   7   -2.60    6.40
  -8   0   7    2.70    8.20
   7   0  -7  296.27   11.00
  -7   0   7  282.07   15.40
  -7   0   7  315.47   18.20
  -7   0   7  304.37   14.30
  -6   0   7  430.86   17.90
   6   0  -7  439.66   15.50
  -5   0   7  213.88   10.30
   5   0  -7  212.68    8.50
  -4   0   7    3.70    1.30
   4   0  -7   -0.60    1.30
  -4   0   7   -0.80    1.80
  -3   0   7  677.23   24.20
  -3   0   7  656.63   23.10
   3   0  -7  672.93   23.40
  -2   0   7  333.47   12.80
   2   0  -7  343.67   12.90
  -2   0   7  334.87   13.20
  -1   0   7   28.40    3.20
  -1   0   7   29.60    3.20
   1   0  -7   25.60    3.20
   0   0  -7   -1.10    1.70
   0   0   7    1.80    2.20
   0   0   7    0.80    1.80
   1   0   7  811.62   28.70
   1   0   7  744.83   27.60
  -1   0  -7  847.12   29.20
   1   0   7  880.31   29.40
  -2   0  -7  124.39    8.20
   2   0   7  127.69    7.20
   2   0   7  131.99    8.40
   3   0   7  108.69    6.80
   3   0   7  105.79    7.00
   3   0   7   96.89    9.70
   4   0   7   42.80    5.20
  -4   0  -7   50.49    7.60
   4   0   7   40.50    5.90
   5   0   7   16.20    3.20
   5   0   7   15.90    4.10
  -5   0  -7   16.00    5.00
  -6   0  -7   43.50    5.80
   6   0   7   50.79    5.40
   7   0   7   54.99    8.60
  -7   0  -7   65.29    7.30
   7   0   7   46.30    5.30
  -7   0  -7   64.59   10.30
  -8   0  -7  162.58    9.70
   8   0   7  160.38    8.50
  -8   0  -7  164.68   12.20
   9   0   7    3.00    2.40
  -9   0  -7    5.60    3.10
  -9   0  -7   -1.20    3.70
  10   0   7    7.10    2.60
 -10   0  -7    9.10    3.20
 -13  -1   7   49.40    7.00
 -13  -1   7   45.30    6.70
 -13   1   7   68.59    5.80
 -13   1   7   56.89    5.40
 -12  -1   7   13.30    4.00
 -12  -1   7   10.70    4.70
 -12  -1   7    4.00    3.90
 -12  -1   7   10.20    3.60
 -12  -1   7    9.50    3.80
 -12   1   7   14.00    3.90
 -12   1   7   12.90    3.70
 -12   1   7   15.00    4.10
 -12   1   7    3.50    4.20
 -11  -1   7    5.40    4.30
 -11  -1   7    6.90    5.10
 -11  -1   7    7.00    4.00
 -11  -1   7   13.80    4.90
 -11  -1   7   14.40    5.40
 -11  -1   7   12.00    4.90
 -11   1   7    4.30    4.40
 -11   1   7   13.20    4.40
 -11   1   7    0.20    4.60
 -11   1   7   13.60    4.50
 -10  -1   7   19.50    5.30
 -10  -1   7   14.50    5.50
 -10  -1   7   13.50    4.70
 -10  -1   7   19.00    6.60
 -10  -1   7    8.50    5.10
 -10  -1   7   14.30    5.80
 -10   1   7   11.40    5.90
 -10   1   7   15.80    4.70
 -10   1   7   20.20    5.50
 -10   1   7   13.40    6.00
  -9  -1   7   25.70    8.00
  -9  -1   7   18.10    5.40
  -9  -1   7   20.80    5.70
  -9  -1   7   23.10    5.80
  -9  -1   7   16.60    6.60
  -9  -1   7   40.90    7.70
  -9  -1   7   26.90    6.10
   9  -1  -7   26.00    3.90
  -9   1   7   19.20    6.80
  -9   1   7   25.80    6.20
  -9   1   7   19.30    6.90
  -9   1   7   26.40    5.30
  -9   1   7   35.20    7.30
  -8  -1   7    3.60    6.90
  -8  -1   7    0.30    6.70
  -8  -1   7    4.10    4.50
  -8  -1   7   -2.30    5.50
  -8  -1   7   -6.30    4.70
  -8  -1   7    2.40    5.60
   8  -1  -7    0.60    2.00
  -8   1   7    1.60    4.20
  -8   1   7    0.40    4.40
  -8   1   7   -3.60    6.60
  -8   1   7    0.10    6.00
   8   1  -7    2.40    2.00
  -7  -1   7   56.69    9.20
  -7  -1   7   65.29    7.20
  -7  -1   7   68.39    8.40
   7  -1  -7   59.09    4.20
  -7   1   7   68.29    8.60
  -7   1   7   60.89    6.90
  -7   1   7   93.99   12.10
   7   1  -7   60.59    4.10
   6  -1  -7  191.78    8.10
  -6  -1   7  197.68   10.50
  -6   1   7  185.08   10.00
   6   1  -7  181.58    7.80
   5  -1  -7  339.37   12.70
  -5  -1   7  328.27   14.40
  -5   1   7  332.57   14.20
  -5   1   7  330.87   11.70
   5   1  -7  336.17   12.70
  -4  -1   7  230.08   10.80
   4  -1  -7  238.68    9.50
   4   1  -7  226.88    9.40
  -4   1   7  226.38   10.50
  -4   1   7  232.18    9.00
  -3  -1   7  186.68    9.00
   3  -1  -7  188.08    8.10
  -3   1   7  183.58    8.70
   3   1  -7  178.28    8.00
  -3   1   7  181.88    7.70
  -2  -1   7   69.99    5.00
  -2  -1   7   73.99    4.50
   2  -1  -7   77.19    4.60
  -2   1   7   67.09    4.80
   2   1  -7   77.19    4.70
  -2   1   7   75.39    4.40
  -1  -1   7   61.29    4.40
  -1  -1   7   67.59    4.70
   1  -1  -7   64.29    4.50
  -1   1   7   64.29    4.40
   1   1  -7   59.79    4.60
  -1   1   7   59.69    4.40
   0  -1   7  299.77   12.40
   0  -1  -7  298.27   12.30
   0   1   7  276.07   12.20
   0   1  -7  313.07   12.40
   0   1   7  292.47   11.60
   0   1   7  309.17   12.30
   1  -1   7   92.89    6.60
   1  -1   7   98.99    6.70
  -1  -1  -7   98.49    6.50
   1   1   7   92.29    6.20
   1   1   7   87.39    5.10
   1   1   7   90.89    6.10
  -1   1  -7  101.59    7.10
  -1   1  -7   92.79    6.50
   2  -1   7   80.29    7.20
   2  -1   7   65.69    6.40
  -2  -1  -7   69.89    7.20
   2  -1   7   67.29    6.10
   2   1   7   69.09    5.80
  -2   1  -7   73.29    6.90
   2   1   7   71.69    7.20
   2   1   7   70.79    6.00
  -2   1  -7   69.99    7.10
   3  -1   7  207.98    9.60
   3  -1   7  192.98   10.00
   3   1   7  152.98   12.20
   3   1   7  204.78    9.90
   3   1   7  202.38    9.20
   4  -1   7   21.00    4.20
  -4  -1  -7   15.80    4.70
   4  -1   7   15.80    3.40
   4   1   7   13.50    3.60
   4   1   7   15.80    2.90
  -4   1  -7   19.50    5.90
   5  -1   7    9.70    3.20
   5  -1   7    7.90    4.20
  -5  -1  -7    5.10    4.20
  -5   1  -7    6.30    4.70
   5   1   7    9.00    2.80
   5   1   7    4.10    3.50
   6  -1   7   26.40    5.70
  -6  -1  -7   30.60    7.40
  -6  -1  -7   19.40    4.30
   6  -1   7   21.90    3.70
   6   1   7   25.70    5.30
  -6   1  -7   26.40    5.10
   6   1   7   21.90    3.30
   7  -1   7  271.57   12.10
  -7  -1  -7  257.57   15.00
  -7  -1  -7  288.77   13.40
   7  -1   7  289.97   15.80
  -7  -1  -7  269.07   16.50
  -7   1  -7  269.57   13.70
   7   1   7  249.68   14.90
   7   1   7  284.87   12.10
  -7   1  -7  288.27   16.90
   8  -1   7   17.10    3.20
  -8  -1  -7   17.80    5.10
  -8  -1  -7   11.50    6.20
  -8  -1  -7   17.40    3.60
  -8   1  -7   10.20    3.70
  -8   1  -7   10.40    4.90
   8   1   7   17.80    3.20
  -9  -1  -7   11.70    4.00
  -9  -1  -7   18.50    3.30
   9  -1   7   17.00    3.10
  -9   1  -7   16.50    4.70
   9   1   7   15.50    2.80
  -9   1  -7   19.00    3.50
  10  -1   7   43.70    4.50
 -10  -1  -7   46.90    5.70
 -10   1  -7   37.30    5.80
  10   1   7   43.80    4.40
 -12  -2   7   36.50    5.10
 -12  -2   7   37.00    5.20
 -12  -2   7   28.00    4.00
 -12   2   7   36.20    5.40
 -12   2   7   42.20    5.70
 -12   2   7   37.50    5.90
 -11  -2   7  123.29    8.70
 -11  -2   7  135.79    9.00
 -11  -2   7  107.99    9.60
 -11  -2   7  125.79    9.10
 -11   2   7  134.39   10.00
 -11   2   7  125.59    9.10
 -11   2   7  127.09    8.50
 -10  -2   7    1.00    5.30
 -10  -2   7    8.30    4.30
 -10  -2   7    0.30    5.40
 -10  -2   7    4.50    3.60
 -10  -2   7    4.90    3.70
 -10   2   7    2.80    4.50
 -10   2   7    1.80    4.50
 -10   2   7    5.80    3.70
  -9  -2   7   -2.90    4.90
  -9  -2   7    4.30    5.50
  -9  -2   7    4.50    4.40
   9  -2  -7    4.70    3.10
  -9  -2   7   -1.90    4.00
   9  -2  -7    4.10    6.70
  -9  -2   7    7.50    6.10
  -9   2   7   -2.90    4.70
  -9   2   7    1.10    5.40
  -9   2   7    4.00    4.20
  -8  -2   7   47.30    8.10
  -8  -2   7   46.60    7.40
  -8  -2   7   40.90    6.60
   8  -2  -7   30.50    5.00
  -8  -2   7   37.70    5.90
  -8  -2   7   38.10    6.70
   8  -2  -7   41.20    4.80
  -8   2   7   46.30    7.90
  -8   2   7   25.00    5.80
  -8   2   7   48.60    7.70
   8   2  -7   38.80    4.50
  -8   2   7   48.20    7.30
  -7  -2   7   88.09   12.60
  -7  -2   7   83.19   10.70
   7  -2  -7   88.59    5.90
  -7  -2   7   88.79   10.30
  -7  -2   7  100.49   11.20
  -7  -2   7   76.19    9.80
  -7   2   7   84.69   11.60
  -7   2   7   78.29    8.50
  -7   2   7   95.29    8.50
  -7   2   7   83.09    9.20
   7   2  -7   80.59    5.70
   6  -2  -7   10.70    2.60
  -6  -2   7    8.20    3.80
  -6  -2   7    6.80    5.30
  -6  -2   7    3.80    5.80
   6  -2  -7    1.50    3.70
   6   2  -7    7.00    2.30
  -6   2   7    6.40    4.70
  -6   2   7   13.20    8.10
  -6   2   7    8.20    1.40
  -6   2   7    0.60    3.50
   5  -2  -7  204.88    9.40
  -5  -2   7  217.98   11.30
   5  -2  -7  188.88   10.20
   5   2  -7  229.38    9.60
  -5   2   7  223.98   11.00
  -4  -2   7   52.69    5.70
   4  -2  -7   60.99    5.90
   4  -2  -7   54.09    4.50
   4   2  -7   53.59    4.40
   4   2  -7   48.40    7.00
  -4   2   7   61.69    5.60
   3  -2  -7   37.20    4.00
   3  -2  -7   34.80    4.10
   3   2  -7   28.20    4.10
  -3   2   7   38.90    4.50
   3   2  -7   37.90    3.90
   2  -2  -7  126.09    6.80
   2  -2  -7  115.99    7.30
   2   2  -7  133.59    7.00
  -2   2   7  120.39    7.00
   2   2  -7  118.99    7.70
   1  -2  -7  409.76   16.00
   1  -2  -7  420.26   16.30
  -1   2   7  420.36   16.30
   1   2  -7  414.56   16.50
   1   2  -7  417.66   16.40
   0  -2  -7   18.50    3.30
   0  -2  -7   27.70    3.60
   0   2   7   26.70    4.10
   0   2  -7   21.00    3.80
   0   2  -7   33.90    4.80
  -1  -2  -7   41.30    6.10
  -1  -2  -7   47.20    5.70
  -1   2  -7   32.60    4.30
  -1   2  -7   43.30    6.20
   1   2   7   42.10    4.80
   1   2   7   37.70    5.50
   2  -2   7  260.97   13.30
   2  -2   7  249.88   11.90
  -2  -2  -7  265.77   12.60
  -2   2  -7  265.47   12.40
   2   2   7  278.47   11.50
   2   2   7  269.77   13.10
  -2   2  -7  249.28   13.60
   2   2   7  272.87   12.00
   3  -2   7  198.38   11.70
   3  -2   7  203.08   10.10
   3   2   7  200.98   10.40
   3   2   7  209.68    9.70
   4  -2   7  219.28   10.70
   4  -2   7  206.28   12.40
   4  -2   7  174.38   17.10
  -4   2  -7  227.68   14.10
   4   2   7  232.88   11.60
   4   2   7  232.68   10.30
  -5  -2  -7   83.39   10.70
  -5  -2  -7   82.19    8.10
   5  -2   7   75.89    6.70
   5  -2   7   70.99    9.60
  -5   2  -7   62.59    9.30
   5   2   7   76.79    6.00
  -6  -2  -7  167.28   12.30
   6  -2   7  164.68   13.50
   6  -2   7  181.58    9.50
  -6  -2  -7  189.08   10.70
   6   2   7  191.28    9.20
   6   2   7  187.78   12.10
  -6   2  -7  166.18   14.50
  -6   2  -7  184.88   11.90
  -7  -2  -7   51.79    7.40
  -7  -2  -7   65.79    8.80
   7  -2   7   61.79    6.00
  -7  -2  -7   53.89    6.40
   7   2   7   58.49    5.40
  -7   2  -7   62.29    9.80
  -7   2  -7   49.60    7.20
   8  -2   7    1.30    2.70
  -8  -2  -7    7.40    4.90
  -8  -2  -7    0.80    4.40
  -8  -2  -7    4.10    2.90
  -8   2  -7   -2.80    3.30
   8   2   7    4.10    2.40
  -8   2  -7   -0.80    4.40
   9  -2   7   18.30    3.20
  -9  -2  -7   19.40    4.50
  -9  -2  -7   12.80    4.50
  -9  -2  -7   13.10    2.80
  -9   2  -7   15.80    3.20
   9   2   7   14.10    2.70
  -9   2  -7    8.70    4.10
 -12  -3   7   14.00    3.00
 -12  -3   7   14.80    3.20
 -12  -3   7   12.80    2.40
 -12   3   7   10.70    2.80
  11  -3  -7    1.20    3.40
 -11  -3   7    5.10    3.00
 -11  -3   7    3.70    3.30
 -11  -3   7    3.20    2.60
 -11   3   7    4.80    2.90
 -10  -3   7    8.90    3.90
 -10  -3   7   16.80    3.80
 -10  -3   7    8.30    3.60
  10  -3  -7    8.40    3.70
 -10   3   7    6.00    4.50
 -10   3   7    9.00    3.30
  -9  -3   7   22.20    4.80
  -9  -3   7   25.70    4.20
   9  -3  -7   42.60    6.40
  -9  -3   7   21.40    4.70
  -9   3   7   22.80    4.10
  -9   3   7   42.50    6.20
  -9   3   7   26.40    5.70
   8  -3  -7  228.58   11.60
  -8  -3   7  254.27   13.90
   8  -3  -7  225.08   11.30
  -8  -3   7  233.68   16.10
  -8  -3   7  237.38   13.60
  -8  -3   7  251.87   14.10
  -8   3   7  227.28   15.00
   8   3  -7  238.48   11.10
  -8   3   7  232.48   14.20
  -8   3   7  239.48   13.30
  -7  -3   7  251.97   15.60
   7  -3  -7  265.17   12.20
  -7  -3   7  264.27   14.70
   7  -3  -7  268.37   12.20
  -7  -3   7  263.77   16.50
  -7  -3   7  269.87   15.30
   7   3  -7  256.17   12.00
  -7   3   7  266.97   14.40
   7   3  -7  244.78   12.60
  -7   3   7  262.57   15.10
  -7   3   7  253.97   16.10
   6  -3  -7  145.49    8.40
  -6  -3   7  140.89   12.90
  -6  -3   7  135.09   13.80
  -6  -3   7  136.99   11.90
   6  -3  -7  144.09    8.60
  -6  -3   7  146.79   12.10
  -6   3   7  154.58    9.40
   6   3  -7  132.49    9.30
  -6   3   7  138.69   11.20
  -6   3   7  142.79   10.40
   6   3  -7  157.48    8.50
  -5  -3   7  188.38   11.70
   5  -3  -7  192.28   10.00
  -5  -3   7  206.28   14.40
   5  -3  -7  217.38   10.20
  -5  -3   7  211.88   14.60
  -5  -3   7  210.98   13.90
  -5   3   7  203.18   11.10
   5   3  -7  218.68   10.20
   5   3  -7  173.38   10.40
  -5   3   7  214.78   11.60
  -5   3   7  185.58   12.70
   4  -3  -7   41.50    5.20
   4  -3  -7   35.70    4.90
  -4  -3   7   32.70    9.10
  -4  -3   7   29.10    7.00
  -4   3   7   34.60    5.90
  -4   3   7   23.20    5.10
   4   3  -7   40.30    5.90
   4   3  -7   33.20    4.30
   3  -3  -7   40.50    5.40
   3  -3  -7   48.80    5.40
  -3   3   7   48.80    6.00
   3   3  -7   49.40    6.00
   3   3  -7   45.80    5.50
   2  -3  -7   78.59    6.30
   2  -3  -7   69.49    6.20
   2   3  -7   69.19    6.30
  -2   3   7   72.89    6.50
   2   3  -7   77.29    6.70
   1  -3  -7   75.69    6.70
   1  -3  -7   74.19    6.30
  -1   3   7   80.99    6.80
   1   3  -7   84.59    7.20
   1   3  -7   72.29    6.60
   0  -3  -7   13.30    4.20
   0  -3  -7    8.60    3.40
   0   3  -7   10.60    3.40
   0   3   7    9.50    3.50
   0   3  -7    3.20    4.00
   1  -3   7  122.39   11.80
  -1  -3  -7  112.39   10.30
  -1  -3  -7  118.69    8.20
  -1   3  -7  132.79    8.50
   1   3   7  107.59    8.70
  -1   3  -7  114.59   10.10
   1   3   7  128.69    8.80
   2  -3   7  451.85   21.40
  -2   3  -7  418.86   17.90
  -2   3  -7  448.66   21.60
   2   3   7  431.76   17.00
   2   3   7  444.26   20.40
   3  -3   7  256.97   17.60
   3   3   7  318.57   13.10
  -3   3  -7  318.77   17.00
   3   3   7  309.57   17.70
   3   3   7  309.67   14.60
   4  -3   7  435.66   22.20
   4  -3   7  446.06   18.10
   4   3   7  452.55   17.50
  -4   3  -7  480.55   21.10
   4   3   7  430.16   19.30
   5  -3   7  147.09    8.80
   5  -3   7  112.69   16.00
  -5  -3  -7  127.19   10.80
  -5   3  -7  127.49   14.30
   5   3   7  130.19    7.80
  -5   3  -7  128.99   11.00
   5   3   7  135.09   11.20
  -6  -3  -7   78.09    6.80
   6  -3   7   66.99    6.90
  -6  -3  -7   66.69    8.40
  -6  -3  -7   69.59    9.00
  -6   3  -7   76.89    8.80
   6   3   7   69.29    5.70
  -6   3  -7   62.99    8.00
  -7  -3  -7   -0.30    2.70
  -7  -3  -7    7.50    4.40
   7  -3   7    3.50    3.20
  -7  -3  -7    3.60    6.20
   7   3   7    2.00    2.60
  -7   3  -7    3.10    3.70
  -7   3  -7    3.10    5.80
  -8  -3  -7   21.10    6.10
  -8  -3  -7   24.90    4.30
  -8  -3  -7   33.90    4.60
  -8   3  -7   29.80    6.00
   8   3   7   30.20    4.40
  -8   3  -7   23.20    3.90
  -9  -3  -7    4.10    3.40
   9   3   7    9.10    2.50
  -9   3  -7    4.60    2.50
 -11  -4   7   21.20    2.90
 -11  -4   7   27.70    4.10
  11  -4  -7   33.10    4.60
 -11   4   7   28.70    4.20
 -10  -4   7   68.19    6.20
  10  -4  -7   63.79    5.40
 -10  -4   7   60.89    6.30
 -10  -4   7   66.49    6.10
 -10   4   7   72.99    6.20
  10   4  -7   70.99    6.50
   9  -4  -7    6.00    2.80
  -9  -4   7    7.40    3.80
  -9  -4   7   11.40    3.80
  -9  -4   7    4.20    2.60
  -9   4   7    5.80    3.00
   9   4  -7    7.70    3.40
  -8  -4   7    1.80    3.90
  -8  -4   7   11.60    3.90
   8  -4  -7    9.50    3.30
  -8  -4   7   10.80    4.20
   8   4  -7   11.90    3.50
  -8   4   7    0.50    3.60
   7  -4  -7  189.78    9.50
  -7  -4   7  176.88   11.80
   7  -4  -7  143.59   10.50
  -7  -4   7  177.68   12.00
  -7  -4   7  170.28   11.30
   7   4  -7  176.68   10.00
  -7   4   7  174.78    9.10
   7   4  -7  185.28   10.80
  -7   4   7  185.88   11.60
  -6  -4   7   42.70    6.30
   6  -4  -7   59.09    5.70
   6  -4  -7   58.59    7.50
  -6  -4   7   62.99    9.00
  -6  -4   7   51.09    8.70
  -6   4   7   42.50    6.80
  -6   4   7   53.09    8.20
   6   4  -7   57.89    7.50
   6   4  -7   66.49    6.70
  -5  -4   7   98.29   11.70
   5  -4  -7  121.09    7.60
  -5  -4   7   99.09   11.10
  -5  -4   7  111.79    8.50
   5  -4  -7  115.09    8.80
  -5  -4   7  109.19   11.10
   5   4  -7  110.59    8.70
  -5   4   7  116.39    8.90
  -5   4   7  105.89   10.30
   5   4  -7  120.19    8.20
  -5   4   7  110.89   10.70
   4  -4  -7   18.10    3.70
   4  -4  -7   12.20    4.60
  -4  -4   7   20.20    4.70
  -4  -4   7   28.20    6.60
  -4   4   7   22.00    4.60
   4   4  -7   18.70    4.30
  -4   4   7    4.70    5.30
   4   4  -7   18.90    4.00
  -4   4   7   26.30    6.00
  -3  -4   7    7.00    7.20
  -3  -4   7    4.20    4.20
   3  -4  -7    0.50    4.20
   3  -4  -7    0.90    3.00
  -3   4   7   -0.40    4.10
  -3   4   7   -2.10    5.00
   3   4  -7   -4.40    2.90
  -3   4   7    2.70    6.30
   3   4  -7    2.00    4.10
   2  -4  -7   61.99    8.00
   2  -4  -7   53.99    6.00
   2   4  -7   59.39    6.50
   2   4  -7   53.39    7.90
  -2   4   7   57.29    6.60
  -2   4   7   54.19    8.40
  -1  -4   7   33.00    5.40
   1  -4  -7   21.80    5.20
   1  -4  -7   38.00    5.70
  -1   4   7   25.40    5.20
  -1   4   7   47.60    6.90
   1   4  -7   30.50    4.30
   1   4  -7   44.80    6.50
   0  -4  -7  171.38    9.80
   0  -4   7  173.18   11.80
   0   4   7  171.68   11.40
   0   4  -7  123.19   20.20
   0   4  -7  177.28    9.60
   0   4  -7  157.38   12.60
   0   4   7  142.99   11.40
   1  -4   7  252.27   14.20
  -1   4  -7  221.98   16.60
   1   4   7  224.78   13.40
   1   4   7  215.58   14.90
  -1   4  -7  229.68   18.60
  -1   4  -7  248.58   12.20
   2  -4   7  156.78   12.20
   2   4   7  165.78   12.00
  -2   4  -7  171.98   14.90
   2   4   7  126.09    9.60
   3  -4   7  270.17   15.70
  -3   4  -7  247.08   16.40
   3   4   7  275.37   12.20
   3   4   7  257.97   15.40
   4  -4   7   14.40    6.50
   4   4   7   21.70    7.30
  -4   4  -7   17.80    5.80
  -5  -4  -7   26.00    5.20
   5  -4   7   22.30    7.40
   5   4   7   28.40    3.90
  -5   4  -7   26.90    5.40
  -6  -4  -7   16.60    4.00
   6  -4   7   25.40    4.60
  -6  -4  -7   16.80    3.20
  -6   4  -7   21.80    4.50
   6   4   7   22.50    3.40
   7  -4   7   14.70    4.70
  -7  -4  -7   20.00    3.70
  -7  -4  -7   18.10    2.90
  -7   4  -7   14.70    3.40
   7   4   7   15.20    3.00
  -8  -4  -7   63.19    4.30
  -8  -4  -7   58.39    5.40
   8   4   7   58.59    5.30
  -8   4  -7   65.09    5.00
  -9  -5   7    6.10    2.70
  -9  -5   7    2.20    2.80
   9  -5  -7   -2.10    2.20
  -9  -5   7    2.80    2.30
  -9   5   7    1.70    2.60
   9   5  -7    8.30    2.60
  -8  -5   7    1.20    2.40
  -8  -5   7    2.40    3.20
  -8  -5   7    1.40    3.10
   8  -5  -7    1.20    2.40
   8   5  -7    1.70    2.60
  -8   5   7    3.90    3.00
  -7  -5   7   16.20    4.20
  -7  -5   7   15.90    3.40
  -7  -5   7   18.40    4.50
   7  -5  -7   24.70    3.50
   7   5  -7   26.70    3.70
  -7   5   7   30.50    4.50
  -7   5   7   26.00    3.30
  -6  -5   7  104.09    8.80
   6  -5  -7  100.79    7.10
  -6  -5   7  105.29    9.00
  -6  -5   7   96.19   10.00
  -6   5   7  114.69    9.00
   6   5  -7  107.29    7.40
  -6   5   7  105.39    7.00
  -5  -5   7   52.99    8.40
  -5  -5   7   73.09    9.90
  -5  -5   7   59.89    8.30
  -5  -5   7   61.79    6.00
   5  -5  -7   61.59    6.00
  -5   5   7   54.99    6.50
   5   5  -7   59.39    6.10
  -5   5   7   45.10    6.10
   4  -5  -7   61.69    6.20
  -4  -5   7   45.10    6.00
  -4  -5   7   75.29    9.30
  -4  -5   7   60.09    6.60
   4  -5  -7   43.20    7.70
  -4  -5   7   57.89    8.30
   4   5  -7   68.29    6.30
  -4   5   7   50.29    6.50
  -4   5   7   74.59    7.20
   4   5  -7   40.80    6.80
   3  -5  -7    4.00    3.20
  -3  -5   7    7.30    3.80
   3  -5  -7    5.50    7.20
   3   5  -7    8.00    3.20
   3   5  -7    0.00    5.70
  -3   5   7    8.40    3.90
  -2  -5   7   17.80    4.40
   2  -5  -7   10.80    3.70
   2  -5  -7   17.00    9.00
  -2   5   7   20.20    4.70
   2   5  -7    6.60    7.00
   2   5  -7   10.60    3.30
   1  -5  -7   36.00    4.90
  -1  -5   7   49.40    7.30
  -1   5   7   46.60    6.10
   1   5  -7   49.90    6.30
   1   5  -7   20.40    8.00
   0  -5   7  137.69   10.10
   0   5   7  141.09   10.20
   0   5  -7  131.89    9.30
   0   5  -7  111.69   15.70
   1  -5   7    8.50    4.40
   1   5   7   14.50    4.90
  -1   5  -7   -0.20    5.70
  -1   5  -7   12.60    7.10
   2  -5   7   35.90    5.60
  -2   5  -7   43.90    7.70
   2   5   7   56.59    6.80
   3  -5   7   22.80    5.30
   3   5   7   25.50    6.00
  -3   5  -7   39.70    6.70
   4  -5   7    3.10    4.90
  -4   5  -7    9.50    4.70
   4   5   7    1.80    6.70
   5  -5   7  134.89   10.80
  -5  -5  -7  124.59    8.30
  -5   5  -7  140.89    9.20
  -6  -5  -7   17.10    3.30
  -6  -5  -7   13.60    2.50
  -6   5  -7   15.40    3.30
   7  -6  -7   33.00    4.20
  -7  -6   7   26.50    3.60
  -7  -6   7   28.60    4.40
   7   6  -7   29.20    4.20
  -7   6   7   21.00    3.30
  -6  -6   7   47.00    5.90
   6  -6  -7   58.09    5.10
  -6  -6   7   61.99    5.80
  -6   6   7   50.59    5.80
   6   6  -7   62.49    5.20
  -6   6   7   57.39    4.60
   5  -6  -7    7.60    2.90
  -5  -6   7    9.40    3.40
  -5  -6   7    7.50    3.40
  -5   6   7    7.50    2.70
   5   6  -7    4.00    2.70
  -5   6   7    7.70    4.30
  -4  -6   7   27.00    3.40
   4  -6  -7   21.00    3.70
  -4  -6   7   23.10    4.30
  -4  -6   7   16.30    3.80
   4   6  -7   25.60    3.60
  -4   6   7   20.00    3.30
  -3  -6   7   11.00    4.00
  -3  -6   7   15.50    3.50
  -3  -6   7   14.60    4.20
   3  -6  -7   14.60    4.00
  -3   6   7   16.40    3.40
   3   6  -7   16.70    3.40
  -2  -6   7   71.99    6.50
   2   6  -7   82.09    6.90
  -2   6   7   75.29    6.40
  -1  -6   7   86.99    7.00
   1   6  -7   71.39    7.60
  -1   6   7   69.59    7.00
   0  -6   7    4.30    3.20
   0   6   7    0.20    3.30
   0   6  -7    1.60    7.50
   1  -6   7   -0.20    3.40
  -1   6  -7    7.50    5.40
   1   6   7    7.70    3.70
   2  -6   7   11.90    3.70
   2   6   7    8.20    4.20
  -2   6  -7    9.40    4.90
   3  -6   7    4.40    3.60
  -3   6  -7   10.00    4.10
   3   6   7    9.40    4.60
   4  -6   7   23.90    4.20
  -4  -6  -7   32.50    4.50
  -4   6  -7   39.50    5.40
  -2  -7   7    7.30    3.60
  -2  -7   7    6.00    2.70
  -2  -7   7    2.10    2.00
  -2   7   7    3.90    2.10
  -1  -7   7    2.70    6.40
  -1  -7   7    3.40    2.00
  -1  -7   7    0.40    2.60
  -1   7   7    2.70    2.30
   0  -7   7   -1.00    2.10
 -12   0   8   63.59    7.30
 -12   0   8   83.89    7.60
 -12   0   8   74.49    7.80
 -11   0   8  103.69    9.20
 -11   0   8   77.99    8.50
 -11   0   8   81.99    9.40
 -10   0   8    6.00    5.80
 -10   0   8   21.70    5.40
 -10   0   8    9.20    6.30
 -10   0   8   20.40    5.00
  -9   0   8   12.90    5.80
  -9   0   8   25.10    6.50
  -9   0   8   12.10    7.60
  -9   0   8   15.60    5.00
  -8   0   8  175.28   12.30
  -8   0   8  183.78   14.10
  -8   0   8  188.78   12.20
  -8   0   8  159.58   13.80
   8   0  -8  177.88    7.70
  -7   0   8    8.00    4.60
   7   0  -8    2.80    2.10
  -7   0   8   -0.70    4.10
  -7   0   8   10.20    6.30
   6   0  -8    5.70    2.00
  -6   0   8    6.40    6.10
  -6   0   8   10.90    3.60
  -5   0   8  209.48   10.60
   5   0  -8  201.08    8.80
  -4   0   8  721.53   24.80
  -4   0   8  715.03   26.70
   4   0  -8  722.03   25.40
  -3   0   8  112.29    7.00
  -3   0   8  121.79    6.00
   3   0  -8  123.29    6.40
   2   0  -8   32.20    3.70
  -2   0   8   27.30    4.10
   2   0  -8   34.70    5.20
  -2   0   8   30.90    3.40
  -1   0   8   17.60    3.00
  -1   0   8   18.10    3.20
   1   0  -8   18.40    3.50
   0   0  -8    1.10    3.00
   0   0  -8    0.30    2.50
   0   0   8    4.20    2.60
   0   0   8    5.20    2.80
   1   0   8  542.25   20.40
  -1   0  -8  509.35   20.40
  -1   0  -8  507.55   19.70
  -2   0  -8    3.80    4.00
  -2   0  -8    1.70    4.70
   2   0   8    7.10    5.20
   2   0   8    7.50    3.70
   3   0   8   10.30    3.30
  -3   0  -8   18.10    5.80
   3   0   8    7.60    8.40
  -4   0  -8   -1.00    4.70
   4   0   8    6.40    3.00
   4   0   8    2.90    7.90
   5   0   8    6.00    2.90
  -5   0  -8    4.30    4.70
   6   0   8   49.80    5.60
  -6   0  -8   48.60    7.70
   6   0   8   49.99    7.70
  -7   0  -8   11.90    3.90
  -7   0  -8   13.80    5.40
   8   0   8   44.50    5.20
  -8   0  -8   50.89    7.70
  -8   0  -8   51.99    5.90
  -9   0  -8    7.70    3.30
  -9   0  -8   13.10    2.80
   9   0   8   13.60    3.10
 -12  -1   8   20.50    4.30
 -12  -1   8   21.00    4.20
 -12  -1   8   35.40    6.20
 -12  -1   8   18.90    5.20
 -12   1   8   23.60    3.70
 -12   1   8   23.90    4.60
 -12   1   8   30.50    4.70
 -11  -1   8   11.60    4.40
 -11  -1   8    7.60    4.70
 -11  -1   8   12.00    4.50
 -11  -1   8    9.90    4.50
 -11  -1   8    1.70    4.90
 -11   1   8   13.30    3.90
 -11   1   8    8.30    3.70
 -11   1   8    6.10    4.60
 -10  -1   8   31.00    6.00
 -10  -1   8   25.30    5.30
 -10  -1   8   35.70    5.70
 -10  -1   8   40.70    6.10
 -10   1   8   40.70    6.20
 -10   1   8   24.20    4.60
 -10   1   8   31.10    6.10
  -9  -1   8   82.09   11.00
  -9  -1   8   91.19    9.90
  -9  -1   8   95.49   10.40
  -9  -1   8  116.49   11.30
  -9   1   8   98.19   10.80
  -9   1   8   94.79    9.20
  -9   1   8  104.09   11.00
  -8  -1   8    5.10    5.90
  -8  -1   8   15.70    5.20
   8  -1  -8    5.40    2.40
  -8  -1   8    2.00    5.70
  -8  -1   8   -8.70    6.00
  -8  -1   8    8.20    6.40
  -8   1   8    6.90    5.50
  -8   1   8   10.20    4.80
  -8   1   8    2.70    4.30
  -8   1   8    2.60    6.80
  -8   1   8    5.70    8.50
   8   1  -8    9.00    2.60
  -7  -1   8   90.09   10.20
  -7  -1   8   67.39    8.60
   7  -1  -8   76.19    5.10
  -7  -1   8   71.09    8.60
  -7  -1   8   76.89   10.70
  -7  -1   8   84.99    8.40
  -7   1   8   84.19   10.50
  -7   1   8   80.39    9.10
   7   1  -8   81.89    5.20
  -7   1   8   84.79    8.20
  -7   1   8   89.29   10.50
  -7   1   8   90.69   11.60
   6  -1  -8   20.10    4.90
   6  -1  -8   19.60    2.80
  -6  -1   8   16.00    5.50
  -6  -1   8   11.90    7.70
  -6  -1   8   25.10    6.60
  -6  -1   8   22.30    4.20
  -6   1   8    8.90    4.60
   6   1  -8   25.30    3.50
  -6   1   8   19.70    6.70
  -6   1   8   13.80    3.70
  -5  -1   8  104.19    7.60
   5  -1  -8   90.09    7.90
   5  -1  -8  111.39    6.00
   5   1  -8  120.29    6.20
  -5   1   8  110.29    5.00
  -5   1   8  112.49    7.70
   4  -1  -8  110.39    7.30
   4  -1  -8  110.29    6.00
  -4  -1   8  116.59    7.50
  -4   1   8  112.19    7.30
   4   1  -8  115.69    6.30
   4   1  -8   94.79    7.60
  -4   1   8  114.09    5.60
   3  -1  -8   21.30    2.90
  -3  -1   8   21.40    3.70
   3  -1  -8   27.00    3.60
  -3   1   8   24.60    3.80
   3   1  -8   19.50    3.60
   3   1  -8   25.60    3.60
  -3   1   8   24.40    3.10
   2  -1  -8  139.29    7.70
   2  -1  -8  130.09    7.10
  -2  -1   8  137.19    7.00
  -2  -1   8  123.59    7.60
  -2   1   8  138.89    7.40
   2   1  -8  139.69    7.40
   2   1  -8  141.79    7.80
  -2   1   8  134.09    6.80
  -1  -1   8  144.19    7.60
  -1  -1   8  139.29    7.70
   1  -1  -8  146.99    8.00
   1  -1  -8  150.08    7.80
  -1   1   8  132.59    7.30
   1   1  -8  145.79    8.10
  -1   1   8  149.09    7.50
   1   1  -8  138.89    7.70
   0  -1   8  126.79    7.50
   0  -1  -8  113.79    7.30
   0  -1  -8  119.89    7.50
   0   1  -8  115.49    7.30
   0   1  -8  129.49    7.70
   0   1   8  125.29    7.30
   0   1   8  112.49    6.60
   1  -1   8  492.55   19.40
  -1  -1  -8  472.95   19.10
  -1  -1  -8  476.35   18.20
  -1   1  -8  446.96   18.30
  -1   1  -8  453.05   19.00
   1   1   8  493.45   19.20
   2  -1   8   39.40    6.50
   2  -1   8   36.70    4.90
  -2  -1  -8   41.10    6.60
  -2  -1  -8   40.20    5.30
   2   1   8   33.90    5.10
   2   1   8   35.80    4.40
  -2   1  -8   32.70    4.80
   2   1   8   62.49    8.50
  -2   1  -8   40.80    6.00
   3  -1   8   16.80    3.90
  -3  -1  -8   27.30    5.90
   3  -1   8   15.10    9.00
   3  -1   8   14.20    8.10
   3  -1   8   27.70    5.60
   3   1   8   24.80    3.80
  -3   1  -8   15.80    5.80
   3   1   8   10.40    4.70
   4  -1   8   27.10    6.10
   4  -1   8   24.10    7.70
   4  -1   8   23.80    3.90
  -4  -1  -8   28.00    5.50
   4   1   8    5.40    8.10
   4   1   8   17.80    5.70
  -4   1  -8   18.60    5.60
   4   1   8   25.80    3.90
  -5  -1  -8   19.10    4.50
   5  -1   8    4.70    5.60
   5  -1   8    9.80    9.20
   5  -1   8   12.80    3.40
  -5   1  -8   14.80    5.00
   5   1   8   13.60    3.20
   5   1   8   11.10    5.70
  -6  -1  -8   65.59    7.90
   6  -1   8   69.49    6.10
   6  -1   8   49.40    8.40
   6   1   8   61.89    5.90
  -6   1  -8   63.29    7.90
   6   1   8   61.99    8.30
   7  -1   8   18.50    3.50
  -7  -1  -8   13.10    5.20
  -7  -1  -8   19.20    4.10
   7   1   8   22.50    3.40
  -7   1  -8    9.30    5.10
  -7   1  -8   21.30    4.20
  -8  -1  -8   58.69    5.80
  -8  -1  -8   57.69    8.20
   8  -1   8   63.89    5.80
   8   1   8   61.79    5.30
  -8   1  -8   56.89    6.10
  -8   1  -8   71.99    8.20
  -9  -1  -8    5.80    3.30
  -9  -1  -8    0.00    2.50
   9  -1   8    0.80    2.80
   9   1   8   -0.60    2.60
  -9   1  -8    2.30    3.20
  -9   1  -8    1.90    2.70
 -12  -2   8    4.30    2.80
 -12  -2   8    4.50    2.90
 -12   2   8   -2.20    2.70
 -11  -2   8   -2.20    4.40
 -11  -2   8    5.40    3.50
 -11  -2   8    2.90    5.50
 -11  -2   8    5.30    3.40
 -11   2   8    1.90    4.00
 -11   2   8    3.50    2.80
 -10  -2   8   42.60    7.50
 -10  -2   8   64.29    7.60
 -10  -2   8   54.19    6.60
 -10   2   8   44.70    6.90
 -10   2   8   53.29    8.30
 -10   2   8   55.49    8.60
   9  -2  -8   44.70    5.90
  -9  -2   8   56.69    8.40
  -9  -2   8   65.29    8.80
  -9  -2   8   62.09    9.60
   9  -2  -8   60.29    6.20
  -9  -2   8   58.99    7.80
  -9   2   8   66.19    8.00
  -9   2   8   64.49    9.50
  -9   2   8   66.19    9.80
  -8  -2   8  353.06   17.70
   8  -2  -8  320.47   14.60
  -8  -2   8  351.36   17.20
  -8  -2   8  335.37   18.50
   8  -2  -8  320.17   13.50
  -8  -2   8  346.17   17.40
  -8   2   8  353.46   16.80
  -8   2   8  316.97   17.60
  -8   2   8  324.67   17.80
   8   2  -8  308.47   13.10
  -8   2   8  338.87   17.20
   7  -2  -8  357.26   13.90
  -7  -2   8  346.07   17.90
  -7  -2   8  319.17   17.30
   7  -2  -8  313.27   14.50
  -7  -2   8  354.16   17.80
   7   2  -8  330.07   13.70
  -7   2   8  346.37   17.00
  -7   2   8  328.27   18.50
  -7   2   8  340.87   16.60
  -7   2   8  323.67   18.40
   6  -2  -8  249.48   12.30
  -6  -2   8  272.37   14.70
   6  -2  -8  297.27   12.20
  -6  -2   8  269.47   17.00
  -6  -2   8  272.57   15.70
  -6  -2   8  290.27   16.30
  -6   2   8  267.77   17.30
  -6   2   8  279.37   14.20
   6   2  -8  297.47   12.20
  -6   2   8  279.57   15.00
  -6   2   8  294.67   14.10
  -5  -2   8   50.09    7.10
   5  -2  -8   63.39    6.30
   5  -2  -8   61.49    5.20
  -5  -2   8   61.89   10.60
  -5  -2   8   69.29   10.50
   5   2  -8   65.49    7.60
   5   2  -8   76.39    5.50
  -5   2   8   61.69    6.90
  -5   2   8   68.69    4.30
  -5   2   8   56.59    7.00
   4  -2  -8  221.28   10.10
   4  -2  -8  216.88   10.50
  -4   2   8  232.18   11.50
   4   2  -8  236.58   10.40
   4   2  -8  190.48   10.70
   3  -2  -8    4.20    3.00
   3  -2  -8    3.40    2.30
  -3   2   8    0.10    3.00
   3   2  -8    6.30    3.30
   3   2  -8    6.90    2.60
   2  -2  -8   37.00    5.10
   2  -2  -8   40.00    4.60
   2   2  -8   36.50    5.60
  -2   2   8   42.10    5.20
   2   2  -8   32.70    4.70
   1  -2  -8  153.58    8.60
   1  -2  -8  154.68    8.30
   1   2  -8  159.78    8.80
   1   2  -8  158.68    8.60
  -1   2   8  147.19    8.50
   0  -2  -8   25.90    4.00
   0  -2  -8   23.00    4.40
   0   2  -8   24.20    4.30
   0   2   8   17.30    4.00
   0   2  -8   27.50    4.10
  -1  -2  -8  295.57   13.30
  -1  -2  -8  312.07   14.80
  -1   2  -8  307.97   15.00
  -1   2  -8  299.57   13.50
   1   2   8  319.67   14.60
  -2  -2  -8   73.29    9.10
   2  -2   8   79.29   11.30
   2   2   8   73.19    9.60
  -2   2  -8   86.49    8.10
   2   2   8   89.59   10.90
   2   2   8   76.09    7.30
  -2   2  -8   79.39    9.50
   3  -2   8   94.19   12.60
   3  -2   8  101.89    8.80
  -3   2  -8   92.69   11.60
   3   2   8  102.89    9.60
   3   2   8  109.19   12.20
   3   2   8  113.69    7.50
   4  -2   8   93.09   13.30
   4  -2   8  104.79    8.00
   4   2   8   80.29    9.60
   4   2   8  100.29   10.40
  -4   2  -8  103.79   10.60
   4   2   8  101.89    7.20
  -5  -2  -8  421.16   18.20
   5  -2   8  420.66   21.90
   5  -2   8  407.76   16.90
  -5   2  -8  401.46   19.20
   5   2   8  422.66   16.50
   6  -2   8   49.70    6.20
  -6  -2  -8   44.30    6.70
  -6  -2  -8   52.29    7.80
  -6  -2  -8   55.79    6.80
   6   2   8   45.50    5.60
  -6   2  -8   68.69   10.80
  -6   2  -8   65.29    8.20
  -7  -2  -8   18.90    3.90
   7  -2   8   20.40    3.90
  -7  -2  -8   23.40    5.60
  -7  -2  -8   20.10    5.90
  -7   2  -8   19.00    4.30
  -7   2  -8   18.90    5.20
   7   2   8   19.70    3.30
   8  -2   8   10.20    3.50
  -8  -2  -8   13.50    2.90
  -8  -2  -8   13.10    4.60
  -8   2  -8    6.90    3.30
  -8   2  -8    5.80    4.20
   8   2   8   13.00    2.80
  -9  -2  -8   26.50    4.10
   9   2   8   43.80    4.70
  -9   2  -8   34.70    4.10
  -9   2  -8   34.20    6.00
 -11  -3   8    2.70    2.70
 -11  -3   8    0.70    2.60
 -11  -3   8   -1.90    4.10
  11  -3  -8   -1.00    3.20
 -11   3   8    2.00    2.50
 -10  -3   8   13.20    3.80
 -10  -3   8   13.60    3.60
  10  -3  -8   15.00    3.40
 -10   3   8   14.60    3.70
  -9  -3   8  152.98    9.70
   9  -3  -8  157.78    8.70
  -9  -3   8  133.29   10.10
  -9   3   8  154.88   10.20
   9   3  -8  131.59   10.30
  -8  -3   8   73.19   11.10
  -8  -3   8   64.89    8.40
   8  -3  -8   72.59    6.60
   8  -3  -8   63.39    7.00
  -8  -3   8   77.69    8.60
   8   3  -8   75.59    8.20
  -8   3   8   74.79    8.30
   8   3  -8   67.39    7.30
  -7  -3   8   28.30    6.40
   7  -3  -8   25.70    3.90
  -7  -3   8   28.20    5.30
  -7  -3   8   20.30    6.50
   7  -3  -8   21.80    4.10
   7   3  -8   23.10    4.50
  -7   3   8   19.40    4.50
   7   3  -8   23.50    4.20
   6  -3  -8   62.89    6.10
  -6  -3   8   67.29    9.90
  -6  -3   8   66.79   10.20
   6  -3  -8   63.39    6.50
  -6  -3   8   55.59    7.70
  -6   3   8   68.29    8.80
   6   3  -8   61.69    6.50
  -6   3   8   62.49    8.90
  -6   3   8   58.09    7.20
   6   3  -8   57.49    7.40
  -6   3   8   65.39    4.50
   5  -3  -8   15.10    3.30
  -5  -3   8   16.30    6.10
  -5  -3   8   19.20    6.20
   5  -3  -8   16.00    3.70
  -5  -3   8   19.90    4.90
  -5  -3   8   14.40    6.10
  -5   3   8   17.70    5.40
  -5   3   8   19.30    4.40
   5   3  -8   18.80    3.70
  -5   3   8   11.20    4.60
   5   3  -8   16.60    4.00
  -4  -3   8   69.69    8.40
   4  -3  -8   73.79    6.30
   4  -3  -8   75.59    6.30
  -4  -3   8   48.10    7.10
   4   3  -8   72.19    6.70
   4   3  -8   58.29    6.70
  -4   3   8   74.79   10.30
  -4   3   8   56.09    7.30
  -4   3   8   81.69    8.10
  -3  -3   8  196.48   11.90
  -3  -3   8  202.98   14.70
   3  -3  -8  216.98   10.60
   3  -3  -8  233.28   11.10
  -3   3   8  202.18   12.00
  -3   3   8  209.38   11.70
   3   3  -8  221.98   10.90
   3   3  -8  223.18   11.40
   2  -3  -8   64.79    6.10
  -2  -3   8   54.99    8.70
   2  -3  -8   63.79    6.60
  -2  -3   8   59.19    6.70
  -2   3   8   55.79    8.20
   2   3  -8   62.89    7.10
   2   3  -8   66.89    6.30
  -2   3   8   54.69    7.00
   1  -3  -8   58.59    6.00
   1  -3  -8   50.29    7.00
  -1  -3   8   57.39    6.70
  -1   3   8   51.59    7.00
   1   3  -8   54.99    6.10
   1   3  -8   40.20    5.70
  -1   3   8   58.39    8.30
   0  -3  -8  156.68    8.90
   0  -3  -8  136.99   10.80
   0  -3   8  148.19   11.70
   0   3   8  157.68   10.40
   0   3  -8  148.19   11.10
   0   3   8  157.78   10.80
   0   3  -8  159.68    9.30
   1  -3   8  101.69   11.10
  -1  -3  -8   97.19    8.50
  -1   3  -8   77.89   10.50
   1   3   8  106.49   10.00
  -1   3  -8  115.09   11.50
  -1   3  -8   99.99    8.20
   2  -3   8  219.28   14.80
   2   3   8  233.28   11.50
  -2   3  -8  237.28   12.40
   2   3   8  217.28   14.10
  -2   3  -8  213.88   15.90
   3  -3   8  117.19   12.10
   3   3   8  126.69   12.10
  -3   3  -8  118.29   12.40
   3   3   8  121.19    8.20
   4  -3   8   37.80    7.20
  -4   3  -8   24.10    8.30
  -4   3  -8   44.40    6.80
   4   3   8   40.40    5.90
   4   3   8   26.00    7.40
  -5  -3  -8   37.20    7.90
   5  -3   8   45.30    8.00
  -5  -3  -8   44.70    6.20
  -5   3  -8   34.60    7.00
  -5   3  -8   62.49    8.80
   5   3   8   38.70    4.50
  -6  -3  -8   26.50    6.80
  -6  -3  -8   21.20    3.60
  -6   3  -8   27.50    4.80
  -6   3  -8   26.10    6.60
   7  -3   8   23.50    4.20
  -7  -3  -8   24.80    4.50
  -7  -3  -8   21.70    3.40
  -7  -3  -8   23.10    6.20
  -7   3  -8   22.60    6.00
  -7   3  -8   25.00    4.20
  -8  -3  -8   -2.80    7.20
  -8  -3  -8   -0.30    2.10
  -8  -3  -8    9.60    4.40
   8   3   8    1.20    2.90
  -8   3  -8    0.10    2.60
 -10  -4   8    3.80    2.60
  10  -4  -8    4.10    2.50
 -10  -4   8   -2.00    3.90
 -10  -4   8   -1.10    2.50
  10   4  -8    7.80    3.70
 -10   4   8    2.60    2.50
   9  -4  -8   25.30    3.30
  -9  -4   8   22.40    4.40
  -9  -4   8   29.10    4.20
  -9   4   8   19.70    3.80
   9   4  -8   20.80    3.70
   8  -4  -8   44.80    5.30
  -8  -4   8   45.40    6.40
  -8  -4   8   42.60    6.90
  -8   4   8   44.70    6.60
   8   4  -8   41.60    6.00
  -7  -4   8   95.89    9.00
   7  -4  -8  103.89    6.80
  -7  -4   8   91.89    9.00
   7   4  -8  102.29    7.80
  -7   4   8   98.39    8.70
  -6  -4   8   76.59    9.50
   6  -4  -8   75.29    6.60
  -6  -4   8   78.59    9.30
   6  -4  -8   85.89    8.70
  -6   4   8   85.79    8.90
   6   4  -8   77.59    7.20
   6   4  -8   88.29    8.80
  -6   4   8   79.79    6.90
  -5  -4   8    5.60    5.10
   5  -4  -8    3.90    4.40
  -5  -4   8    4.00    3.90
  -5  -4   8    5.60    5.40
   5  -4  -8    3.40    3.10
  -5   4   8    3.30    3.70
   5   4  -8    3.70    4.30
   5   4  -8   -1.80    3.20
  -5   4   8    5.30    4.50
  -4  -4   8   64.49   10.50
   4  -4  -8   74.59    8.10
   4  -4  -8   66.09    6.50
  -4  -4   8   72.79    7.70
   4   4  -8   78.79    8.60
   4   4  -8   75.59    7.10
  -4   4   8   77.49    7.60
  -4   4   8   83.09   10.10
  -3  -4   8   65.29    9.00
   3  -4  -8   73.49    8.60
   3  -4  -8   73.09    6.60
  -3  -4   8   77.89    7.90
  -3   4   8   67.69    9.90
   3   4  -8   66.29    8.70
   3   4  -8   82.79    7.20
  -3   4   8   73.29    7.90
   2  -4  -8   11.40    5.70
  -2  -4   8  -11.70    8.20
  -2  -4   8    5.50    4.10
   2  -4  -8   12.10    3.40
   2   4  -8    8.60    5.10
  -2   4   8   10.40    4.10
  -2   4   8    4.40    5.60
   2   4  -8   10.50    3.50
   1  -4  -8  120.79    7.90
   1  -4  -8  103.19   11.40
  -1  -4   8  118.99   10.10
  -1   4   8  100.49   11.10
   1   4  -8  120.69   11.60
   1   4  -8  125.79    8.40
  -1   4   8  112.09    9.50
   0  -4   8    9.00    4.40
   0  -4  -8   16.80    4.20
   0   4   8    2.80    8.70
   0   4   8    2.00    4.40
   0   4  -8   23.60    4.20
   0   4  -8   24.10   11.10
   0   4  -8   11.90    7.50
   1  -4   8  242.58   14.20
  -1   4  -8  223.88   18.20
  -1   4  -8  260.37   12.60
   1   4   8  231.28   13.60
   2  -4   8  140.29   11.40
   2   4   8  135.69   11.20
  -2   4  -8  126.09   14.10
   3  -4   8  189.48   12.40
   3   4   8  165.58   12.10
  -3   4  -8  164.08   13.40
   4  -4   8   31.10    6.60
  -4   4  -8   37.60    6.50
   4   4   8   31.80    6.80
  -5  -4  -8   12.90    4.40
   5  -4   8   19.10    6.30
  -5   4  -8   17.20    4.60
   5   4   8   23.20    4.20
   6  -4   8   18.30    7.40
  -6  -4  -8   20.30    4.20
  -6  -4  -8   17.30    3.00
  -6   4  -8   24.60    4.10
   6   4   8   15.30    3.80
  -7  -4  -8    6.70    3.40
  -7  -4  -8    8.40    2.40
  -7   4  -8   12.00    3.10
  -9  -5   8   58.19    5.20
  -9  -5   8   81.29    5.40
   9  -5  -8   78.59    5.20
   9   5  -8   67.59    5.20
  -9   5   8   80.09    5.60
  -8  -5   8   -2.40    2.40
   8  -5  -8   -0.90    2.30
  -8  -5   8    2.40    3.10
  -8  -5   8    1.60    3.90
   8   5  -8    2.40    2.40
  -8   5   8    3.20    2.80
   7  -5  -8   18.20    3.10
  -7  -5   8   24.70    4.60
  -7  -5   8   32.10    5.50
  -7   5   8   17.60    3.90
   7   5  -8   15.80    3.30
  -6  -5   8  118.79    8.80
  -6  -5   8  113.29    9.40
   6  -5  -8   97.79    6.80
  -6   5   8  102.89    6.70
  -6   5   8  112.39    8.50
   6   5  -8  109.09    7.20
  -5  -5   8   22.90    3.40
  -5  -5   8   14.80    4.00
   5  -5  -8   17.30    3.50
  -5  -5   8   26.00    5.80
  -5   5   8   12.70    4.60
   5   5  -8   23.20    3.90
  -5   5   8   16.30    3.50
   4  -5  -8   46.10    5.70
  -4  -5   8   52.39    6.00
  -4  -5   8   28.50    7.10
  -4  -5   8   49.80    8.40
   4   5  -8   54.19    5.80
  -4   5   8   48.10    6.20
   3  -5  -8    6.10    3.20
  -3  -5   8    3.90    5.70
  -3  -5   8    6.00    3.40
   3   5  -8    0.10    2.90
  -3   5   8   -1.60    3.10
  -2  -5   8   92.19    7.80
   2  -5  -8   89.69    7.10
   2   5  -8   92.79    7.20
  -2   5   8   91.89    8.10
  -1  -5   8   10.80    3.90
   1  -5  -8   15.80    4.60
   1   5  -8   19.30    3.90
  -1   5   8   18.20    4.20
   0  -5   8   27.90    4.90
   0   5   8   32.00    5.00
   0   5  -8   37.10    9.00
   0   5  -8   39.90    5.40
   1  -5   8    7.80    4.00
   1   5   8    9.50    4.10
  -1   5  -8    2.40    6.90
   2  -5   8   12.00    4.20
   2   5   8   20.00    4.60
  -2   5  -8   14.80    6.10
   3  -5   8   31.40    5.10
   3   5   8   28.40    5.40
  -3   5  -8   24.90    5.50
   4  -5   8   11.70    4.60
  -4  -5  -8   15.70    3.80
  -4   5  -8   20.60    4.60
   4   5   8    8.20    6.30
  -5  -5  -8    7.70    3.20
   5  -5   8    2.00    4.90
  -5  -5  -8    7.20    2.50
  -5   5  -8    5.70    3.40
  -6  -5  -8   17.40    3.20
   6  -6  -8   21.40    3.10
  -6  -6   8   25.50    4.40
  -6   6   8   14.20    4.30
   6   6  -8   22.40    3.20
  -6   6   8   22.10    2.50
   5  -6  -8   24.70    3.40
  -5  -6   8   30.10    5.00
  -5   6   8   25.60    3.80
   5   6  -8   30.30    4.50
  -4  -6   8   34.00    4.40
   4  -6  -8   28.80    3.90
  -4  -6   8   43.70    5.60
   4   6  -8   32.00    3.80
  -4   6   8   35.80    4.50
  -3  -6   8   55.79    6.80
   3  -6  -8   50.79    7.40
  -3  -6   8   52.49    5.20
   3   6  -8   60.59    5.80
  -3   6   8   59.09    5.30
  -2  -6   8   81.09    7.60
  -2  -6   8   75.69    6.00
  -2   6   8   68.29    5.90
   2   6  -8   62.19    6.60
  -1  -6   8   22.00    3.60
   1   6  -8   21.90    4.80
  -1   6   8   19.50    3.40
   0  -6   8   19.10    3.60
   0   6  -8   26.70    8.00
   0   6   8   13.10    3.50
   1  -6   8    4.70    3.10
   1   6   8    4.40    3.30
  -1   6  -8    4.50    5.30
   2  -6   8    8.60    3.10
  -2   6  -8    4.60    4.60
   3  -6   8    1.40    2.90
   3   6   8   -1.20    3.80
  -3   6  -8   -0.30    3.50
 -12   0   9   46.00    6.30
 -11   0   9    7.50    3.90
 -11   0   9   -5.00    4.90
 -11   0   9    5.10    3.70
 -10   0   9   17.40    5.50
 -10   0   9   17.60    5.10
 -10   0   9   12.90    4.40
  -9   0   9  138.19   12.30
  -9   0   9  141.29   10.50
  -9   0   9  131.09   11.60
  -8   0   9    1.40    5.50
   8   0  -9    2.70    2.80
  -8   0   9   -5.30    5.50
  -8   0   9   -1.70    6.20
  -8   0   9    3.40    4.00
  -7   0   9   40.70    6.30
  -7   0   9   56.89    8.30
  -7   0   9   34.50    6.00
  -7   0   9   44.00    7.70
   7   0  -9   39.30    4.60
   6   0  -9  201.08    9.10
  -6   0   9  184.48   11.70
  -6   0   9  186.78   12.50
  -6   0   9  197.88   14.30
   5   0  -9  665.33   26.40
  -5   0   9  747.83   29.60
  -5   0   9  773.82   28.50
   5   0  -9  777.72   26.60
  -5   0   9  735.83   30.70
  -4   0   9  358.16   13.10
  -4   0   9  343.07   15.00
   4   0  -9  299.57   13.90
   4   0  -9  351.86   13.90
  -3   0   9 1043.20   38.50
   3   0  -9 1115.89   38.00
  -3   0   9 1096.29   37.50
   3   0  -9 1088.19   37.70
   2   0  -9   51.89    5.60
   2   0  -9   42.00    4.70
  -2   0   9   48.90    4.70
  -2   0   9   47.00    5.70
   1   0  -9  741.13   26.80
  -1   0   9  721.43   27.00
  -1   0   9  752.92   27.20
   1   0  -9  740.13   27.30
   0   0  -9    7.10    3.50
   0   0  -9    3.10    3.30
   0   0   9    9.90    3.40
  -1   0  -9   81.89    8.60
  -1   0  -9   57.09    7.00
   1   0   9   64.79    7.60
  -2   0  -9  203.08   14.40
   2   0   9  198.68   13.00
  -2   0  -9  181.48   10.90
   2   0   9  210.68   13.70
  -3   0  -9   12.70    5.80
   3   0   9    5.70    4.20
   3   0   9   -0.30    5.70
   4   0   9   23.10    4.30
   4   0   9   14.30   13.50
  -4   0  -9   32.40    6.00
   4   0   9   17.40    6.80
   5   0   9   -5.70    7.50
  -5   0  -9   -2.30    4.00
   5   0   9   12.90   13.60
   5   0   9    2.90    3.50
  -6   0  -9    4.40    3.60
   6   0   9    1.90    3.30
   7   0   9   15.40    3.50
  -7   0  -9    9.70    3.50
  -7   0  -9   10.20    4.40
  -8   0  -9   48.80    5.30
  -8   0  -9   46.30    6.50
   8   0   9   50.29    6.10
 -12  -1   9   50.99    6.00
 -12  -1   9   54.69    6.80
 -12   1   9   59.19    5.50
 -11  -1   9   10.90    4.20
 -11  -1   9   13.80    4.30
 -11   1   9   11.20    3.30
 -10  -1   9   39.00    6.30
 -10  -1   9   20.60    4.70
 -10  -1   9   29.10    5.20
 -10   1   9   19.50    4.00
 -10   1   9   28.40    5.20
  -9  -1   9  120.69   10.50
   9  -1  -9  101.49    8.50
  -9  -1   9  137.19   11.70
  -9  -1   9  129.49   10.40
  -9   1   9  123.89    9.80
  -9   1   9  120.09   11.30
   8  -1  -9  172.78    8.70
  -8  -1   9  205.08   12.60
  -8  -1   9  188.98   15.00
  -8  -1   9  206.38   13.40
  -8  -1   9  197.98   14.30
  -8   1   9  198.38   13.90
   8   1  -9  179.18    8.90
  -8   1   9  167.48   14.90
  -8   1   9  195.08   12.20
  -8   1   9  182.18   15.30
  -7  -1   9    5.20    4.50
  -7  -1   9    7.10    6.00
   7  -1  -9    1.80    2.50
   7  -1  -9   -0.90    4.00
  -7  -1   9    3.90    5.40
   7   1  -9    6.50    2.80
  -7   1   9    2.90    4.70
  -7   1   9   -2.20    4.50
  -7   1   9    2.60    5.90
  -7   1   9    6.30    7.40
  -6  -1   9  153.58   11.80
   6  -1  -9  137.29    9.10
  -6  -1   9  162.48   13.00
  -6  -1   9  146.19   10.70
   6  -1  -9  158.78    8.00
  -6   1   9  159.88   11.40
  -6   1   9  158.88   14.80
   6   1  -9  176.28    8.20
  -6   1   9  162.78   10.50
   6   1  -9  129.19    9.70
  -5  -1   9   22.80    5.30
   5  -1  -9   19.70    3.80
  -5  -1   9   30.80    5.90
   5  -1  -9   20.80    3.30
  -5  -1   9   24.60    6.80
   5   1  -9   22.90    3.50
  -5   1   9   12.60    5.40
  -5   1   9    3.10    7.50
  -5   1   9   23.80    2.80
   5   1  -9   21.30    4.20
  -5   1   9   21.60    4.70
   4  -1  -9  269.37   11.20
  -4  -1   9  246.98   12.50
   4  -1  -9  245.28   11.40
   4   1  -9  268.37   11.40
  -4   1   9  240.68   12.20
  -4   1   9  253.47   10.40
   4   1  -9  220.08   11.40
   3  -1  -9   28.50    4.40
  -3  -1   9   26.20    4.30
   3  -1  -9   21.80    3.60
   3   1  -9   17.50    3.60
  -3   1   9   24.70    3.80
   3   1  -9   28.60    3.90
  -3   1   9   35.40    5.30
  -2  -1   9   84.99    6.10
   2  -1  -9   95.59    6.90
  -2  -1   9   86.49    7.10
   2  -1  -9   83.69    6.30
   2   1  -9   91.79    6.80
  -2   1   9   87.79    6.00
   2   1  -9   85.69    6.60
  -2   1   9   85.49    6.70
  -1  -1   9  196.18    9.90
   1  -1  -9  178.48    9.90
   1  -1  -9  198.08    9.80
   1   1  -9  198.18   10.20
   1   1  -9  191.68    9.90
  -1   1   9  196.68    9.90
  -1   1   9  204.88   13.50
   0  -1  -9   47.10    6.50
   0  -1  -9   41.90    5.90
   0  -1   9   38.70    5.80
   0   1  -9   40.50    6.30
   0   1   9   42.90    5.70
   0   1  -9   47.10    5.10
   1  -1   9   50.39    6.80
   1  -1   9   53.59    7.00
  -1  -1  -9   50.99    6.60
  -1  -1  -9   53.99    6.70
  -1   1  -9   48.30    6.70
  -1   1  -9   51.19    7.00
   1   1   9   42.80    6.20
   1   1   9   50.99    7.40
   2  -1   9   48.00    8.60
  -2  -1  -9   25.30    5.40
   2  -1   9   47.90    7.10
  -2  -1  -9   31.80    6.30
  -2   1  -9   21.60    7.00
   2   1   9   30.60    5.90
  -2   1  -9   39.00    5.30
   2   1   9   24.20    7.60
   3  -1   9   81.19   11.10
  -3  -1  -9   93.09    9.70
   3  -1   9   95.49    8.90
  -3   1  -9   84.09   10.80
   3   1   9   81.89   10.90
   3   1   9   80.79    7.50
   4  -1   9   75.09    7.80
  -4  -1  -9   90.79    9.00
   4  -1   9   94.79   12.00
   4   1   9   79.39    6.90
  -4   1  -9   65.09    9.40
   4   1   9   57.89    8.20
   5  -1   9   95.79   13.90
  -5  -1  -9  101.19    9.20
   5  -1   9  100.59    7.90
  -5   1  -9  107.59    9.70
   5   1   9  105.89    7.30
   5   1   9   93.09   14.00
   6  -1   9    0.20    3.70
  -6  -1  -9   -0.20    3.40
  -6   1  -9    5.90    5.40
  -6   1  -9    2.80    3.80
   6   1   9   -2.30    3.20
  -7  -1  -9   20.30    5.00
   7  -1   9   28.90    4.10
  -7  -1  -9   15.20    3.40
  -7   1  -9   16.30    3.80
   7   1   9   27.30    3.70
  -7   1  -9   15.00    4.80
  -8  -1  -9   55.89    6.90
  -8  -1  -9   52.69    5.10
   8  -1   9   54.89    6.60
   8   1   9   51.39    5.70
  -8   1  -9   51.79    5.30
  -8   1  -9   37.30    6.50
 -12  -2   9   10.70    2.80
 -12   2   9    7.10    2.80
 -11  -2   9   20.50    3.80
 -11  -2   9   10.90    3.60
 -11  -2   9   14.90    5.00
 -11   2   9   11.70    3.00
  10  -2  -9   75.89    7.70
 -10  -2   9   82.29    8.40
 -10  -2   9   81.39    7.80
 -10  -2   9   87.59    8.90
 -10   2   9   83.69    7.40
  -9  -2   9  280.77   14.70
   9  -2  -9  287.37   13.20
  -9  -2   9  289.97   15.30
  -9  -2   9  293.27   15.30
  -9   2   9  279.77   14.60
  -8  -2   9   78.09    9.70
  -8  -2   9   71.59   10.00
  -8  -2   9   84.89   10.00
   8  -2  -9   81.09    7.40
   8  -2  -9   84.29    6.80
   8   2  -9   70.89    6.80
  -8   2   9   82.09    8.60
   7  -2  -9  223.68   11.10
  -7  -2   9  228.48   15.10
  -7  -2   9  226.48   14.30
   7  -2  -9  213.98   10.60
  -7  -2   9  223.48   14.00
   7   2  -9  218.78   12.00
   7   2  -9  218.58   10.70
  -7   2   9  218.58   14.00
  -7   2   9  245.68   13.30
   6  -2  -9   30.20    4.20
  -6  -2   9   42.10    7.70
  -6  -2   9   27.30    6.10
  -6  -2   9   36.00    6.40
   6  -2  -9   30.60    4.10
   6   2  -9   30.50    4.80
  -6   2   9   30.70    4.90
   6   2  -9   33.20    5.30
  -6   2   9   35.70    6.10
   5  -2  -9    3.00    2.70
  -5  -2   9    2.40    5.60
  -5  -2   9   -3.50    4.90
  -5  -2   9   -1.20    5.90
  -5  -2   9   21.50    7.30
   5  -2  -9    3.20    3.00
  -5   2   9    5.40    2.40
  -5   2   9   14.20    8.40
  -5   2   9    1.80    5.10
   5   2  -9   -0.40    3.70
  -5   2   9   -0.60    4.30
  -5   2   9   -1.00    4.10
   5   2  -9    1.50    2.80
  -4  -2   9  132.19   12.20
   4  -2  -9  112.19    7.50
  -4  -2   9   94.69   11.30
   4  -2  -9  124.29    7.50
  -4  -2   9  104.59    9.50
   4   2  -9  112.59    7.50
   4   2  -9  109.49    8.00
  -4   2   9   99.59    8.40
  -4   2   9  116.19    6.50
  -4   2   9  100.29   11.40
  -4   2   9  107.09    8.80
  -3  -2   9  152.08   13.20
  -3  -2   9  175.68   11.10
   3  -2  -9  167.78    8.90
  -3  -2   9  174.08   13.30
   3  -2  -9  164.48    9.00
  -3   2   9  164.98   10.50
   3   2  -9  153.98    9.30
  -3   2   9  174.08    8.60
  -3   2   9  158.38    9.90
   3   2  -9  165.58    9.40
   2  -2  -9  167.38    9.50
  -2  -2   9  171.58   11.40
   2  -2  -9  177.08    9.00
  -2  -2   9  158.78   13.40
  -2  -2   9  156.58   14.10
  -2   2   9  160.38    8.70
   2   2  -9  159.58    9.20
   2   2  -9  178.48    9.80
  -2   2   9  165.08   10.90
  -2   2   9  155.38    9.70
   1  -2  -9   21.20    4.30
   1  -2  -9   20.20    3.60
  -1  -2   9   16.50    5.20
  -1   2   9   19.00    4.80
  -1   2   9   17.60    4.70
   1   2  -9   21.50    4.70
  -1   2   9   20.10    4.30
   1   2  -9   13.50    3.70
   0  -2  -9   74.29    8.30
   0  -2   9   57.09    7.10
   0  -2  -9   68.79    6.70
   0   2   9   57.99    7.20
   0   2  -9   67.39    8.40
   0   2   9   61.89    8.70
   0   2  -9   67.69    6.70
  -1  -2  -9   35.20    7.50
  -1  -2  -9   35.30    5.00
   1  -2   9   37.20    6.30
  -1   2  -9   33.00    4.60
   1   2   9   45.20    7.60
   1   2   9   33.40    5.70
  -1   2  -9   45.00    9.50
  -1   2  -9   56.49    7.90
   2  -2   9   37.50    6.90
  -2   2  -9   29.40    5.20
   2   2   9   14.80    5.40
  -2   2  -9   10.60    7.30
   2   2   9   24.20    9.30
   3  -2   9  151.48   13.30
  -3  -2  -9  173.08   11.70
  -3   2  -9  177.08   13.30
   3   2   9  174.88   10.00
   3   2   9  173.88   12.60
  -4  -2  -9  233.48   12.90
   4  -2   9  248.98   15.60
   4   2   9  206.48   14.90
  -4   2  -9  241.68   14.20
   4   2   9  246.68   11.40
  -5  -2  -9   33.70    5.00
   5  -2   9   37.80    5.50
   5  -2   9   24.80    7.20
   5   2   9   31.20    7.60
   5   2   9   36.10    4.50
  -5   2  -9   35.80    5.60
   6  -2   9  152.08   15.40
  -6  -2  -9  175.68   12.70
  -6  -2  -9  165.78    9.50
   6  -2   9  157.88    9.90
  -6   2  -9  149.88   12.40
  -6   2  -9  159.58   10.10
   6   2   9  148.89    8.50
  -7  -2  -9   41.70    5.70
   7  -2   9   39.90    5.00
  -7  -2  -9   38.60    5.20
  -7   2  -9   41.80    5.80
   7   2   9   41.60    5.90
  -7   2  -9   32.70    5.40
  -8  -2  -9   23.00    4.10
  -8  -2  -9   35.10    4.20
   8   2   9   24.30    7.40
  -8   2  -9   33.10    4.80
  -8   2  -9   23.10    4.40
 -11  -3   9   17.50    3.10
 -11  -3   9   18.00    3.20
 -11   3   9   24.50    4.10
  10  -3  -9   36.60    4.00
 -10  -3   9   40.70    5.80
 -10  -3   9   38.70    6.10
 -10   3   9   48.80    5.70
   9  -3  -9   25.70    3.90
  -9  -3   9   26.20    4.40
  -9  -3   9   36.10    5.40
   9   3  -9   20.80    5.10
  -9   3   9   32.10    4.60
  -8  -3   9   88.59    9.00
  -8  -3   9   80.79   10.20
  -8  -3   9   97.09    9.20
   8  -3  -9   89.59    6.90
  -8   3   9   92.59    8.30
   8   3  -9   71.09    8.10
   7  -3  -9   84.49    8.00
  -7  -3   9   97.89   10.90
  -7  -3   9   84.49    9.90
   7  -3  -9   80.99    6.90
  -7  -3   9   88.89    9.50
   7   3  -9   85.69    7.80
   7   3  -9   79.59    8.00
  -7   3   9   95.89    9.10
  -6  -3   9   90.79   11.00
   6  -3  -9   80.19    7.50
   6  -3  -9   86.79    6.90
  -6  -3   9   93.29   10.10
  -6  -3   9  105.69   11.20
  -6   3   9   83.39    5.10
   6   3  -9   90.69    7.70
  -6   3   9   77.29    9.20
  -6   3   9   90.99    7.50
   6   3  -9   73.19    7.70
   5  -3  -9  324.47   13.70
  -5  -3   9  310.37   17.10
   5  -3  -9  307.17   14.30
  -5  -3   9  309.07   17.20
  -5  -3   9  304.37   17.00
  -5  -3   9  294.47   13.80
  -5   3   9  314.37   13.90
  -5   3   9  311.87   16.50
   5   3  -9  294.67   14.00
  -5   3   9  287.67   15.80
  -5   3   9  303.37   12.80
   5   3  -9  314.17   14.60
  -4  -3   9  190.18   11.10
   4  -3  -9  194.08   10.90
  -4  -3   9  178.18   13.50
   4  -3  -9  198.58   10.20
   4   3  -9  209.58   10.70
  -4   3   9  171.48   13.40
   4   3  -9  198.48   11.20
  -4   3   9  194.48   10.70
  -4   3   9  189.18   12.30
  -3  -3   9  298.57   14.20
  -3  -3   9  268.07   16.80
   3  -3  -9  304.77   14.00
   3  -3  -9  291.97   13.00
   3   3  -9  297.67   13.50
   3   3  -9  285.87   14.50
  -3   3   9  270.37   14.90
  -3   3   9  296.47   13.90
  -2  -3   9  184.98   11.60
  -2  -3   9  185.98   14.50
   2  -3  -9  190.98    9.80
   2  -3  -9  213.38   11.40
  -2   3   9  192.98   11.20
   2   3  -9  196.08   10.40
   2   3  -9  171.28   11.60
  -2   3   9  177.28   11.80
   1  -3  -9  209.28   12.30
  -1  -3   9  187.98   12.30
   1  -3  -9  202.78   10.20
  -1  -3   9  170.68   14.80
   1   3  -9  193.98   10.50
   1   3  -9  214.08   12.80
  -1   3   9  181.48   12.70
  -1   3   9  197.68   11.50
   0  -3  -9  410.06   16.70
   0  -3   9  405.36   18.80
   0  -3  -9  397.76   19.20
   0  -3   9  370.56   21.10
   0   3  -9  401.46   19.90
   0   3   9  416.66   18.30
   0   3  -9  418.16   17.00
  -1  -3  -9    5.80    4.70
   1  -3   9    4.50    4.90
  -1   3  -9   -2.70    4.00
   1   3   9   -0.70    7.90
  -1   3  -9  -12.90    8.20
  -1   3  -9   10.50    8.30
   1   3   9    4.60    4.80
   2  -3   9  116.09   11.10
  -2   3  -9  109.39   13.00
   2   3   9  109.69   10.60
   3  -3   9   41.40    7.10
  -3   3  -9   51.09    7.70
   3   3   9   41.80    6.50
  -4  -3  -9   52.49    7.00
  -4  -3  -9   65.79    7.60
   4  -3   9   69.89    8.00
   4   3   9   68.79   10.00
  -4   3  -9   50.99    7.90
  -4   3  -9   72.19    9.70
   5  -3   9   38.20    6.70
  -5  -3  -9   50.89    7.50
  -5  -3  -9   60.29    6.50
  -5  -3  -9   55.39    6.80
   5   3   9   34.70    7.70
  -5   3  -9   38.30    5.70
  -5   3  -9   29.50    6.70
   5   3   9   49.80    7.20
  -6  -3  -9   46.20    6.40
   6  -3   9   31.20    7.50
  -6  -3  -9   27.00    5.70
  -6  -3  -9   35.20    5.30
  -6   3  -9   44.50    6.50
   6   3   9   44.80    6.50
  -6   3  -9   32.20    6.40
  -7  -3  -9   12.20    2.90
  -7  -3  -9   16.70    5.50
  -7   3  -9   20.40    8.90
  -7   3  -9   14.20    3.20
 -10  -4   9   50.19    4.90
 -10  -4   9   44.80    4.60
  10  -4  -9   41.00    4.50
 -10   4   9   60.99    5.00
  -9  -4   9    4.50    2.90
   9  -4  -9    3.50    2.50
  -9  -4   9    5.90    2.60
   9   4  -9    7.60    3.20
  -9   4   9    3.80    2.80
  -8  -4   9   16.90    3.70
   8  -4  -9    5.90    2.70
  -8  -4   9    7.60    3.90
  -8   4   9    6.60    3.60
   8   4  -9    6.60    3.20
   7  -4  -9   55.29    5.60
  -7  -4   9   50.79    6.00
  -7  -4   9   54.89    7.50
  -7   4   9   44.80    7.10
   7   4  -9   50.09    6.20
  -6  -4   9    9.10    4.40
  -6  -4   9   11.90    5.00
   6  -4  -9   20.70    3.60
  -6   4   9   11.90    3.40
   6   4  -9   12.80    3.60
  -6   4   9   12.40    4.20
   5  -4  -9   18.10    5.70
  -5  -4   9   16.30    4.90
  -5  -4   9   14.80    5.20
  -5  -4   9   20.40    4.10
   5  -4  -9   15.90    3.60
  -5   4   9   15.90    3.80
   5   4  -9   11.40    3.50
  -5   4   9   16.90    5.20
   5   4  -9   13.80    5.20
   4  -4  -9   40.30    6.70
  -4  -4   9   43.30    5.00
  -4  -4   9   36.30    5.80
  -4  -4   9   38.30    6.70
   4  -4  -9   42.80    5.70
  -4   4   9   40.30    6.40
  -4   4   9   35.50    6.50
   4   4  -9   52.79    6.40
   4   4  -9   38.40    6.10
   3  -4  -9   87.39    6.90
  -3  -4   9   92.79   11.80
  -3  -4   9   85.79    7.80
   3  -4  -9   74.39   10.00
   3   4  -9   95.99    7.50
   3   4  -9   89.59   10.30
  -3   4   9   97.69    7.90
  -2  -4   9   70.39    9.20
  -2  -4   9   88.09    8.20
   2  -4  -9   97.99    7.10
   2   4  -9   88.39   11.10
  -2   4   9   96.29    8.20
   2   4  -9   74.89    7.20
   1  -4  -9   42.70    4.90
   1  -4  -9   29.80    9.30
  -1  -4   9   41.30    5.60
   1   4  -9   51.59    6.40
   1   4  -9   29.90    7.70
  -1   4   9   46.60    7.30
   0  -4   9  121.19    9.70
   0  -4  -9  110.79    9.20
   0   4   9  112.99    9.40
   0   4  -9   84.49   13.60
   0   4  -9  118.39    8.50
   0   4  -9  113.39   16.20
   1  -4   9   46.50    6.30
  -1   4  -9   40.30    5.90
   1   4   9   49.50    6.30
  -1   4  -9   39.70    8.60
   2  -4   9   64.49    8.80
   2   4   9   71.69    8.70
  -2   4  -9   80.39   12.10
   3  -4   9   16.90    5.10
   3   4   9   25.90    5.60
  -3   4  -9   13.50    5.90
  -4  -4  -9   64.89    8.30
   4  -4   9   80.29    8.90
   4   4   9   74.39    9.50
  -4   4  -9   83.79    8.70
   5  -4   9   18.80    5.30
  -5  -4  -9   10.30    2.90
  -5  -4  -9   12.40    4.30
   5   4   9    5.00    6.40
  -5   4  -9    8.70    4.00
  -6  -4  -9   42.10    4.30
  -6  -4  -9   31.10    4.60
   6  -4   9   36.80    6.80
  -6   4  -9   48.70    5.20
  -8  -5   9    6.60    2.70
   8  -5  -9   13.60    2.60
  -8  -5   9    6.80    3.00
   8   5  -9    9.10    2.70
  -8   5   9    9.40    3.00
   7  -5  -9   15.50    2.80
  -7  -5   9    9.80    3.00
  -7  -5   9   18.10    4.20
   7   5  -9   14.50    3.10
  -7   5   9   17.10    3.60
   6  -5  -9   31.60    3.70
  -6  -5   9   37.80    6.10
  -6  -5   9   32.50    5.20
   6   5  -9   37.50    4.90
  -6   5   9   29.10    4.60
  -6   5   9   27.50    3.40
  -5  -5   9   37.80    6.30
  -5  -5   9   39.70    5.00
   5  -5  -9   36.50    5.00
  -5  -5   9   40.40    5.30
   5   5  -9   37.10    5.20
  -5   5   9   33.50    5.00
  -5   5   9   39.10    6.00
  -4  -5   9   47.70    7.80
   4  -5  -9   58.29    5.70
  -4  -5   9   59.59    5.80
  -4  -5   9   67.89    8.00
  -4   5   9   62.69    5.90
   4   5  -9   57.79    5.80
   3  -5  -9    5.40    3.10
  -3  -5   9    0.60    3.00
  -3   5   9    0.70    2.90
   3   5  -9    3.40    3.00
  -2  -5   9    2.20    3.20
   2  -5  -9    4.90    3.60
  -2   5   9    8.70    3.50
   2   5  -9    7.70    3.30
  -1  -5   9    2.70    3.30
   1   5  -9   -1.40    3.60
  -1   5   9   -0.50    3.10
   0  -5   9   21.30    4.10
   0   5  -9    8.40    8.80
   0   5  -9   16.60    5.00
   0   5   9   11.10    3.90
   1  -5   9   13.20    3.80
   1   5   9   12.30    3.90
  -1   5  -9   14.30    6.80
   2  -5   9   12.70    3.90
   2   5   9   23.10    4.50
  -2   5  -9   18.50    6.00
   3  -5   9   44.50    6.40
  -3   5  -9   31.00    5.40
   3   5   9   46.20    5.40
  -4  -5  -9   -3.90    3.30
  -4  -5  -9    4.30    2.50
   4  -5   9   -1.60    3.40
  -4   5  -9    3.70    3.50
   4   5   9    2.40    4.80
  -5  -5  -9    7.90    2.10
   5  -5   9    9.50    4.40
  -5  -5  -9    5.70    3.40
  -5   5  -9   10.20    3.30
   5  -6  -9    5.40    3.20
  -5  -6   9    3.10    2.30
  -5   6   9    3.00    2.00
   5   6  -9    3.50    2.50
  -4  -6   9    4.50    2.80
  -4  -6   9    5.40    2.30
   4  -6  -9    1.60    4.60
   4   6  -9   -1.30    2.60
  -4   6   9    5.40    2.20
  -3  -6   9   14.00    2.70
  -3  -6   9   20.30    3.70
   3   6  -9   12.50    3.30
  -3   6   9   12.20    2.80
  -2  -6   9   68.99    5.20
  -2  -6   9   65.79    6.60
   2   6  -9   49.80    6.60
  -2   6   9   60.29    5.20
  -1  -6   9    7.70    2.70
  -1   6   9    8.70    2.70
   0  -6   9   43.00    4.90
   0   6   9   43.90    4.90
   1  -6   9   59.49    5.20
  -1   6  -9   44.20    6.80
   1   6   9   58.99    5.40
   2  -6   9    3.20    2.50
  -2   6  -9    1.70    4.20
   2   6   9    1.10    3.00
 -12   0  10   -2.30    2.80
 -10   0  10    7.40    3.70
 -10   0  10   10.60    4.80
  -9   0  10    1.50    4.80
  -9   0  10    4.70    4.10
  -8   0  10    9.10    4.30
   8   0 -10    4.30    3.50
  -8   0  10   15.30    5.90
  -7   0  10    3.30    4.40
  -7   0  10    4.10    5.90
   7   0 -10    0.60    4.10
   7   0 -10    4.50    3.20
  -7   0  10    5.20    5.60
   6   0 -10  136.29    7.90
  -6   0  10  130.49   12.50
  -6   0  10  145.99   11.00
  -6   0  10  133.59   10.80
   6   0 -10  129.49    8.70
  -5   0  10 1481.75   51.99
  -5   0  10 1407.36   48.90
  -5   0  10 1488.75   52.79
  -5   0  10 1374.06   51.19
   5   0 -10 1510.55   49.60
   5   0 -10 1353.56   49.00
  -4   0  10    2.80    5.30
   4   0 -10    5.40    2.60
  -4   0  10    7.60    2.70
   4   0 -10    4.20    3.40
  -4   0  10    5.30    4.40
  -4   0  10   11.50    4.20
  -3   0  10  320.37   18.00
   3   0 -10  345.77   14.70
  -3   0  10  329.47   15.50
  -3   0  10  334.87   13.80
   3   0 -10  340.47   14.30
  -3   0  10  331.47   15.30
   2   0 -10   26.80    4.10
  -2   0  10   14.40    4.80
  -2   0  10   21.90    4.00
  -2   0  10   21.40    5.00
   2   0 -10   27.70    4.70
   1   0 -10    7.50    3.50
   1   0 -10   -1.50    3.80
  -1   0  10    7.10    3.80
  -1   0  10    0.20    4.40
   0   0  10  177.78   12.00
   0   0 -10  180.38   11.80
   0   0 -10  194.18   10.10
   0   0  10  183.28   10.90
   1   0  10   36.30    7.00
   1   0  10   24.50    5.80
  -1   0 -10   27.30    7.20
  -1   0 -10   24.60    8.50
  -1   0 -10   31.10    4.80
   2   0  10   10.20    5.30
  -2   0 -10   -1.60    6.10
   2   0  10    8.10    8.90
  -2   0 -10    6.00    5.00
   3   0  10    5.80    5.20
  -3   0 -10   20.80    6.00
   4   0  10  140.39   12.70
  -4   0 -10  176.58   11.90
  -5   0 -10   -0.20    4.00
   5   0  10   -1.40    6.50
   5   0  10    7.90    4.80
  -6   0 -10   12.60    3.80
   6   0  10    9.70    4.70
  -6   0 -10   15.40    4.90
  -7   0 -10    9.30    3.70
  -8   0 -10   17.90    3.60
 -12  -1  10   29.60    3.90
 -12  -1  10   37.70    5.90
 -12   1  10   37.00    4.80
 -11  -1  10   11.00    3.60
 -11  -1  10    9.50    3.60
 -11   1  10    8.40    3.10
 -10  -1  10    6.40    4.00
 -10  -1  10    5.60    4.00
 -10   1  10    6.10    3.40
  -9  -1  10   28.90    5.00
  -9  -1  10   47.00    7.90
  -9   1  10   45.50    7.10
  -8  -1  10  117.69   10.80
   8  -1 -10  127.89    8.50
  -8  -1  10  131.79   10.50
   8  -1 -10  118.99    7.70
  -8   1  10  118.59   12.60
  -8   1  10  132.39    9.80
   8   1 -10  112.79    7.90
  -7  -1  10  123.89   11.10
   7  -1 -10  102.79    7.20
  -7  -1  10  130.39   10.40
   7  -1 -10  120.99    8.00
  -7  -1  10   98.79   11.30
   7   1 -10   98.59    7.30
  -7   1  10  112.99   12.20
  -7   1  10  113.49    9.50
   7   1 -10   95.49    8.90
  -6  -1  10  124.09   11.50
   6  -1 -10  116.89    7.10
   6  -1 -10   98.29    7.60
  -6  -1  10  100.79   10.20
  -6  -1  10  102.79   10.60
  -6   1  10   89.29   12.30
   6   1 -10  120.19    7.50
   6   1 -10   98.79    8.40
  -6   1  10  119.59   10.30
  -6   1  10   93.39    9.80
  -5  -1  10  211.88   14.20
   5  -1 -10  221.18   10.30
  -5  -1  10  172.18   12.30
   5  -1 -10  192.68   10.20
  -5  -1  10  188.38   11.90
  -5  -1  10  218.28   13.60
   5   1 -10  215.78   10.40
  -5   1  10  196.78   10.90
  -5   1  10  219.48   13.50
  -5   1  10  188.48   12.00
  -5   1  10  214.08    8.60
   5   1 -10  205.38   10.70
  -5   1  10  191.18   14.40
  -4  -1  10  516.55   20.90
   4  -1 -10  562.94   20.70
   4  -1 -10  533.45   20.20
  -4  -1  10  463.75   21.70
  -4  -1  10  573.54   24.00
  -4  -1  10  540.05   23.50
  -4   1  10  488.75   21.60
  -4   1  10  539.25   19.60
   4   1 -10  517.95   20.50
  -4   1  10  492.25   20.40
  -4   1  10  522.85   23.10
   4   1 -10  554.94   20.80
  -3  -1  10  114.49    9.50
   3  -1 -10  109.89    7.40
  -3  -1  10  102.99   12.00
   3  -1 -10  113.59    7.70
  -3  -1  10  103.59    8.90
  -3   1  10  111.39    8.80
  -3   1  10  114.49    7.00
  -3   1  10   95.59    9.00
   3   1 -10  125.19    8.00
   3   1 -10  106.69    7.70
  -3   1  10   83.49   12.70
  -2  -1  10   68.69    8.70
  -2  -1  10   64.19    8.90
   2  -1 -10   73.49    6.90
   2  -1 -10   68.89    6.60
  -2  -1  10   80.39    9.00
  -2   1  10   77.59    8.00
  -2   1  10   78.79    6.20
   2   1 -10   71.79    7.00
  -2   1  10   60.89    7.80
   2   1 -10   69.49    6.60
  -1  -1  10   42.30    6.10
   1  -1 -10   33.50    4.40
  -1  -1  10   42.70    6.20
  -1  -1  10   36.00    9.70
   1  -1 -10   42.70    5.80
   1   1 -10   38.90    4.90
  -1   1  10   45.10    5.80
   1   1 -10   35.00    5.40
  -1   1  10   31.50    5.00
   0  -1  10   34.30    5.90
   0  -1 -10   22.40    5.30
   0  -1  10   36.90    6.00
   0  -1 -10   37.20    4.70
   0   1  10   46.10    6.40
   0   1 -10   35.80    5.90
   0   1  10   27.50    5.10
   0   1 -10   43.00    6.20
  -1  -1 -10  108.29   12.50
   1  -1  10  127.09   11.00
  -1  -1 -10   97.29   13.00
  -1  -1 -10  128.09    9.00
   1  -1  10  125.09   10.70
   1   1  10  124.99   10.20
   1   1  10  127.09   11.10
  -1   1 -10  119.09    8.70
  -1   1 -10  126.09   14.80
  -1   1 -10  112.19   12.50
   2  -1  10   -0.40    8.80
  -2  -1 -10    0.90    5.90
   2  -1  10    2.50    5.40
  -2  -1 -10    7.60    5.90
  -2   1 -10   17.80    7.00
  -2   1 -10   -4.00    5.00
   2   1  10   -6.00    4.70
   2   1  10   -4.00    9.20
   3  -1  10   34.40    6.90
  -3  -1 -10   38.30    6.50
  -3   1 -10   35.90    6.50
   3   1  10   18.60    5.80
   4  -1  10  139.39   12.60
  -4  -1 -10  157.78   11.20
  -4   1 -10  155.08   11.60
   4   1  10  131.19   11.90
   5  -1  10  -12.80    6.30
  -5  -1 -10   -4.50    3.80
   5   1  10   -6.40    4.50
  -5   1 -10   -3.80    4.00
   5   1  10    8.80    6.60
  -6  -1 -10    8.60    3.50
  -6  -1 -10    4.10    4.20
   6  -1  10   -5.60    7.40
  -6   1 -10    0.40    4.10
   6   1  10   13.10    4.60
  -6   1 -10    7.60    3.70
  -7  -1 -10   39.20    5.00
  -7  -1 -10   25.50    4.50
  -7   1 -10   26.50    3.80
  -7   1 -10   19.80    4.20
 -11  -2  10    2.10    2.70
 -11   2  10    2.40    2.40
 -10  -2  10   23.90    4.90
  10  -2 -10   20.50    3.90
 -10  -2  10   23.20    4.30
 -10   2  10   15.90    3.40
   9  -2 -10   84.59    6.90
  -9  -2  10   92.99    8.40
  -9  -2  10   81.29    8.70
  -9   2  10   79.09    7.80
  -8  -2  10   -1.90    5.20
   8  -2 -10    8.60    3.50
  -8  -2  10    4.60    4.60
  -8  -2  10    9.00    4.90
   8   2 -10   13.10    4.80
  -8   2  10    7.10    3.70
   7  -2 -10    0.40    3.40
  -7  -2  10   -3.10    4.60
  -7  -2  10   -2.60    6.20
   7  -2 -10   -7.20    3.10
  -7  -2  10    1.60    4.70
   7   2 -10    2.10    3.90
   7   2 -10    4.60    4.00
  -7   2  10   -0.60    4.10
  -6  -2  10   70.19    9.30
   6  -2 -10   52.39    6.10
  -6  -2  10   52.29    8.50
  -6  -2  10   59.09    7.50
   6  -2 -10   59.59    6.30
   6   2 -10   45.20    5.30
  -6   2  10   40.70    6.10
  -6   2  10   64.49    9.90
  -6   2  10   40.50    5.00
   6   2 -10   58.09    6.80
  -5  -2  10   52.69    8.00
   5  -2 -10   63.39    6.50
  -5  -2  10   77.89   10.20
  -5  -2  10   69.19    9.80
   5  -2 -10   63.19    6.30
  -5  -2  10   60.99    9.40
  -5   2  10   57.59    9.00
  -5   2  10   63.39    5.00
   5   2 -10   55.29    6.70
   5   2 -10   68.29    6.60
  -5   2  10   61.39    7.30
  -5   2  10   58.69    7.00
  -5   2  10   52.99    8.40
  -4  -2  10   95.49    9.00
   4  -2 -10  115.69    7.50
  -4  -2  10   97.69   16.30
  -4  -2  10  111.89   11.80
   4  -2 -10  112.39    8.10
  -4  -2  10  123.69   11.90
  -4   2  10  103.69    9.70
  -4   2  10   89.29   11.80
   4   2 -10  100.09    8.00
   4   2 -10  118.39    8.20
  -4   2  10  104.89    6.70
  -4   2  10  104.79    8.60
   3  -2 -10  272.47   13.10
  -3  -2  10  264.77   13.50
  -3  -2  10  258.57   16.40
  -3  -2  10  254.77   15.90
   3  -2 -10  275.87   12.20
   3   2 -10  267.47   13.40
  -3   2  10  236.68   13.70
  -3   2  10  280.27   12.40
  -3   2  10  264.57   13.00
   3   2 -10  273.97   12.70
  -2  -2  10  352.36   18.50
  -2  -2  10  351.36   16.40
   2  -2 -10  364.66   15.10
   2  -2 -10  353.66   16.10
  -2   2  10  340.27   16.80
  -2   2  10  351.16   16.00
   2   2 -10  349.96   15.30
   2   2 -10  358.46   16.50
  -2   2  10  351.86   15.60
   1  -2 -10  195.48   12.00
  -1  -2  10  187.88   12.20
   1  -2 -10  186.38   10.00
   1   2 -10  186.88   12.00
   1   2 -10  200.28   10.30
  -1   2  10  169.18   11.20
  -1   2  10  184.28   11.00
   0  -2 -10   -4.90    5.40
   0  -2  10   -2.60    4.40
   0  -2 -10    3.90    3.40
   0   2  10    6.70    5.30
   0   2 -10    3.60    3.70
   0   2 -10    0.60    6.10
   0   2  10    0.40    4.10
   1  -2  10  215.28   13.50
  -1  -2 -10  207.58   14.40
  -1  -2 -10  215.88   11.90
  -1   2 -10  229.68   11.80
   1   2  10  247.78   15.60
  -1   2 -10  262.17   17.40
   1   2  10  218.78   12.90
  -1   2 -10  210.58   17.20
  -2  -2 -10    8.30    4.80
   2  -2  10    8.40    5.30
  -2   2 -10   10.40    5.80
   2   2  10    3.60    4.80
  -2   2 -10   -4.10    6.50
  -3  -2 -10   34.80    5.90
   3  -2  10   20.50    5.80
   3   2  10   30.50    6.30
  -3   2 -10   18.90    6.00
   4  -2  10  114.09   10.90
  -4   2 -10  103.49    9.90
   4   2  10   95.79   10.80
  -5  -2 -10    6.80    3.80
   5  -2  10    7.10    5.60
  -5   2 -10   10.10    4.20
   5   2  10    5.80    6.60
  -5   2 -10    2.60    5.20
  -6  -2 -10    8.60    3.30
   6  -2  10   15.20    6.90
  -6  -2 -10   10.80    4.70
  -6   2 -10   -1.90    4.10
  -6   2 -10    7.90    3.70
  -7  -2 -10    3.10    2.50
  -7  -2 -10    5.10    3.80
  -7   2 -10    4.00    3.80
  -7   2 -10    1.20    2.80
 -10  -3  10   33.20    5.30
  10  -3 -10   38.80    4.90
 -10  -3  10   38.30    6.00
 -10   3  10   32.40    4.80
  -9  -3  10    2.90    2.90
  -9  -3  10   -1.60    3.60
   9  -3 -10    3.30    2.70
   9   3 -10   16.30    4.20
  -9   3  10   -0.90    2.70
   8  -3 -10   31.00    3.90
  -8  -3  10   42.30    6.80
  -8  -3  10   41.80    5.40
  -8   3  10   40.20    6.60
   8   3 -10   35.30    4.70
  -7  -3  10   26.90    5.40
   7  -3 -10   29.10    4.00
  -7  -3  10   44.20    7.00
  -7  -3  10   35.00    6.20
   7   3 -10   32.50    4.80
  -7   3  10   31.80    5.10
   6  -3 -10   45.40    6.00
  -6  -3  10   55.29    6.90
   6  -3 -10   60.79    6.30
  -6  -3  10   63.99    9.70
  -6  -3  10   55.49    8.70
  -6   3  10   66.29    8.80
   6   3 -10   53.89    7.80
  -6   3  10   50.39    6.50
   6   3 -10   63.09    7.00
   5  -3 -10    5.00    4.20
  -5  -3  10    0.00    5.50
   5  -3 -10    2.90    2.90
  -5  -3  10    5.00    4.00
  -5  -3  10    2.70    5.30
   5   3 -10   -0.20    4.20
  -5   3  10    0.90    3.40
  -5   3  10    4.20    3.50
   5   3 -10   -2.90    3.30
  -5   3  10    4.40    5.10
   4  -3 -10   78.69    8.10
   4  -3 -10   65.99    6.30
  -4  -3  10   90.89   10.40
  -4  -3  10   70.79    7.70
  -4  -3  10   83.09   11.80
   4   3 -10   80.79    7.00
   4   3 -10   79.59    8.70
  -4   3  10   76.49    7.50
  -4   3  10   85.09    7.10
  -4   3  10   70.39   11.00
   3  -3 -10  126.59   10.00
  -3  -3  10  131.99   12.30
   3  -3 -10  123.69    8.00
  -3  -3  10  122.09    9.10
  -3   3  10  117.99    8.80
  -3   3  10  132.79   12.10
   3   3 -10  131.99    8.60
   3   3 -10  121.89   10.70
  -3   3  10  118.19    8.90
   2  -3 -10   60.09    6.30
  -2  -3  10   45.50    7.50
  -2  -3  10   68.99    8.10
   2  -3 -10   77.69    8.20
  -2   3  10   58.59    8.00
  -2   3  10   58.89    7.60
   2   3 -10   65.39    6.80
   2   3 -10   62.59    9.80
  -1  -3  10  295.37   14.70
   1  -3 -10  284.57   12.90
   1  -3 -10  281.27   15.70
  -1  -3  10  261.47   16.90
  -1   3  10  260.07   15.00
  -1   3  10  303.57   14.00
   1   3 -10  281.17   16.80
   1   3 -10  290.17   13.30
   0  -3 -10  146.59    9.40
   0  -3 -10  169.78   24.60
   0  -3  10  169.58   11.30
   0  -3  10  165.88   14.00
   0   3  10  156.38   10.40
   0   3  10  131.89   13.90
   0   3 -10  148.29   15.10
   0   3 -10  146.79    9.30
   1  -3  10   47.90    6.70
   1  -3  10   37.50    9.20
   1   3  10   47.60   12.20
  -1   3 -10   32.90    5.30
   1   3  10   25.90    4.80
  -1   3 -10   21.10    8.50
   2  -3  10   26.20    5.70
   2   3  10   23.90    5.10
  -2   3 -10   16.00    6.90
   3  -3  10   33.20    5.90
  -3  -3 -10   24.30    4.70
   3   3  10   19.20    5.20
  -3   3 -10   10.70    6.10
   4  -3  10    7.50    4.50
  -4  -3 -10    5.70    3.40
   4   3  10    9.90    5.10
  -4   3 -10    5.90    4.70
  -4   3 -10    4.30    6.80
  -5  -3 -10   13.00    5.80
   5  -3  10   12.00    5.00
  -5  -3 -10   10.90    3.30
  -5   3 -10   15.70    6.20
  -5   3 -10   10.70    4.10
   5   3  10   14.40    6.20
  -6  -3 -10    2.40    2.60
  -6  -3 -10   -5.30    5.10
   6  -3  10   10.40    6.10
  -6   3 -10    2.70    3.20
   9  -4 -10    2.50    2.30
  -9  -4  10    4.00    2.70
  -9  -4  10    1.30    2.70
   9   4 -10    2.50    3.00
  -9   4  10    4.70    2.70
   8  -4 -10    5.80    2.60
  -8  -4  10    5.20    3.50
  -8  -4  10    4.60    3.20
  -8   4  10    5.80    3.30
   8   4 -10   11.60    3.10
  -7  -4  10   18.30    4.00
   7  -4 -10   30.50    3.80
  -7  -4  10   22.90    4.80
  -7   4  10   17.90    4.20
   7   4 -10   17.60    3.60
  -6  -4  10   23.30    5.30
   6  -4 -10   20.90    3.30
  -6  -4  10   17.10    4.50
   6   4 -10   18.30    3.80
  -6   4  10   19.60    4.90
  -6   4  10   19.20    3.40
   5  -4 -10  186.18    9.50
  -5  -4  10  168.58   11.90
  -5  -4  10  179.08    8.90
  -5  -4  10  173.88   12.00
  -5   4  10  189.88    9.40
  -5   4  10  168.08   11.60
   5   4 -10  188.38    9.90
  -4  -4  10   89.29   10.30
  -4  -4  10  105.69    7.50
   4  -4 -10   99.49    7.00
  -4  -4  10   94.19   10.20
  -4   4  10   94.09    7.50
   4   4 -10  105.49    7.60
  -3  -4  10    3.20    3.40
  -3  -4  10    5.40    6.00
   3  -4 -10    6.90    3.20
   3   4 -10    3.60    3.10
  -3   4  10    1.20   10.00
   3   4 -10   -4.80    9.40
  -3   4  10    4.10    3.20
   2  -4 -10   31.90    4.30
  -2  -4  10   21.50    7.40
  -2  -4  10   29.50    4.80
  -2   4  10   27.20    4.50
  -2   4  10   14.20    9.70
   2   4 -10   24.30    4.20
   2   4 -10   23.50   12.40
   1  -4 -10   53.59    6.90
  -1  -4  10   56.79    7.50
  -1   4  10   53.19    6.80
   1   4 -10   54.19    6.50
   0  -4  10   23.10    4.80
   0   4 -10   18.30    4.60
   0   4  10   18.30    4.20
   1  -4  10   30.40    4.90
   1   4  10   42.60    6.70
  -1   4 -10   45.80    8.50
   2  -4  10   43.50    5.80
   2   4  10   43.80    5.60
  -2   4 -10   22.90    7.20
  -3  -4 -10   20.00    5.80
   3  -4  10   18.50    4.50
  -3  -4 -10   11.30    3.50
   3   4  10   15.60    4.50
  -3   4 -10    8.20    5.00
  -4  -4 -10   18.80    3.40
  -4  -4 -10   15.60    6.80
   4  -4  10   15.50    4.30
  -4   4 -10   18.90    4.50
   4   4  10   29.00    4.60
   5  -4  10   11.00    4.80
  -5  -4 -10    9.80    2.50
  -5   4 -10    8.30    3.50
   5   4  10    2.50    5.80
  -7  -5  10    5.50    3.40
  -7  -5  10    4.10    2.50
   7  -5 -10    3.30    2.50
  -7   5  10    3.30    3.60
   7   5 -10    2.20    2.40
   6  -5 -10   38.00    4.50
  -6  -5  10   41.20    5.50
  -6  -5  10   27.50    4.70
  -6   5  10   34.40    4.10
   6   5 -10   40.80    4.60
  -6   5  10   26.60    5.30
  -5  -5  10   66.69    6.80
   5  -5 -10   70.39    5.50
  -5  -5  10   61.39    9.20
  -5   5  10   65.19    5.20
   5   5 -10   65.89    5.70
  -4  -5  10    9.10    3.50
   4  -5 -10   12.60    3.10
  -4  -5  10    9.30    3.00
   4   5 -10   10.60    3.00
  -4   5  10    9.30    2.80
  -3  -5  10    9.20    3.10
  -3  -5  10    8.90    3.70
   3  -5 -10    8.10    3.40
  -3   5  10   12.50    3.10
   3   5 -10   13.90    3.40
  -2  -5  10    5.10    3.00
   2  -5 -10    4.80    4.20
   2   5 -10    4.30    3.20
  -2   5  10    8.10    3.00
  -1  -5  10   20.60    3.70
  -1   5  10   22.90    3.90
   1   5 -10   18.50    4.30
   0  -5  10   14.90    3.40
   0   5  10   11.50    3.40
   1  -5  10   62.79    6.00
  -1   5 -10   64.39    8.40
   1   5  10   59.89    6.20
   2  -5  10   -2.00    2.80
  -2   5 -10   -1.00    4.80
   2   5  10    0.40    3.20
   3  -5  10   49.80    5.50
  -3  -5 -10   54.59    6.60
  -3  -5 -10   53.79    4.70
  -3   5 -10   36.20    5.10
   3   5  10   44.50    6.00
  -4  -6  10    5.70    2.30
   4   6 -10    7.00    2.90
  -4   6  10    6.00    2.00
  -3  -6  10   16.20    3.00
  -3  -6  10   11.70    2.10
  -3   6  10   14.00    2.50
  -2  -6  10   55.19    4.40
  -2  -6  10   50.49    5.30
  -2   6  10   52.39    4.20
  -1  -6  10   41.90    4.20
  -1  -6  10   39.80    5.10
  -1   6  10   41.00    4.10
 -11   0  11   -5.00    4.40
 -11   0  11   -2.00    2.70
 -10   0  11   21.20    3.80
 -10   0  11   13.20    4.60
  -9   0  11   11.10    4.10
  -9   0  11    8.50    4.80
  -8   0  11   23.70    5.00
  -8   0  11   26.70    5.70
   8   0 -11   16.10    4.70
   7   0 -11  228.98   11.50
  -7   0  11  237.68   14.30
   7   0 -11  223.98   11.50
  -7   0  11  247.48   13.80
  -6   0  11   -4.40    4.30
   6   0 -11    1.30    3.50
   6   0 -11    1.70    3.40
  -6   0  11    0.90    5.60
  -6   0  11    0.00    7.20
   5   0 -11  323.77   14.10
   5   0 -11  350.56   14.70
  -5   0  11  304.97   16.40
  -5   0  11  326.87   17.60
  -5   0  11  311.27   14.20
  -5   0  11  307.87   16.90
  -4   0  11  237.88   14.80
  -4   0  11  222.38   14.50
  -4   0  11  205.78   13.90
  -4   0  11  224.98   12.10
   4   0 -11  262.87   11.80
   4   0 -11  248.38   12.10
  -3   0  11  192.18   11.30
   3   0 -11  207.78   11.20
  -3   0  11  188.58   13.70
  -3   0  11  166.58   14.70
  -3   0  11  206.48   10.20
   3   0 -11  206.28   10.60
   2   0 -11   61.69    8.10
  -2   0  11   63.59    8.10
   2   0 -11   64.49    6.70
  -2   0  11   57.99    9.60
  -2   0  11   66.69    6.90
   1   0 -11   65.19    9.00
   1   0 -11   66.59    6.90
  -1   0  11   52.99    7.30
  -1   0  11   60.99    8.30
   0   0 -11   24.20    4.60
   0   0  11   32.20    5.40
   0   0 -11   33.80    6.90
   0   0  11   17.10    6.30
   1   0  11   13.30    8.00
  -1   0 -11   13.50    4.50
  -1   0 -11    5.40    9.70
  -1   0 -11   20.70    7.80
   1   0  11   10.70    4.70
  -2   0 -11    5.00    5.90
   2   0  11   11.40    4.80
   3   0  11    3.70    5.10
  -3   0 -11    1.70    5.20
   4   0  11   13.60    5.50
  -4   0 -11   11.70    4.50
  -5   0 -11   21.40    4.50
   5   0  11   16.70    6.20
   6   0  11   25.50    7.30
  -6   0 -11   10.90    3.30
  -6   0 -11    8.40    3.80
  -7   0 -11    5.10    2.50
  -7   0 -11    1.00    3.10
 -11  -1  11    6.40    3.20
 -11  -1  11   10.10    3.20
 -11   1  11    8.00    3.00
 -10  -1  11    9.60    3.70
 -10  -1  11    7.40    3.60
 -10   1  11   19.20    3.80
  -9  -1  11   22.90    4.70
   9  -1 -11   38.00    4.80
  -9  -1  11   31.60    4.90
  -9   1  11   30.30    4.80
   8  -1 -11   58.09    6.60
  -8  -1  11   49.80    8.00
  -8  -1  11   56.29    8.40
  -8   1  11   64.89    7.90
  -8   1  11   65.49   10.00
   8   1 -11   54.49    6.20
  -7  -1  11   95.79    9.40
  -7  -1  11  100.69    9.80
   7  -1 -11   93.49    7.80
   7  -1 -11  108.09    7.50
  -7   1  11  100.59    9.40
   7   1 -11   94.79    7.80
  -7   1  11   98.29   11.40
   7   1 -11   87.99    8.30
  -6  -1  11  251.57   15.30
   6  -1 -11  243.18   11.60
   6  -1 -11  245.08   11.90
  -6  -1  11  263.87   14.80
   6   1 -11  237.08   12.20
   6   1 -11  240.58   12.00
  -6   1  11  233.68   14.20
  -6   1  11  248.68   15.10
  -5  -1  11   59.49    9.70
   5  -1 -11   55.99    6.30
  -5  -1  11   59.69    8.00
  -5  -1  11   60.09    9.50
   5  -1 -11   58.49    6.50
   5   1 -11   57.59    6.80
  -5   1  11   51.29    7.30
   5   1 -11   61.09    6.80
  -5   1  11   53.29    8.00
  -5   1  11   44.20    7.50
  -5   1  11   42.40    6.30
   4  -1 -11  204.88   10.20
   4  -1 -11  194.38   10.70
  -4  -1  11  202.78   11.00
  -4  -1  11  202.28   13.90
  -4  -1  11  191.28   13.50
  -4  -1  11  170.08   13.20
  -4   1  11  188.48   10.80
   4   1 -11  197.68   10.90
   4   1 -11  192.88   10.40
  -4   1  11  176.38   13.70
  -4   1  11  172.88   13.10
  -4   1  11  193.08    9.40
  -3  -1  11   48.40    7.80
  -3  -1  11   67.99    8.60
   3  -1 -11   61.99    7.20
   3  -1 -11   50.99    6.30
  -3  -1  11   59.89    8.10
  -3   1  11   38.00    7.40
  -3   1  11   62.79    6.20
   3   1 -11   62.09    6.50
  -3   1  11   46.70    7.70
  -3   1  11   49.80    5.80
   3   1 -11   54.59    7.20
  -2  -1  11  189.68   15.40
   2  -1 -11  171.08   11.10
  -2  -1  11  187.88   11.80
   2  -1 -11  192.68   10.30
   2   1 -11  198.18   10.60
   2   1 -11  187.78   11.80
  -2   1  11  201.58   10.80
  -2   1  11  189.58   11.10
   1  -1 -11   15.40    5.30
  -1  -1  11   17.00    4.80
   1  -1 -11   24.10    4.40
  -1   1  11   21.80    4.80
   1   1 -11   26.00    6.40
  -1   1  11   24.60    5.70
   1   1 -11   17.00    3.90
   0  -1 -11   21.70    8.90
   0  -1 -11    3.50    6.70
   0  -1 -11   14.30    3.90
   0  -1  11    8.90    4.50
   0   1 -11    9.70    6.90
   0   1 -11    3.00    3.70
   0   1  11   10.50    4.40
   0   1  11    8.90    6.20
  -1  -1 -11   62.19    8.30
  -1  -1 -11   85.19    8.50
   1  -1  11   81.09    9.80
  -1   1 -11   81.99    8.30
   1   1  11   88.69    9.30
  -1   1 -11  111.39   13.30
  -1   1 -11   55.39   14.20
   1   1  11   65.89   10.20
  -2  -1 -11  125.49   11.90
   2  -1  11  142.99   11.10
   2   1  11  140.39   10.70
  -2   1 -11  119.49   12.80
   3  -1  11   45.30    6.60
  -3  -1 -11   36.20    5.90
   3   1  11   51.99    6.50
  -3   1 -11   42.10    6.90
  -4  -1 -11   49.40    8.00
   4  -1  11   61.39    7.30
   4   1  11   56.79    9.10
  -4   1 -11   53.49    8.50
   5  -1  11   53.69    6.70
  -5  -1 -11   52.39    6.90
   5   1  11   55.39    7.10
  -5   1 -11   56.89    7.00
  -6  -1 -11   12.60    4.10
   6  -1  11   12.70    6.20
  -6  -1 -11   15.10    3.40
  -6   1 -11   13.10    3.50
  -6   1 -11    9.50    3.80
   6   1  11   23.50   10.50
  -7  -1 -11    6.80    3.00
  -7  -1 -11    6.10    2.40
  -7   1 -11    2.00    2.90
  -7   1 -11    2.40    2.50
 -11  -2  11   19.10    3.30
 -11   2  11   17.50    3.00
 -10  -2  11    7.90    3.20
  10  -2 -11   17.50    3.60
 -10  -2  11   11.90    3.90
 -10   2  11    5.90    3.00
  -9  -2  11    5.90    4.10
   9  -2 -11    5.00    3.10
  -9  -2  11    3.80    3.40
   9   2 -11    8.80    4.80
  -9   2  11    7.40    3.40
   8  -2 -11   16.90    3.60
  -8  -2  11   26.10    5.30
  -8  -2  11   20.00    5.20
   8   2 -11   28.20    4.60
  -8   2  11   22.20    4.50
  -7  -2  11   60.19    8.70
   7  -2 -11   55.19    6.10
  -7  -2  11   61.79    8.50
   7   2 -11   60.79    7.20
  -7   2  11   58.89    7.90
  -6  -2  11  240.48   14.40
  -6  -2  11  216.18   13.90
   6  -2 -11  250.17   11.40
   6  -2 -11  215.78   11.90
  -6   2  11  233.48   13.60
   6   2 -11  233.08   12.40
   6   2 -11  243.18   11.80
  -5  -2  11   85.89    9.80
  -5  -2  11   84.19    8.10
  -5  -2  11   92.49   10.50
   5  -2 -11   90.99    7.10
   5  -2 -11   87.69    7.80
  -5   2  11   89.49   12.30
   5   2 -11   89.59    7.50
  -5   2  11   84.89    6.00
  -5   2  11   75.99   10.40
   5   2 -11   85.89    8.40
  -5   2  11   85.79    7.50
   4  -2 -11   13.50    3.50
   4  -2 -11   23.10    4.70
  -4  -2  11   22.60    6.40
  -4  -2  11   20.40    4.40
  -4  -2  11   24.00    6.60
  -4   2  11   17.30    8.30
  -4   2  11   26.60    6.20
  -4   2  11   25.50    4.40
   4   2 -11   14.70    4.90
  -4   2  11   14.60    4.10
   4   2 -11   19.50    4.00
  -3  -2  11  110.39   11.20
   3  -2 -11   83.49    8.50
  -3  -2  11   98.99    8.90
   3  -2 -11   91.49    7.10
  -3   2  11   96.29    7.90
   3   2 -11   88.09    9.00
   3   2 -11   84.29    7.40
  -3   2  11   82.19    8.10
  -2  -2  11  264.27   15.60
   2  -2 -11  261.67   14.40
  -2  -2  11  293.07   14.20
   2  -2 -11  294.47   13.00
   2   2 -11  255.77   14.80
  -2   2  11  250.57   13.60
   2   2 -11  289.77   13.20
  -2   2  11  283.37   13.60
   1  -2 -11  245.18   15.60
   1  -2 -11  282.17   12.70
  -1  -2  11  254.17   15.50
  -1  -2  11  269.47   13.90
  -1   2  11  279.07   13.40
   1   2 -11  240.68   15.50
   1   2 -11  267.37   12.70
  -1   2  11  250.87   14.10
   0  -2 -11   57.89    7.30
   0  -2 -11   51.99    8.50
   0  -2 -11   72.89   10.10
   0  -2  11   67.99    8.50
   0   2 -11   54.09    9.80
   0   2  11   67.29   10.90
   0   2  11   54.19    7.90
   0   2 -11   55.49    7.10
  -1  -2 -11   20.40    6.00
  -1  -2 -11   15.80    5.50
   1  -2  11   23.30    4.90
  -1   2 -11   20.60    8.10
  -1   2 -11   32.00    5.20
   1   2  11   28.50   10.80
   1   2  11   17.40    4.60
   2  -2  11   64.49    8.70
  -2  -2 -11   44.80    6.50
  -2   2 -11   37.70    7.20
   2   2  11   44.30    6.10
  -3  -2 -11   85.79    8.70
   3  -2  11   59.79    8.50
  -3   2 -11   69.69    8.00
   3   2  11   67.79    8.40
   4  -2  11   22.80    5.20
  -4  -2 -11   26.90    4.60
   4   2  11   24.00    5.30
  -4   2 -11   26.50    5.30
  -5  -2 -11   88.19    9.00
  -5  -2 -11   92.59    7.20
   5  -2  11   90.79    9.10
  -5   2 -11   96.99    8.00
   5   2  11   62.89    9.90
  -5   2 -11   89.69    9.00
  -6  -2 -11   10.20    2.70
   6  -2  11   23.00    6.00
  -6  -2 -11   11.30    3.60
  -6   2 -11    9.90    3.70
  -6   2 -11   12.30    3.40
 -10  -3  11    0.10    2.60
  10  -3 -11    3.20    2.70
 -10   3  11    0.30    2.60
   9  -3 -11    3.70    2.50
  -9  -3  11    5.80    3.10
  -9  -3  11    6.80    4.10
  -9   3  11    4.70    2.80
   9   3 -11    9.70    3.70
  -8  -3  11   43.90    6.20
  -8  -3  11   46.60    5.70
   8  -3 -11   43.20    5.10
  -8   3  11   48.20    6.30
   8   3 -11   45.80    6.30
  -7  -3  11   79.29    8.00
  -7  -3  11   68.49    9.10
   7  -3 -11   76.59    6.10
   7   3 -11   72.19    7.00
  -7   3  11   75.19    8.30
  -6  -3  11   27.00    5.10
   6  -3 -11   25.00    3.60
   6   3 -11   19.50    3.90
  -6   3  11   32.70    5.40
  -6   3  11   15.70    3.60
  -5  -3  11   85.49    9.90
   5  -3 -11   84.59    6.70
  -5  -3  11   88.99   11.10
  -5  -3  11   76.69    7.10
   5   3 -11   89.69    7.30
  -5   3  11   98.79    7.10
  -5   3  11   68.99    9.70
   4  -3 -11  130.59   10.70
   4  -3 -11  141.69    8.30
  -4  -3  11  125.29   12.20
  -4  -3  11  124.89   11.20
  -4  -3  11  129.49    8.70
  -4   3  11  132.89    9.20
  -4   3  11  119.19    8.40
   4   3 -11  151.18   11.40
   4   3 -11  143.09    8.70
   3  -3 -11  102.19    7.50
   3  -3 -11  110.69   10.80
  -3  -3  11  110.19   10.90
  -3  -3  11   97.49    8.30
  -3   3  11  108.39    8.10
   3   3 -11   97.79   11.60
  -3   3  11  103.49    9.50
   3   3 -11  118.89    8.10
   2  -3 -11  195.18   10.00
  -2  -3  11  174.98   10.80
   2  -3 -11  165.78   13.80
  -2  -3  11  165.58   13.40
   2   3 -11  156.78   14.50
   2   3 -11  195.58   10.30
  -2   3  11  197.08   10.60
  -2   3  11  179.38   12.10
  -1  -3  11   77.39    8.10
   1  -3 -11   91.09    7.40
  -1  -3  11   73.39   11.30
   1   3 -11   77.29    7.20
  -1   3  11   70.19   10.60
  -1   3  11   82.39    7.70
   0  -3 -11  280.67   16.30
   0  -3 -11  258.47   13.40
   0  -3  11  284.67   16.50
   0  -3  11  287.57   14.50
   0   3  11  291.47   13.90
   0   3 -11  288.57   13.40
   1  -3  11    4.70    3.90
  -1  -3 -11   -7.40    4.90
   1  -3  11    2.40    7.50
  -1   3 -11    0.30    7.60
   1   3  11    5.80    3.90
  -1   3 -11    0.60    5.20
   2  -3  11   15.50    4.30
  -2  -3 -11   14.60    4.60
  -2   3 -11   18.80    6.30
   2   3  11   18.40    4.40
   3  -3  11   29.40    5.00
  -3  -3 -11   21.60    4.20
  -3   3 -11   26.00    5.80
  -3   3 -11   19.80    7.30
   3   3  11   28.10    4.70
  -4  -3 -11   -0.40    3.10
   4  -3  11    1.50    3.90
  -4  -3 -11    0.10    5.30
  -4   3 -11    1.00    4.00
   4   3  11    5.30    4.20
  -4   3 -11    0.60    6.50
   5  -3  11    2.70    4.10
  -5  -3 -11    3.30    4.80
  -5  -3 -11   -1.60    2.60
  -5   3 -11    6.90    3.50
   5   3  11    7.10    5.40
  -9  -4  11    8.80    2.70
  -9  -4  11    7.40    3.10
   9  -4 -11    4.50    2.30
  -9   4  11    4.10    2.60
   8  -4 -11   10.00    2.50
  -8  -4  11    8.50    3.30
  -8  -4  11   10.20    3.10
  -8   4  11    7.20    3.20
   8   4 -11    8.30    2.80
   7  -4 -11    8.50    2.60
  -7  -4  11    7.50    3.60
  -7  -4  11    4.80    3.40
   7   4 -11    7.00    2.90
  -7   4  11    8.20    3.90
   6  -4 -11   68.09    5.40
  -6  -4  11   48.30    6.80
  -6  -4  11   55.89    7.40
  -6   4  11   54.69    8.90
   6   4 -11   73.79    6.00
   5  -4 -11   16.10    3.10
  -5  -4  11   14.80    4.60
  -5  -4  11   17.50    4.60
  -5   4  11   15.50    3.20
   5   4 -11   19.50    3.70
  -4  -4  11   20.20    5.10
   4  -4 -11   22.50    3.60
  -4  -4  11   22.60    5.40
  -4  -4  11   20.60    3.60
   4   4 -11   17.90    3.60
  -4   4  11   18.50    3.30
  -3  -4  11   59.29    9.70
   3  -4 -11   80.39    6.50
  -3  -4  11   70.49    6.60
  -3  -4  11   76.09    9.20
   3   4 -11   88.09    6.90
  -3   4  11   71.49    6.40
   2  -4 -11   23.80    4.00
  -2  -4  11   13.80    6.90
  -2  -4  11   23.30    4.00
   2   4 -11   22.80    3.90
  -2   4  11   33.00    5.20
  -1  -4  11   66.09    6.70
   1  -4 -11   55.39    8.00
   1   4 -11   55.99    6.90
  -1   4  11   65.69    6.50
   0  -4  11    1.30    3.30
   0   4  11    2.70    3.10
   0   4 -11    6.50    4.60
  -1  -4 -11   16.20    4.70
   1  -4  11   17.90    3.90
  -1   4 -11   39.00    8.30
   1   4  11   24.80    4.40
   2  -4  11   76.39    7.00
  -2  -4 -11   83.29    7.10
  -2   4 -11   88.09   10.20
   2   4  11   86.79    7.20
  -3  -4 -11  101.49    6.90
   3  -4  11   97.79    7.60
   3   4  11  108.29    8.00
  -3   4 -11   95.49    8.60
   4  -4  11   -1.00    3.10
  -4  -4 -11   -2.40    2.40
   4   4  11    4.90    3.90
  -4   4 -11    0.60    3.70
   6  -5 -11   49.10    4.60
  -6  -5  11   52.99    5.30
  -6  -5  11   63.49    6.90
   6   5 -11   60.89    5.00
  -5  -5  11    4.40    2.90
   5  -5 -11    6.10    2.60
  -5   5  11    6.40    2.40
   5   5 -11    4.00    2.60
  -4  -5  11    6.50    2.60
  -4  -5  11    6.50    3.30
   4  -5 -11    7.40    2.90
   4   5 -11    7.70    2.70
  -4   5  11    7.60    2.30
   3  -5 -11    7.40    3.80
  -3  -5  11    8.30    3.50
  -3  -5  11   11.70    2.80
   3   5 -11   12.50    3.10
  -3   5  11   13.60    2.70
  -2  -5  11   20.50    3.10
  -2  -5  11   30.40    4.50
  -2   5  11   20.40    3.10
   2   5 -11   17.30    3.80
  -1  -5  11   -1.50    2.60
   1  -5 -11    1.90    5.80
  -1   5  11    4.40    2.60
   1   5 -11    3.90    4.90
   0  -5  11   22.30    3.30
   0  -5 -11   18.30    4.00
   0   5  11   13.10    2.90
   1  -5  11   48.30    4.80
  -1  -5 -11   46.70    6.00
   1   5  11   44.30    5.00
  -1   5 -11   37.40    7.00
  -2  -5 -11   38.20    4.70
   2  -5  11   43.10    4.30
  -2   5 -11   40.20    5.30
   2   5  11   49.50    4.80
 -11   0  12   68.49    5.40
 -10   0  12   23.30    3.90
 -10   0  12   19.80    4.30
   9   0 -12   39.30    5.00
  -9   0  12   48.40    7.30
  -9   0  12   41.70    6.20
   8   0 -12   22.90    4.20
  -8   0  12   24.10    4.80
  -7   0  12   -2.80    3.50
   7   0 -12    3.70    3.50
  -7   0  12    3.30    4.60
   6   0 -12  109.69    7.70
   6   0 -12   94.89    8.60
  -6   0  12  113.99   10.50
  -6   0  12  110.89   10.00
   5   0 -12   33.50    5.60
  -5   0  12   28.00    4.60
  -5   0  12   32.00    6.10
   5   0 -12   30.30    4.30
  -5   0  12   27.40    6.20
   4   0 -12    6.30    4.80
  -4   0  12   10.70    4.10
   4   0 -12    9.70    3.70
  -4   0  12    3.60    5.70
  -4   0  12    0.20    4.90
   3   0 -12    2.40    5.20
   3   0 -12    8.90    3.60
  -3   0  12    4.00    6.60
  -3   0  12    4.70    3.90
   2   0 -12  178.88   12.70
   2   0 -12  197.68   10.40
  -2   0  12  160.28   11.10
  -2   0  12  182.98   10.90
  -2   0  12  142.29   16.10
  -1   0  12  164.48   10.50
  -1   0  12  136.99   11.10
   1   0 -12  152.18   13.60
   1   0 -12  169.28   10.00
   0   0 -12   81.99    7.70
   0   0 -12   53.59   11.00
   0   0  12   76.09    8.20
   0   0  12   65.79    9.20
  -1   0 -12   34.30    5.50
   1   0  12   31.00   12.00
   1   0  12   31.10    5.00
  -1   0 -12   21.70    7.30
   2   0  12    1.70    4.20
  -2   0 -12    1.40    5.60
  -3   0 -12   79.19    9.20
   3   0  12   87.89    9.00
   4   0  12   28.50    5.40
  -4   0 -12   24.70    4.80
  -5   0 -12   -1.90    3.00
   5   0  12   -2.00    4.70
  -6   0 -12   13.60    3.10
  -6   0 -12   11.00    3.00
 -10  -1  12   97.39    7.30
 -10  -1  12   93.89    7.00
 -10   1  12   99.29    7.10
  -9  -1  12   53.99    6.70
   9  -1 -12   61.19    6.20
  -9  -1  12   62.29    7.10
   9   1 -12   52.69    5.70
  -9   1  12   65.39    6.60
  -8  -1  12   77.29    8.00
   8  -1 -12   73.39    6.50
  -8  -1  12   72.89    7.80
  -8   1  12   73.19    9.30
  -8   1  12   72.99    7.60
   8   1 -12   63.99    7.10
  -7  -1  12    6.50    4.10
   7  -1 -12    7.20    3.20
  -7  -1  12    5.50    4.20
  -7   1  12    8.50    5.30
  -7   1  12    4.20    4.00
   7   1 -12   11.60    3.80
   6  -1 -12   -1.30    3.00
  -6  -1  12    1.00    4.00
  -6  -1  12    3.50    4.60
   6  -1 -12    3.90    4.50
  -6   1  12    5.20    4.90
   6   1 -12    7.60    3.60
   6   1 -12    4.40    4.60
  -6   1  12    1.70    4.20
   5  -1 -12   74.39    8.30
  -5  -1  12   69.29    9.50
   5  -1 -12   60.99    6.50
  -5  -1  12   67.19    7.20
  -5  -1  12   84.99    9.70
  -5   1  12   50.49    7.20
  -5   1  12   59.59    7.40
   5   1 -12   58.99    8.10
   5   1 -12   78.49    7.30
  -5   1  12   70.19    7.20
   4  -1 -12   12.40    3.40
  -4  -1  12   16.00    6.10
   4  -1 -12    6.70    4.60
  -4  -1  12    2.40    5.30
  -4  -1  12   10.60    4.00
  -4   1  12   11.90    4.20
  -4   1  12    8.70    5.60
  -4   1  12   13.40    5.90
   4   1 -12   10.60    5.00
  -4   1  12    4.70    3.80
   4   1 -12   12.60    3.60
  -3  -1  12   57.49    8.30
  -3  -1  12   38.40    6.60
   3  -1 -12   47.40    6.00
  -3  -1  12   46.00    7.40
   3  -1 -12   39.10    6.40
  -3   1  12   56.29    7.00
   3   1 -12   35.20    6.30
   3   1 -12   33.80    4.60
  -3   1  12   39.70    8.20
  -3   1  12   49.99    7.10
   2  -1 -12  150.58   12.30
   2  -1 -12  155.18    9.40
  -2  -1  12  156.68   10.10
   2   1 -12  153.98    9.30
  -2   1  12  141.79    9.80
   2   1 -12  142.09   12.30
  -2   1  12  130.99   10.30
  -1  -1  12   58.29    7.90
   1  -1 -12   53.49    9.10
   1  -1 -12   64.39    6.80
  -1   1  12   73.39    7.80
  -1   1  12   49.80    7.60
   1   1 -12   50.59    8.40
   1   1 -12   51.79    7.00
   0  -1 -12   85.29    8.00
   0  -1 -12   42.60   11.60
   0  -1 -12   73.59   10.20
   0  -1  12   74.19    8.40
   0   1 -12   87.59   12.00
   0   1 -12   69.29    7.60
   0   1  12   90.19    8.40
   0   1  12   58.19    9.60
  -1  -1 -12   26.30    6.80
   1  -1  12   18.80    4.50
   1   1  12    9.10    4.40
  -1   1 -12   15.30    7.70
  -1   1 -12   15.60    5.30
  -2  -1 -12   19.30    5.60
   2  -1  12   36.60    5.60
   2   1  12   26.40    5.00
  -2   1 -12   30.80    6.60
   3  -1  12    4.80    4.20
  -3  -1 -12    4.00    4.50
  -3   1 -12    0.50    4.80
   3   1  12   -0.20    4.10
  -4  -1 -12   80.79    7.70
   4  -1  12   71.19    8.10
  -4   1 -12   71.79    7.90
   4   1  12   87.39    8.60
  -5  -1 -12   13.80    3.40
   5  -1  12    9.50    4.70
  -5  -1 -12   12.10    4.00
  -5   1 -12   15.00    3.80
   5   1  12   15.20    5.20
  -5   1 -12   10.20    3.90
 -10  -2  12   27.60    4.50
 -10   2  12   31.80    4.50
   9  -2 -12    1.50    2.80
  -9  -2  12    0.80    3.40
  -9  -2  12    2.90    2.80
   9   2 -12    4.80    4.10
  -9   2  12    0.80    2.80
   8  -2 -12    3.90    2.80
  -8  -2  12    4.70    3.70
  -8  -2  12    6.20    4.00
   8   2 -12   11.70    3.60
  -8   2  12    0.60    3.30
  -7  -2  12    5.10    4.10
   7  -2 -12   11.00    3.00
  -7  -2  12   10.80    4.70
  -7   2  12    6.70    4.10
   7   2 -12    4.30    3.40
   6  -2 -12    7.90    3.00
  -6  -2  12   -2.70    4.40
  -6  -2  12    2.20    4.30
  -6   2  12    0.40    6.10
  -6   2  12    3.00    4.40
   6   2 -12    0.70    3.10
   5  -2 -12   45.40    5.80
  -5  -2  12   54.99    8.50
  -5  -2  12   65.79    9.40
  -5   2  12   46.70    7.10
  -5   2  12   56.99    6.30
   5   2 -12   55.29    6.30
  -5   2  12   38.10    6.20
  -4  -2  12   58.89    7.90
   4  -2 -12   59.79    6.00
  -4  -2  12   47.50    6.70
   4  -2 -12   39.90    6.60
   4   2 -12   58.59    7.50
  -4   2  12   59.49    9.60
  -4   2  12   41.10    7.40
  -4   2  12   52.79    6.60
  -4   2  12   45.80    5.80
   4   2 -12   50.79    6.20
   3  -2 -12    9.70    5.70
  -3  -2  12   13.40    5.20
  -3  -2  12   19.60    4.30
   3  -2 -12   19.40    3.90
   3   2 -12    8.40    6.10
   3   2 -12   19.60    4.00
  -3   2  12   16.60    5.40
  -3   2  12   19.50    4.10
  -2  -2  12    8.60    4.00
   2  -2 -12   10.10    3.50
  -2  -2  12    6.70    5.00
   2  -2 -12    4.60    6.30
   2   2 -12   10.10    3.60
  -2   2  12   13.80    6.00
   2   2 -12   10.10    7.30
  -2   2  12   14.00    3.90
  -1  -2  12  221.28   12.30
   1  -2 -12  235.68   11.40
  -1  -2  12  227.78   14.10
   1  -2 -12  184.58   23.80
  -1   2  12  194.78   14.30
   1   2 -12  218.98   11.30
   1   2 -12  206.98   17.30
  -1   2  12  228.78   11.80
   0  -2 -12   91.59    8.70
   0  -2 -12   82.09    9.40
   0  -2  12  108.99   10.60
   0  -2  12   96.89    8.90
   0   2 -12  102.99    8.30
   0   2  12   96.89    8.50
   1  -2  12   89.19   10.10
  -1  -2 -12   71.29    8.20
   1  -2  12   96.99    8.70
  -1   2 -12   93.29   13.80
   1   2  12   92.59    8.20
   2  -2  12   14.70    4.30
  -2  -2 -12   11.90    5.00
   2  -2  12    4.50    5.10
  -2   2 -12   14.90    6.20
   2   2  12    4.30    4.00
   3  -2  12   85.09   10.80
   3  -2  12   97.39    8.30
  -3  -2 -12  106.29    8.70
  -3   2 -12   84.49    9.60
   3   2  12  100.59    8.40
  -4  -2 -12   28.30    4.40
   4  -2  12   41.80    5.20
  -4   2 -12   33.90    5.40
  -4   2 -12   30.50    5.00
   4   2  12   39.70    5.20
  -5  -2 -12    4.30    3.50
   5  -2  12    6.90    4.10
  -5  -2 -12    3.60    2.70
  -5   2 -12    3.90    2.90
   5   2  12    9.90    4.80
  -5   2 -12    2.40    3.90
   9  -3 -12   11.80    2.70
  -9  -3  12   14.30    3.00
  -9   3  12   11.60    2.90
   9   3 -12    8.60    3.50
  -8  -3  12   22.90    3.90
   8  -3 -12   17.80    2.90
   8   3 -12   12.60    3.40
  -8   3  12   13.60    3.70
  -7  -3  12    0.50    3.10
   7  -3 -12    3.90    2.60
   7   3 -12    2.60    3.00
  -7   3  12    3.40    3.70
  -6  -3  12    3.90    6.20
  -6  -3  12   13.90    4.60
   6  -3 -12   22.20    3.40
  -6   3  12   17.50    4.90
   6   3 -12   17.40    3.60
  -5  -3  12   21.20    5.00
   5  -3 -12   21.10    3.60
   5   3 -12   14.50    3.80
  -5   3  12   20.00    3.50
  -5   3  12    2.20    6.10
   4  -3 -12   75.39    6.40
  -4  -3  12   77.69    9.10
  -4  -3  12   76.79    6.60
  -4   3  12   89.79    6.70
   4   3 -12   90.09    7.10
   3  -3 -12    4.60    3.20
  -3  -3  12    5.80    6.30
  -3  -3  12    5.40    3.40
  -3  -3  12    6.50    5.10
   3   3 -12    2.20    3.00
  -3   3  12    5.40    3.00
   2  -3 -12   33.90    4.50
  -2  -3  12   47.40    6.90
  -2  -3  12   42.90    6.20
   2   3 -12   42.60    5.90
  -2   3  12   44.40    6.00
  -1  -3  12   13.80    3.60
  -1  -3  12   20.50    6.10
   1  -3 -12   15.90    4.30
   1   3 -12   14.30    3.80
  -1   3  12   19.00    3.80
   0  -3 -12   94.79   11.80
   0  -3  12   97.79    8.00
   0  -3  12   73.89   11.30
   0   3 -12   99.39    8.60
   0   3  12  101.79    7.70
  -1  -3 -12    2.90    4.90
   1  -3  12   12.40    3.50
  -1   3 -12    5.30    7.80
   1   3  12    6.10    3.30
   2  -3  12   12.40    3.50
  -2  -3 -12   13.70    4.20
  -2   3 -12   14.40    5.90
   2   3  12   13.50    3.70
  -3  -3 -12   14.40    3.80
   3  -3  12    7.00    3.40
   3   3  12   15.70    3.70
  -3   3 -12    9.10    4.60
  -4  -3 -12    3.60    4.70
  -4  -3 -12    1.70    2.80
   4  -3  12    3.30    3.30
   4   3  12   -1.10    3.70
  -4   3 -12    0.40    3.60
   8  -4 -12    9.40    2.40
  -8  -4  12    9.40    2.90
  -8   4  12    8.30    3.40
   8   4 -12    9.90    2.60
   7  -4 -12  101.59    5.90
  -7  -4  12   92.49    7.10
  -7  -4  12   99.69    7.00
   7   4 -12   89.89    6.00
  -7   4  12   90.19    7.80
  -6  -4  12   14.60    3.80
   6  -4 -12    6.70    2.60
  -6  -4  12    7.60    3.80
   6   4 -12   11.10    2.90
  -5  -4  12    6.10    4.10
  -5  -4  12    4.00    3.60
   5  -4 -12   -0.30    2.50
  -5   4  12   -0.80    2.60
   5   4 -12    3.80    2.80
  -4  -4  12   48.80    7.70
  -4  -4  12   46.80    5.10
   4  -4 -12   43.00    5.20
  -4  -4  12   44.70    7.50
   4   4 -12   47.30    5.30
  -4   4  12   46.80    4.90
  -3  -4  12   67.69    8.20
   3  -4 -12   66.09    5.90
  -3  -4  12   55.79    8.20
  -3  -4  12   59.39    5.50
   3   4 -12   68.19    6.10
  -3   4  12   53.39    5.30
  -2  -4  12   19.40    3.30
  -2  -4  12   13.30    6.10
  -2  -4  12   14.60    4.90
   2  -4 -12   18.80    4.10
   2   4 -12   17.40    3.60
  -2   4  12   17.00    3.10
  -1  -4  12    2.30    2.80
  -1   4  12    5.30    2.70
   1   4 -12    5.70    4.00
   0  -4 -12   44.50    6.10
   0  -4  12   35.30    5.20
   0   4  12   31.20    4.90
   1  -4  12   39.60    5.30
  -1  -4 -12   49.20    6.70
  -1   4 -12   31.10    7.70
   1   4  12   44.60    5.20
   2  -4  12  156.28    8.40
  -2  -4 -12  151.68    8.50
   2   4  12  173.68    8.60
  -2   4 -12  145.39   10.90
  -3  -4 -12    6.20    2.80
   3  -4  12   11.10    3.10
  -3   4 -12    5.00    4.10
   3   4  12   -0.50    3.00
  -4  -5  12    2.40    2.90
  -4   5  12    4.40    2.10
   4   5 -12    1.80    2.70
  -3  -5  12   69.79    4.40
  -3  -5  12   73.49    6.00
  -3   5  12   72.49    4.70
   3   5 -12   81.89    6.20
  -2  -5  12   31.60    5.10
  -2  -5  12   30.80    4.00
  -2   5  12   37.00    4.00
  -1  -5  12   37.40    4.20
  -1  -5  12   38.80    5.40
  -1   5  12   34.10    3.80
 -10   0  13   36.60    6.20
 -10   0  13   50.79    5.00
  -9   0  13   15.60    3.70
  -9   0  13    6.20    3.70
   9   0 -13   18.50    3.60
  -8   0  13   19.50    4.40
  -8   0  13   30.30    4.40
   8   0 -13   26.00    4.00
  -7   0  13   16.00    4.50
   7   0 -13   18.80    3.70
  -7   0  13    9.60    4.00
   6   0 -13   10.90    3.40
  -6   0  13   13.00    4.40
  -6   0  13    7.40    4.40
  -5   0  13    7.60    4.90
  -5   0  13    6.50    3.80
   5   0 -13   13.60    3.50
  -5   0  13   11.80    5.30
  -4   0  13  196.58   13.80
  -4   0  13  217.38   11.00
   4   0 -13  238.88   11.40
  -4   0  13  229.98   13.80
  -3   0  13   71.79    7.10
   3   0 -13   65.09    6.60
  -3   0  13   60.09    8.40
  -3   0  13   59.79    8.20
  -2   0  13   23.10    4.50
   2   0 -13   33.00    4.90
   1   0 -13   89.89    7.70
  -1   0  13   81.79    7.70
   0   0  13   -2.70    3.40
   0   0 -13    1.60    4.10
   1   0  13    2.60    3.60
  -1   0 -13   -2.30    6.80
  -2   0 -13    9.40    5.50
   3   0  13   27.10    4.50
  -3   0 -13   24.80    5.10
   4   0  13    1.30    3.60
  -4   0 -13    4.00    3.60
 -10  -1  13   15.20    3.30
 -10  -1  13    9.40    2.90
 -10   1  13   18.20    3.10
  -9  -1  13   21.70    3.70
  -9  -1  13   32.30    5.30
   9  -1 -13   23.30    3.60
   9   1 -13   23.60    4.20
  -8  -1  13   10.30    3.60
  -8  -1  13   12.40    4.20
   8  -1 -13    8.30    3.10
  -8   1  13    9.60    3.50
  -8   1  13   11.00    4.50
   8   1 -13   12.90    3.40
  -7  -1  13    3.60    4.00
  -7  -1  13    1.50    3.60
   7  -1 -13    6.90    3.00
   7   1 -13    4.50    3.00
  -7   1  13   -3.30    4.40
  -7   1  13    3.80    3.70
  -6  -1  13    5.00    3.60
  -6  -1  13   10.90    4.50
   6  -1 -13    5.20    3.00
  -6   1  13    2.10    4.70
  -6   1  13    3.70    4.30
   6   1 -13    9.50    3.40
  -5  -1  13   48.30    6.60
   5  -1 -13   49.50    5.90
   5   1 -13   49.50    6.20
  -5   1  13   50.49    8.50
  -5   1  13   46.50    6.40
  -5   1  13   41.20    6.30
  -4  -1  13   19.60    4.10
   4  -1 -13   18.80    3.60
  -4  -1  13   28.70    6.00
  -4  -1  13   26.90    6.40
  -4   1  13    8.90    4.60
   4   1 -13   21.00    3.90
  -4   1  13   18.10    3.90
  -4   1  13   10.30    6.20
   3  -1 -13   31.90    4.50
  -3  -1  13   28.00    4.40
  -3  -1  13   38.30    6.50
   3   1 -13   32.30    4.40
  -3   1  13   32.90    4.40
   2  -1 -13   28.70    4.30
  -2  -1  13   33.00    4.70
  -2  -1  13   36.90    6.50
   2   1 -13   40.50    6.10
  -2   1  13   28.60    4.40
  -1  -1  13   16.30    3.90
   1  -1 -13   12.00    4.20
  -1   1  13   15.00    4.00
   1   1 -13   17.30    4.10
   0  -1 -13   15.50    4.60
   0  -1  13   10.00    3.80
   0  -1 -13   14.30   10.60
   0   1 -13   15.80    4.50
   0   1  13   14.80    3.90
  -1  -1 -13   -7.30    6.40
   1  -1  13   12.50    3.80
   1   1  13   11.70    3.70
  -1   1 -13   14.10    7.50
   2  -1  13   32.10    4.70
  -2  -1 -13   22.30    5.50
  -2   1 -13   35.00    6.30
   2   1  13   23.20    4.20
   3  -1  13   49.50    6.60
  -3  -1 -13   44.40    7.10
  -3   1 -13   55.29    7.70
   3   1  13   43.40    6.40
   4  -1  13   44.20    6.40
  -4  -1 -13   54.49    6.00
   4  -1  13   53.49    7.00
   4   1  13   52.69    6.70
  -4   1 -13   65.49    6.60
   9  -2 -13    8.70    2.70
  -9  -2  13    4.60    3.00
  -9   2  13    7.30    2.90
   9   2 -13   10.40    5.30
   8  -2 -13   23.10    3.30
  -8  -2  13   33.70    5.10
   8   2 -13   24.20    3.80
  -8   2  13   29.50    4.30
  -7  -2  13   42.60    5.50
   7  -2 -13   35.40    5.00
   7   2 -13   38.50    4.50
  -7   2  13   49.80    6.70
   6  -2 -13    6.70    2.90
  -6  -2  13    5.00    3.90
  -6   2  13   12.20    5.40
  -6   2  13   11.90    4.70
   6   2 -13   11.80    3.40
  -5  -2  13   -0.70    3.50
   5  -2 -13   -3.30    2.60
  -5   2  13   -0.90    3.30
  -5   2  13   -0.70    5.10
  -5   2  13   -7.60    5.80
   5   2 -13    0.30    3.00
  -4  -2  13    2.10    4.00
   4  -2 -13   -0.40    2.80
  -4  -2  13    2.30    3.20
  -4   2  13   -3.90    4.80
  -4   2  13   -0.90    3.00
   4   2 -13    1.80    3.10
  -3  -2  13   -5.00    3.90
   3  -2 -13   -0.60    3.00
  -3  -2  13    0.10    3.20
  -3   2  13   -1.40    3.00
   3   2 -13   -2.60    3.10
   2  -2 -13   19.30    3.80
  -2  -2  13   25.60    5.70
  -2  -2  13   16.50    3.90
   2   2 -13   15.10    3.90
  -2   2  13   14.90    3.70
  -1  -2  13    3.40    3.40
  -1  -2  13    5.00    4.20
   1  -2 -13    5.90    4.10
   1   2 -13    3.60    3.70
  -1   2  13    3.20    3.20
   0  -2 -13   -4.10    7.50
   0  -2  13   12.70    4.90
   0  -2 -13    1.80    5.40
   0  -2  13    7.00    3.50
   0   2 -13   12.10    4.70
   0   2  13    8.40    3.50
   1  -2  13  128.59   10.30
   1  -2  13  143.59    9.30
  -1  -2 -13  138.49   11.60
  -1   2 -13  151.28   14.30
   1   2  13  154.08    8.80
   2  -2  13    5.20    4.80
   2  -2  13   13.80    3.60
  -2  -2 -13   15.80    4.80
   2   2  13   10.20    3.50
  -2   2 -13   -1.20    5.30
  -3  -2 -13   45.80    6.50
   3  -2  13   57.19    5.90
   3   2  13   49.60    6.10
  -3   2 -13   46.10    7.40
  -4  -2 -13   42.30    6.10
   4  -2  13   37.60    5.60
  -4  -2 -13   46.70    5.00
  -4   2 -13   41.30    6.20
  -4   2 -13   34.40    5.60
   4   2  13   40.70    6.50
   8  -3 -13   -0.60    2.30
  -8  -3  13    3.00    2.50
   8   3 -13   -1.90    2.60
  -8   3  13    1.40    3.20
  -7  -3  13   27.00    4.10
   7  -3 -13   25.00    3.20
  -7   3  13   25.10    4.30
   7   3 -13   24.00    3.40
   6  -3 -13    3.90    2.50
  -6  -3  13   10.00    3.40
   6   3 -13    4.10    2.90
  -6   3  13    5.00    6.10
   5  -3 -13    6.20    2.70
  -5  -3  13    2.70    3.50
  -5   3  13    3.10    2.80
   5   3 -13    5.00    2.90
  -4  -3  13    2.50    3.80
   4  -3 -13    5.70    2.90
  -4  -3  13    3.40    3.00
  -4   3  13    1.20    2.70
  -4   3  13    2.30    5.90
   4   3 -13   -1.40    2.70
   3  -3 -13   15.60    3.40
  -3  -3  13   10.90    3.10
  -3  -3  13   16.60    4.60
   3   3 -13   19.30    3.60
  -3   3  13   20.60    5.50
  -3   3  13   15.70    3.20
  -2  -3  13   19.90    3.40
   2  -3 -13   12.30    3.70
  -2  -3  13   13.30    4.70
   2   3 -13   10.40    3.50
  -2   3  13   13.90    3.20
   1  -3 -13   10.50    5.00
  -1  -3  13   12.90    3.30
  -1  -3  13   19.40    5.10
  -1   3  13   17.20    3.50
   1   3 -13   13.30    3.90
   0  -3 -13   19.20    6.70
   0  -3  13   21.50    3.50
   0  -3  13   28.00    5.90
   0   3  13   25.00    3.80
  -1  -3 -13   40.30    5.60
   1  -3  13   56.49    5.50
   1   3  13   54.59    5.40
  -1   3 -13   46.10    8.40
  -2  -3 -13   87.39    7.30
   2  -3  13   93.99    6.30
  -2   3 -13   81.49    9.10
   2   3  13   90.69    6.60
   3  -3  13   11.80    3.10
  -3  -3 -13    5.00    6.50
  -3  -3 -13    4.10    3.00
  -3   3 -13    6.30    4.70
   3   3  13    8.90    3.10
   6  -4 -13   24.10    3.00
  -6  -4  13   21.40    3.50
   6   4 -13   27.20    4.20
   5  -4 -13    3.20    2.60
  -5  -4  13    1.80    3.10
   5   4 -13    1.50    2.60
  -4  -4  13   23.00    4.20
   4  -4 -13   22.60    3.30
  -4   4  13   31.20    4.10
   4   4 -13   23.00    3.40
  -3  -4  13   78.59    7.90
   3  -4 -13   80.09    6.80
  -3  -4  13   85.89    5.40
  -3   4  13   77.19    5.30
   3   4 -13   94.19    6.30
  -2  -4  13    8.80    2.50
  -2  -4  13   -2.40    6.50
   2   4 -13    9.70    3.70
  -2   4  13   14.00    2.70
  -1  -4  13    7.00    8.20
  -1  -4  13    0.10    2.30
  -1   4  13    2.20    2.30
   0  -4 -13   29.30    5.90
   0  -4  13   50.19    4.60
   0   4  13   43.80    4.30
  -9   0  14   16.70    3.20
  -9   0  14   11.90    3.30
  -8   0  14   37.10    6.10
  -8   0  14   39.40    5.60
   8   0 -14   32.90    5.10
   7   0 -14    5.80    2.90
  -7   0  14    7.80    3.40
  -7   0  14    7.70    3.80
  -6   0  14   56.99    7.00
  -6   0  14   60.79    7.60
   6   0 -14   60.29    5.90
   5   0 -14    0.00    2.80
  -5   0  14    6.80    4.90
  -5   0  14    2.70    3.50
  -4   0  14   10.80    4.40
   4   0 -14   13.30    3.50
  -4   0  14   16.60    3.60
  -3   0  14   -1.90    3.00
  -3   0  14    1.80    3.90
   3   0 -14    4.40    3.00
  -2   0  14    4.40    3.00
  -2   0  14    0.70    3.80
   2   0 -14   12.10    3.50
   1   0 -14   23.20    4.30
  -1   0  14   23.00    3.90
   0   0 -14   -0.70    5.40
   0   0  14   19.00    3.50
   1   0  14    3.40    3.10
  -1   0 -14   -9.50    6.60
  -2   0 -14    9.00    4.90
   2   0  14    8.80    3.20
   3   0  14    0.70    3.00
  -3   0 -14    1.20    4.00
  -9  -1  14   14.60    2.90
  -9   1  14   15.60    3.00
   8  -1 -14   14.10    3.00
  -8  -1  14   25.20    4.00
  -8  -1  14   17.40    3.50
  -8   1  14   15.60    3.40
   8   1 -14   15.10    3.30
  -8   1  14   13.10    4.30
   7  -1 -14   17.30    3.10
  -7  -1  14   13.20    4.00
  -7  -1  14   17.30    3.70
   7   1 -14    9.30    3.00
  -7   1  14   17.10    4.10
  -7   1  14   15.60    4.20
   6  -1 -14  133.69    7.80
  -6  -1  14  140.79    9.10
  -6  -1  14  128.19    9.40
  -6   1  14  125.79    9.40
  -6   1  14  131.19    9.20
   6   1 -14  134.99    7.90
   5  -1 -14   47.90    5.40
  -5  -1  14   54.89    6.70
  -5   1  14   44.10    6.70
   5   1 -14   47.50    5.60
  -5   1  14   48.50    7.30
   4  -1 -14    3.90    3.00
  -4  -1  14    2.70    3.10
  -4  -1  14    0.90    3.30
   4   1 -14    5.60    3.00
  -4   1  14    4.90    3.10
  -4   1  14    0.40    3.90
   3  -1 -14   31.20    4.30
  -3  -1  14   28.70    4.10
  -3  -1  14   36.70    5.50
  -3   1  14   35.10    5.50
   3   1 -14   39.10    5.60
  -3   1  14   29.30    5.00
  -2  -1  14   71.89    8.00
   2  -1 -14   70.29    6.90
  -2  -1  14   68.89    6.60
  -2   1  14   79.59    6.50
   2   1 -14   75.69    6.80
  -1  -1  14   55.49    7.50
  -1  -1  14   60.99    6.20
   1  -1 -14   58.79    7.30
  -1   1  14   59.29    6.10
   1   1 -14   60.29    7.00
   0  -1  14    1.60    2.90
   0  -1  14   10.10    4.10
   0   1 -14    6.10    5.90
   0   1  14    5.00    2.90
   1  -1  14   18.40    4.10
   1  -1  14   16.40    3.60
  -1  -1 -14   35.80    6.50
   1   1  14   19.10    3.60
  -1   1 -14   16.90    7.00
   2  -1  14   12.40    3.90
  -2  -1 -14   18.90    4.70
   2  -1  14   13.50    3.30
   2   1  14    9.90    3.40
  -2   1 -14   13.00    5.00
  -3  -1 -14   80.29    6.90
   3  -1  14   96.59    6.30
   3  -1  14   81.39    6.80
   3   1  14   89.69    6.40
  -3   1 -14   92.19    7.40
  -8  -2  14   17.70    3.20
   8  -2 -14   15.70    2.90
  -8   2  14   15.70    3.30
   8   2 -14   18.30    3.10
  -7  -2  14   52.79    5.60
   7  -2 -14   52.79    4.90
  -7   2  14   42.70    6.00
   7   2 -14   53.99    5.20
  -6  -2  14    4.40    3.10
   6  -2 -14    0.90    2.60
  -6   2  14    5.70    5.10
   6   2 -14    4.10    2.80
  -6   2  14    7.50    4.90
   5  -2 -14   14.70    3.00
  -5  -2  14   11.50    3.80
  -5   2  14   14.40    4.80
   5   2 -14    9.80    3.10
   4  -2 -14    6.00    3.00
  -4  -2  14   -1.70    2.90
  -4  -2  14    4.40    3.10
  -4   2  14    0.40    4.10
   4   2 -14    1.30    2.80
  -4   2  14    6.90    2.90
  -3  -2  14   43.80    5.30
   3  -2 -14   56.39    5.90
  -3  -2  14   38.60    6.50
  -3   2  14   27.70    5.00
  -3   2  14   33.40    5.00
   3   2 -14   46.20    5.50
   2  -2 -14    2.90    3.40
  -2  -2  14    0.80    3.80
  -2  -2  14   -5.10    2.60
  -2   2  14    1.90    2.70
   2   2 -14    1.90    3.20
   1  -2 -14   27.30    5.00
  -1  -2  14   25.00    4.80
  -1  -2  14   34.20    4.90
   1   2 -14   28.10    4.60
   0  -2  14    7.90    2.80
   0  -2  14    8.50    4.20
   0   2  14   11.60    2.80
  -1  -2 -14    5.90    5.50
   1  -2  14   17.80    3.30
   1  -2  14   20.40    4.30
   1   2  14   14.70    3.10
  -1   2 -14   22.30    7.60
   2  -2  14   83.49    5.70
  -2  -2 -14   66.39    7.10
  -2   2 -14   61.79    9.10
   2   2  14   82.39    5.90
  -6  -3  14    5.80    3.00
   6  -3 -14    6.60    2.70
   6   3 -14    7.70    2.70
   5  -3 -14    0.80    2.60
  -5  -3  14   -2.20    2.90
   5   3 -14   -1.50    2.50
  -4  -3  14    6.40    3.40
   4  -3 -14   10.30    2.90
   4   3 -14    7.70    2.80
  -4   3  14    8.60    2.60
  -3  -3  14    7.50    2.60
  -3  -3  14    5.40    3.60
   3  -3 -14    3.50    3.30
  -3   3  14    5.70    2.40
  -3   3  14    3.10    4.60
   3   3 -14    7.70    3.00
   2  -3 -14    4.00    4.50
  -2  -3  14    3.80    3.90
  -2  -3  14    3.90    2.50
   2   3 -14    4.10    3.40
  -2   3  14    0.40    4.00
  -2   3  14    3.60    2.40
  -1  -3  14    4.00    4.50
  -1  -3  14    7.40    2.50
  -1   3  14    7.00    2.50
   0  -3  14    3.10    2.30
   0   3  14   -1.40    2.20
  -7   0  15   15.50    3.30
   6   0 -15  110.79    6.60
  -6   0  15  107.69    7.30
   5   0 -15  114.69    6.80
  -5   0  15  123.89    8.20
   4   0 -15    2.40    2.80
  -4   0  15   -0.20    3.20
  -3   0  15   22.50    4.10
  -3   0  15   21.80    3.20
   3   0 -15   19.70    3.50
   2   0 -15    1.80    3.30
  -2   0  15    2.70    3.10
  -2   0  15    0.90    2.60
   1   0 -15   60.19    8.40
  -1   0  15   74.59    5.90
  -1   0  15   70.89    6.80
   0   0  15    0.50    2.40
   0   0  15   -1.60    2.80
   1   0  15    4.80    3.00
   1   0  15    3.10    2.50
  -7  -1  15   26.30    4.50
   7  -1 -15   28.50    4.30
   7   1 -15   30.80    3.40
  -7   1  15   21.20    3.80
  -6  -1  15   76.99    6.20
   6  -1 -15   84.79    5.80
  -6   1  15   78.79    6.90
   6   1 -15   77.99    5.70
   5  -1 -15   35.20    4.80
  -5  -1  15   38.30    5.50
   5   1 -15   28.80    3.60
  -5   1  15   19.80    3.90
   4  -1 -15    4.90    2.60
  -4  -1  15    3.10    2.70
  -4   1  15    8.70    3.30
   4   1 -15    4.70    2.90
  -3  -1  15   16.50    3.50
   3  -1 -15   19.10    3.40
  -3  -1  15   17.60    3.00
  -3   1  15   23.30    4.30
   3   1 -15   16.80    3.60
  -3   1  15   16.40    3.10
  -2  -1  15    1.70    3.00
  -2  -1  15    4.50    2.60
   2  -1 -15   11.80    3.60
  -2   1  15    7.70    3.50
   2   1 -15    9.60    3.50
  -2   1  15    6.90    2.70
  -1  -1  15   27.10    4.20
  -1  -1  15   31.70    5.40
  -1   1  15   35.10    5.40
  -1   1  15   28.60    4.30
   1   1 -15   16.30    6.80
   0  -1  15    1.10    2.30
   0  -1  15    1.50    3.00
   0   1  15   -0.20    2.30
   1  -1  15   21.30    3.60
   1  -1  15   28.70    4.20
   1   1  15   27.40    4.10
  -6  -2  15   13.20    3.10
   6  -2 -15   11.30    2.80
   6   2 -15   11.60    2.80
   5  -2 -15   81.29    5.50
  -5  -2  15   64.89    5.90
  -5   2  15   58.99    6.90
   5   2 -15   76.49    5.40
  -4  -2  15    4.70    2.90
   4  -2 -15    1.70    2.80
  -4   2  15    7.50    3.70
   4   2 -15   10.90    2.90
   3  -2 -15   23.40    3.80
  -3  -2  15   26.10    4.10
  -3  -2  15   19.40    3.70
   3   2 -15   25.30    3.50
  -3   2  15   26.00    4.10
  -3   2  15   23.80    4.00
  -2  -2  15   72.89    5.00
  -2  -2  15   74.39    6.40
  -2   2  15   68.99    5.10
   2   2 -15   68.69    6.50
  -2   2  15   78.39    6.40
  -1  -2  15    1.40    3.20
  -1  -2  15    6.50    2.30
  -1   2  15   11.00    3.40
  -1   2  15    6.60    2.40
   0  -2  15   30.70    4.20
   4   0 -16   -5.40    2.60
  -3   0  16    8.00    2.80
   0   0   0    0.00    0.00

_computing_structure_solution     'SHELXT 2018/2 (Sheldrick, 2018)'
;
_shelx_hkl_checksum   36914
