# Supplementary material for: Zinc chloride-catalyzed cyclizative 1,2-rearrangement enables facile access to morpholinones bearing aza-quaternary carbons
Source: Commun Chem. 2023 Oct 7;6:216. doi: 10.1038/s42004-023-01016-y (PMC10560277; doi:10.1038/s42004-023-01016-y)
Supplement: Supplementary file 6 — Supplementary Data 4 [file 42004_2023_1016_MOESM6_ESM.cif]

 
data_t_a
 
_audit_creation_method            'SHELXL-2018/3'
_shelx_SHELXL_version_number      '2018/3'
_chemical_name_systematic         ?
_chemical_name_common             ?
_chemical_melting_point           ?
_chemical_formula_moiety          'C21 H23 N O5'
_chemical_formula_sum
 'C21 H23 N O5' 
_chemical_formula_weight          369.40

loop_
 _atom_type_symbol
 _atom_type_description
 _atom_type_scat_dispersion_real
 _atom_type_scat_dispersion_imag
 _atom_type_scat_source
 'C'  'C'   0.0181   0.0091
 'International Tables Vol C Tables 4.2.6.8 and 6.1.1.4'
 'H'  'H'   0.0000   0.0000
 'International Tables Vol C Tables 4.2.6.8 and 6.1.1.4'
 'N'  'N'   0.0311   0.0180
 'International Tables Vol C Tables 4.2.6.8 and 6.1.1.4'
 'O'  'O'   0.0492   0.0322
 'International Tables Vol C Tables 4.2.6.8 and 6.1.1.4'
 
_space_group_crystal_system       orthorhombic
_space_group_IT_number            19
_space_group_name_H-M_alt         'P 21 21 21'
_space_group_name_Hall            'P 2ac 2ab'
 
_shelx_space_group_comment
;
The symmetry employed for this shelxl refinement is uniquely defined
by the following loop, which should always be used as a source of
symmetry information in preference to the above space-group names.
They are only intended as comments.
;
 
loop_
 _space_group_symop_operation_xyz
 'x, y, z'
 '-x+1/2, -y, z+1/2'
 '-x, y+1/2, -z+1/2'
 'x+1/2, -y+1/2, -z'
 
_cell_length_a                    7.5177(2)
_cell_length_b                    15.0878(5)
_cell_length_c                    15.9713(5)
_cell_angle_alpha                 90
_cell_angle_beta                  90
_cell_angle_gamma                 90
_cell_volume                      1811.55(10)
_cell_formula_units_Z             4
_cell_measurement_temperature     173(2)
_cell_measurement_reflns_used     9941
_cell_measurement_theta_min        4.03
_cell_measurement_theta_max       68.21
 
_exptl_crystal_description        block
_exptl_crystal_colour             colourless
_exptl_crystal_density_meas       ?
_exptl_crystal_density_method     ?
_exptl_crystal_density_diffrn     1.354          
_exptl_crystal_F_000              784
_exptl_transmission_factor_min    ?
_exptl_transmission_factor_max    ?
_exptl_crystal_size_max           0.150
_exptl_crystal_size_mid           0.140
_exptl_crystal_size_min           0.120
_exptl_absorpt_coefficient_mu     0.794
_shelx_estimated_absorpt_T_min    0.890
_shelx_estimated_absorpt_T_max    0.911
_exptl_absorpt_correction_type    multi-scan
_exptl_absorpt_correction_T_min   0.6950
_exptl_absorpt_correction_T_max   0.7333
_exptl_absorpt_process_details    
;
SADABS-2016/2 - Bruker AXS area detector scaling and absorption correction
;
_exptl_absorpt_special_details    ?
_diffrn_ambient_temperature       173(2)
_diffrn_radiation_wavelength      1.54178
_diffrn_radiation_type            CuK\a
_diffrn_source                    ?
_diffrn_measurement_device_type   'Bruker D8 VENTURE'
_diffrn_measurement_method        '\f and \w scans'
_diffrn_detector_area_resol_mean  ?
_diffrn_reflns_number             21518
_diffrn_reflns_av_unetI/netI      0.0405
_diffrn_reflns_av_R_equivalents   0.0819
_diffrn_reflns_limit_h_min        -9
_diffrn_reflns_limit_h_max        9
_diffrn_reflns_limit_k_min        -18
_diffrn_reflns_limit_k_max        18
_diffrn_reflns_limit_l_min        -19
_diffrn_reflns_limit_l_max        19
_diffrn_reflns_theta_min          4.030
_diffrn_reflns_theta_max          68.207
_diffrn_reflns_theta_full         67.679
_diffrn_measured_fraction_theta_max   0.999
_diffrn_measured_fraction_theta_full  1.000
_diffrn_reflns_Laue_measured_fraction_max    0.999
_diffrn_reflns_Laue_measured_fraction_full   1.000
_diffrn_reflns_point_group_measured_fraction_max   0.999
_diffrn_reflns_point_group_measured_fraction_full  1.000
_reflns_number_total              3313
_reflns_number_gt                 3120
_reflns_threshold_expression      'I > 2\s(I)'
_reflns_Friedel_coverage          0.728
_reflns_Friedel_fraction_max      0.999
_reflns_Friedel_fraction_full     1.000
 
_reflns_special_details
;
 Reflections were merged by SHELXL according to the crystal
 class for the calculation of statistics and refinement.
 
 _reflns_Friedel_fraction is defined as the number of unique
 Friedel pairs measured divided by the number that would be
 possible theoretically, ignoring centric projections and
 systematic absences.
;
 
_computing_data_collection        ?
_computing_cell_refinement        ?
_computing_data_reduction         ?
_computing_structure_solution     'SHELXT 2018/2 (Sheldrick, 2018)'
_computing_structure_refinement 'SHELXL-2018/3 (Sheldrick, 2018)'
_computing_molecular_graphics     ?
_computing_publication_material   ?
_refine_special_details           ?
_refine_ls_structure_factor_coef  Fsqd
_refine_ls_matrix_type            full
_refine_ls_weighting_scheme       calc
_refine_ls_weighting_details
'w=1/[\s^2^(Fo^2^)+(0.0518P)^2^+0.2354P] where P=(Fo^2^+2Fc^2^)/3'
_atom_sites_solution_primary      ?
_atom_sites_solution_secondary    ?
_atom_sites_solution_hydrogens    geom
_refine_ls_hydrogen_treatment     constr
_refine_ls_extinction_method      none
_refine_ls_extinction_coef        .
_refine_ls_abs_structure_details
;
 Flack x determined using 1291 quotients [(I+)-(I-)]/[(I+)+(I-)]
 (Parsons, Flack and Wagner, Acta Cryst. B69 (2013) 249-259).
;
_refine_ls_abs_structure_Flack    -0.04(9)
_chemical_absolute_configuration  AD
_refine_ls_number_reflns          3313
_refine_ls_number_parameters      247
_refine_ls_number_restraints      0
_refine_ls_R_factor_all           0.0374
_refine_ls_R_factor_gt            0.0345
_refine_ls_wR_factor_ref          0.0901
_refine_ls_wR_factor_gt           0.0871
_refine_ls_goodness_of_fit_ref    1.047
_refine_ls_restrained_S_all       1.047
_refine_ls_shift/su_max           0.000
_refine_ls_shift/su_mean          0.000
 
loop_
 _atom_site_label
 _atom_site_type_symbol
 _atom_site_fract_x
 _atom_site_fract_y
 _atom_site_fract_z
 _atom_site_U_iso_or_equiv
 _atom_site_adp_type
 _atom_site_occupancy
 _atom_site_site_symmetry_order  
 _atom_site_calc_flag
 _atom_site_refinement_flags_posn
 _atom_site_refinement_flags_adp
 _atom_site_refinement_flags_occupancy
 _atom_site_disorder_assembly
 _atom_site_disorder_group
O3 O 0.8680(2) 0.44248(10) 0.42167(11) 0.0282(4) Uani 1 1 d . . . . .
C3 C 0.7144(3) 0.53298(14) 0.52553(13) 0.0200(4) Uani 1 1 d . . . . .
O4 O 0.9523(2) 0.58413(10) 0.44002(10) 0.0240(3) Uani 1 1 d . . . . .
C4 C 0.8286(3) 0.54014(14) 0.60590(14) 0.0205(4) Uani 1 1 d . . . . .
O5 O 0.5214(3) 0.74092(12) 0.18408(10) 0.0333(4) Uani 1 1 d . . . . .
C5 C 0.5658(3) 0.68301(16) 0.73825(14) 0.0275(5) Uani 1 1 d . . . . .
H5A H 0.451386 0.713980 0.735791 0.041 Uiso 1 1 calc R U . . .
H5B H 0.662567 0.726508 0.740158 0.041 Uiso 1 1 calc R U . . .
H5C H 0.570020 0.645899 0.788570 0.041 Uiso 1 1 calc R U . . .
C6 C 0.8518(3) 0.51343(15) 0.45541(14) 0.0207(5) Uani 1 1 d . . . . .
C7 C 1.0914(3) 0.57193(16) 0.37717(15) 0.0277(5) Uani 1 1 d . . . . .
H7A H 1.149856 0.513909 0.386079 0.033 Uiso 1 1 calc R U . . .
H7B H 1.182467 0.618772 0.383918 0.033 Uiso 1 1 calc R U . . .
C8 C 1.0172(4) 0.57564(19) 0.28960(15) 0.0363(6) Uani 1 1 d . . . . .
H8A H 1.115282 0.575082 0.249166 0.054 Uiso 1 1 calc R U . . .
H8B H 0.947767 0.630101 0.282655 0.054 Uiso 1 1 calc R U . . .
H8C H 0.940465 0.524131 0.280028 0.054 Uiso 1 1 calc R U . . .
C9 C 0.5927(3) 0.45169(14) 0.54016(13) 0.0190(4) Uani 1 1 d . . . . .
C10 C 0.4083(3) 0.45897(15) 0.53529(14) 0.0232(5) Uani 1 1 d . . . . .
H10 H 0.355577 0.514371 0.521723 0.028 Uiso 1 1 calc R U . . .
C11 C 0.3008(3) 0.38557(17) 0.55017(15) 0.0274(5) Uani 1 1 d . . . . .
H11 H 0.175118 0.391130 0.546521 0.033 Uiso 1 1 calc R U . . .
C12 C 0.3756(3) 0.30457(16) 0.57026(16) 0.0270(5) Uani 1 1 d . . . . .
H12 H 0.301966 0.254461 0.580018 0.032 Uiso 1 1 calc R U . . .
C13 C 0.5592(3) 0.29709(15) 0.57604(15) 0.0260(5) Uani 1 1 d . . . . .
H13 H 0.611243 0.241584 0.589717 0.031 Uiso 1 1 calc R U . . .
C14 C 0.6670(3) 0.37012(15) 0.56197(14) 0.0224(5) Uani 1 1 d . . . . .
H14 H 0.792421 0.364607 0.567199 0.027 Uiso 1 1 calc R U . . .
C15 C 0.5924(3) 0.64897(14) 0.42919(14) 0.0189(4) Uani 1 1 d . . . . .
C16 C 0.5559(3) 0.59195(14) 0.36167(14) 0.0225(4) Uani 1 1 d . . . . .
H16 H 0.546130 0.530028 0.371436 0.027 Uiso 1 1 calc R U . . .
C17 C 0.5339(3) 0.62441(16) 0.28117(14) 0.0246(5) Uani 1 1 d . . . . .
H17 H 0.510636 0.584713 0.236328 0.030 Uiso 1 1 calc R U . . .
C18 C 0.5460(3) 0.71528(15) 0.26579(14) 0.0242(5) Uani 1 1 d . . . . .
C19 C 0.5792(3) 0.77314(14) 0.33173(15) 0.0246(5) Uani 1 1 d . . . . .
H19 H 0.585599 0.835153 0.321889 0.030 Uiso 1 1 calc R U . . .
C20 C 0.6031(3) 0.73963(15) 0.41269(14) 0.0223(5) Uani 1 1 d . . . . .
H20 H 0.627229 0.779463 0.457342 0.027 Uiso 1 1 calc R U . . .
C21 C 0.5347(4) 0.83321(18) 0.16605(16) 0.0353(6) Uani 1 1 d . . . . .
H21A H 0.511832 0.843134 0.106375 0.053 Uiso 1 1 calc R U . . .
H21B H 0.654430 0.854159 0.180039 0.053 Uiso 1 1 calc R U . . .
H21C H 0.446861 0.865799 0.199361 0.053 Uiso 1 1 calc R U . . .
O1 O 0.7535(2) 0.57687(10) 0.67325(10) 0.0229(3) Uani 1 1 d . . . . .
N1 N 0.6146(3) 0.61529(12) 0.51072(11) 0.0211(4) Uani 1 1 d . . . . .
C1 C 0.5868(3) 0.62543(15) 0.66155(13) 0.0216(4) Uani 1 1 d . . . . .
H1 H 0.485252 0.582783 0.657815 0.026 Uiso 1 1 calc R U . . .
O2 O 0.9765(2) 0.51037(11) 0.61026(10) 0.0269(4) Uani 1 1 d . . . . .
C2 C 0.6025(3) 0.67684(14) 0.58070(13) 0.0209(4) Uani 1 1 d . . . . .
H2A H 0.497284 0.715570 0.573598 0.025 Uiso 1 1 calc R U . . .
H2B H 0.709864 0.714801 0.582331 0.025 Uiso 1 1 calc R U . . .
 
loop_
 _atom_site_aniso_label
 _atom_site_aniso_U_11
 _atom_site_aniso_U_22
 _atom_site_aniso_U_33
 _atom_site_aniso_U_23
 _atom_site_aniso_U_13
 _atom_site_aniso_U_12
O3 0.0374(9) 0.0206(8) 0.0265(8) -0.0038(7) 0.0085(7) 0.0017(7)
C3 0.0235(10) 0.0164(10) 0.0202(10) -0.0002(8) -0.0022(9) 0.0029(8)
O4 0.0237(7) 0.0230(7) 0.0252(8) -0.0023(6) 0.0031(6) -0.0015(6)
C4 0.0240(11) 0.0173(10) 0.0203(10) 0.0016(8) -0.0002(9) 0.0012(8)
O5 0.0436(10) 0.0365(9) 0.0197(8) 0.0056(7) -0.0021(7) 0.0100(8)
C5 0.0341(12) 0.0272(11) 0.0211(10) -0.0038(9) 0.0022(10) 0.0061(10)
C6 0.0240(10) 0.0195(11) 0.0186(10) 0.0005(8) -0.0018(9) 0.0017(8)
C7 0.0252(11) 0.0279(11) 0.0301(12) -0.0018(10) 0.0067(10) -0.0020(9)
C8 0.0437(15) 0.0384(13) 0.0267(12) 0.0028(10) 0.0045(11) -0.0094(12)
C9 0.0224(10) 0.0192(10) 0.0153(9) -0.0023(8) -0.0012(8) -0.0006(8)
C10 0.0257(11) 0.0208(10) 0.0229(10) -0.0034(9) -0.0021(9) 0.0045(9)
C11 0.0215(11) 0.0329(12) 0.0278(11) -0.0059(10) 0.0007(9) -0.0001(9)
C12 0.0308(12) 0.0260(11) 0.0240(11) -0.0005(9) 0.0040(10) -0.0063(9)
C13 0.0327(12) 0.0212(10) 0.0240(10) 0.0010(9) 0.0031(10) 0.0022(9)
C14 0.0235(10) 0.0206(10) 0.0230(11) 0.0005(9) -0.0002(9) 0.0026(8)
C15 0.0186(10) 0.0208(10) 0.0175(10) 0.0012(8) -0.0002(9) 0.0021(8)
C16 0.0254(10) 0.0200(10) 0.0220(10) -0.0006(8) -0.0012(9) 0.0008(8)
C17 0.0265(11) 0.0267(11) 0.0205(10) -0.0019(9) -0.0028(9) 0.0042(9)
C18 0.0243(11) 0.0305(12) 0.0178(10) 0.0043(9) 0.0001(9) 0.0069(9)
C19 0.0295(12) 0.0208(10) 0.0235(11) 0.0035(9) 0.0021(9) 0.0063(9)
C20 0.0248(11) 0.0204(10) 0.0217(11) -0.0009(8) -0.0001(9) 0.0033(8)
C21 0.0421(14) 0.0384(13) 0.0253(11) 0.0127(10) 0.0047(11) 0.0105(11)
O1 0.0271(8) 0.0232(7) 0.0185(7) -0.0014(6) -0.0019(6) 0.0048(6)
N1 0.0297(9) 0.0169(9) 0.0168(8) -0.0011(7) -0.0002(7) 0.0047(7)
C1 0.0243(11) 0.0218(10) 0.0187(10) -0.0020(9) 0.0003(9) 0.0042(9)
O2 0.0268(8) 0.0284(8) 0.0256(7) -0.0008(7) -0.0028(7) 0.0063(7)
C2 0.0269(11) 0.0170(9) 0.0188(10) -0.0028(8) -0.0003(9) 0.0050(8)
 
_geom_special_details
;
 All esds (except the esd in the dihedral angle between two l.s. planes)
 are estimated using the full covariance matrix.  The cell esds are taken
 into account individually in the estimation of esds in distances, angles
 and torsion angles; correlations between esds in cell parameters are only
 used when they are defined by crystal symmetry.  An approximate (isotropic)
 treatment of cell esds is used for estimating esds involving l.s. planes.
;
 
loop_
 _geom_bond_atom_site_label_1
 _geom_bond_atom_site_label_2
 _geom_bond_distance
 _geom_bond_site_symmetry_2
 _geom_bond_publ_flag
O3 C6 1.205(3) . ?
C3 N1 1.470(3) . ?
C3 C9 1.548(3) . ?
C3 C4 1.548(3) . ?
C3 C6 1.552(3) . ?
O4 C6 1.330(3) . ?
O4 C7 1.461(3) . ?
C4 O2 1.202(3) . ?
C4 O1 1.335(3) . ?
O5 C18 1.374(3) . ?
O5 C21 1.425(3) . ?
C5 C1 1.510(3) . ?
C7 C8 1.506(3) . ?
C9 C10 1.393(3) . ?
C9 C14 1.396(3) . ?
C10 C11 1.391(3) . ?
C11 C12 1.383(4) . ?
C12 C13 1.387(4) . ?
C13 C14 1.386(3) . ?
C15 C20 1.395(3) . ?
C15 C16 1.406(3) . ?
C15 N1 1.408(3) . ?
C16 C17 1.386(3) . ?
C17 C18 1.396(3) . ?
C18 C19 1.391(3) . ?
C19 C20 1.400(3) . ?
O1 C1 1.464(3) . ?
N1 C2 1.456(3) . ?
C1 C2 1.511(3) . ?
 
loop_
 _geom_angle_atom_site_label_1
 _geom_angle_atom_site_label_2
 _geom_angle_atom_site_label_3
 _geom_angle
 _geom_angle_site_symmetry_1
 _geom_angle_site_symmetry_3
 _geom_angle_publ_flag
N1 C3 C9 113.08(18) . . ?
N1 C3 C4 110.94(17) . . ?
C9 C3 C4 104.95(17) . . ?
N1 C3 C6 112.60(17) . . ?
C9 C3 C6 110.61(17) . . ?
C4 C3 C6 104.02(17) . . ?
C6 O4 C7 115.62(17) . . ?
O2 C4 O1 120.0(2) . . ?
O2 C4 C3 122.4(2) . . ?
O1 C4 C3 117.56(18) . . ?
C18 O5 C21 117.2(2) . . ?
O3 C6 O4 124.9(2) . . ?
O3 C6 C3 124.0(2) . . ?
O4 C6 C3 111.03(18) . . ?
O4 C7 C8 111.6(2) . . ?
C10 C9 C14 118.8(2) . . ?
C10 C9 C3 121.2(2) . . ?
C14 C9 C3 119.97(19) . . ?
C9 C10 C11 120.4(2) . . ?
C12 C11 C10 120.4(2) . . ?
C11 C12 C13 119.5(2) . . ?
C14 C13 C12 120.4(2) . . ?
C13 C14 C9 120.5(2) . . ?
C20 C15 C16 117.8(2) . . ?
C20 C15 N1 121.44(19) . . ?
C16 C15 N1 120.77(19) . . ?
C17 C16 C15 121.2(2) . . ?
C16 C17 C18 120.2(2) . . ?
O5 C18 C19 124.5(2) . . ?
O5 C18 C17 115.8(2) . . ?
C19 C18 C17 119.7(2) . . ?
C18 C19 C20 119.7(2) . . ?
C15 C20 C19 121.4(2) . . ?
C4 O1 C1 117.82(16) . . ?
C15 N1 C2 118.19(17) . . ?
C15 N1 C3 120.95(17) . . ?
C2 N1 C3 116.57(17) . . ?
O1 C1 C5 105.88(17) . . ?
O1 C1 C2 107.39(17) . . ?
C5 C1 C2 113.96(18) . . ?
N1 C2 C1 109.48(17) . . ?
 
loop_
 _geom_torsion_atom_site_label_1
 _geom_torsion_atom_site_label_2
 _geom_torsion_atom_site_label_3
 _geom_torsion_atom_site_label_4
 _geom_torsion
 _geom_torsion_site_symmetry_1
 _geom_torsion_site_symmetry_2
 _geom_torsion_site_symmetry_3
 _geom_torsion_site_symmetry_4
 _geom_torsion_publ_flag
N1 C3 C4 O2 -140.2(2) . . . . ?
C9 C3 C4 O2 97.3(2) . . . . ?
C6 C3 C4 O2 -18.9(3) . . . . ?
N1 C3 C4 O1 43.4(3) . . . . ?
C9 C3 C4 O1 -79.1(2) . . . . ?
C6 C3 C4 O1 164.66(19) . . . . ?
C7 O4 C6 O3 -0.1(3) . . . . ?
C7 O4 C6 C3 177.66(17) . . . . ?
N1 C3 C6 O3 -132.3(2) . . . . ?
C9 C3 C6 O3 -4.7(3) . . . . ?
C4 C3 C6 O3 107.5(2) . . . . ?
N1 C3 C6 O4 49.9(2) . . . . ?
C9 C3 C6 O4 177.45(17) . . . . ?
C4 C3 C6 O4 -70.3(2) . . . . ?
C6 O4 C7 C8 78.4(3) . . . . ?
N1 C3 C9 C10 2.7(3) . . . . ?
C4 C3 C9 C10 123.8(2) . . . . ?
C6 C3 C9 C10 -124.6(2) . . . . ?
N1 C3 C9 C14 -174.69(19) . . . . ?
C4 C3 C9 C14 -53.6(2) . . . . ?
C6 C3 C9 C14 58.0(3) . . . . ?
C14 C9 C10 C11 -1.4(3) . . . . ?
C3 C9 C10 C11 -178.79(19) . . . . ?
C9 C10 C11 C12 0.2(4) . . . . ?
C10 C11 C12 C13 0.4(4) . . . . ?
C11 C12 C13 C14 0.1(4) . . . . ?
C12 C13 C14 C9 -1.3(4) . . . . ?
C10 C9 C14 C13 1.9(3) . . . . ?
C3 C9 C14 C13 179.4(2) . . . . ?
C20 C15 C16 C17 0.9(3) . . . . ?
N1 C15 C16 C17 -179.9(2) . . . . ?
C15 C16 C17 C18 -0.7(4) . . . . ?
C21 O5 C18 C19 1.3(3) . . . . ?
C21 O5 C18 C17 -179.4(2) . . . . ?
C16 C17 C18 O5 -179.7(2) . . . . ?
C16 C17 C18 C19 -0.3(4) . . . . ?
O5 C18 C19 C20 -179.7(2) . . . . ?
C17 C18 C19 C20 1.0(3) . . . . ?
C16 C15 C20 C19 -0.2(3) . . . . ?
N1 C15 C20 C19 -179.3(2) . . . . ?
C18 C19 C20 C15 -0.8(3) . . . . ?
O2 C4 O1 C1 169.8(2) . . . . ?
C3 C4 O1 C1 -13.7(3) . . . . ?
C20 C15 N1 C2 15.9(3) . . . . ?
C16 C15 N1 C2 -163.2(2) . . . . ?
C20 C15 N1 C3 -140.0(2) . . . . ?
C16 C15 N1 C3 40.9(3) . . . . ?
C9 C3 N1 C15 -101.3(2) . . . . ?
C4 C3 N1 C15 141.2(2) . . . . ?
C6 C3 N1 C15 25.0(3) . . . . ?
C9 C3 N1 C2 102.4(2) . . . . ?
C4 C3 N1 C2 -15.2(3) . . . . ?
C6 C3 N1 C2 -131.3(2) . . . . ?
C4 O1 C1 C5 -161.94(19) . . . . ?
C4 O1 C1 C2 -39.8(2) . . . . ?
C15 N1 C2 C1 166.80(18) . . . . ?
C3 N1 C2 C1 -36.2(3) . . . . ?
O1 C1 C2 N1 65.4(2) . . . . ?
C5 C1 C2 N1 -177.66(19) . . . . ?
 
_refine_diff_density_max    0.172
_refine_diff_density_min   -0.275
_refine_diff_density_rms    0.051

_shelx_res_file
;
TITL t_a.res in P2(1)2(1)2(1)
    t_a.res
    created by SHELXL-2018/3 at 17:14:45 on 23-Feb-2023
REM Old TITL t in P2(1)2(1)2(1)
REM SHELXT solution in P2(1)2(1)2(1): R1 0.096, Rweak 0.014, Alpha 0.001
REM <I/s>   0.748 for   24 systematic absences,  Orientation as input
REM Flack x =  0.014 ( 0.092 ) from  1301 Parsons' quotients
REM Formula found by SHELXT:  C21 N O5
CELL  1.54178   7.5177  15.0878  15.9713   90.000   90.000   90.000
ZERR   4.000   0.0002   0.0005   0.0005    0.000    0.000    0.000
LATT -1
SYMM 1/2-X, -Y, 1/2+Z
SYMM -X, 1/2+Y, 1/2-Z
SYMM 1/2+X, 1/2-Y, -Z
SFAC C H N O
UNIT 84 92 4 20
ACTA
size 0.15 0.14 0.12
conf
TEMP -100.150
L.S. 10
BOND
LIST 6
FMAP 2
PLAN 20
WGHT    0.051800    0.235400
FVAR       0.66996
O3    4    0.868043    0.442482    0.421674    11.00000    0.03739    0.02059 =
         0.02652   -0.00383    0.00851    0.00167
C3    1    0.714376    0.532977    0.525527    11.00000    0.02345    0.01637 =
         0.02019   -0.00019   -0.00224    0.00289
O4    4    0.952262    0.584125    0.440018    11.00000    0.02367    0.02305 =
         0.02515   -0.00231    0.00305   -0.00150
C4    1    0.828579    0.540143    0.605900    11.00000    0.02403    0.01732 =
         0.02029    0.00162   -0.00017    0.00124
O5    4    0.521389    0.740925    0.184075    11.00000    0.04356    0.03649 =
         0.01974    0.00558   -0.00214    0.01001
C5    1    0.565850    0.683006    0.738246    11.00000    0.03411    0.02722 =
         0.02107   -0.00385    0.00216    0.00607
AFIX 137
H5A   2    0.451386    0.713980    0.735791    11.00000   -1.50000
H5B   2    0.662567    0.726508    0.740158    11.00000   -1.50000
H5C   2    0.570020    0.645899    0.788570    11.00000   -1.50000
AFIX   0
C6    1    0.851830    0.513426    0.455408    11.00000    0.02399    0.01949 =
         0.01864    0.00050   -0.00176    0.00172
C7    1    1.091360    0.571935    0.377170    11.00000    0.02522    0.02794 =
         0.03008   -0.00177    0.00672   -0.00200
AFIX  23
H7A   2    1.149856    0.513909    0.386079    11.00000   -1.20000
H7B   2    1.182467    0.618772    0.383918    11.00000   -1.20000
AFIX   0
C8    1    1.017243    0.575635    0.289604    11.00000    0.04367    0.03836 =
         0.02674    0.00280    0.00452   -0.00940
AFIX 137
H8A   2    1.115282    0.575082    0.249166    11.00000   -1.50000
H8B   2    0.947767    0.630101    0.282655    11.00000   -1.50000
H8C   2    0.940465    0.524131    0.280028    11.00000   -1.50000
AFIX   0
C9    1    0.592669    0.451694    0.540165    11.00000    0.02237    0.01925 =
         0.01529   -0.00233   -0.00116   -0.00056
C10   1    0.408262    0.458971    0.535290    11.00000    0.02574    0.02083 =
         0.02292   -0.00337   -0.00212    0.00446
AFIX  43
H10   2    0.355577    0.514371    0.521723    11.00000   -1.20000
AFIX   0
C11   1    0.300754    0.385574    0.550175    11.00000    0.02151    0.03289 =
         0.02779   -0.00593    0.00068   -0.00013
AFIX  43
H11   2    0.175118    0.391130    0.546521    11.00000   -1.20000
AFIX   0
C12   1    0.375623    0.304570    0.570259    11.00000    0.03084    0.02604 =
         0.02399   -0.00048    0.00405   -0.00627
AFIX  43
H12   2    0.301966    0.254461    0.580018    11.00000   -1.20000
AFIX   0
C13   1    0.559160    0.297094    0.576035    11.00000    0.03268    0.02124 =
         0.02398    0.00097    0.00309    0.00219
AFIX  43
H13   2    0.611243    0.241584    0.589717    11.00000   -1.20000
AFIX   0
C14   1    0.667030    0.370121    0.561966    11.00000    0.02352    0.02060 =
         0.02297    0.00046   -0.00016    0.00261
AFIX  43
H14   2    0.792421    0.364607    0.567199    11.00000   -1.20000
AFIX   0
C15   1    0.592366    0.648968    0.429192    11.00000    0.01858    0.02076 =
         0.01748    0.00119   -0.00017    0.00214
C16   1    0.555896    0.591948    0.361672    11.00000    0.02542    0.01999 =
         0.02198   -0.00060   -0.00120    0.00075
AFIX  43
H16   2    0.546130    0.530028    0.371436    11.00000   -1.20000
AFIX   0
C17   1    0.533944    0.624415    0.281173    11.00000    0.02650    0.02672 =
         0.02053   -0.00190   -0.00276    0.00422
AFIX  43
H17   2    0.510636    0.584713    0.236328    11.00000   -1.20000
AFIX   0
C18   1    0.545979    0.715280    0.265787    11.00000    0.02430    0.03053 =
         0.01778    0.00432    0.00013    0.00691
C19   1    0.579189    0.773139    0.331735    11.00000    0.02954    0.02082 =
         0.02347    0.00355    0.00209    0.00632
AFIX  43
H19   2    0.585599    0.835153    0.321889    11.00000   -1.20000
AFIX   0
C20   1    0.603136    0.739633    0.412691    11.00000    0.02480    0.02040 =
         0.02167   -0.00087   -0.00008    0.00327
AFIX  43
H20   2    0.627229    0.779463    0.457342    11.00000   -1.20000
AFIX   0
C21   1    0.534665    0.833213    0.166055    11.00000    0.04209    0.03840 =
         0.02531    0.01270    0.00470    0.01054
AFIX 137
H21A  2    0.511832    0.843134    0.106375    11.00000   -1.50000
H21B  2    0.654430    0.854159    0.180039    11.00000   -1.50000
H21C  2    0.446861    0.865799    0.199361    11.00000   -1.50000
AFIX   0
O1    4    0.753534    0.576867    0.673247    11.00000    0.02709    0.02321 =
         0.01847   -0.00144   -0.00194    0.00478
N1    3    0.614587    0.615291    0.510724    11.00000    0.02972    0.01687 =
         0.01677   -0.00113   -0.00023    0.00472
C1    1    0.586768    0.625430    0.661550    11.00000    0.02433    0.02184 =
         0.01867   -0.00197    0.00034    0.00419
AFIX  13
H1    2    0.485252    0.582783    0.657815    11.00000   -1.20000
AFIX   0
O2    4    0.976526    0.510368    0.610260    11.00000    0.02679    0.02836 =
         0.02556   -0.00081   -0.00279    0.00630
C2    1    0.602508    0.676839    0.580701    11.00000    0.02691    0.01703 =
         0.01875   -0.00282   -0.00025    0.00495
AFIX  23
H2A   2    0.497284    0.715570    0.573598    11.00000   -1.20000
H2B   2    0.709864    0.714801    0.582331    11.00000   -1.20000
AFIX   0
HKLF 4


REM  t_a.res in P2(1)2(1)2(1)
REM wR2 = 0.090110, GooF = S = 1.04695, Restrained GooF = 1.04695 for all data
REM R1 = 0.034530 for 3120 Fo > 4sig(Fo) and 0.037412 for all 3313 data
REM 247 parameters refined using 0 restraints

END

WGHT      0.0445      0.2877

REM Highest difference peak  0.172,  deepest hole -0.275,  1-sigma level  0.051
Q1    1   0.6575  0.4946  0.5296  11.00000  0.05    0.17
Q2    1   0.5036  0.4551  0.5077  11.00000  0.05    0.17
Q3    1   0.5029  0.4618  0.5584  11.00000  0.05    0.14
Q4    1   0.7745  0.3589  0.5274  11.00000  0.05    0.14
Q5    1   0.3440  0.5161  0.5430  11.00000  0.05    0.14
Q6    1   0.6653  0.6906  0.4192  11.00000  0.05    0.13
Q7    1   0.7159  0.8815  0.4959  11.00000  0.05    0.12
Q8    1   1.1387  0.4839  0.6080  11.00000  0.05    0.12
Q9    1   0.2588  0.4358  0.6312  11.00000  0.05    0.12
Q10   1   1.1261  0.4999  0.6443  11.00000  0.05    0.12
Q11   1   0.4676  0.3022  0.5600  11.00000  0.05    0.12
Q12   1   1.2443  0.5396  0.2064  11.00000  0.05    0.12
Q13   1   0.4580  0.6749  0.2795  11.00000  0.05    0.12
Q14   1   0.6615  0.8763  0.3446  11.00000  0.05    0.12
Q15   1   0.6837  0.9024  0.3541  11.00000  0.05    0.12
Q16   1   0.3892  0.7012  0.5767  11.00000  0.05    0.12
Q17   1   0.4963  0.6926  0.4208  11.00000  0.05    0.12
Q18   1   1.2313  0.4544  0.3250  11.00000  0.05    0.12
Q19   1   0.6268  0.7441  0.2959  11.00000  0.05    0.11
Q20   1   0.6572  0.5755  0.5142  11.00000  0.05    0.11
;
_shelx_res_checksum   62957

_shelx_hkl_file
;
   1   0   0   -1.20    1.40
   1   0   0   -1.00    1.90
  -1   0   0   -1.80    1.20
  -1   0   0    0.00    1.50
   2   0   0 9862.61  629.74
  -2   0   0 9935.01  629.24
  -2   0   0 9999.00  628.74
   3   0   0    1.10    3.70
   3   0   0   16.30    6.00
  -3   0   0   -5.30    2.90
  -4   0   0  286.17   20.00
   4   0   0  260.87   23.00
   4   0   0  291.17   24.40
  -5   0   0    0.00    2.00
   5   0   0   18.00   13.80
   5   0   0    1.00    8.00
   6   0   0  326.67   33.50
   6   0   0  342.57   21.90
   6   0   0  260.17   22.30
  -7   0   0   -1.00    2.40
   7   0   0    0.80    2.40
  -7   0   0    4.40    2.80
   7   0   0    1.70    3.70
  -8   0   0   10.50    2.40
   8   0   0    8.90    2.10
  -8   0   0    6.80    2.40
   9   0   0    0.60    1.70
  -9   0   0   -1.20    1.20
  -9   0   0    0.50    1.30
   0  -1   0    2.10    0.70
  -1  -1   0 6912.21  410.76
  -1  -1   0 6630.54  410.66
   1  -1   0 6638.84  410.56
   1  -1   0 5973.50  410.56
   1   1   0 6255.57  410.66
   2  -1   0 7425.76  507.95
  -2  -1   0 8340.17  508.05
  -2  -1   0 8502.45  507.75
   2  -1   0 7975.20  508.05
  -2   1   0 8107.99  506.45
   2   1   0 7374.06  508.05
   2   1   0 8332.87  508.35
  -3  -1   0 1112.59   69.59
  -3  -1   0 1099.99   68.69
   3  -1   0 1062.99   69.69
   3  -1   0 1039.00   69.69
   3   1   0 1036.50   70.19
   3   1   0 1017.10   69.79
  -3   1   0  996.80   66.89
   4  -1   0 1149.19   79.39
  -4  -1   0 1225.88   77.39
   4  -1   0 1216.38   79.79
   4   1   0 1172.48   80.39
   4   1   0 1149.58   79.69
   5  -1   0  233.48   15.60
   5  -1   0  205.88   22.30
   5  -1   0  221.38   26.10
   5   1   0  172.88   29.90
   5   1   0  190.88   22.20
   5   1   0  241.68   15.60
  -5   1   0  205.78   15.00
  -6  -1   0   -3.30    2.90
   6  -1   0    2.30    3.70
   6  -1   0   -9.20   19.30
   6  -1   0   13.40   14.20
   6  -1   0    1.90    2.60
   6   1   0   -0.10    2.70
  -6   1   0    3.10    3.30
   6   1   0    6.10    4.60
  -6   1   0    0.90    2.30
   6   1   0    4.00    2.60
   6   1   0  -11.40   13.00
  -7  -1   0   12.20    3.40
   7  -1   0   16.00    4.40
  -7  -1   0   22.30    3.60
   7  -1   0   23.40    4.30
  -7   1   0   18.00    3.70
   7   1   0   17.20    3.50
  -7   1   0   12.70    3.20
   7   1   0   15.40    4.40
   8  -1   0   76.59    7.30
  -8  -1   0   71.09    6.20
  -8  -1   0   69.79    6.90
   8  -1   0   76.59    6.20
   8   1   0   66.49    7.60
   8   1   0   80.49    6.40
  -8   1   0   66.39    6.70
  -8   1   0   65.49    6.20
   9  -1   0   40.70    4.40
  -9  -1   0   50.59    4.20
  -9  -1   0   45.60    3.90
  -9   1   0   48.70    4.10
  -9   1   0   46.00    4.10
   9   1   0   40.40    4.60
   9   1   0   50.79    3.90
   0  -2   0  689.53   44.30
   0  -2   0  671.43   43.80
   0   2   0  690.33   43.50
   1  -2   0    3.40    1.70
  -1  -2   0    3.00    2.90
   1  -2   0    3.10    1.60
  -1  -2   0    1.70    2.30
   1  -2   0   -0.80    1.40
   1   2   0   -0.20    1.50
  -2  -2   0 1190.38   77.19
   2  -2   0 1207.08   76.99
   2  -2   0 1109.79   76.89
  -2  -2   0 1300.37   77.39
   2   2   0 1198.98   77.59
   2   2   0 1121.19   77.19
   3  -2   0   11.70    5.10
  -3  -2   0   20.70    6.10
  -3  -2   0   12.40    4.80
   3  -2   0   15.10    4.60
   3   2   0   16.10    5.10
   3   2   0   19.90    8.60
   4  -2   0   16.40    7.40
   4  -2   0   15.50    6.40
  -4  -2   0   12.00    6.60
   4   2   0    1.70    5.50
   4   2   0   12.80   12.60
   5  -2   0  330.17   30.00
  -5  -2   0  308.67   29.00
   5  -2   0  351.86   30.40
   5   2   0  375.36   23.40
   5   2   0  354.46   30.30
  -5   2   0  327.87   22.90
   6  -2   0   44.20   15.40
   6  -2   0   46.60    7.60
   6  -2   0   55.79    6.60
   6  -2   0  112.59   20.10
  -6  -2   0   44.00    7.20
   6   2   0   68.79    6.50
   6   2   0   31.20   14.40
   6   2   0   44.70    7.40
  -6   2   0   57.89    7.50
   6   2   0   61.69    7.10
  -6   2   0   70.59    5.80
   7  -2   0    2.10    2.40
  -7  -2   0    0.60    2.60
   7  -2   0    3.80    3.40
  -7  -2   0    2.40    2.50
   7   2   0   -2.50    3.30
   7   2   0    0.90    4.10
   7   2   0    9.20    2.70
  -7   2   0    3.40    2.40
  -7   2   0    1.70    2.90
   8  -2   0   11.60    3.10
   8  -2   0   13.00    2.20
  -8  -2   0    8.60    2.40
   8   2   0    9.30    2.30
   8   2   0    8.80    3.30
  -8   2   0   15.50    2.90
  -8   2   0   12.70    2.30
  -9   2   0   16.30    2.30
   0  -3   0    2.90    1.90
   0  -3   0    1.30    2.80
   1  -3   0   45.60    4.00
  -1  -3   0   39.80    6.70
  -1  -3   0   50.49    6.00
   1  -3   0   43.30    4.30
   1  -3   0   44.80    5.00
   1   3   0   43.60    4.70
  -2  -3   0   37.90    6.00
  -2  -3   0   34.90    5.90
   2  -3   0   28.70    5.20
   2  -3   0   34.00    5.10
   2   3   0   35.90    5.60
  -3  -3   0 1244.68   78.69
   3  -3   0 1223.78   78.09
   3  -3   0 1161.48   78.09
  -3  -3   0 1305.77   78.89
   3   3   0 1129.29   79.79
   3   3   0 1069.19   78.59
   4  -3   0   -1.40    5.70
  -4  -3   0   10.60    7.30
   4  -3   0   -2.80    6.10
   4   3   0    4.30    5.80
  -5  -3   0  145.99   18.10
   5  -3   0  142.89   19.20
   5  -3   0  139.79   19.60
   5   3   0  158.88   11.30
   5   3   0  124.99   19.40
  -5   3   0  148.89   10.80
   6  -3   0   18.10    3.40
  -6  -3   0   12.00    3.20
   6  -3   0   28.20   15.20
   6  -3   0   21.80    4.60
   6  -3   0    1.10   16.80
  -6   3   0   18.60    3.00
  -6   3   0   12.80    4.20
   6   3   0   13.00    6.30
   6   3   0   20.00    3.90
   6   3   0   15.00   14.50
  -7  -3   0   48.30    8.00
  -7  -3   0   52.69    6.80
  -7  -3   0   61.59    6.60
   7  -3   0   68.39    6.30
   7  -3   0   52.29    7.00
  -7   3   0   61.09    7.00
   7   3   0   63.39    7.00
   7   3   0   63.09    6.90
  -7   3   0   70.69    6.50
  -8  -3   0   58.09    6.30
   8  -3   0   68.49    6.70
  -8   3   0   71.39    5.90
  -8   3   0   65.99    6.50
   8   3   0   69.59    6.20
   0  -4   0   16.70    4.20
   0  -4   0   18.00    3.30
   0   4   0   17.30    2.10
   1  -4   0 1836.72  109.39
  -1  -4   0 1663.03  110.39
  -1  -4   0 1731.93  111.29
   1  -4   0 1718.03  109.99
   1   4   0 1630.04  109.79
  -2  -4   0  105.79   10.20
   2  -4   0  107.49    9.00
   2  -4   0  106.19    8.60
  -2  -4   0   85.99   11.30
   2   4   0   94.89    9.50
   3  -4   0  157.48   13.40
   3  -4   0  144.09   12.80
  -3  -4   0  158.88   14.80
  -3  -4   0  164.58   15.70
   3   4   0  115.99   18.30
   3   4   0  142.79   14.30
   4  -4   0    8.60    5.80
  -4  -4   0   23.30    8.80
   4  -4   0   10.70    7.00
  -4   4   0   14.50    2.40
   4   4   0    9.30    6.60
   4   4   0   15.20    2.80
   5  -4   0   24.70    9.80
   5  -4   0   30.20   12.00
  -5  -4   0   34.40   12.70
  -5   4   0   28.60    3.80
   5   4   0   11.70   10.60
   5   4   0   33.90    4.30
   6  -4   0   31.40   22.80
   6  -4   0   38.10   13.70
   6  -4   0   43.80    6.80
   6  -4   0   56.99    6.20
   6   4   0   51.99    5.70
  -6   4   0   50.89    5.30
   6   4   0   68.79   17.50
   6   4   0   57.29    7.40
   7  -4   0   44.50    5.50
  -7  -4   0   53.39    6.70
   7  -4   0   46.90    6.40
  -7  -4   0   42.10    6.10
  -7   4   0   45.80    6.60
  -7   4   0   47.10    5.30
   7   4   0   55.59    6.20
  -7   4   0   51.99    5.70
   8  -4   0   19.70    3.80
  -8  -4   0   19.80    3.80
  -8   4   0   21.90    4.10
   8   4   0   26.40    3.70
  -8   4   0   19.70    3.20
   0  -5   0   -0.80    4.40
   0  -5   0    4.50    3.10
   0   5   0    2.80    1.30
   1  -5   0   33.70    5.40
   1  -5   0   30.10    3.70
  -1  -5   0   24.40    4.80
  -1  -5   0   22.60    6.10
   1   5   0   26.30    4.30
  -2  -5   0   16.50    5.40
  -2  -5   0   14.80    6.50
   2  -5   0   12.60    3.80
   2  -5   0   14.10    3.40
   2   5   0   10.40    4.20
  -3  -5   0   45.40    9.30
  -3  -5   0   56.49    9.70
   3  -5   0   50.09    7.00
   3  -5   0   66.29    9.30
   4  -5   0   41.90    9.70
   4  -5   0   38.30    7.30
  -4  -5   0   33.90   10.50
  -4   5   0   38.70    4.00
   4   5   0   34.50    4.40
   4   5   0   31.90    9.00
   5  -5   0    3.10    3.40
  -5  -5   0  -10.10   13.60
   5  -5   0   14.70    8.40
   5  -5   0  -14.20   12.70
  -5   5   0    4.60    2.00
   5   5   0   -4.50    9.90
   5   5   0    7.20    3.90
   5   5   0    6.50    2.10
   6  -5   0    7.20    3.00
   6  -5   0    5.70    3.30
   6  -5   0   10.80   11.80
   6   5   0    9.00   15.50
  -6   5   0    4.50    2.80
  -6   5   0    3.40    2.00
   6   5   0    8.80    3.50
   6   5   0    7.80    2.50
  -7  -5   0   53.59    6.70
  -7  -5   0   70.59    7.40
   7  -5   0   76.19    7.10
   7   5   0   73.79    7.20
  -7   5   0   71.69    6.60
  -7   5   0   63.19    6.00
  -7   5   0   49.90    7.40
  -8  -5   0   -1.20    1.60
   8  -5   0   -1.20    1.70
   8   5   0    0.20    1.50
  -8   5   0   -1.90    2.30
  -8   5   0    0.70    1.40
   0  -6   0 1377.96   95.79
   0  -6   0 1424.76   97.39
   0   6   0 1657.73   95.39
  -1  -6   0 1413.26   92.29
  -1  -6   0 1452.45   93.79
   1  -6   0 1461.25   92.29
   1   6   0 1406.96   91.59
  -1   6   0 1363.46   90.59
   2  -6   0   36.80    6.30
   2  -6   0   41.20    5.70
  -2  -6   0   29.10    8.20
  -2  -6   0   40.80    8.20
   2   6   0   30.70    6.00
  -3  -6   0   48.70   10.50
  -3  -6   0   45.10   10.00
   3  -6   0   47.20    7.80
   3   6   0   57.99   10.30
   4  -6   0  151.28   13.80
  -4  -6   0  122.59   19.40
   4   6   0  112.59   17.40
  -4   6   0  134.39    9.90
   4   6   0  136.99   10.20
   5  -6   0  617.44   42.00
  -5  -6   0  481.75   46.70
   5  -6   0  561.84   38.20
  -5   6   0  582.54   37.60
  -5   6   0  573.54   38.00
   5   6   0  590.64   39.00
   5   6   0  495.35   45.50
   5   6   0  609.64   38.10
   6  -6   0   90.59    8.40
  -6   6   0   94.59    8.10
  -6   6   0   84.69    7.20
   6   6   0   86.79    7.90
   6   6   0   43.20   19.10
   6   6   0   83.49    9.20
  -7  -6   0    8.20    2.50
   7  -6   0    5.50    2.50
  -7  -6   0    5.40    2.70
   7   6   0    6.40    2.70
  -7   6   0    4.10    2.10
   7   6   0    5.40    2.40
  -7   6   0    5.20    2.20
  -8  -6   0    1.10    2.10
   8  -6   0   -0.40    1.50
  -8  -6   0   -1.10    1.30
  -8   6   0   -1.30    1.20
   8   6   0    0.10    1.40
   0  -7   0   -8.10    6.00
   0   7   0   -1.90    1.80
   1  -7   0    7.90    6.00
  -1  -7   0    1.80    6.80
  -1  -7   0   -6.60    6.10
  -1   7   0    1.80    1.70
   1   7   0    1.50    3.40
  -2  -7   0   85.29   13.70
  -2  -7   0   81.39   13.40
   2  -7   0   75.39   10.80
   2  -7   0   89.19    9.10
   2   7   0   75.19   10.40
  -3  -7   0  301.57   25.70
   3   7   0  258.87   22.80
  -3   7   0  259.17   17.60
   3   7   0  254.17   17.70
  -4  -7   0   16.90   12.50
  -4   7   0   15.00    2.50
   4   7   0    6.70    9.20
   4   7   0    8.50    2.40
  -5  -7   0  181.08   29.90
   5  -7   0  154.58   11.80
   5   7   0  159.38   11.70
   5   7   0  142.59   13.00
  -5   7   0  154.58   11.20
   5   7   0  115.59   23.70
  -5   7   0  144.49   11.80
  -6  -7   0   11.90    3.90
   6  -7   0   16.30    3.40
   6   7   0   10.80    3.60
  -6   7   0   20.50    3.40
  -6   7   0    9.90    2.30
   6   7   0   12.80    3.00
  -7  -7   0   11.70    3.10
  -7  -7   0   12.10    2.80
   7  -7   0   16.10    3.00
  -7   7   0   10.10    2.30
   7   7   0   11.70    2.70
   7   7   0   12.20    3.00
  -7   7   0   15.60    2.40
  -8  -7   0    8.70    1.70
  -8  -7   0    6.50    1.80
   8  -7   0    5.70    1.50
  -8  -7   0    8.70    2.00
  -8   7   0    5.60    1.40
   8   7   0    8.00    1.90
   0  -8   0    6.10    7.20
   0   8   0    0.60    2.80
   1  -8   0  104.39   15.50
  -1  -8   0  131.29   16.20
  -1   8   0  162.18   10.90
   1   8   0  128.89   12.60
   2  -8   0    4.40    7.60
  -2  -8   0   13.00    9.10
  -2   8   0    3.90    2.70
   2   8   0    3.00    5.70
  -3  -8   0   29.00   11.90
   3   8   0   28.00    3.60
  -3   8   0   26.80    3.40
   3   8   0   27.30    9.10
   4  -8   0   11.10    3.10
  -4  -8   0   16.20   13.30
  -4   8   0    9.60    2.90
   4   8   0   14.20   10.70
   4   8   0    9.10    2.40
  -5  -8   0    1.10   21.20
   5  -8   0   22.60    4.60
   5   8   0   13.40    4.20
  -5   8   0   10.90    2.40
   5   8   0   14.90    3.00
  -5   8   0   14.80    3.00
   5   8   0  -17.00   14.40
  -6  -8   0  180.08   14.40
   6  -8   0  186.68   13.10
  -6   8   0  174.38   13.00
   6   8   0  169.48   14.20
  -6   8   0  178.08   12.80
   6   8   0  169.48   13.30
  -7  -8   0  103.49    8.70
   7  -8   0  106.19    8.00
  -7   8   0  102.29    7.70
   7   8   0  104.09    8.80
  -7   8   0  100.59    7.80
   7   8   0   87.09    8.20
  -8  -8   0    7.40    1.80
  -8  -8   0    6.00    1.60
  -8  -8   0    5.30    1.40
   8  -8   0    5.10    1.30
   8   8   0    4.40    1.50
  -8   8   0    5.70    1.30
   0  -9   0   -9.50    8.60
   0   9   0   -1.60    3.80
  -1  -9   0   41.30   11.40
   1  -9   0   35.20   10.60
   1   9   0   43.20    9.00
  -1   9   0   59.79    6.40
  -2  -9   0    1.70   10.60
   2   9   0   -2.60    6.50
  -2   9   0    0.00    2.90
  -2   9   0   -0.40    1.50
   2   9   0    0.90    1.60
  -3  -9   0  291.87   29.60
  -3   9   0  292.27   20.80
  -3   9   0  266.57   18.60
   3   9   0  254.47   25.80
   4  -9   0  136.69    9.90
   4  -9   0  137.19   13.20
  -4  -9   0  112.79   22.30
  -4  -9   0  117.89   12.80
   4   9   0  122.29   10.00
   4   9   0  130.39   11.80
   4   9   0  127.39   22.60
  -4   9   0  126.19    9.60
  -4   9   0  119.39   10.10
  -5  -9   0   54.59   23.10
  -5  -9   0  113.49   10.60
   5  -9   0  127.09    9.20
  -5   9   0  111.29    9.00
  -5   9   0  110.09    8.70
   5   9   0   65.09   20.60
   5   9   0  113.99    9.40
   5   9   0   96.19   10.50
  -6  -9   0   85.89    8.50
   6  -9   0   92.29    7.30
   6   9   0   74.79    7.50
   6   9   0   78.79    8.40
  -6   9   0   86.39    7.00
  -6   9   0   83.49    7.20
  -7  -9   0  114.39    8.90
  -7  -9   0  105.89    8.00
   7   9   0  102.29    8.70
  -7   9   0  111.39    7.90
   7   9   0   96.99    8.50
  -7   9   0  109.79    8.00
   0 -10   0   11.70   12.00
   0  10   0   13.20    2.10
   0  10   0   28.30    6.20
   1 -10   0  117.29   17.40
  -1 -10   0  126.59   20.80
   1  10   0  151.38   10.40
  -1  10   0  168.38   12.80
   1  10   0  128.19   15.40
  -1  10   0  137.79   10.20
  -2 -10   0   63.49   16.00
   2  10   0   52.49    4.80
  -2  10   0   63.19    7.80
  -2  10   0   43.90    4.60
   2  10   0   45.70   10.40
   3 -10   0  297.97   22.30
  -3 -10   0  336.17   33.00
  -3 -10   0  315.57   22.30
   3  10   0  281.47   20.00
   3  10   0  280.17   27.90
  -3  10   0  308.87   19.90
   3  10   0  248.38   23.20
  -4 -10   0   94.19   22.50
  -4 -10   0  132.29   12.20
   4 -10   0  134.29   12.40
  -4  10   0  116.39    9.80
   4  10   0  136.09   10.10
  -4  10   0  132.99    9.50
   4  10   0  106.09   11.50
   4  10   0  102.79   19.40
  -4  10   0  127.19   14.40
  -5 -10   0    5.50    5.00
   5 -10   0    2.30    2.00
  -5 -10   0    1.40    3.40
  -5  10   0    1.60    2.00
   5  10   0    3.70    2.20
  -5  10   0    4.40    1.90
   5  10   0    1.90    3.20
   6 -10   0   26.40    3.40
  -6 -10   0   20.90    3.90
  -6 -10   0   18.70    2.80
  -6 -10   0   17.30    3.70
  -6  10   0   19.90    3.20
  -6  10   0   16.20    2.60
   6  10   0   20.80    3.70
   6  10   0   10.70    2.80
  -7 -10   0    3.00    1.90
  -7 -10   0    5.30    1.60
  -7 -10   0    3.90    1.60
   7 -10   0    6.00    1.40
   7  10   0    1.20    1.70
   7  10   0    5.60    1.90
  -7  10   0    5.10    1.40
  -7  10   0    6.30    1.50
   0 -11   0  -17.80   13.90
   0 -11   0   -2.40    3.90
   0 -11   0    6.20    4.80
   0  11   0   -4.50    6.80
   0  11   0    1.10    1.60
  -1 -11   0   56.49   16.20
   1 -11   0   68.79   18.20
  -1 -11   0   81.49    9.30
   1 -11   0   82.89    9.00
  -1 -11   0   78.09    9.90
   1 -11   0   49.30    8.00
  -1  11   0   64.39    5.50
   1  11   0   47.50   10.80
   1  11   0   66.99    5.70
  -1  11   0   63.99   10.90
   2 -11   0   84.29   10.90
   2 -11   0   87.29    6.50
  -2 -11   0   88.89    9.40
  -2 -11   0   63.79   10.10
   2 -11   0   65.69    9.70
  -2 -11   0   34.10   15.60
  -2 -11   0   77.89    8.90
   2  11   0   69.19    6.30
  -2  11   0   67.09    6.10
  -2  11   0   81.09   10.50
   2  11   0   69.19   13.40
   3 -11   0    1.70    5.80
  -3 -11   0   -2.40    4.10
  -3 -11   0   -6.50   18.10
  -3 -11   0    2.10    3.50
   3 -11   0    2.40    1.90
   3 -11   0    6.10    4.50
  -3  11   0    0.40    6.00
  -3  11   0   -2.70    2.20
  -3  11   0    5.20    1.80
   3  11   0   -1.90    1.80
   3  11   0    4.10    4.40
   3  11   0   -4.40   12.60
  -4 -11   0   31.50    5.50
   4 -11   0   24.00    5.50
   4 -11   0   40.70    4.10
  -4 -11   0   32.00    5.40
  -4 -11   0   32.10    4.30
   4  11   0   19.10    5.00
  -4  11   0   39.30    4.10
  -4  11   0   24.00    4.10
   4  11   0   29.10    4.50
  -5 -11   0  168.38   13.10
  -5 -11   0  164.58   14.10
  -5 -11   0  155.78   11.60
  -5  11   0  160.98   11.50
   5  11   0  140.19   12.80
   5  11   0  159.28   12.10
  -5  11   0  160.18   11.50
  -6 -11   0    6.00    2.20
  -6 -11   0    6.30    2.10
  -6 -11   0   11.60    2.20
   6 -11   0   10.00    1.70
  -6  11   0    8.80    1.80
  -6  11   0    7.80    1.80
   6  11   0    6.40    2.60
   6  11   0    7.60    2.20
  -7 -11   0   -0.70    1.30
   7 -11   0   -0.40    1.00
  -7 -11   0    1.10    1.20
  -7  11   0    0.20    1.10
   7  11   0   -2.80    1.60
   7  11   0   -1.10    1.40
  -7  11   0   -0.80    1.30
   0 -12   0   11.30    4.10
   0 -12   0   12.00   18.30
   0 -12   0   14.20    4.70
   0  12   0   -0.50    9.40
   0  12   0   12.30    2.20
   1 -12   0    9.10    4.70
  -1 -12   0   10.70    4.60
  -1 -12   0  -11.90   16.70
  -1 -12   0   12.10    4.50
   1 -12   0   13.60    5.10
   1 -12   0   10.90    2.90
  -1  12   0   16.90    8.90
   1  12   0    9.70   11.00
   1  12   0   18.60    2.70
   2 -12   0  168.38   11.90
   2 -12   0  173.08   15.30
   2 -12   0  176.28   14.80
  -2 -12   0  176.68   15.10
  -2 -12   0  173.78   14.00
  -2 -12   0  189.98   28.30
  -2  12   0  144.69   12.20
  -2  12   0  157.48   17.90
  -2  12   0  165.88   11.80
   2  12   0  166.08   12.00
   3 -12   0   10.60    2.20
   3 -12   0    5.70    4.10
  -3 -12   0    8.80    3.60
  -3 -12   0    5.00    4.00
  -3 -12   0    8.70   23.50
   3 -12   0    9.30    5.30
  -3  12   0    6.80    2.40
   3  12   0   -2.90   16.40
  -3  12   0   11.40    9.20
   3  12   0    5.10    2.20
  -3  12   0   11.30    2.20
   3  12   0    6.20    4.10
   4 -12   0  238.88   18.20
  -4 -12   0  224.68   18.00
  -4 -12   0  245.48   17.60
  -4  12   0  243.08   16.00
  -4  12   0  226.48   15.80
   4  12   0  224.88   16.40
   4  12   0  201.18   17.20
   5 -12   0   31.30    3.30
  -5 -12   0   19.30    3.90
  -5 -12   0   15.60    5.10
  -5 -12   0   31.50    5.00
   5 -12   0   21.30    5.30
  -5  12   0   21.80    3.20
   5  12   0   26.20    4.00
   5  12   0   29.70    5.40
  -5  12   0   27.10    3.50
  -6 -12   0    4.30    1.70
   6 -12   0    0.80    1.30
  -6 -12   0    0.60    1.70
   6  12   0    3.20    2.20
  -6  12   0    1.20    1.20
   6  12   0   -1.70    1.50
  -6  12   0   -0.40    1.20
   0 -13   0    2.50    3.70
   0 -13   0   -6.70    3.50
   0 -13   0   10.00   24.60
   0  13   0    1.60   13.60
   0  13   0   -0.60    1.60
  -1 -13   0   -3.40    4.30
   1 -13   0   -8.10    4.30
   1 -13   0    1.50    3.90
  -1 -13   0    8.40    4.10
  -1 -13   0  -49.10   24.00
   1  13   0    5.80   16.30
  -1  13   0  -14.80   13.10
  -1  13   0    1.10    1.50
   1  13   0    3.30    1.60
  -2 -13   0    3.80    4.10
   2 -13   0    1.80    2.30
  -2 -13   0    2.40    3.50
   2 -13   0    4.10    4.20
   2 -13   0    1.60    4.00
  -2  13   0    4.20    1.70
  -2  13   0    1.00    2.70
   2  13   0    0.40    1.80
  -3 -13   0   60.99    7.00
   3 -13   0   48.40    7.90
   3 -13   0   50.59    5.00
  -3 -13   0   45.80    7.90
   3 -13   0   48.30    8.50
  -3  13   0   54.19    4.90
  -3  13   0   47.60    5.40
   3  13   0   54.19    5.30
   4 -13   0   -3.90    3.50
   4 -13   0   -2.70    4.40
  -4 -13   0    2.80    3.40
  -4 -13   0    2.40    2.60
   4 -13   0   -0.20    1.60
  -4  13   0    0.30    1.30
   4  13   0   -4.40    3.10
  -4  13   0    1.00    1.70
   4  13   0   -1.60    1.60
   5 -13   0    3.10    1.50
  -5 -13   0    0.00    3.80
  -5 -13   0    1.50    2.00
   5  13   0    4.80    1.90
   5  13   0    4.10    2.60
  -5  13   0    5.50    1.70
  -5  13   0    5.90    1.50
  -6 -13   0   16.30    2.50
   6  13   0   19.00    2.90
  -6  13   0   15.40    2.40
   6  13   0   12.20    2.40
  -6  13   0   15.10    2.30
   0 -14   0    5.40    3.70
   0 -14   0    0.00    3.30
   0  14   0    3.70    1.70
   1 -14   0   17.70    5.10
  -1 -14   0   24.90    5.00
   1 -14   0   24.40    4.90
   1  14   0   27.80    3.70
  -1  14   0   25.90    3.60
   2 -14   0   19.80    4.70
  -2 -14   0   14.90    3.90
  -2 -14   0   17.50    4.40
   2 -14   0   10.90    4.00
  -2  14   0   21.00    3.10
  -2  14   0   19.60    3.20
   2  14   0   20.60    3.40
  -3 -14   0   48.50    7.20
  -3 -14   0   47.20    6.00
   3 -14   0   41.30    7.30
   3 -14   0   43.70    7.50
  -3  14   0   50.39    4.40
   3  14   0   38.00    4.60
   3  14   0   43.20    6.80
  -3  14   0   42.10    4.90
  -4 -14   0   26.90    4.70
  -4 -14   0   39.00    6.00
   4 -14   0   25.30    4.60
   4  14   0   35.90    4.20
  -4  14   0   41.30    4.10
   4  14   0   28.00    5.40
  -4  14   0   41.50    3.80
  -5 -14   0    3.00    1.70
  -5 -14   0   -0.70    3.30
   5  14   0    4.70    2.30
   5  14   0    3.20    1.60
  -5  14   0    1.20    1.20
  -5  14   0    2.80    1.50
   0 -15   0    6.10    3.70
   0 -15   0   -1.20    3.50
   0  15   0    1.20    1.50
   1 -15   0    4.90    3.70
   1 -15   0    0.30    3.40
  -1 -15   0    6.20    3.40
   1  15   0    4.70    1.70
  -1  15   0    5.10    1.60
   2 -15   0  148.59   12.90
  -2 -15   0  162.08   13.30
   2 -15   0  146.39   12.90
  -2  15   0  124.79   11.20
  -2  15   0  161.48   10.80
   2  15   0  152.38   11.00
   3 -15   0    5.20    3.20
  -3 -15   0    6.70    3.20
  -3 -15   0    5.70    2.50
   3 -15   0    5.90    3.70
   3  15   0    5.40    3.60
  -3  15   0    4.50    2.40
  -3  15   0    3.80    1.50
   3  15   0    2.40    1.60
   4 -15   0    1.20    3.00
  -4 -15   0    2.80    2.70
  -4 -15   0    8.10    2.10
  -4  15   0    4.20    1.40
   4  15   0    3.80    1.80
  -4  15   0    5.50    1.90
  -5 -15   0   12.10    2.00
  -5  15   0    7.40    1.50
  -5  15   0    9.70    1.80
   5  15   0   10.60    1.90
   5  15   0    8.20    2.30
   0 -16   0   69.09    7.90
   0  16   0   69.29    5.80
   1 -16   0  213.88   16.70
  -1 -16   0  210.68   16.20
   1 -16   0  199.98   16.10
  -1  16   0  210.48   14.30
   1  16   0  199.08   14.30
   2 -16   0   -5.40    2.60
  -2 -16   0    2.90    2.70
   2 -16   0    3.00    3.10
   2  16   0   -0.10    1.40
  -2  16   0   -0.70    1.20
   3 -16   0    2.30    3.00
  -3 -16   0    6.50    2.30
  -3 -16   0    6.90    2.70
   3  16   0    2.40    1.60
  -3  16   0    3.50    1.30
  -3  16   0    4.40    2.30
  -4 -16   0   61.69    6.10
  -4 -16   0   65.09    5.30
   4  16   0   64.49    5.40
  -4  16   0   67.79    5.10
   0 -17   0    1.10    2.40
   0  17   0   -0.80    1.20
  -1 -17   0    1.10    2.40
   1 -17   0    4.20    2.40
  -1  17   0   -1.10    1.20
   2 -17   0    3.30    2.60
  -2 -17   0    6.10    2.40
   2  17   0    3.00    1.40
  -2  17   0    0.00    1.20
  -3 -17   0   86.39    7.20
   3  17   0   81.09    6.40
  -3  17   0   83.09    6.10
   0 -18   0   10.30    2.70
   0  18   0    6.10    1.60
   1 -18   0   33.60    4.60
  -1 -18   0   37.30    4.30
   1  18   0   30.90    3.20
  -1  18   0   32.70    3.20
   9   0  -1    6.60    1.50
   9   0  -1    7.80    2.00
  -9   0   1    8.20    1.60
  -9   0   1    9.50    1.90
   8   0  -1  394.26   25.30
   8   0  -1  359.36   25.90
  -8   0   1  357.76   25.60
  -8   0   1  393.76   24.90
  -7   0   1    4.00    2.70
   7   0  -1    2.60    3.70
   7   0  -1    5.00    2.30
  -7   0   1    4.10    2.60
  -6   0   1   47.30    6.60
   6   0  -1   64.59    6.70
   6   0  -1   42.00   14.30
   6   0  -1   45.80    8.80
   6   0  -1   67.49    6.60
   5   0  -1  211.18   29.70
   5   0  -1  314.27   25.90
   4   0  -1  429.66   32.30
  -4   0   1  434.36   29.20
   4   0  -1  417.56   34.00
  -3   0   1 1507.95   92.89
   3   0  -1 1438.76   94.79
   3   0  -1 1392.66   94.69
  -2   0   1  701.73   42.90
   2   0  -1  659.33   44.00
   2   0  -1  620.84   43.80
   1   0  -1  134.89   10.40
  -1   0   1  160.98   10.20
   0   0  -1    0.60    0.30
   0   0   1    0.00    0.60
   0   0  -1    0.30    0.60
   0   0  -1    0.00    0.30
   0   0   1    1.00    0.30
   1   0   1  132.99   10.40
  -1   0  -1  147.79   10.30
   1   0   1  158.18   10.70
   2   0   1  701.63   44.70
  -2   0  -1  686.83   44.00
   2   0   1  613.14   44.30
  -2   0  -1  673.53   43.50
   3   0   1 1405.36   96.49
  -3   0  -1 1590.84   96.09
  -3   0  -1 1498.95   94.79
   3   0   1 1401.26   96.59
  -4   0  -1  410.96   27.80
   4   0   1  394.66   31.70
   4   0   1  408.06   31.30
  -5   0  -1  318.57   21.50
   5   0   1  302.47   28.80
   5   0   1  357.66   32.60
   6   0   1   47.20    8.00
   6   0   1   53.99    6.60
  -6   0  -1   50.89    5.70
   6   0   1   42.70   25.50
  -6   0  -1   41.30    6.80
   6   0   1   19.80   16.10
   7   0   1    1.60    2.40
  -7   0  -1    0.00    2.70
   7   0   1    3.40    3.50
  -8   0  -1  323.17   24.40
   8   0   1  336.27   24.80
  -8   0  -1  370.26   23.90
   8   0   1  394.26   24.00
  -9   0  -1    8.40    1.80
   9   0   1   10.50    2.10
  -9  -1   1   68.49    5.20
   9  -1  -1   65.29    5.50
  -9  -1   1   58.79    4.80
  -9   1   1   64.89    5.10
   9   1  -1   60.59    5.70
   9   1  -1   61.39    4.80
   8  -1  -1   13.40    3.50
   8  -1  -1   12.60    2.30
  -8  -1   1   14.70    3.00
   8   1  -1   11.40    2.30
   8   1  -1   15.60    3.60
  -8   1   1   12.50    2.30
  -8   1   1   12.10    2.70
  -7  -1   1  303.17   23.30
  -7  -1   1  342.37   22.60
   7  -1  -1  297.87   23.70
   7  -1  -1  357.36   22.90
  -7   1   1  349.96   22.70
  -7   1   1  292.87   23.10
   7   1  -1  363.56   23.30
   6  -1  -1  279.27   22.60
  -6  -1   1  271.17   21.90
   6  -1  -1  342.37   21.60
   6  -1  -1  311.37   32.50
   6   1  -1  295.57   31.80
   6   1  -1  343.07   22.20
   6   1  -1  350.96   21.50
  -6   1   1  269.07   21.80
   5  -1  -1  434.66   27.30
   5  -1  -1  384.06   33.20
   5  -1  -1  383.26   35.10
   5   1  -1  383.66   33.30
  -5   1   1  401.46   26.80
   5   1  -1  423.16   27.40
   4  -1  -1   73.59   13.30
   4  -1  -1   77.99   10.90
  -4  -1   1   81.49   10.30
   4   1  -1   75.29   11.40
   4   1  -1   88.19   13.90
  -3  -1   1  844.72   53.69
   3  -1  -1  805.82   54.79
   3  -1  -1  810.82   54.79
   3   1  -1  808.62   54.99
   3   1  -1  760.92   55.29
  -3   1   1  852.51   52.49
  -2  -1   1  232.88   16.00
   2  -1  -1  213.08   16.40
   2  -1  -1  205.08   16.20
  -2   1   1  240.08   14.90
   2   1  -1  207.28   16.30
   2   1  -1  238.18   17.20
  -1  -1   1  180.98   11.90
   1  -1  -1  173.28   11.70
   1  -1  -1  164.88   11.70
   1   1  -1  151.48   11.60
   0  -1  -1  601.84   38.70
   0  -1  -1  617.04   38.50
   0  -1   1  565.64   38.70
   0   1   1  628.54   38.50
   1  -1   1  179.38   12.30
   1  -1   1  158.98   12.10
  -1  -1  -1  174.78   12.30
   1   1   1  173.88   12.30
  -1   1  -1  177.28   11.80
   1   1   1  184.18   12.50
   2  -1   1  239.48   16.80
   2  -1   1  214.28   16.40
  -2  -1  -1  251.67   16.50
  -2  -1  -1  231.98   16.50
  -2   1  -1  199.98   14.70
   2   1   1  234.58   17.30
  -2   1  -1  223.18   15.90
   2   1   1  204.98   16.50
   3  -1   1  793.12   56.89
  -3  -1  -1  887.01   56.89
   3  -1   1  890.21   57.29
  -3  -1  -1  882.71   56.19
   3   1   1  796.32   57.09
  -3   1  -1  873.21   56.19
  -3   1  -1  836.42   54.19
   3   1   1  847.42   57.79
   4  -1   1   71.79   12.50
  -4  -1  -1   89.79   12.20
   4  -1   1   75.09   11.90
  -4  -1  -1   65.59    9.00
   4   1   1   90.29   15.60
   4   1   1   52.59   11.20
   5  -1   1  360.66   32.70
  -5  -1  -1  372.86   25.60
   5  -1   1  410.56   34.30
   5   1   1  343.87   36.50
   5   1   1  355.86   32.70
   5   1   1  433.16   26.10
  -5   1  -1  389.96   25.70
   6  -1   1  305.47   37.00
   6  -1   1  256.67   21.00
   6  -1   1  265.87   33.50
   6   1   1  320.87   20.70
  -6   1  -1  250.77   20.60
   6   1   1  320.17   32.80
  -6   1  -1  324.47   19.50
   6   1   1  251.07   21.30
  -7  -1  -1  264.97   20.00
   7  -1   1  295.07   20.80
   7   1   1  271.37   20.70
  -7   1  -1  269.57   20.10
   8  -1   1   12.70    3.40
  -8  -1  -1   13.10    2.60
  -8  -1  -1   10.40    2.80
   8  -1   1   10.50    2.30
  -8   1  -1   13.50    2.50
  -8   1  -1   12.40    2.80
   8   1   1   13.20    2.40
   8   1   1    9.70    3.20
   9  -1   1   59.99    5.00
  -9  -1  -1   54.19    4.70
  -9   1  -1   50.29    4.20
   9   1   1   47.80    5.00
  -9   1  -1   63.99    4.90
   8  -2  -1   40.80    4.30
   8  -2  -1   37.70    5.40
  -8  -2   1   39.10    4.80
   8   2  -1   35.90    6.20
  -8   2   1   41.90    4.30
  -8   2   1   33.00    4.70
   8   2  -1   39.80    4.50
   7  -2  -1    3.40    2.40
  -7  -2   1    4.40    2.60
   7  -2  -1    2.30    3.70
  -7  -2   1    3.30    2.70
   7   2  -1    4.70    4.30
  -7   2   1    8.30    2.70
   7   2  -1    5.20    3.00
   7   2  -1    6.40    2.80
  -7   2   1    7.30    2.80
   6  -2  -1   83.19   17.90
   6  -2  -1   50.09    8.00
   6  -2  -1   94.79   20.10
  -6  -2   1   54.99    7.10
  -6   2   1   52.89    7.30
  -6   2   1   58.19    5.70
   6   2  -1   89.69   17.60
   6   2  -1   65.09    7.10
   5  -2  -1  212.18   22.70
   5  -2  -1  242.18   16.00
   5  -2  -1  193.88   23.50
  -5  -2   1  176.08   22.10
  -5   2   1  224.68   15.30
   5   2  -1  224.68   15.80
   5   2  -1  233.18   23.20
   4  -2  -1  125.89   13.50
   4  -2  -1  106.69   13.80
  -4  -2   1  106.39   12.70
   4   2  -1   81.89   16.50
   4   2  -1  118.39   13.60
  -3  -2   1  448.36   30.30
   3  -2  -1  436.16   30.60
   3  -2  -1  428.86   30.40
   3   2  -1  422.86   32.50
   3   2  -1  413.46   30.70
  -2  -2   1 2687.43  156.58
   2  -2  -1 2443.26  156.08
   2  -2  -1 2342.97  156.18
   2   2  -1 2295.77  156.28
   1  -2  -1 3081.19  191.88
   1  -2  -1 3031.30  191.98
  -1  -2   1 3218.58  192.58
   1   2  -1 2760.82  191.88
   0  -2   1  135.89   10.20
   0  -2  -1  135.39    9.80
   0   2   1  149.49    9.40
   1  -2   1 3171.28  189.48
   1  -2   1 3055.19  190.08
  -1  -2  -1 3056.79  190.58
   1  -2   1 2766.62  189.98
   1   2   1 2938.31  190.28
  -1   2  -1 2966.60  189.38
  -2  -2  -1 2600.14  157.58
  -2  -2  -1 2588.94  157.58
   2  -2   1 2585.54  157.18
   2  -2   1 2350.06  157.08
   2   2   1 2305.47  157.38
  -2   2  -1 2354.96  156.18
   2   2   1 2410.16  157.58
   3  -2   1  408.16   30.20
  -3  -2  -1  414.76   30.30
  -3  -2  -1  452.55   30.50
   3  -2   1  466.95   30.50
   3   2   1  403.66   30.70
   3   2   1  409.26   31.90
  -4  -2  -1   91.09   13.30
   4  -2   1   91.99   13.30
   4  -2   1  126.99   14.50
  -4  -2  -1  112.49   15.10
   4   2   1  103.39   16.10
   4   2   1   99.09   13.40
   5  -2   1  201.48   23.00
   5  -2   1  176.18   23.30
   5   2   1  231.48   15.10
   5   2   1  203.68   23.60
   5   2   1  159.68   26.80
  -5   2  -1  216.18   14.70
   6  -2   1   45.90    7.40
   6  -2   1   42.70   17.10
  -6  -2  -1   51.19    6.50
   6  -2   1   94.69   18.50
   6   2   1   43.40   16.70
   6   2   1   54.29    7.00
  -6   2  -1   46.60    7.50
   6   2   1   51.89    9.50
   7  -2   1    3.40    2.40
  -7  -2  -1    3.80    2.70
   7  -2   1   10.10    3.70
  -7   2  -1   -1.80    2.50
   7   2   1    6.00    4.20
   7   2   1    6.90    2.80
  -7   2  -1    6.90    3.10
  -8  -2  -1   32.50    4.50
  -8  -2  -1   34.60    4.80
   8  -2   1   37.50    5.00
  -8   2  -1   36.60    5.00
   8   2   1   34.80    4.40
  -8   2  -1   35.00    4.30
  -8  -3   1   -0.40    1.80
   8  -3  -1    2.80    1.90
   8  -3  -1    3.50    2.50
   8   3  -1    0.30    4.20
  -8   3   1    1.50    1.50
  -8   3   1    0.60    2.00
   8   3  -1    2.60    1.80
   7  -3  -1   93.89    9.00
  -7  -3   1   80.39    8.50
   7  -3  -1  105.59    7.90
   7   3  -1   80.89   10.60
   7   3  -1   87.79    8.50
  -7   3   1   95.19    8.10
  -7   3   1   77.69    8.60
   7   3  -1  101.89    8.30
   6  -3  -1    9.50   16.00
   6  -3  -1   23.60   16.00
  -6  -3   1   20.00    4.20
   6  -3  -1   30.70    4.90
   6  -3  -1   20.50    4.70
  -6  -3   1   14.40    3.70
   6   3  -1   27.30    4.60
  -6   3   1   22.80    3.80
  -6   3   1   21.60    4.40
   6   3  -1   15.80    3.00
   6   3  -1    6.70   13.20
  -6   3   1   17.70    3.70
  -5  -3   1  141.79   19.30
   5  -3  -1  107.69   17.10
   5  -3  -1   79.59   13.80
   5   3  -1  116.09    8.70
  -5   3   1  103.99    8.10
   5   3  -1   80.69   16.50
  -4  -3   1  538.75   36.20
   4  -3  -1  489.05   36.20
   4  -3  -1  525.65   36.30
   4   3  -1  437.16   36.60
   3  -3  -1  215.58   17.20
  -3  -3   1  247.98   18.30
   3  -3  -1  217.28   17.50
   3   3  -1  207.98   18.00
   2  -3  -1  834.12   56.49
  -2  -3   1  889.41   57.19
  -2  -3   1  918.11   57.49
   2  -3  -1  867.01   56.39
   2   3  -1  816.82   56.79
   1  -3  -1 6352.26  379.56
  -1  -3   1 5881.51  380.46
   1  -3  -1 6074.29  379.96
  -1  -3   1 6144.49  381.06
   1   3  -1 5530.55  379.96
   0  -3  -1 1386.06   91.99
   0  -3   1 1426.06   92.49
   0   3  -1 1412.46   91.29
   0   3  -1 1451.85   91.29
   0   3   1 1520.35   91.59
  -1  -3  -1 5801.82  375.46
   1  -3   1 6006.90  374.56
   1  -3   1 6068.49  374.56
   1  -3   1 5966.80  374.56
   1   3   1 5725.63  375.06
  -2  -3  -1  916.21   56.59
   2  -3   1  799.32   55.09
   2  -3   1  858.51   55.19
  -2  -3  -1  889.81   56.09
   2   3   1  853.71   56.39
   2   3   1  754.02   55.59
  -3  -3  -1  240.08   18.80
  -3  -3  -1  234.18   19.30
   3  -3   1  245.18   18.00
   3  -3   1  214.38   18.10
   3   3   1  208.98   18.70
   3   3   1  238.88   21.80
  -4  -3  -1  503.65   36.90
   4  -3   1  519.55   36.90
  -4  -3  -1  550.54   37.50
   4  -3   1  534.35   36.90
   4   3   1  443.86   37.10
   4   3   1  422.86   41.30
  -5  -3  -1   93.29   15.70
   5  -3   1  104.49   19.10
   5  -3   1  100.29   15.90
  -5   3  -1  101.39    8.20
   5   3   1  114.29    8.70
   5   3   1   84.29   17.40
   6  -3   1   29.30    5.30
   6  -3   1   20.90   19.20
   6  -3   1   23.80    4.80
   6  -3   1   25.20   14.10
   6   3   1   25.70    3.70
   6   3   1   27.50    4.60
   6   3   1   17.90   14.70
   6   3   1   17.50    6.10
  -6   3  -1   18.30    3.00
  -6   3  -1   11.90    5.00
   7  -3   1   96.49    8.00
   7  -3   1   93.69    9.00
  -7  -3  -1   82.69    9.10
  -7   3  -1   92.09    7.70
  -7   3  -1   87.19    9.10
  -7   3  -1   96.09    8.40
   7   3   1   99.09    8.80
   8  -3   1    1.70    2.30
  -8  -3  -1   -0.10    1.80
  -8   3  -1    0.80    2.30
   8   3   1    1.00    3.40
   8   3   1    1.30    1.80
  -8   3  -1    0.80    1.60
  -8  -4   1   71.49    6.80
   8  -4  -1   86.39    7.10
   8   4  -1   74.19    6.80
  -8   4   1   75.39    6.30
  -8   4   1   80.59    6.80
  -7  -4   1  145.59   12.90
  -7  -4   1  171.38   13.10
   7  -4  -1  175.18   13.30
   7  -4  -1  181.98   12.20
   7   4  -1  165.68   12.60
  -7   4   1  163.48   12.50
   7   4  -1  181.68   13.40
  -7   4   1  150.88   13.00
   6  -4  -1  119.69   11.00
   6  -4  -1  127.79    9.80
  -6  -4   1  115.69   11.10
   6  -4  -1   90.69   21.30
   6  -4  -1  127.99   18.00
  -6  -4   1   98.89   10.20
   6   4  -1  129.29   25.00
  -6   4   1   97.09   10.70
  -6   4   1  116.99   10.10
  -6   4   1  128.49    9.30
   6   4  -1  144.49   10.00
   6   4  -1  138.99   11.10
   5  -4  -1  274.57   25.00
   5  -4  -1  308.37   27.60
  -5  -4   1  290.27   27.40
   5   4  -1  227.78   26.80
  -5   4   1  278.37   19.10
   5   4  -1  297.77   19.60
  -4  -4   1   69.69   11.20
   4  -4  -1   48.20    8.30
   4  -4  -1   45.50    8.90
  -4   4   1   51.39    4.60
   4   4  -1   47.50    5.00
   4   4  -1   47.00    9.50
   3  -4  -1  465.25   32.30
  -3  -4   1  462.15   33.60
   3  -4  -1  497.35   32.10
   3   4  -1  413.46   32.90
  -2  -4   1 2388.56  153.18
   2  -4  -1 2430.66  152.08
   2  -4  -1 2325.97  151.28
   2  -4  -1 2443.36  151.08
  -2  -4   1 2423.86  153.58
   2  -4  -1 2440.76  152.28
   2   4  -1 2205.88  152.68
  -1  -4   1 1007.70   64.59
   1  -4  -1 1073.89   62.99
  -1  -4   1  931.91   63.69
   1  -4  -1  939.61   62.59
   1   4  -1  945.11   63.19
   0  -4  -1  409.16   29.30
   0  -4   1  440.76   30.10
   0   4   1  484.35   28.80
   0   4  -1  461.35   28.40
   0   4  -1  408.76   28.40
   1  -4   1 1072.89   63.89
   1  -4   1  999.80   64.59
  -1  -4  -1  975.30   65.39
   1   4   1  948.51   64.79
  -2  -4  -1 2476.75  151.78
   2  -4   1 2353.06  149.79
  -2  -4  -1 2347.17  151.08
   2  -4   1 2344.17  149.79
   2   4   1 2204.38  150.68
   3  -4   1  448.06   31.70
  -3  -4  -1  490.95   33.80
   3  -4   1  472.05   31.60
  -3  -4  -1  457.85   32.80
   3   4   1  390.16   32.40
   4  -4   1   49.30    9.40
   4  -4   1   47.60    8.40
  -4  -4  -1   59.99   10.80
  -4  -4  -1   61.89   11.80
   4   4   1   47.60    5.00
   4   4   1   49.80   10.40
  -4   4  -1   45.90    4.60
  -5  -4  -1  251.87   29.60
   5  -4   1  258.67   28.30
   5  -4   1  264.27   24.40
  -5   4  -1  280.07   18.50
   5   4   1  286.67   18.90
   5   4   1  229.88   26.60
   6  -4   1  106.99   10.90
   6  -4   1  137.99   10.40
   6  -4   1  118.39   18.60
  -6   4  -1  122.99    9.60
   6   4   1  135.09   10.10
   6   4   1  123.49   11.20
   6   4   1  110.59   21.00
  -7  -4  -1  149.49   12.70
   7  -4   1  161.38   12.80
  -7   4  -1  161.78   12.10
   7   4   1  135.19   14.20
  -7   4  -1  163.38   11.60
   7   4   1  167.68   12.70
   7   4   1  165.78   12.20
   8  -4   1   80.59    7.40
  -8   4  -1   94.59    7.80
  -8   4  -1   82.99    6.90
   8   4   1   84.39    7.20
  -8  -5   1   41.00    4.60
  -8   5   1   51.79    5.00
   8   5  -1   44.30    4.80
  -8   5   1   44.10    4.30
  -7  -5   1   35.20    5.20
  -7  -5   1   40.70    5.80
   7  -5  -1   41.00    5.40
  -7   5   1   30.60    4.70
  -7   5   1   35.20    5.70
  -7   5   1   25.90    4.50
   7   5  -1   39.90    5.40
   6  -5  -1  130.09   22.60
  -6  -5   1  146.49   13.00
   6  -5  -1  155.08   12.50
   6  -5  -1  159.58   11.70
   6   5  -1  158.98   13.20
  -6   5   1  156.48   11.30
  -6   5   1  144.89   11.90
   6   5  -1  119.69   21.90
   6   5  -1  165.88   12.00
   5  -5  -1   89.89    8.80
   5  -5  -1  104.59   20.70
   5  -5  -1  106.19   13.80
  -5  -5   1   95.59   16.50
  -5   5   1   91.59    8.40
   5   5  -1   88.19    9.30
   5   5  -1   89.09    7.80
   5   5  -1   87.99   15.80
  -5   5   1   89.19    7.30
  -4  -5   1  535.05   39.20
   4  -5  -1  500.85   36.20
   4  -5  -1  550.94   37.70
  -4   5   1  480.85   33.30
   4   5  -1  531.35   33.70
   4   5  -1  470.25   38.40
   3  -5  -1  428.06   29.70
  -3  -5   1  428.36   32.10
   3  -5  -1  452.35   30.30
   3   5  -1  389.86   31.20
   2  -5  -1  491.85   30.80
  -2  -5   1  452.85   32.90
   2  -5  -1  455.15   30.40
   2   5  -1  409.96   31.30
   1  -5  -1  218.78   15.50
  -1  -5   1  239.78   18.00
   1   5  -1  220.68   15.90
   0  -5  -1  159.88   14.20
   0  -5   1  172.38   15.00
   0   5  -1  200.58   12.70
   0   5   1  207.18   13.10
  -1  -5  -1  219.78   17.00
  -1  -5  -1  207.58   17.90
   1  -5   1  238.78   16.50
   1   5   1  216.88   16.00
  -2  -5  -1  424.36   31.80
   2  -5   1  443.36   29.50
   2  -5   1  451.95   28.80
  -2  -5  -1  432.16   32.80
   2  -5   1  479.35   29.80
   2   5   1  402.96   30.90
   3  -5   1  405.26   29.10
  -3  -5  -1  438.76   31.90
   3  -5   1  418.76   28.50
  -3  -5  -1  397.66   31.10
   3   5   1  376.16   30.30
  -4  -5  -1  531.05   39.10
   4  -5   1  481.85   36.90
   4  -5   1  513.15   35.60
  -4  -5  -1  507.05   39.30
   4   5   1  521.15   32.80
   4   5   1  434.36   37.90
  -4   5  -1  480.05   32.40
  -5  -5  -1   85.89   17.60
   5  -5   1   85.69    8.90
   5  -5   1   93.29   14.40
   5   5   1   66.29   15.40
   5   5   1   77.59    9.20
  -5   5  -1   84.49    7.30
   5   5   1  106.49    7.80
   6  -5   1  148.19   20.30
   6  -5   1  148.19   12.60
   6   5   1  164.48   13.40
  -6   5  -1  158.08   11.70
   6   5   1  166.58   12.20
   7  -5   1   36.90    5.40
  -7  -5  -1   32.40    5.30
  -7  -5  -1   37.50    5.90
   7   5   1   36.50    5.40
  -7   5  -1   32.40    4.40
  -7   5  -1   41.40    5.00
  -8  -5  -1   36.30    4.70
   8  -5   1   43.50    4.50
  -8   5  -1   45.60    4.30
   8   5   1   41.60    4.60
  -8  -6   1    6.60    2.00
  -8  -6   1    7.30    2.40
  -8  -6   1    6.70    1.70
   8  -6  -1    6.90    1.80
   8   6  -1    7.60    3.70
  -8   6   1    7.30    2.30
   8   6  -1    8.00    2.00
  -8   6   1    7.90    1.60
  -7  -6   1   56.79    6.10
   7  -6  -1   59.89    5.90
  -7  -6   1   40.20    5.20
  -7   6   1   37.40    5.80
  -7   6   1   50.99    5.10
   7   6  -1   55.59    5.70
  -7   6   1   43.60    5.00
   7   6  -1   46.60    5.90
   6  -6  -1   56.39    6.50
  -6  -6   1   53.99    7.20
  -6   6   1   43.70    5.70
   6   6  -1   57.29    5.90
  -6   6   1   53.49    5.20
   6   6  -1   44.40    7.10
   6   6  -1   28.80   17.20
  -5  -6   1   71.39   16.20
   5  -6  -1   88.59    8.30
  -5   6   1   96.39    7.30
   5   6  -1   76.59    9.20
  -5   6   1   84.79    8.10
   5   6  -1   91.19    7.80
  -4  -6   1   37.40   11.80
   4  -6  -1   26.30    9.40
  -4   6   1   21.50    3.30
   4   6  -1   25.00    3.70
   4   6  -1   19.30    8.70
  -3  -6   1  572.04   42.40
   3  -6  -1  634.94   39.90
   3   6  -1  518.75   41.00
   2  -6  -1  238.68   16.00
  -2  -6   1  224.98   19.20
   2  -6  -1  196.28   16.70
   2   6  -1  192.68   16.90
   1  -6  -1   14.00    4.10
   1  -6  -1   -0.80    5.40
  -1  -6   1   -0.20    5.50
   1   6  -1    1.10    2.70
  -1   6   1    5.00    1.80
   0  -6  -1  138.59   12.70
   0  -6   1  132.19   13.80
   0  -6  -1  138.09   13.90
   0   6   1  166.78   11.20
   0   6  -1  160.48   10.70
  -1  -6  -1    0.60    4.80
  -1  -6  -1    3.30    5.70
   1  -6   1    2.40    4.40
   1   6   1    4.40    3.00
   2  -6   1  226.88   15.50
  -2  -6  -1  205.88   18.60
   2  -6   1  212.08   15.30
  -2  -6  -1  218.38   20.20
   2   6   1  183.78   16.90
  -3  -6  -1  589.54   43.40
   3  -6   1  629.54   40.20
  -3  -6  -1  612.34   44.50
   3  -6   1  620.24   40.90
   3   6   1  522.15   42.40
  -4  -6  -1   -5.20   10.50
   4  -6   1   22.70    5.50
  -4  -6  -1   20.10   13.30
  -4   6  -1   17.10    2.70
   4   6   1   20.80    9.10
   4   6   1   22.20    3.20
   5  -6   1   91.49    8.40
  -5  -6  -1   59.79   16.90
   5  -6   1   94.99   13.00
  -5   6  -1   89.19    7.10
   5   6   1   63.99   15.10
   5   6   1   78.39    7.40
   5   6   1   79.89    9.20
   6  -6   1   50.69    6.20
  -6   6  -1   45.10    5.90
   6   6   1   22.40   19.20
   6   6   1   52.29    5.70
  -6   6  -1   41.00    4.90
   6   6   1   51.29    7.00
  -7  -6  -1   44.30    6.20
   7  -6   1   49.40    5.60
  -7  -6  -1   37.00    5.70
   7   6   1   51.29    5.80
  -7   6  -1   47.60    5.40
  -7   6  -1   51.89    5.10
   7   6   1   57.09    6.10
   8  -6   1    5.80    1.70
  -8  -6  -1    9.60    2.50
  -8  -6  -1    6.50    2.00
   8   6   1    6.30    1.90
  -8   6  -1    7.10    1.60
  -8  -7   1    9.50    1.90
  -8  -7   1   14.30    2.40
   8  -7  -1   12.90    2.40
  -8  -7   1   10.20    1.80
  -8   7   1   14.30    2.10
   8   7  -1   10.70    2.20
  -7  -7   1   35.70    4.90
  -7  -7   1   20.90    4.20
   7  -7  -1   33.90    4.40
  -7   7   1   26.00    3.80
   7   7  -1   26.30    4.30
  -7   7   1   29.10    3.90
   7   7  -1   27.80    4.50
  -6  -7   1  274.37   20.60
   6  -7  -1  302.37   20.00
   6   7  -1  280.77   19.90
  -6   7   1  272.97   19.60
   6   7  -1  274.57   20.70
  -6   7   1  281.27   19.30
   5  -7  -1   36.70    5.20
  -5  -7   1   37.80   17.20
   5   7  -1   20.40   13.30
   5   7  -1   25.50    5.10
  -5   7   1   29.90    4.00
  -5   7   1   27.10    4.00
   5   7  -1   30.20    4.50
  -4  -7   1  262.47   26.10
   4   7  -1  217.08   23.90
   4   7  -1  233.98   16.50
  -4   7   1  237.38   16.20
   3  -7  -1  471.05   31.50
  -3  -7   1  465.55   35.20
   3   7  -1  389.96   32.90
  -3   7   1  430.36   28.70
   2  -7  -1 1007.20   59.29
   2  -7  -1  856.21   59.89
  -2  -7   1  929.61   62.99
   2   7  -1  823.72   60.49
   1  -7  -1  344.37   26.20
  -1  -7   1  317.27   26.50
  -1   7   1  378.66   23.00
   1   7  -1  299.37   23.60
   0  -7   1  260.97   21.50
   0  -7  -1  236.08   22.00
   0  -7  -1  254.17   20.20
   0   7   1  281.17   18.70
   0   7  -1  277.97   18.30
  -1  -7  -1  320.57   26.40
   1  -7   1  319.67   24.10
  -1  -7  -1  306.37   24.30
   1   7   1  308.57   23.00
  -1   7  -1  333.37   21.40
  -2  -7  -1  851.11   59.89
   2  -7   1  891.11   57.29
  -2  -7  -1  924.91   61.79
   2   7   1  840.62   59.19
  -3  -7  -1  449.66   34.60
  -3  -7  -1  429.06   33.40
   3   7   1  402.76   26.70
   3   7   1  383.06   31.50
  -3   7  -1  385.86   26.50
  -4  -7  -1  242.58   27.00
  -4   7  -1  230.38   16.00
   4   7   1  236.58   16.40
   4   7   1  213.08   24.00
  -5  -7  -1   44.20   19.00
   5  -7   1   28.60    5.50
  -5   7  -1   36.30    5.50
   5   7   1   36.70    6.70
  -5   7  -1   32.20    4.10
   5   7   1   34.00   15.40
   5   7   1   33.50    4.70
   6  -7   1  276.07   19.20
  -6   7  -1  281.67   18.80
   6   7   1  265.67   20.20
   6   7   1  266.37   19.30
  -6   7  -1  264.17   19.10
  -7  -7  -1   22.20    4.50
  -7  -7  -1   32.40    5.10
   7  -7   1   34.90    4.30
  -7   7  -1   29.80    4.20
  -7   7  -1   34.90    4.00
   7   7   1   32.50    4.80
   7   7   1   32.20    4.80
   8  -7   1   11.70    2.00
  -8  -7  -1    6.20    1.80
  -8  -7  -1    9.10    2.10
  -8   7  -1    7.60    1.60
   8   7   1   11.40    2.10
  -8  -8   1   14.70    2.30
  -8  -8   1   20.50    2.40
  -8  -8   1   16.30    2.80
   8  -8  -1   16.00    2.20
  -8   8   1   16.90    2.30
   8   8  -1   13.40    2.50
   7  -8  -1   -0.30    1.50
  -7  -8   1    1.00    2.00
  -7  -8   1    1.00    1.70
  -7   8   1    0.10    1.30
  -7   8   1   -0.70    1.60
   7   8  -1   -1.90    1.80
   7   8  -1    2.30    1.80
  -6  -8   1  163.68   13.50
   6  -8  -1  172.48   12.60
  -6   8   1  168.38   12.10
   6   8  -1  157.28   12.70
   6   8  -1  174.58   13.70
  -6   8   1  165.18   12.40
  -5  -8   1   26.60    4.80
  -5  -8   1    9.80   17.70
   5  -8  -1   17.20    3.50
   5   8  -1   17.40    3.30
   5   8  -1   20.20    4.70
  -5   8   1   21.00    3.50
  -5   8   1   24.20    4.50
   5   8  -1   10.20   14.90
   4  -8  -1   52.99    5.60
  -4  -8   1   35.90   14.70
   4   8  -1   24.80   11.70
   4   8  -1   43.60    5.00
  -4   8   1   50.99    4.70
  -4   8   1   41.80    5.40
  -3  -8   1  285.07   27.30
   3   8  -1  267.47   24.10
  -3   8   1  293.97   18.50
   3   8  -1  251.07   18.40
  -2  -8   1 1001.00   67.59
   2  -8  -1  937.61   64.39
   2   8  -1  872.41   64.49
  -2   8   1 1035.00   62.99
   1  -8  -1 1458.65   94.29
  -1  -8   1 1453.75   95.29
   1   8  -1 1362.06   92.39
   0  -8  -1  849.91   60.29
   0  -8   1  829.02   59.49
   0  -8  -1  772.42   58.09
   0   8   1  933.91   57.19
   0   8  -1  933.81   56.69
   1  -8   1 1486.25   98.59
  -1  -8  -1 1439.46   98.59
  -1  -8  -1 1432.06  100.49
  -1   8  -1 1670.53   96.29
   1   8   1 1444.66   97.79
   2  -8   1  862.01   60.69
  -2  -8  -1  960.40   65.49
  -2  -8  -1  972.80   63.89
   2   8   1  897.41   62.59
  -3  -8  -1  311.57   27.60
  -3  -8  -1  268.77   28.20
   3   8   1  265.67   24.60
   3   8   1  263.27   18.10
  -3   8  -1  253.17   17.90
   4  -8   1   43.70    5.60
  -4  -8  -1   33.10   14.90
   4   8   1   39.00    5.90
  -4   8  -1   40.20    7.40
   4   8   1   45.80    5.10
   4   8   1   35.20   12.30
  -4   8  -1   46.40    4.70
   5  -8   1   23.60    3.90
  -5  -8  -1   21.10   21.70
   5   8   1    4.40   15.80
  -5   8  -1   17.10    3.30
  -5   8  -1   20.60    3.50
   5   8   1   15.40    3.30
   5   8   1   15.00    4.50
   6  -8   1  177.68   12.30
  -6  -8  -1  154.88   13.40
   6   8   1  145.39   12.30
  -6   8  -1  163.48   12.30
   6   8   1  160.38   13.40
  -6   8  -1  164.88   11.90
  -7  -8  -1   -0.40    1.70
  -7  -8  -1   -2.30    2.20
   7  -8   1   -0.30    1.70
   7   8   1    1.00    2.00
  -7   8  -1   -1.30    1.50
  -7   8  -1    0.00    1.50
   7   8   1    0.00    1.90
  -8  -8  -1   13.40    2.50
  -8  -8  -1   13.40    2.20
   8  -8   1   17.90    2.10
  -8  -8  -1   13.60    2.40
  -8   8  -1   18.10    2.20
   8   8   1   16.60    2.80
  -7  -9   1   33.90    4.10
  -7  -9   1   43.50    4.80
   7  -9  -1   45.80    4.10
  -7  -9   1   36.20    4.10
  -7   9   1   41.50    3.90
   7   9  -1   40.60    4.60
   7   9  -1   35.80    4.60
  -7   9   1   38.70    4.00
   6  -9  -1   85.09    6.70
  -6  -9   1   63.69    7.60
   6   9  -1   79.89    8.00
   6   9  -1   74.59    7.00
  -6   9   1   76.99    6.60
  -6   9   1   65.69    6.20
  -5  -9   1   -1.70   22.50
   5  -9  -1   12.40    2.70
  -5  -9   1    8.70    3.60
  -5  -9   1   19.50    5.20
   5   9  -1    1.20    3.60
  -5   9   1   -4.50    9.40
   5   9  -1    9.00    2.70
  -5   9   1    6.70    2.20
  -5   9   1    4.60    2.30
   5   9  -1    0.80   18.20
  -4  -9   1  165.68   13.40
   4  -9  -1  175.18   11.90
  -4  -9   1  154.08   14.20
  -4  -9   1  133.69   22.80
  -4   9   1  158.78   11.90
  -4   9   1  155.18   15.20
   4   9  -1  157.08   13.80
   4   9  -1  111.69   22.60
   4   9  -1  152.78   12.00
  -4   9   1  163.38   11.60
  -3  -9   1  176.88   24.70
  -3   9   1  185.38   12.50
   3   9  -1  152.18   19.80
   3   9  -1  159.68   12.50
  -3   9   1  201.38   15.00
  -2  -9   1   60.79   13.00
   2   9  -1   61.29    5.80
  -2   9   1   67.59    5.40
   2   9  -1   62.69   12.30
  -1  -9   1  166.88   20.60
   1  -9  -1  172.18   20.60
  -1   9   1  199.88   14.60
   0  -9   1    5.30    8.80
   0  -9  -1    4.40    9.60
   0   9  -1    8.00    4.10
   0   9   1    7.50    4.10
   1  -9   1  168.28   19.20
  -1  -9  -1  153.98   20.50
  -1  -9  -1  146.89   20.90
  -1   9  -1  193.38   13.20
   1   9   1  159.88   15.50
  -2  -9  -1   87.59   15.20
  -2  -9  -1   61.39   13.60
   2   9   1   74.39    5.80
  -2   9  -1   60.99    5.50
   2   9   1   57.49   10.30
  -3  -9  -1  163.48   24.30
   3   9   1  141.59   20.40
  -3   9  -1  161.38   11.30
   3   9   1  159.18   11.60
   4  -9   1  131.29   13.80
   4  -9   1  165.18   11.30
  -4  -9  -1  146.49   14.30
  -4  -9  -1  179.88   28.40
  -4   9  -1  163.28   11.10
   4   9   1  134.19   23.50
   4   9   1  143.59   12.90
   4   9   1  138.19   11.40
  -4   9  -1  143.09   11.50
   5  -9   1    7.00    2.50
  -5  -9  -1   -2.70   23.60
   5  -9   1   13.60    5.40
   5   9   1   11.10    3.90
   5   9   1  -29.90   22.80
   5   9   1    4.60    2.50
  -5   9  -1    7.00    2.60
  -5   9  -1    7.80    2.20
   6  -9   1   84.49    6.60
  -6  -9  -1   75.49    8.10
  -6   9  -1   76.89    6.60
  -6   9  -1   68.39    6.30
   6   9   1   61.99    6.70
   6   9   1   65.59    7.80
  -7  -9  -1   38.40    4.80
   7   9   1   39.90    4.80
  -7   9  -1   37.80    3.80
   7   9   1   36.80    4.60
  -7   9  -1   29.90    3.70
  -7 -10   1   16.50    2.60
  -7 -10   1   12.70    2.50
   7 -10  -1   19.60    2.30
  -7 -10   1   11.90    2.50
   7  10  -1   15.10    2.50
   7  10  -1   17.90    3.00
  -7  10   1   11.60    2.10
  -7  10   1   15.70    2.40
  -6 -10   1   -1.10    2.00
   6 -10  -1   -0.50    1.50
  -6 -10   1   -1.20    1.80
  -6 -10   1    2.40    1.90
  -6  10   1    0.10    1.40
   6  10  -1   -1.90    1.70
  -6  10   1    1.30    1.50
   6  10  -1   -2.30    2.30
   5 -10  -1   46.80    4.80
  -5 -10   1   36.20    5.20
  -5 -10   1   38.30    6.50
  -5 -10   1   41.10    6.20
  -5  10   1   36.00    4.40
  -5  10   1   41.80    4.80
   5  10  -1   43.90    5.20
   5  10  -1   41.40    6.80
  -4 -10   1   26.50   19.40
  -4 -10   1   45.90    6.20
   4 -10  -1   55.39    5.40
   4 -10  -1   60.89    9.60
  -4 -10   1   42.80    6.90
  -4 -10   1   52.39    7.60
   4  10  -1   28.90   15.30
  -4  10   1   57.49    5.10
  -4  10   1   55.09   10.90
   4  10  -1   47.50    5.50
   4  10  -1   37.40    6.40
  -4  10   1   46.70    5.30
  -3 -10   1    5.30    3.30
   3 -10  -1    9.50    4.40
   3 -10  -1    7.50    2.00
  -3 -10   1    6.90   14.30
  -3 -10   1    8.00    4.20
   3  10  -1   -2.40   10.30
   3  10  -1    2.10    1.90
  -3  10   1    2.00    4.90
  -3  10   1    5.80    2.30
  -3  10   1    4.20    1.80
  -2 -10   1   23.10   13.20
   2  10  -1   28.60    9.50
  -2  10   1   34.80    3.70
   2  10  -1   30.90    4.00
  -2  10   1   40.90    7.30
   1 -10  -1  138.19   22.20
  -1 -10   1  132.69   20.50
  -1  10   1  131.29    9.40
   1  10  -1  130.19   14.80
   0 -10   1   96.39   16.00
   0 -10  -1   97.89   16.10
   0  10   1  115.39    8.30
   0  10   1  116.59   12.30
   0  10  -1  115.69   12.00
  -1 -10  -1  140.29   21.10
   1 -10   1  133.79   19.40
  -1  10  -1   96.29    7.60
   1  10   1   96.79   13.70
  -2 -10  -1   41.90   15.30
  -2  10  -1   35.30    6.60
  -2  10  -1   27.10    3.80
   2  10   1   20.10    9.50
   2  10   1   34.60    3.80
  -3 -10  -1    9.90    4.70
   3 -10   1    1.20    9.20
   3 -10   1    2.10    4.30
   3 -10   1    2.50    2.10
  -3 -10  -1    2.90   15.60
   3  10   1    4.40    4.10
  -3  10  -1    1.30    4.80
   3  10   1   11.40   11.30
  -3  10  -1    5.60    1.90
   3  10   1    5.70    2.00
   4 -10   1   58.69    5.20
  -4 -10  -1   38.70   19.70
  -4 -10  -1   45.50    8.90
   4 -10   1   69.09    8.90
   4  10   1   47.40    5.50
   4  10   1   40.10    6.20
  -4  10  -1   46.80    5.60
  -4  10  -1   52.69    5.10
   4  10   1   18.90   15.40
  -4  10  -1   37.50    8.20
   5 -10   1   43.00    4.70
   5 -10   1   40.90    6.50
  -5  10  -1   46.50    5.00
   5  10   1   35.60    6.70
   5  10   1   34.00    5.10
  -5  10  -1   44.50    4.70
   6 -10   1    2.20    1.50
  -6 -10  -1    0.00    1.90
  -6 -10  -1   -0.70    2.20
   6  10   1   -0.20    2.40
  -6  10  -1    0.40    1.60
  -6  10  -1   -3.40    1.30
   6  10   1   -0.80    1.80
   7 -10   1   17.80    2.20
  -7 -10  -1   12.90    2.80
  -7 -10  -1   10.60    2.00
  -7 -10  -1   19.80    2.90
   7  10   1   17.30    3.20
  -7  10  -1   12.20    2.00
  -7  10  -1   17.60    2.40
   7  10   1   13.00    2.40
  -7 -11   1   32.90    3.10
   7 -11  -1   35.50    3.00
  -7 -11   1   32.10    3.60
   7  11  -1   28.50    3.80
  -7  11   1   32.90    3.10
  -6 -11   1   99.69    7.30
  -6 -11   1   89.39    8.30
   6  11  -1   85.69    8.20
   6  11  -1   86.19    7.60
  -6  11   1   94.59    7.10
  -6  11   1   97.89    7.20
  -5 -11   1   10.90    2.50
   5 -11  -1   10.50    2.10
  -5 -11   1    1.00    4.10
  -5 -11   1    5.20    3.10
  -5 -11   1   10.40    2.50
   5  11  -1   15.00    2.70
   5  11  -1    6.60    3.30
  -5  11   1   10.80    2.20
  -5  11   1    7.40    1.90
  -4 -11   1    0.10    3.20
   4 -11  -1    6.90    2.10
  -4 -11   1   10.90    4.60
   4 -11  -1    8.70    5.20
  -4 -11   1    8.20    3.00
   4  11  -1    2.50    4.10
  -4  11   1    9.20    2.20
  -4  11   1    6.90    1.80
   4  11  -1    8.60    2.40
  -3 -11   1   14.60    3.90
   3 -11  -1   19.70    3.40
   3 -11  -1   12.50    4.90
  -3 -11   1   10.90   19.10
  -3 -11   1   10.20    4.60
   3  11  -1   10.50   13.50
  -3  11   1   17.80    2.60
  -3  11   1   15.50    2.80
  -3  11   1   20.90    6.90
   3  11  -1   10.70    2.50
  -2 -11   1   -3.50    3.70
  -2 -11   1    5.50    4.30
   2 -11  -1   -0.10    1.90
  -2 -11   1   -0.60    4.60
   2 -11  -1   -0.50    3.80
  -2 -11   1    7.80   15.70
  -2  11   1    2.20    1.50
  -2  11   1    1.10    5.50
   2  11  -1    0.70    1.70
   2  11  -1   -1.20   10.50
   1 -11  -1  151.58   13.20
  -1 -11   1  149.69   13.10
   1 -11  -1  179.28   27.20
  -1 -11   1  128.79   13.00
  -1 -11   1  157.58   24.10
  -1  11   1  137.69   10.10
   1  11  -1  133.99   10.00
  -1  11   1  135.09   14.50
   0 -11   1    3.50    4.20
   0 -11   1   30.00   15.20
   0 -11  -1   11.30    5.10
   0 -11   1    4.30    4.70
   0 -11  -1  -19.40   14.70
   0 -11  -1    1.80    4.50
   0  11  -1    3.60    1.80
   0  11  -1    8.20    7.30
   0  11   1    0.40    7.10
   0  11   1    3.60    1.60
   1 -11   1  129.59   20.00
   1 -11   1  136.89   12.60
   1 -11   1  106.99   12.80
  -1 -11  -1  142.99   22.10
  -1 -11  -1  143.59   12.80
  -1 -11  -1  121.69   12.70
   1  11   1  135.79    9.50
  -1  11  -1  119.89    9.30
   1  11   1  115.29   16.70
  -1  11  -1  137.29   13.90
   2 -11   1    1.90    2.20
  -2 -11  -1    3.40    4.00
  -2 -11  -1  -15.30   16.50
   2 -11   1    4.70    4.40
   2 -11   1    4.20    4.90
   2  11   1    0.40    1.70
   2  11   1   -3.40    4.20
  -2  11  -1   -2.00    1.50
  -2  11  -1   -0.50    5.60
   2  11   1    6.40   10.30
   3 -11   1    7.10    4.40
  -3 -11  -1   -7.40   16.80
  -3 -11  -1   18.20    5.00
   3 -11   1    2.00    5.80
   3  11   1   14.70    4.10
  -3  11  -1   11.60    2.20
   3  11   1    7.20   13.50
  -3  11  -1    9.60    6.30
   3  11   1   15.10    2.90
  -3  11  -1   13.90    2.90
   4 -11   1    2.80    4.50
   4 -11   1    7.00    2.00
  -4  11  -1    5.00    2.30
   4  11   1    3.90    2.30
  -4  11  -1    5.80    1.90
   4  11   1    6.50    3.50
  -5 -11  -1   10.50    3.50
   5 -11   1   10.60    2.10
  -5 -11  -1   10.50    2.80
   5 -11   1    7.40    4.30
  -5 -11  -1   10.30    5.00
   5  11   1    8.80    2.50
  -5  11  -1    6.00    2.10
  -5  11  -1    9.40    2.20
   5  11   1    9.70    3.40
  -6 -11  -1   89.99    7.10
  -6 -11  -1   90.09    8.20
   6  11   1   85.39    8.10
  -6  11  -1   91.39    7.10
   6  11   1   99.09    7.80
  -6  11  -1   91.89    7.00
  -7 -11  -1   28.80    3.60
  -7 -11  -1   24.40    2.90
  -7  11  -1   31.30    3.00
   7  11   1   28.80    3.80
   7  11   1   28.60    3.50
  -7  11  -1   30.40    3.00
  -6 -12   1   83.99    7.50
   6 -12  -1   95.59    6.40
  -6 -12   1   82.89    6.50
   6  12  -1   80.89    7.00
  -6  12   1   92.49    6.60
   6  12  -1   85.49    7.30
  -6  12   1   81.29    6.70
   5 -12  -1   34.20    3.50
  -5 -12   1   26.10    4.20
  -5 -12   1   23.40    4.10
  -5 -12   1   23.20    4.90
  -5  12   1   29.40    3.60
   5  12  -1   32.00    5.40
  -5  12   1   29.90    3.60
   5  12  -1   29.50    4.10
  -4 -12   1   19.90    4.80
   4 -12  -1   33.20    6.00
  -4 -12   1   17.60    3.00
   4 -12  -1   24.50    5.10
   4  12  -1   24.90    4.10
  -4  12   1   28.80    3.70
   4  12  -1   20.50    4.50
   3 -12  -1   78.09   10.20
  -3 -12   1   80.69   24.10
  -3 -12   1   97.39   10.50
  -3 -12   1  108.09    9.60
   3 -12  -1   80.29   11.20
  -3  12   1   89.89    7.40
  -3  12   1   93.29   15.40
   3  12  -1   61.99   20.30
   3  12  -1   82.69    7.50
  -3  12   1   98.89    7.30
  -2 -12   1  116.49   11.20
  -2 -12   1   75.69   22.10
  -2 -12   1  134.79   13.00
  -2 -12   1  126.19   12.30
   2 -12  -1  125.69   12.90
   2 -12  -1  131.59    9.60
   2 -12  -1  127.29   12.40
   2  12  -1  124.59   23.90
  -2  12   1  135.09    9.80
   2  12  -1  113.49    9.40
  -2  12   1  122.89    9.30
  -2  12   1  131.89   16.20
   1 -12  -1  324.87   23.20
   1 -12  -1  332.37   23.80
   1 -12  -1  280.67   20.50
  -1 -12   1  280.27   35.40
  -1 -12   1  305.67   22.30
  -1 -12   1  320.97   23.40
  -1 -12   1  333.27   23.30
  -1  12   1  325.27   20.50
  -1  12   1  264.57   20.80
   1  12  -1  298.67   20.40
   1  12  -1  263.57   28.80
  -1  12   1  297.87   25.80
   0 -12   1   12.30    4.60
   0 -12   1   23.90   18.70
   0 -12  -1   22.50   18.70
   0 -12   1   17.30    4.90
   0 -12  -1    7.70    4.30
   0 -12  -1   12.60    3.00
   0 -12  -1   17.50    5.40
   0  12  -1   15.50    2.50
   0  12   1   14.20    2.30
   0  12  -1    1.80   10.50
   0  12   1   12.70    9.30
   1 -12   1  308.97   22.90
   1 -12   1  341.07   23.60
  -1 -12  -1  311.97   23.30
  -1 -12  -1  313.17   23.10
  -1 -12  -1  279.07   35.70
  -1  12  -1  286.47   20.20
   1  12   1  301.17   20.50
  -1  12  -1  278.97   25.60
   1  12   1  273.17   28.60
  -2 -12  -1  123.99   12.20
  -2 -12  -1  101.79   23.80
   2 -12   1  114.49   12.30
   2 -12   1  118.39   11.90
  -2 -12  -1  128.49   11.40
   2 -12   1  113.09   11.10
   2  12   1  108.29   10.80
   2  12   1   93.99   17.80
  -2  12  -1  138.79   15.90
  -2  12  -1  112.29    8.70
   2  12   1  115.29    9.00
  -3 -12  -1   81.89   10.00
  -3 -12  -1   75.49    9.20
   3 -12   1   86.59   10.10
  -3 -12  -1   80.89   26.00
   3 -12   1   85.99   11.10
   3  12   1   68.59    8.90
  -3  12  -1   87.89   15.50
   3  12   1   44.40   19.20
  -3  12  -1   86.39    6.80
   3  12   1   91.69    7.20
  -4 -12  -1   24.40    4.70
   4 -12   1   13.40    4.40
  -4 -12  -1   22.70    4.30
  -4  12  -1   27.00    3.50
   4  12   1   26.60    4.20
   4  12   1   22.10    4.40
  -4  12  -1   18.00    3.50
   5 -12   1   33.50    3.40
   5 -12   1   24.40    5.10
  -5 -12  -1   23.60    5.50
   5  12   1   21.80    4.20
   5  12   1   28.10    4.00
  -5  12  -1   30.60    3.60
  -5  12  -1   34.00    3.60
  -6 -12  -1   87.69    7.30
   6  12   1   77.69    7.20
  -6  12  -1   83.69    6.20
   6  12   1   82.99    6.90
  -6  12  -1   80.29    6.30
  -6 -13   1    0.20    1.30
   6  13  -1   -1.90    1.60
  -6  13   1   -0.20    1.20
  -6  13   1    0.00    1.20
   6  13  -1    2.70    1.50
  -5 -13   1   12.90    2.90
   5 -13  -1   13.10    2.50
  -5 -13   1    8.30    3.60
   5  13  -1   14.60    3.10
  -5  13   1   11.20    2.10
   5  13  -1   12.60    2.40
  -4 -13   1  118.19   11.30
   4 -13  -1  102.19   11.60
  -4 -13   1  125.09   10.30
   4 -13  -1  136.19    9.00
   4  13  -1  119.99    9.50
   4  13  -1  101.79   10.30
  -4  13   1  126.09    9.20
  -4  13   1  123.19    9.10
   3 -13  -1    4.10    3.90
  -3 -13   1    6.50    4.10
  -3 -13   1    3.40    3.10
   3 -13  -1    3.40    4.10
   3 -13  -1    5.20    1.90
  -3  13   1    4.50    1.70
  -3  13   1    7.70    2.20
   3  13  -1    6.50    2.10
   2 -13  -1   12.30    4.80
   2 -13  -1   19.20    3.90
  -2 -13   1   27.80    5.60
   2 -13  -1   27.10    5.90
  -2 -13   1   23.90    4.40
  -2  13   1   25.80    3.30
  -2  13   1   24.10    3.40
   1 -13  -1  546.75   36.10
  -1 -13   1  516.85   35.70
  -1 -13   1  527.75   36.00
   1 -13  -1  490.05   36.00
  -1 -13   1  475.15   50.79
  -1  13   1  449.56   40.10
  -1  13   1  532.05   33.40
   1  13  -1  478.95   33.20
   0 -13   1  588.14   57.59
   0 -13  -1  592.24   42.40
   0 -13   1  625.24   42.30
   0 -13  -1  607.54   59.59
   0 -13   1  602.74   42.20
   0 -13  -1  631.94   42.30
   0  13   1  615.74   39.80
   0  13  -1  591.44   39.60
   1 -13   1  532.35   36.30
  -1 -13  -1  545.15   36.60
  -1 -13  -1  514.05   36.10
   1 -13   1  523.75   36.20
  -1 -13  -1  439.96   52.59
   1  13   1  485.65   33.70
  -1  13  -1  499.75   33.50
   2 -13   1   26.30    5.80
  -2 -13  -1   21.40    5.40
  -2 -13  -1   31.60    4.90
   2  13   1   22.50    3.60
   2  13   1   15.80    4.20
  -2  13  -1   26.00    3.40
  -3 -13  -1    4.80    4.10
   3 -13   1   -2.80    3.40
  -3 -13  -1    4.00    3.20
   3 -13   1    3.60    4.10
   3  13   1   -1.30    3.30
  -3  13  -1    7.00    2.50
  -3  13  -1    4.20    1.60
   3  13   1    4.90    1.90
   4 -13   1  112.69   11.20
  -4 -13  -1  111.09   11.00
  -4 -13  -1  121.39   10.30
   4  13   1  107.59   10.40
  -4  13  -1  122.39    8.80
  -4  13  -1  125.29    8.90
   4  13   1  118.69    9.40
  -5 -13  -1    7.50    2.40
  -5 -13  -1   16.20    4.40
  -5 -13  -1    7.50    2.00
   5  13   1    7.20    2.70
  -5  13  -1   13.00    2.00
  -5  13  -1   11.50    1.90
   5  13   1    8.90    2.10
  -6 -13  -1    1.80    1.50
   6  13   1   -3.80    1.60
   6  13   1   -0.10    1.50
  -6  13  -1    2.20    1.20
  -6  13  -1   -0.60    1.20
  -5 -14   1   33.90    4.20
  -5 -14   1   31.50    5.30
  -5  14   1   36.10    3.50
   5  14  -1   34.20    3.80
  -5  14   1   32.40    3.40
  -4 -14   1   27.70    4.40
   4 -14  -1   16.50    4.20
  -4 -14   1   16.70    3.80
   4  14  -1   26.10    3.60
   4  14  -1   15.80    4.00
  -4  14   1   24.70    3.40
  -4  14   1   21.90    3.00
  -3 -14   1   55.99    7.50
   3 -14  -1   50.79    8.30
  -3 -14   1   62.89    6.80
   3 -14  -1   55.69    8.00
  -3  14   1   62.49    5.70
   3  14  -1   49.80    5.40
  -3  14   1   60.69    5.20
   2 -14  -1    2.80    3.40
   2 -14  -1    0.40    2.10
  -2 -14   1    2.60    3.60
  -2 -14   1    8.70    3.10
   2 -14  -1    1.50    3.60
  -2  14   1    4.00    1.70
   2  14  -1    2.00    1.80
  -1 -14   1   68.49    9.10
  -1 -14   1   51.89    8.60
   1 -14  -1   62.19    8.60
   1 -14  -1   73.99    9.40
   1  14  -1   60.39    5.60
  -1  14   1   63.89    6.80
  -1  14   1   66.39    5.70
   0 -14   1   -3.60    3.90
   0 -14   1    3.10    3.40
   0 -14  -1   -1.50    3.70
   0 -14  -1   -4.80    3.60
   0  14  -1    3.10    1.60
   0  14   1    1.70    1.60
   0  14   1   -3.80    3.10
   1 -14   1   64.89    8.60
   1 -14   1   71.19    8.70
  -1 -14  -1   62.09    8.40
   1  14   1   56.59    5.60
  -1  14  -1   64.09    5.50
   1  14   1   46.30    7.50
   2 -14   1    0.60    3.30
  -2 -14  -1    1.20    3.60
  -2 -14  -1    4.40    3.50
   2 -14   1    3.80    3.80
   2  14   1    5.60    1.90
  -2  14  -1    6.30    1.70
   2  14   1    9.60    3.40
  -3 -14  -1   46.50    7.50
   3 -14   1   48.30    8.30
   3 -14   1   47.70    7.50
  -3 -14  -1   59.99    6.40
  -3  14  -1   40.40    5.30
  -3  14  -1   54.49    4.70
   3  14   1   51.89    6.80
   3  14   1   58.59    5.30
  -4 -14  -1   19.70    4.00
   4 -14   1   15.10    3.80
  -4 -14  -1   20.90    3.40
   4  14   1   28.40    4.70
   4  14   1   21.70    3.60
  -4  14  -1   27.40    3.10
  -4  14  -1   25.40    3.70
  -5 -14  -1   35.30    4.20
   5  14   1   27.60    4.10
  -5  14  -1   30.10    3.40
   5  14   1   34.00    3.70
  -5  14  -1   30.20    3.20
  -5 -15   1    8.70    1.70
  -5 -15   1   -0.70    4.60
  -5  15   1    5.70    1.40
  -5  15   1    6.00    1.60
   5  15  -1    6.00    1.60
  -4 -15   1   20.00    3.80
  -4 -15   1   24.60    3.80
  -4  15   1   24.50    3.00
  -4  15   1   23.60    3.30
   4  15  -1   23.80    3.40
  -3 -15   1  125.79   10.60
   3 -15  -1  121.99   10.60
  -3 -15   1  126.49    9.60
   3 -15  -1  105.89   10.40
  -3  15   1  111.69    8.80
   3  15  -1  108.09    8.90
  -3  15   1  120.89    8.70
  -2 -15   1   20.60    4.80
   2 -15  -1   19.00    4.20
   2 -15  -1   17.10    4.30
  -2  15   1   15.40    2.90
  -2  15   1   17.80    3.00
   2  15  -1   18.90    2.80
   1 -15  -1   47.40    7.70
   1 -15  -1   29.60    5.40
  -1 -15   1   33.60    6.40
  -1  15   1   43.00    4.10
  -1  15   1   37.20    5.30
   1  15  -1   30.20    4.00
   0 -15  -1  367.16   28.00
   0 -15   1  414.36   28.40
   0 -15   1  409.06   28.30
   0  15   1  372.16   25.90
   0  15  -1  390.16   25.90
   1 -15   1   37.80    6.90
  -1 -15  -1   30.00    5.40
   1 -15   1   27.60    5.40
   1  15   1   32.20    4.00
  -1  15  -1   40.30    3.90
   2 -15   1   22.90    4.70
  -2 -15  -1   12.90    3.80
   2 -15   1   10.30    3.50
   2  15   1   12.50    2.40
   2  15   1   16.00    4.00
  -2  15  -1   20.90    2.90
  -3 -15  -1  115.49    9.20
  -3 -15  -1  100.39   10.20
   3 -15   1  122.79   10.50
   3 -15   1  112.09   10.30
  -3  15  -1  114.29    8.20
   3  15   1  107.69    8.60
   3  15   1  103.19    9.60
  -4 -15  -1   21.20    3.60
  -4 -15  -1   14.90    2.70
   4 -15   1   24.80    4.10
   4  15   1   23.40    3.20
  -4  15  -1   16.00    2.70
   4  15   1   13.80    3.10
  -5 -15  -1    4.90    1.60
  -5  15  -1    7.50    1.90
  -5  15  -1    6.40    1.40
   5  15   1    6.60    2.20
   5  15   1    6.00    1.70
  -4 -16   1   37.30    3.70
  -4 -16   1   29.50    4.20
  -4  16   1   29.00    3.60
   4  16  -1   34.20    3.60
  -4  16   1   41.10    3.30
   3 -16  -1   17.10    3.60
  -3 -16   1   23.70    3.70
  -3 -16   1   25.80    4.70
   3  16  -1   17.70    3.10
  -3  16   1   19.10    2.80
  -3  16   1   25.90    2.80
   2 -16  -1   39.70    6.30
  -2 -16   1   43.50    6.30
   2  16  -1   38.60    4.10
  -2  16   1   43.20    5.10
  -2  16   1   45.60    4.10
  -1 -16   1   93.59    9.20
   1 -16  -1   74.79    8.80
  -1  16   1   95.89    6.90
   1  16  -1   80.89    6.80
   0 -16   1   61.59    7.20
   0 -16  -1   57.89    7.50
   0  16  -1   52.19    5.00
   0  16   1   58.29    5.10
   1 -16   1   86.69    9.20
  -1 -16  -1   82.19    8.80
   1 -16   1   94.19    9.20
  -1  16  -1   89.09    6.90
   1  16   1   95.39    7.20
   2 -16   1   40.10    6.40
   2 -16   1   41.10    6.00
  -2 -16  -1   46.40    6.10
  -2  16  -1   43.20    4.00
   2  16   1   41.50    6.20
   2  16   1   39.90    4.30
  -3 -16  -1   23.30    3.80
   3 -16   1   24.10    4.00
  -3 -16  -1   17.70    2.90
   3 -16   1   26.40    4.20
   3  16   1   21.30    3.70
   3  16   1   23.70    3.20
  -3  16  -1   25.10    2.90
  -4 -16  -1   28.30    4.60
  -4 -16  -1   40.30    3.80
  -4  16  -1   38.70    3.30
   4  16   1   31.20    3.70
   4  16   1   33.30    4.70
  -3 -17   1   30.60    4.30
   3 -17  -1   22.10    3.60
  -3  17   1   32.70    2.90
   3  17  -1   25.40    3.30
   2 -17  -1   68.99    6.70
  -2 -17   1   74.09    7.00
   2  17  -1   61.69    5.60
  -2  17   1   70.39    5.40
   1 -17  -1    9.50    2.80
  -1 -17   1    5.10    2.60
   1  17  -1    6.10    1.60
  -1  17   1    9.00    1.80
   0 -17   1   41.10    5.70
   0 -17  -1   40.00    5.40
   0  17  -1   40.50    4.00
   0  17   1   47.20    4.10
   1 -17   1    9.80    3.00
  -1 -17  -1   12.60    3.30
  -1  17  -1   11.50    1.80
   1  17   1    9.60    1.90
   2 -17   1   66.19    6.70
  -2 -17  -1   65.49    6.60
   2  17   1   65.49    5.40
  -2  17  -1   65.29    5.10
  -3 -17  -1   24.00    4.00
  -3  17  -1   27.10    2.80
   3  17   1   32.40    3.30
  -1 -18   1   13.40    2.80
   1 -18  -1   18.00    3.20
  -1  18   1   18.30    2.50
   1  18  -1   15.70    2.10
   0 -18   1   17.50    3.20
   0 -18  -1   17.40    3.10
   0  18   1   22.60    2.70
   0  18  -1   15.00    2.60
  -1 -18  -1   18.70    3.50
   1 -18   1    9.40    2.50
   1  18   1   13.00    1.90
   9   0  -2    0.20    1.20
  -9   0   2   -0.50    1.90
  -8   0   2    8.90    2.40
  -8   0   2    4.90    2.00
   8   0  -2    4.90    1.90
   8   0  -2    6.50    3.00
   7   0  -2   16.90    3.30
  -7   0   2   15.80    3.30
   7   0  -2   15.80    4.40
  -7   0   2   15.20    3.10
  -6   0   2    4.50    2.80
   6   0  -2    1.70    4.40
   6   0  -2   -3.60    2.40
   6   0  -2   -3.00   12.00
   6   0  -2    2.00    2.60
  -6   0   2    1.30    2.80
   5   0  -2  132.29   17.10
  -4   0   2 2551.34  158.58
   4   0  -2 2434.86  161.28
   4   0  -2 2445.66  161.68
  -3   0   2  372.56   24.80
   3   0  -2  358.66   26.30
   3   0  -2  353.76   27.00
   2   0  -2 2158.28  149.09
   2   0  -2 2378.26  149.29
  -2   0   2 2449.66  148.39
   1   0  -2  222.18   16.20
  -1   0   2  255.47   16.10
   0   0  -2 3005.80  191.58
   0   0  -2 2924.01  191.28
   0   0   2 3059.99  191.28
   0   0   2 3095.59  191.68
   1   0   2  213.28   16.00
  -1   0  -2  236.88   16.10
   1   0   2  253.87   16.20
  -2   0  -2 2399.36  146.39
   2   0   2 2114.39  146.59
   2   0   2 2348.47  146.89
  -3   0  -2  379.96   26.50
   3   0   2  380.16   28.20
  -3   0  -2  397.46   27.50
   3   0   2  362.26   27.70
   4   0   2 2377.66  162.58
  -4   0  -2 2571.84  161.48
   4   0   2 2534.75  162.88
   5   0   2  127.89   21.50
   5   0   2  127.99   19.60
  -5   0  -2  135.49   10.00
  -6   0  -2   -1.20    3.50
   6   0   2  -38.90   22.90
   6   0   2    3.80    3.00
   6   0   2   16.10   16.40
   6   0   2    2.10    3.60
  -6   0  -2    3.10    2.40
   7   0   2   17.80    3.30
   7   0   2   11.00    3.80
   8   0   2    0.60    2.60
  -8   0  -2    5.00    2.30
   8   0   2    4.30    2.00
  -8   0  -2   -0.70    1.90
  -8  -1   2  137.89   10.90
   8  -1  -2  145.29   11.50
   8  -1  -2  142.19   10.40
  -8   1   2  145.89   10.20
   8   1  -2  150.78   10.80
   8   1  -2  126.99   11.60
  -8   1   2  149.69   11.00
  -7  -1   2   12.90    3.50
   7  -1  -2    9.80    4.30
  -7  -1   2   13.50    3.10
   7  -1  -2   17.50    3.10
  -7   1   2   12.60    3.40
   7   1  -2   14.60    3.30
  -7   1   2   13.50    2.90
   7   1  -2    7.50    3.90
   7   1  -2   15.10    3.50
  -6  -1   2  396.56   26.90
   6  -1  -2  442.56   27.50
   6  -1  -2  355.96   36.40
   6   1  -2  435.36   27.10
  -6   1   2  347.77   27.40
   6   1  -2  444.46   27.80
  -6   1   2  411.56   27.10
   6   1  -2  346.27   28.40
   6   1  -2  364.76   36.20
   5  -1  -2  256.97   16.30
   5  -1  -2  186.98   22.20
   5  -1  -2  161.58   26.00
   5   1  -2  210.98   22.40
  -5   1   2  220.28   15.60
   5   1  -2  258.17   16.40
  -4  -1   2  805.12   51.29
   4  -1  -2  734.43   53.49
   4  -1  -2  747.73   52.99
   4   1  -2  824.32   53.69
   4   1  -2  701.73   54.69
  -3  -1   2 1024.90   62.99
   3  -1  -2  920.11   63.79
   3  -1  -2  991.50   63.99
   3   1  -2  924.01   64.39
   3   1  -2  915.91   63.89
  -3   1   2  976.60   61.89
  -2  -1   2  997.70   60.69
   2  -1  -2  914.71   60.89
   2  -1  -2  876.61   60.89
  -2   1   2  987.00   59.99
   2   1  -2  883.81   60.89
   1  -1  -2  752.12   47.80
  -1  -1   2  796.22   48.10
   1  -1  -2  727.93   47.90
   1   1  -2  689.83   47.80
   0  -1   2  287.57   19.70
   0  -1  -2  298.97   19.30
   0  -1  -2  292.37   19.70
   0   1  -2  301.37   19.00
   0   1  -2  290.87   19.00
   0   1   2  311.37   19.30
   1  -1   2  782.02   50.79
  -1  -1  -2  796.42   51.09
   1   1   2  726.33   50.89
  -1   1  -2  812.62   50.59
   1   1   2  814.02   50.99
   2  -1   2  839.62   59.79
  -2  -1  -2  928.41   59.89
   2  -1   2  970.80   60.09
   2   1   2  922.81   60.19
  -2   1  -2  935.61   59.39
   2   1   2  887.01   60.09
   3  -1   2 1029.20   64.99
   3  -1   2  845.82   64.39
  -3  -1  -2 1051.79   64.89
  -3  -1  -2 1008.70   64.19
  -3   1  -2  955.80   62.39
   3   1   2  953.50   65.39
   3   1   2  905.51   64.89
  -3   1  -2 1022.30   64.09
  -4  -1  -2  889.61   54.99
   4  -1   2  808.02   55.19
   4  -1   2  711.03   54.69
  -4  -1  -2  774.62   53.09
   4   1   2  795.02   56.09
  -4   1  -2  841.52   54.19
   4   1   2  700.53   54.69
  -5  -1  -2  208.28   14.90
   5  -1   2  230.38   24.70
   5  -1   2  200.78   24.00
   5   1   2  216.38   28.80
   5   1   2  222.48   15.30
   5   1   2  219.18   23.70
  -5   1  -2  210.58   15.00
   6  -1   2  301.77   37.10
   6  -1   2  363.26   38.30
   6  -1   2  327.47   23.50
  -6  -1  -2  343.67   21.90
   6   1   2  322.17   35.80
   6   1   2  282.47   23.60
   7  -1   2   13.30    3.00
   7  -1   2   13.10    4.10
  -7   1  -2   15.60    3.80
   7   1   2   10.30    3.90
   7   1   2   15.20    3.10
  -8  -1  -2  119.49   10.50
  -8  -1  -2  135.19   10.00
   8  -1   2  141.59    9.70
   8  -1   2  131.99   10.90
   8   1   2  146.79   10.00
  -8   1  -2  120.79   10.60
  -8   1  -2  131.79   10.00
  -8  -2   2   66.89    6.40
   8  -2  -2   68.49    5.90
   8  -2  -2   75.39    7.00
  -8   2   2   63.49    6.30
   8   2  -2   75.99    6.20
  -8   2   2   61.89    5.70
   8   2  -2   64.49    7.90
  -7  -2   2   57.29    6.90
   7  -2  -2   58.49    7.80
   7  -2  -2   76.39    6.60
  -7   2   2   67.59    7.20
  -7   2   2   75.69    6.50
   7   2  -2   60.69    6.90
   7   2  -2   48.20    8.70
   7   2  -2   73.19    7.00
   6  -2  -2   10.60    3.00
   6  -2  -2    5.50   13.90
  -6  -2   2    6.50    3.30
  -6  -2   2    7.40    2.90
   6  -2  -2    5.90    3.90
   6   2  -2   -1.50    5.60
  -6   2   2    8.10    2.90
   6   2  -2   12.80   12.60
  -6   2   2    1.30    3.30
   6   2  -2   10.60    3.10
   5  -2  -2   45.70   10.10
   5  -2  -2   38.20   12.90
  -5  -2   2   43.70   11.40
   5  -2  -2   54.29    5.90
   5   2  -2   40.60   10.10
   5   2  -2   47.70    5.20
  -5   2   2   50.69    4.80
   4  -2  -2   17.30    7.50
   4  -2  -2   12.60    5.60
  -4  -2   2   16.20    6.60
   4   2  -2    4.50    5.80
  -3  -2   2  136.99   11.60
   3  -2  -2  114.69   11.60
   3  -2  -2  123.19   11.50
   3   2  -2  125.49   12.00
   3   2  -2  106.89   15.80
  -2  -2   2  752.02   45.30
   2  -2  -2  668.43   44.80
   2  -2  -2  671.83   44.90
   2   2  -2  624.24   44.90
   1  -2  -2 1056.89   63.69
   1  -2  -2 1036.50   63.99
  -1  -2   2  959.40   64.29
  -1  -2   2  917.01   63.69
   0  -2  -2 4654.83  288.57
   0  -2   2 4471.45  288.57
   0   2   2 4521.05  288.07
   1  -2   2  819.12   59.39
   1  -2   2  964.20   59.69
  -1  -2  -2  952.00   60.29
   1  -2   2 1003.70   59.39
  -1   2  -2  949.11   59.29
   1   2   2  878.51   59.99
   2  -2   2  580.74   41.40
   2  -2   2  627.64   41.50
  -2  -2  -2  682.23   42.10
  -2   2  -2  603.44   40.70
   2   2   2  591.74   41.80
   2   2   2  663.53   42.40
   3  -2   2  127.69   12.50
  -3  -2  -2  139.49   13.50
   3  -2   2  149.29   12.80
  -3  -2  -2  127.49   13.50
  -3   2  -2  124.19   12.00
   3   2   2  129.79   14.90
   3   2   2  118.19   12.90
  -4  -2  -2   24.30    8.70
  -4  -2  -2   32.80    8.50
   4  -2   2   22.00    7.80
   4   2   2   18.30   11.30
   5  -2   2   45.60   12.10
  -5  -2  -2   43.10    5.70
   5  -2   2   45.50   12.70
  -5   2  -2   48.60    4.90
   5   2   2   49.80   13.30
   5   2   2   43.20   18.70
   5   2   2   50.39    5.30
   6  -2   2    8.70    3.70
   6  -2   2  -13.00   17.60
   6  -2   2   -4.80   15.00
   6  -2   2    7.10    3.10
  -6   2  -2    8.80    4.30
   6   2   2    3.10    3.00
   6   2   2    9.30    5.00
  -6   2  -2    5.60    2.40
   6   2   2   14.00   15.00
   7  -2   2   67.39    6.50
   7  -2   2   62.39    7.50
   7  -2   2   69.79   44.30
  -7  -2  -2   52.49    7.00
  -7   2  -2   64.89    6.10
   7   2   2   48.60    8.00
   7   2   2   66.29    7.00
  -7   2  -2   60.89    7.50
   8  -2   2   58.49    6.30
  -8  -2  -2   64.19    5.60
  -8  -2  -2   52.39    6.00
   8   2   2   62.29    5.80
  -8   2  -2   63.49    6.30
  -8   2  -2   56.69    5.60
  -8  -3   2   31.40    4.50
   8  -3  -2   46.40    5.50
   8  -3  -2   39.60    4.20
   8   3  -2   35.60    7.10
  -8   3   2   44.30    4.10
  -8   3   2   39.00    4.60
   8   3  -2   42.50    4.50
   7  -3  -2  122.19    9.10
  -7  -3   2   96.19    9.50
   7  -3  -2  107.39   10.10
  -7   3   2  100.89    9.60
   7   3  -2  105.89    9.70
  -7   3   2  119.69    9.10
   7   3  -2  130.59    9.50
   6  -3  -2   57.29   18.10
  -6  -3   2   11.50    3.40
   6  -3  -2    7.20   14.90
  -6  -3   2   10.50    4.00
   6  -3  -2   17.60    4.20
   6  -3  -2   16.70    3.50
   6   3  -2   19.30    3.80
  -6   3   2   11.40    2.60
  -6   3   2   18.80    3.60
   6   3  -2   19.20   12.90
  -6   3   2   12.10    3.70
   6   3  -2   21.00    3.40
   5  -3  -2  253.07   25.40
   5  -3  -2  286.97   26.00
  -5  -3   2  280.67   26.50
   5   3  -2  248.48   25.80
   5   3  -2  295.47   19.10
  -5   3   2  261.37   18.30
   4  -3  -2  547.55   40.50
  -4  -3   2  584.94   40.50
   4  -3  -2  552.54   40.60
   4   3  -2  541.85   41.10
   4   3  -2  605.34   37.50
  -3  -3   2   35.20    6.70
   3  -3  -2   45.60    7.20
   3  -3  -2   44.80    7.10
   3   3  -2   30.90    6.30
  -2  -3   2  326.67   24.10
   2  -3  -2  339.17   23.10
  -2  -3   2  357.36   24.40
   2  -3  -2  352.26   23.40
   2   3  -2  302.37   23.40
  -1  -3   2  306.37   21.10
   1  -3  -2  311.37   19.80
  -1  -3   2  293.17   19.50
   1  -3  -2  301.67   19.70
   1   3  -2  256.87   19.60
   0  -3   2   41.10    5.40
   0  -3  -2   48.70    5.40
   0   3   2   51.59    4.20
   1  -3   2  295.47   18.90
  -1  -3  -2  269.47   19.80
   1  -3   2  279.57   18.60
   1   3   2  273.87   19.40
  -1   3  -2  280.97   18.40
   2  -3   2  300.87   22.00
  -2  -3  -2  336.07   23.40
   2  -3   2  344.07   22.20
   2   3   2  302.57   22.70
  -2   3  -2  311.17   21.10
   2   3   2  297.57   23.40
  -3  -3  -2   51.29    8.60
   3  -3   2   40.50    6.90
   3  -3   2   42.60    7.30
  -3  -3  -2   24.10    6.70
   3   3   2   38.20    7.30
   3   3   2   36.30   10.00
  -4  -3  -2  552.24   40.20
   4  -3   2  613.64   39.40
   4  -3   2  518.05   39.40
  -4  -3  -2  594.34   40.10
   4   3   2  465.05   39.60
   4   3   2  496.85   42.90
  -4   3  -2  534.05   35.20
   5  -3   2  228.98   28.00
   5  -3   2  241.98   24.30
  -5  -3  -2  262.37   28.60
   5   3   2  288.87   18.80
  -5   3  -2  280.17   18.50
   5   3   2  252.67   27.30
   6  -3   2   15.40    3.50
   6  -3   2   12.30    3.90
   6  -3   2   10.20   14.10
   6   3   2   16.40    4.00
   6   3   2   19.60    5.10
   6   3   2   17.30    3.40
  -6   3  -2    8.30    2.40
   6   3   2  -17.00   14.80
  -7  -3  -2   87.39    9.30
   7  -3   2   91.19    8.80
  -7  -3  -2   86.09    8.70
   7   3   2   70.19   10.10
  -7   3  -2   76.99    9.00
  -7   3  -2  103.99    7.50
   8  -3   2   45.10    5.30
   8   3   2   47.70    4.90
  -8   3  -2   47.20    4.80
  -8   3  -2   45.80    6.00
  -8  -4   2   10.90    2.50
   8  -4  -2   18.40    3.80
  -8   4   2   16.40    2.70
   8   4  -2   17.90    3.20
  -8   4   2   17.50    3.30
   7  -4  -2  211.28   15.40
   7  -4  -2  207.68   14.30
  -7  -4   2  180.68   14.90
  -7  -4   2  191.28   15.10
  -7   4   2  208.18   14.50
   7   4  -2  211.28   14.70
   7   4  -2  199.28   15.20
  -7   4   2  195.88   14.90
  -6  -4   2   86.39    9.20
   6  -4  -2  120.99    8.80
   6  -4  -2  104.59    9.70
  -6  -4   2   77.79    9.60
   6  -4  -2  158.48   21.80
   6  -4  -2   95.89   20.70
   6   4  -2   98.49    9.60
  -6   4   2  116.89    9.00
  -6   4   2   88.39    9.30
   6   4  -2   84.89   17.70
   6   4  -2  111.69    8.80
  -6   4   2  100.69    8.10
  -5  -4   2  227.58   24.50
   5  -4  -2  208.48   21.60
   5  -4  -2  218.78   23.40
   5   4  -2  246.68   16.00
  -5   4   2  219.38   15.30
  -5   4   2  218.18   16.10
   5   4  -2  175.78   23.20
  -4  -4   2   17.30    8.40
   4  -4  -2   14.20    6.40
   4  -4  -2   10.20    7.00
   4   4  -2   14.90    2.70
  -4   4   2   12.40    2.20
   4   4  -2   18.80    7.40
   3  -4  -2   15.60    4.50
  -3  -4   2    4.60    5.70
   3  -4  -2    5.90    4.10
   3  -4  -2   12.10    4.50
   3   4  -2   13.70    4.80
  -2  -4   2  988.90   66.29
   2  -4  -2 1080.49   66.49
  -2  -4   2 1029.70   67.69
   2  -4  -2 1049.40   65.69
   2   4  -2  947.61   66.69
   1  -4  -2  194.68   13.10
  -1  -4   2  175.38   14.80
   1  -4  -2  180.18   13.40
   0  -4   2   39.80    5.80
   0  -4  -2   29.90    5.30
   0   4   2   37.30    3.50
   0   4  -2   29.00    2.70
   0   4  -2   32.70    2.50
   1  -4   2  167.68   11.40
   1  -4   2  179.48   12.50
  -1  -4  -2  164.38   13.60
   1   4   2  161.88   12.60
   2  -4   2  946.41   62.19
   2  -4   2 1008.10   62.29
  -2  -4  -2  978.70   63.89
   2   4   2  945.51   64.09
   2   4   2  908.11   63.29
   3  -4   2    7.70    5.40
   3  -4   2    7.60    4.10
  -3  -4  -2    8.90    6.60
  -3  -4  -2    1.00    7.00
   3   4   2    7.60   11.40
   3   4   2    4.80    4.90
   4  -4   2   13.30    8.30
   4  -4   2   18.20    6.40
  -4  -4  -2   -0.50    8.00
  -4  -4  -2   11.50    9.50
   4   4   2   14.50    8.10
  -4   4  -2   14.40    2.40
   4   4   2   12.00    2.60
   5  -4   2  193.08   16.50
  -5  -4  -2  230.18   27.50
   5  -4   2  223.18   21.00
   5   4   2  228.28   15.40
  -5   4  -2  213.98   15.10
   5   4   2  214.18   16.70
   5   4   2  203.58   24.40
   6  -4   2  115.49   17.40
   6  -4   2   87.29    9.50
   6   4   2  106.39    8.60
   6   4   2   51.29   19.70
  -6   4  -2   99.49    8.10
   6   4   2  100.59    9.70
   7  -4   2  187.28   14.30
  -7  -4  -2  175.38   14.50
   7   4   2  194.78   14.30
  -7   4  -2  184.88   13.20
   8  -4   2   14.60    2.70
  -8  -4  -2    8.80    2.40
   8   4   2    6.40    3.10
  -8   4  -2    9.70    3.20
  -8   4  -2   11.30    2.30
   8   4   2   18.20    3.30
  -8  -5   2    7.50    1.90
  -8  -5   2    7.50    1.80
   8  -5  -2    8.40    2.10
   8   5  -2    8.20    3.00
  -8   5   2    9.50    2.20
  -8   5   2    6.30    1.60
   8   5  -2    8.90    2.10
   7  -5  -2    4.00    2.30
  -7  -5   2   -2.40    2.50
  -7  -5   2    1.60    2.20
   7  -5  -2    0.20    2.40
   7   5  -2   -0.10    2.20
  -7   5   2    1.50    1.90
  -7   5   2   -3.00    2.50
   6  -5  -2    2.80    3.10
  -6  -5   2    3.20    3.00
   6  -5  -2   10.70    2.60
  -6  -5   2    7.30    3.00
  -6   5   2    6.60    3.40
   6   5  -2   16.50   14.80
   6   5  -2    9.90    2.60
   6   5  -2    8.50    3.30
  -6   5   2    6.10    2.60
  -6   5   2    5.70    2.20
  -5  -5   2  160.78   24.00
   5  -5  -2  138.89   18.30
  -5  -5   2  140.39   12.70
   5  -5  -2  157.78   21.90
   5  -5  -2  146.49   12.50
  -5   5   2  161.78   11.20
  -5   5   2  145.39   11.90
   5   5  -2  172.08   11.80
   5   5  -2  158.08   13.00
   5   5  -2  123.89   20.50
  -4  -5   2   69.39   12.50
   4  -5  -2   68.59   10.00
   4  -5  -2   80.89   12.70
   4   5  -2   78.19    6.40
  -4   5   2   67.99    5.90
   4   5  -2   70.69   13.40
   3  -5  -2  624.04   40.60
   3  -5  -2  666.63   42.10
  -3  -5   2  625.44   44.00
   3   5  -2  535.35   42.70
  -2  -5   2 2133.59  139.09
   2  -5  -2 2176.18  136.49
   2  -5  -2 2306.97  137.39
   2   5  -2 1948.01  137.79
   1  -5  -2  495.75   33.20
  -1  -5   2  515.85   35.10
  -1   5   2  531.55   32.90
   1   5  -2  461.95   33.10
   0  -5  -2 2183.88  151.58
   0  -5   2 2342.37  152.28
   0   5  -2 2475.05  150.28
   0   5   2 2471.85  151.08
  -1  -5  -2  482.65   33.50
   1  -5   2  513.75   32.70
   1   5   2  458.25   32.70
  -2  -5  -2 2135.39  136.89
   2  -5   2 2152.78  133.19
   2  -5   2 1974.30  133.69
   2  -5   2 2237.78  133.69
  -2  -5  -2 2135.89  135.99
   2   5   2 1927.81  135.39
  -3  -5  -2  619.14   44.40
   3  -5   2  605.14   41.30
   3  -5   2  605.54   40.70
  -3  -5  -2  627.94   43.70
   3   5   2  554.64   42.70
  -4  -5  -2   59.99   11.90
  -4  -5  -2   71.09   13.40
   4  -5   2   77.19   10.40
   4   5   2   51.79   11.30
  -4   5  -2   69.29    5.80
   4   5   2   70.29    6.20
   5  -5   2  148.79   12.10
   5  -5   2  147.69   17.20
  -5  -5  -2  152.78   21.70
   5   5   2  152.48   12.90
   5   5   2  145.89   11.30
   5   5   2  140.79   22.20
  -5   5  -2  149.79   11.10
   6  -5   2   19.00   10.60
   6  -5   2    8.80    3.40
   6   5   2    7.60   18.10
  -6   5  -2    5.10    2.10
   6   5   2    5.20    2.40
   6   5   2    3.90    5.80
   6   5   2    3.80    3.20
  -7  -5  -2   -1.90    2.80
  -7  -5  -2    0.00    2.20
   7  -5   2    2.70    2.50
   7   5   2    2.20    4.50
   7   5   2    2.10    2.20
  -7   5  -2    2.30    2.30
  -7   5  -2    4.80    2.00
  -8  -5  -2    8.70    3.10
  -8  -5  -2    6.20    2.30
   8  -5   2   10.60    2.30
   8   5   2    9.90    2.20
  -8   5  -2   12.40    2.20
   8   5   2   18.10    3.90
   8  -6  -2   29.40    3.40
  -8  -6   2   27.60    3.30
  -8  -6   2   29.30    3.40
  -8   6   2   30.60    3.80
   8   6  -2   19.70    3.30
  -8   6   2   24.40    2.90
   8   6  -2   23.60    3.50
  -7  -6   2   72.99    7.40
  -7  -6   2   77.59    7.90
   7  -6  -2   87.19    7.70
   7   6  -2   83.59    8.00
  -7   6   2   87.69    7.20
   7   6  -2   90.69    7.70
  -7   6   2   93.19    7.60
  -6  -6   2   14.70    4.00
  -6  -6   2   15.90    3.50
   6  -6  -2   24.00    4.20
   6  -6  -2   14.30    3.10
  -6   6   2   15.30    2.50
   6   6  -2   12.00    3.50
   6   6  -2   14.00    3.00
  -6   6   2   17.30    3.20
  -6   6   2   12.00    3.80
  -5  -6   2  305.17   32.70
   5  -6  -2  336.97   22.10
  -5  -6   2  327.17   23.20
   5  -6  -2  322.67   22.50
   5  -6  -2  371.96   32.80
   5   6  -2  261.37   30.10
   5   6  -2  328.57   22.20
  -5   6   2  309.67   22.00
   5   6  -2  290.67   23.00
  -5   6   2  334.37   21.70
  -4  -6   2   87.99   14.20
   4  -6  -2   81.09   14.60
   4   6  -2   68.09   12.20
  -4   6   2   69.09    5.80
   4   6  -2   65.69    6.30
  -3  -6   2  602.84   39.90
   3   6  -2  506.65   38.20
  -3   6   2  502.45   35.00
   2  -6  -2   85.79    8.30
   2  -6  -2   75.99   11.10
  -2  -6   2   65.89   10.80
   2   6  -2   71.69    9.20
   1  -6  -2  500.95   34.10
  -1  -6   2  514.25   36.30
   1   6  -2  465.25   33.80
  -1   6   2  554.94   33.70
   0  -6   2  283.57   21.80
   0  -6  -2  273.27   21.10
   0   6  -2  301.57   19.10
  -1  -6  -2  503.25   35.60
   1  -6   2  523.65   34.60
   1   6   2  492.75   34.50
  -2  -6  -2   87.79   13.50
   2  -6   2   80.29    8.30
  -2  -6  -2   84.39   12.10
   2   6   2   80.89    9.80
  -3  -6  -2  571.44   40.80
   3  -6   2  562.94   37.20
  -3  -6  -2  564.84   42.50
   3   6   2  510.25   40.00
  -4  -6  -2   71.79   13.60
   4  -6   2   78.99    9.60
  -4  -6  -2   49.80   13.40
  -4   6  -2   63.09    5.70
   4   6   2   77.49   13.60
   4   6   2   63.19    6.00
   5  -6   2  281.97   21.20
   5  -6   2  315.97   24.60
  -5  -6  -2  260.97   34.00
   5   6   2  266.97   30.90
   5   6   2  316.57   21.00
   5   6   2  314.27   22.00
  -5   6  -2  302.17   20.50
   6  -6   2   18.10    3.80
   6  -6   2   17.80   10.70
   6   6   2   20.80    3.50
  -6   6  -2   14.30    2.90
   6   6   2   11.60    3.80
  -7  -6  -2   62.29    7.30
   7  -6   2   76.09    7.20
  -7  -6  -2   83.69    8.10
  -7   6  -2   89.19    7.20
   7   6   2   59.29   10.90
  -7   6  -2   78.99    6.50
   7   6   2   82.99    7.80
  -8  -6  -2   16.40    3.30
   8  -6   2   25.50    3.20
  -8  -6  -2   23.60    4.00
  -8   6  -2   21.50    2.90
   8   6   2   20.90    3.40
  -8  -7   2    8.10    1.60
   8  -7  -2    7.10    1.60
  -8  -7   2    9.10    2.10
  -8  -7   2    4.50    1.50
  -8   7   2    6.30    1.30
   8   7  -2    6.30    1.80
  -7  -7   2   28.10    4.30
  -7  -7   2   32.30    5.10
   7  -7  -2   38.10    4.50
   7   7  -2   45.20    4.80
  -7   7   2   36.60    4.30
  -7   7   2   33.70    3.90
  -7   7   2   38.10    5.30
   7   7  -2   32.70    4.80
  -6  -7   2   44.70    6.40
   6  -7  -2   41.30    5.50
  -6  -7   2   38.10    5.60
  -6   7   2   47.90    4.60
   6   7  -2   41.40    6.50
  -6   7   2   41.40    5.20
   6   7  -2   44.40    5.20
   5  -7  -2   35.60    5.40
  -5  -7   2   26.80    4.90
  -5  -7   2   38.00    7.00
  -5  -7   2   33.50   18.00
  -5   7   2   34.40    4.20
   5   7  -2   38.90    7.10
   5   7  -2   22.20   13.00
  -5   7   2   37.10    5.10
   5   7  -2   34.40    4.80
  -4  -7   2   29.70   13.30
   4  -7  -2    4.30   10.50
   4   7  -2   26.70    3.90
  -4   7   2   28.70    3.50
   4   7  -2   12.40    9.50
  -3  -7   2  114.89   16.80
   3  -7  -2  128.39   13.00
  -3   7   2  102.09    7.90
   3   7  -2   87.49   13.90
  -2  -7   2  213.48   20.20
   2  -7  -2  235.48   16.30
   2  -7  -2  204.98   19.30
  -2   7   2  210.88   15.40
   2   7  -2  176.48   17.10
   1  -7  -2  256.07   21.10
  -1  -7   2  261.57   21.10
   1  -7  -2  207.38   19.00
   1   7  -2  224.48   17.90
  -1   7   2  279.77   17.50
   0  -7   2   19.40    6.50
   0  -7  -2   16.60    7.30
   0  -7  -2   27.10    6.50
   0   7  -2   13.30    6.10
   0   7  -2   25.10    3.80
   0   7   2   17.40    3.50
  -1  -7  -2  235.78   20.10
  -1  -7  -2  237.18   22.10
   1  -7   2  246.18   19.30
   1   7   2  236.48   18.70
  -1   7  -2  253.57   16.50
  -2  -7  -2  228.38   20.20
   2  -7   2  209.98   16.10
  -2  -7  -2  191.28   21.30
   2   7   2  184.58   17.50
  -3  -7  -2   90.59   15.40
  -3  -7  -2  113.69   15.60
   3   7   2  104.49   14.20
   3   7   2   99.19    7.70
  -3   7  -2   96.49    8.30
  -4  -7  -2    3.10   14.00
  -4  -7  -2    9.50   13.90
   4   7   2   26.00   10.90
  -4   7  -2   33.60    4.00
   4   7   2   30.90    4.20
   5  -7   2   32.00    5.60
  -5  -7  -2   -2.30   18.50
   5  -7   2   22.40    6.40
   5   7   2   40.70    4.80
   5   7   2   19.60   15.20
   5   7   2   46.40    7.10
  -5   7  -2   36.70    4.40
   6  -7   2   37.00    5.40
   6   7   2   40.60    5.20
  -6   7  -2   48.10    5.60
   6   7   2   37.80    6.40
  -6   7  -2   34.20    4.60
  -7  -7  -2   32.60    5.30
   7  -7   2   34.00    4.40
  -7  -7  -2   28.00    4.80
  -7   7  -2   38.00    4.50
   7   7   2   36.80    5.30
  -7   7  -2   34.20    4.00
   7   7   2   33.20    5.20
   8  -7   2    4.90    1.40
  -8  -7  -2    5.10    1.90
  -8  -7  -2    5.00    1.80
   8   7   2    7.60    1.90
  -8   7  -2    7.90    1.60
   8  -8  -2   18.70    2.20
  -8  -8   2   13.90    2.20
  -8  -8   2   17.20    2.40
  -8   8   2   17.50    2.20
   8   8  -2   16.10    2.70
  -7  -8   2   72.19    6.40
  -7  -8   2   54.29    5.70
   7  -8  -2   76.89    6.00
  -7  -8   2   70.79    5.90
  -7   8   2   64.59    5.80
   7   8  -2   58.79    6.20
   7   8  -2   65.59    6.20
  -7   8   2   65.89    5.50
  -6  -8   2   25.60    4.20
  -6  -8   2   16.20    3.40
   6  -8  -2   25.10    4.40
   6   8  -2   24.10    4.10
  -6   8   2   27.20    4.10
   6   8  -2   19.50    4.10
  -6   8   2   27.90    3.50
   5  -8  -2  131.59    9.80
  -5  -8   2   97.09   22.60
  -5  -8   2  113.79   10.60
  -5  -8   2   88.29   12.20
  -5   8   2  123.19    9.00
   5   8  -2   89.19   10.80
  -5   8   2  118.89    9.40
   5   8  -2  121.89    9.60
  -4  -8   2    0.00   13.10
  -4  -8   2    6.50    3.40
   4  -8  -2    7.80    2.60
  -4  -8   2    2.80    4.60
  -4   8   2    7.30    2.50
   4   8  -2   12.10    2.50
   4   8  -2    5.80   10.50
  -4   8   2    4.20    1.80
  -3  -8   2   97.19   15.60
  -3   8   2   69.39    8.40
   3   8  -2   68.29   13.90
  -3   8   2   75.09    5.80
   3   8  -2   61.99    5.80
  -2  -8   2  389.06   31.90
   2  -8  -2  389.96   31.00
   2   8  -2  346.07   29.10
  -2   8   2  443.76   27.70
  -2   8   2  404.56   26.20
  -1  -8   2  125.49   15.20
   1  -8  -2  131.29   14.50
   1  -8  -2  144.49   17.20
   1   8  -2  114.79   11.60
   0  -8  -2    6.40    7.70
   0  -8  -2   -1.50    8.40
   0  -8   2    7.90    7.10
   0   8  -2    1.40    3.00
   0   8   2   -1.00    3.10
   1  -8   2  146.99   15.20
  -1  -8  -2  126.39   17.90
  -1  -8  -2  122.39   17.20
  -1   8  -2  154.98   10.60
   1   8   2  133.29   13.30
  -2  -8  -2  411.26   33.70
  -2  -8  -2  406.06   31.60
   2   8   2  366.56   29.90
   2   8   2  391.66   25.80
  -3  -8  -2   83.39   15.60
  -3  -8  -2   69.69   14.90
   3   8   2   60.49    5.50
   3   8   2   75.79   14.00
  -3   8  -2   58.19    5.50
  -4  -8  -2   15.90   17.40
   4  -8   2   11.20    5.30
  -4  -8  -2    7.00   14.50
   4  -8   2    7.90    2.90
   4  -8   2    2.90    4.80
   4   8   2   12.50   11.50
  -4   8  -2    7.30    2.00
   4   8   2    3.40    2.10
   4   8   2    7.90    3.90
   5  -8   2  110.99    9.00
   5  -8   2   77.39   11.50
  -5  -8  -2  130.99   27.00
   5   8   2  113.19    9.20
  -5   8  -2  106.09    9.20
  -5   8  -2  111.19    8.50
   5   8   2   99.79   10.30
   5   8   2   75.59   20.20
  -6   8  -2   14.10    2.60
   6   8   2   18.50    3.90
  -6   8  -2   18.50    3.10
   6   8   2   17.70    3.20
   7  -8   2   65.89    5.70
  -7  -8  -2   62.29    6.60
  -7   8  -2   63.89    5.50
  -7   8  -2   66.39    5.80
   7   8   2   52.99    6.40
   7   8   2   70.59    6.40
  -8  -8  -2    9.70    2.00
   8  -8   2   13.30    1.90
  -8  -8  -2   14.40    2.60
  -8  -8  -2   18.30    2.50
   8   8   2   14.20    2.50
  -7  -9   2   20.80    3.70
  -7  -9   2   20.60    3.20
  -7  -9   2   18.10    3.10
   7   9  -2   20.60    3.40
  -7   9   2   15.30    2.40
  -7   9   2   26.30    3.00
   7   9  -2   26.40    3.70
   6  -9  -2   80.99    6.90
  -6  -9   2   78.79    7.90
  -6  -9   2   74.59    6.80
  -6   9   2   73.69    6.60
   6   9  -2   70.09    7.80
  -6   9   2   78.69    6.40
   6   9  -2   84.89    7.30
  -5  -9   2   33.20    5.90
   5  -9  -2   35.80    4.70
  -5  -9   2   37.20    6.40
  -5   9   2   29.10    4.40
   5   9  -2   31.10    5.10
   5   9  -2   29.00    4.40
  -5   9   2   30.20    4.00
  -4  -9   2   86.69   18.40
  -4  -9   2  101.79   10.20
   4  -9  -2  117.29    8.90
  -4  -9   2  115.89   11.60
  -4   9   2  102.29    8.70
   4   9  -2  109.09    8.80
   4   9  -2   79.99   16.20
  -4   9   2  112.39   12.80
  -4   9   2  113.09    8.50
  -3  -9   2    4.30    4.60
   3  -9  -2    3.20    2.10
  -3  -9   2    3.30   12.00
  -3   9   2    3.50    1.50
  -3   9   2    1.20    4.40
   3   9  -2    4.40    9.00
   3   9  -2    5.30    1.90
  -2  -9   2  207.08   23.50
  -2   9   2  217.38   15.10
  -2   9   2  247.58   17.10
   2   9  -2  194.48   19.60
  -1  -9   2  176.98   19.90
   1  -9  -2  198.78   22.00
   1   9  -2  167.88   15.70
  -1   9   2  181.08   12.30
   0  -9   2  392.06   31.50
   0  -9  -2  410.26   33.50
   0  -9  -2  356.96   31.20
   0   9   2  384.26   25.90
   0   9  -2  395.56   27.30
   0   9   2  423.86   28.50
  -1  -9  -2  185.48   22.40
   1  -9   2  173.68   19.00
  -1  -9  -2  175.18   21.20
  -1   9  -2  207.58   13.80
   1   9   2  183.48   16.80
   1   9   2  171.58   12.70
  -2  -9  -2  212.28   24.40
  -2  -9  -2  200.38   24.50
   2   9   2  202.38   20.60
  -2   9  -2  232.58   15.90
   2   9   2  208.98   14.80
   3  -9   2   11.30    6.80
  -3  -9  -2    4.00   13.00
  -3  -9  -2   11.50   15.50
   3   9   2    5.10    1.90
  -3   9  -2    2.50    1.80
   3   9   2   -1.30    9.10
   4  -9   2   80.29   10.50
   4  -9   2  117.99   13.20
  -4  -9  -2  100.69   22.00
   4   9   2   93.89    9.90
   4   9   2   96.09   18.00
  -4   9  -2   90.09    8.60
  -4   9  -2  100.49    7.80
   4   9   2  101.79    8.40
   5  -9   2   49.30    8.70
   5  -9   2   31.40    4.70
   5   9   2   39.00    5.70
  -5   9  -2   33.20    4.20
   5   9   2   35.10    4.80
  -5   9  -2   23.30    3.80
   6  -9   2   81.09    6.50
  -6   9  -2   77.89    6.40
  -6   9  -2   64.49    6.60
   6   9   2   72.49    7.90
   6   9   2   69.79    6.90
   7  -9   2   24.50    3.00
  -7  -9  -2   19.30    3.60
  -7  -9  -2   25.10    4.10
   7   9   2   22.40    4.00
  -7   9  -2   25.00    3.10
   7   9   2   19.00    3.00
  -7   9  -2   24.50    3.20
  -7 -10   2   79.79    5.80
  -7 -10   2   79.79    6.30
  -7  10   2   62.89    5.90
   7  10  -2   72.79    6.30
  -7  10   2   74.39    5.70
   6 -10  -2   56.69    5.00
  -6 -10   2   52.79    6.10
  -6 -10   2   52.39    5.10
   6  10  -2   50.29    5.40
   6  10  -2   42.50    6.10
  -6  10   2   49.30    4.80
  -6  10   2   53.49    4.90
  -5 -10   2   46.60    8.00
  -5 -10   2   43.60    5.20
  -5 -10   2   40.00    6.40
  -5  10   2   46.00    4.60
   5  10  -2   47.80    5.20
   5  10  -2   43.40    6.80
  -5  10   2   40.70    4.70
  -4 -10   2   21.70   17.80
   4 -10  -2   23.60    7.40
   4 -10  -2   46.70    4.80
  -4 -10   2   40.20    5.50
  -4 -10   2   40.20    6.90
  -4  10   2   38.30    4.20
   4  10  -2   38.30    4.80
   4  10  -2   26.30    6.00
   4  10  -2   33.50   15.50
  -4  10   2   33.50    8.30
  -4  10   2   34.90    4.50
  -3 -10   2   -1.20   13.50
  -3 -10   2   14.30    3.90
   3 -10  -2   17.80    5.20
  -3 -10   2   19.40    3.70
  -3 -10   2   22.10    5.50
  -3  10   2   20.20    3.10
  -3  10   2   14.40    2.60
   3  10  -2   23.60    3.60
  -3  10   2   17.40    6.00
   3  10  -2   11.50   10.90
  -2 -10   2   24.50    7.30
  -2 -10   2   18.40   12.70
  -2  10   2   28.60    3.20
   2  10  -2   18.50    3.00
   2  10  -2   20.60    8.80
  -2  10   2   22.10    5.70
   1 -10  -2   92.39   16.60
  -1 -10   2  113.99   16.90
  -1  10   2  117.09    8.20
   1  10  -2   97.59   13.90
   0 -10  -2   17.10   13.50
   0 -10   2    2.50   11.10
   0  10   2    1.30    1.40
   0  10  -2   -1.20    5.50
   0  10   2    2.90    5.30
   1 -10   2  101.79   16.10
  -1 -10  -2  118.69   18.60
  -1 -10  -2  113.29   19.70
   1  10   2  113.99   15.00
  -1  10  -2  137.89   11.40
   1  10   2  118.19    8.90
  -2 -10  -2   16.60   17.60
  -2 -10  -2   32.60   14.10
  -2  10  -2   24.10    4.80
   2  10   2   21.10    9.60
   2  10   2   24.10    3.50
  -3 -10  -2   14.00    5.10
   3 -10   2   24.50    6.20
  -3 -10  -2   29.10   17.70
   3 -10   2   23.60    3.80
   3 -10   2   17.90    4.60
  -3  10  -2   17.70    5.40
  -3  10  -2   14.30    2.60
   3  10   2   15.60    2.80
   3  10   2   15.70   12.00
  -4 -10  -2   -5.20   18.50
  -4 -10  -2   31.10    6.30
   4 -10   2   28.50    6.10
   4 -10   2   40.70    4.20
  -4  10  -2   32.60    5.10
  -4  10  -2   18.70    7.40
  -4  10  -2   29.40    4.10
   4  10   2   32.90    4.70
   4  10   2   23.10   15.80
   4  10   2   24.90    5.00
   5 -10   2   44.20    8.10
   5 -10   2   48.20    4.80
  -5  10  -2   46.40    4.80
   5  10   2   40.50    5.20
   5  10   2   52.79    7.00
  -5  10  -2   41.60    5.10
   6 -10   2   53.59    4.60
  -6 -10  -2   55.09    6.50
   6  10   2   39.40    5.20
  -6  10  -2   48.00    4.90
  -6  10  -2   46.30    4.80
   6  10   2   50.29    6.10
  -7 -10  -2   65.89    5.50
  -7 -10  -2   71.49    6.30
  -7  10  -2   75.89    5.40
  -7  10  -2   59.39    5.30
   7  10   2   70.59    6.20
   7  10   2   65.59    6.10
  -7 -11   2   36.40    3.80
  -7 -11   2   35.50    3.20
   7 -11  -2   37.30    3.10
  -7  11   2   35.80    3.30
   7  11  -2   34.20    3.80
   7  11  -2   26.90    3.50
   6 -11  -2   17.20    2.70
  -6 -11   2   13.50    2.90
  -6 -11   2   17.40    3.00
  -6  11   2   12.60    2.20
   6  11  -2   13.60    2.70
   6  11  -2   14.70    2.90
  -6  11   2   17.30    2.60
  -5 -11   2   92.89   10.20
  -5 -11   2  102.99    9.30
  -5 -11   2  103.59    7.90
  -5  11   2   99.09    7.70
  -5  11   2  101.49    7.70
   5  11  -2   78.09    8.90
   5  11  -2   96.79    8.30
  -4 -11   2    9.80    3.60
  -4 -11   2    2.50    2.60
  -4 -11   2    7.40    4.00
   4 -11  -2    0.30    5.00
   4 -11  -2    3.10    1.90
  -4 -11   2    5.30    2.50
  -4  11   2    4.90    1.80
   4  11  -2    3.80    2.00
  -4  11   2    3.40    2.00
   4  11  -2   -4.40    4.10
  -3 -11   2  224.28   17.90
  -3 -11   2  256.77   16.80
  -3 -11   2  186.48   32.20
   3 -11  -2  228.38   18.50
  -3 -11   2  251.57   19.20
  -3  11   2  231.58   16.20
  -3  11   2  241.98   20.30
  -3  11   2  213.78   16.10
   2 -11  -2   26.40    5.20
   2 -11  -2   17.50    3.60
  -2 -11   2   20.60    5.70
  -2 -11   2   41.60   15.40
  -2 -11   2   17.80    5.10
  -2 -11   2   26.70    4.70
  -2  11   2   16.10    6.80
   2  11  -2   10.00   11.20
  -2  11   2   21.30    3.20
  -2  11   2   25.10    3.20
   2  11  -2   17.30    2.90
   1 -11  -2  373.06   24.50
   1 -11  -2  326.17   36.50
  -1 -11   2  327.67   24.00
  -1 -11   2  321.87   33.00
  -1 -11   2  333.77   24.30
   1 -11  -2  313.57   21.90
  -1  11   2  328.57   25.50
  -1  11   2  327.77   21.60
   1  11  -2  301.37   22.00
   1  11  -2  277.07   26.90
   0 -11  -2  110.69   19.50
   0 -11   2  114.99   18.80
   0 -11   2  118.09   11.20
   0 -11  -2   93.89   10.70
   0 -11   2  100.39   10.80
   0  11   2   99.59    7.70
   0  11   2   88.39   14.40
   0  11  -2   95.39   14.70
   1 -11   2  320.07   24.00
  -1 -11  -2  326.47   24.00
  -1 -11  -2  317.47   33.40
   1 -11   2  297.67   33.40
  -1 -11  -2  347.27   24.00
   1 -11   2  318.37   23.80
   1  11   2  280.17   27.20
   1  11   2  310.47   21.30
  -1  11  -2  322.47   28.50
   2 -11   2   16.90    6.50
   2 -11   2   17.10    5.90
   2 -11   2   21.00    4.80
  -2 -11  -2   18.60    4.70
  -2 -11  -2    6.90   15.60
  -2  11  -2   24.40    3.30
   2  11   2   20.00   11.70
   2  11   2   17.80    4.20
   2  11   2   19.50    3.40
  -2  11  -2   19.30    6.40
   3 -11   2  242.78   19.70
  -3 -11  -2  149.79   27.20
  -3 -11  -2  195.48   16.80
   3 -11   2  219.78   18.40
   3 -11   2  216.08   17.10
   3  11   2  211.58   14.70
   3  11   2  186.78   27.90
   3  11   2  189.28   15.80
  -3  11  -2  207.98   17.60
  -3  11  -2  193.08   14.30
  -4 -11  -2   -2.00    4.40
   4 -11   2    5.90    1.90
   4 -11   2    5.80    4.50
   4  11   2    4.60    3.70
  -4  11  -2    6.60    2.40
   4  11   2    5.30    2.20
  -4  11  -2    3.70    1.70
  -5 -11  -2   90.89    9.20
   5 -11   2   74.89    9.50
   5  11   2   90.19    8.00
   5  11   2   79.49    8.80
  -5  11  -2   91.19    7.30
  -5  11  -2  102.29    7.40
   6 -11   2   11.20    2.30
  -6 -11  -2    8.90    2.20
  -6 -11  -2    6.10    2.40
  -6 -11  -2   13.80    2.40
   6  11   2   13.60    3.10
   6  11   2   15.30    2.50
  -6  11  -2   12.40    2.00
  -6  11  -2    9.20    2.00
  -7 -11  -2   22.90    2.90
  -7 -11  -2   29.60    3.50
  -7 -11  -2   29.90    3.10
   7  11   2   35.70    3.50
  -7  11  -2   32.60    2.90
  -7  11  -2   25.20    2.90
  -6 -12   2  102.19    8.30
   6 -12  -2  112.99    7.30
  -6 -12   2  101.89    7.40
   6  12  -2   96.79    7.90
   6  12  -2   88.79    7.80
  -6  12   2  110.69    7.50
  -6  12   2   87.39    7.40
  -5 -12   2   40.80    5.40
  -5 -12   2   38.90    4.30
  -5 -12   2   25.50    5.10
   5 -12  -2   40.70    3.90
   5  12  -2   31.50    4.30
  -5  12   2   33.90    3.90
   5  12  -2   30.20    5.40
  -5  12   2   38.00    4.00
   4 -12  -2   11.20    4.50
  -4 -12   2   -0.40    2.40
  -4 -12   2    8.40    4.30
   4 -12  -2    5.60    1.90
  -4 -12   2    4.70    2.90
   4 -12  -2   -3.60    4.50
  -4  12   2    4.80    1.70
   4  12  -2    8.80    4.10
  -4  12   2    6.70    2.00
   4  12  -2    3.40    1.90
  -3 -12   2   10.80    4.30
   3 -12  -2   20.20    5.10
  -3 -12   2   -9.60   28.30
  -3 -12   2   18.60    4.20
   3 -12  -2   16.10    2.70
   3  12  -2   14.00    2.60
  -3  12   2   12.10    2.20
  -3  12   2   11.20   13.40
  -3  12   2   12.20    2.60
  -2 -12   2  259.97   19.20
  -2 -12   2  252.67   20.50
  -2 -12   2  202.08   34.00
  -2 -12   2  261.57   20.60
   2 -12  -2  280.67   18.10
   2 -12  -2  260.27   20.50
  -2  12   2  245.78   18.10
  -2  12   2  267.77   17.90
  -2  12   2  272.57   23.40
  -1 -12   2   66.79    8.30
   1 -12  -2   45.90    5.50
   1 -12  -2   52.39    8.50
   1 -12  -2   14.90   24.10
  -1 -12   2   60.49    8.70
  -1 -12   2   50.19   17.90
  -1  12   2   58.19    5.00
   1  12  -2   41.20    5.00
  -1  12   2   54.39    6.20
  -1  12   2   47.50   10.60
   0 -12   2  316.47   22.80
   0 -12  -2  314.07   22.80
   0 -12   2  329.17   23.00
   0 -12  -2  305.57   23.00
   0 -12   2  323.57   35.40
   0 -12  -2  256.07   20.30
   0 -12  -2  274.17   40.20
   0  12   2  312.97   20.20
   0  12   2  290.07   20.70
   0  12   2  265.97   26.60
   1 -12   2   37.80    9.50
  -1 -12  -2   65.79    9.30
   1 -12   2   70.89    9.00
   1 -12   2   52.49    8.80
  -1 -12  -2   49.30   20.50
  -1  12  -2   54.79    5.00
   1  12   2   46.20    7.30
   1  12   2   59.99    5.30
   1  12   2   51.79   13.30
   2 -12   2  222.98   18.90
  -2 -12  -2  232.48   18.70
  -2 -12  -2  287.37   38.80
   2 -12   2  253.27   19.00
  -2  12  -2  253.67   22.80
   2  12   2  255.97   16.50
   2  12   2  201.28   17.30
  -2  12  -2  227.88   16.00
   2  12   2  203.58   28.20
  -3 -12  -2   16.20    4.80
   3 -12   2   17.30    5.20
  -3 -12  -2   -0.70   31.30
   3 -12   2   14.20    5.40
   3  12   2   11.80    4.00
  -3  12  -2   11.00   11.70
   3  12   2   12.70    2.70
  -4 -12  -2   -1.80    4.10
  -4 -12  -2    5.50    3.10
   4 -12   2    5.10    3.50
   4  12   2    4.80    3.20
  -4  12  -2   10.10    2.20
  -4  12  -2    8.10    2.00
   4  12   2    6.10    2.20
  -5 -12  -2   33.60    5.40
   5 -12   2   30.30    5.40
  -5  12  -2   40.60    4.20
   5  12   2   41.80    4.60
   5  12   2   29.10    5.30
  -5  12  -2   39.70    4.00
  -6 -12  -2   92.39    7.90
   6  12   2   90.79    7.90
  -6  12  -2   97.29    6.80
  -6  12  -2   86.99    6.90
   6  12   2   97.79    7.50
  -6 -13   2   26.90    3.30
   6  13  -2   18.20    3.30
  -6  13   2   23.30    2.80
   6  13  -2   23.10    3.10
  -6  13   2   26.50    2.90
  -5 -13   2   13.60    3.60
   5 -13  -2   13.00    2.60
  -5 -13   2    9.70    2.40
   5  13  -2   15.20    3.30
  -5  13   2   14.90    2.50
   4 -13  -2  206.08   17.10
  -4 -13   2  217.18   17.40
   4 -13  -2  240.28   15.40
  -4 -13   2  233.38   16.70
   4 -13  -2  200.88   17.50
   4  13  -2  206.88   15.80
  -4  13   2  237.88   15.60
  -4  13   2  234.98   15.50
   3 -13  -2  182.18   12.40
   3 -13  -2  152.38   14.60
  -3 -13   2  179.48   14.90
  -3 -13   2  188.58   13.70
   3 -13  -2  158.48   15.00
   3  13  -2  155.58   12.40
  -3  13   2  175.98   12.50
  -3  13   2  178.28   12.40
  -2 -13   2   14.10    3.80
   2 -13  -2   11.70    2.60
   2 -13  -2   13.30    5.50
   2 -13  -2    7.20    4.10
  -2 -13   2   14.90    4.40
  -2  13   2   11.20    2.80
  -2  13   2   16.20    2.60
   2  13  -2   13.60    2.50
  -1 -13   2   71.29    9.40
  -1 -13   2   80.29   10.00
  -1 -13   2   85.39   10.30
   1 -13  -2   83.49   10.10
  -1 -13   2   91.59   25.30
   1 -13  -2   78.59    7.20
   1 -13  -2   86.79   10.70
  -1  13   2   77.79   15.50
  -1  13   2   97.49    7.10
  -1  13   2   75.59    7.70
   1  13  -2   85.39    6.80
   0 -13   2  420.96   30.00
   0 -13  -2  410.26   50.59
   0 -13   2  434.96   30.00
   0 -13  -2  408.36   30.10
   0 -13  -2  441.06   30.00
   0 -13   2  321.27   47.90
   0  13  -2  420.56   27.20
   0  13   2  359.96   27.80
   0  13   2  438.76   27.50
   0  13   2  370.06   35.80
   1 -13   2   91.09   10.00
  -1 -13  -2   19.10   24.30
  -1 -13  -2   75.89    9.80
   1 -13   2   86.79   10.00
  -1  13  -2   81.49    6.50
   1  13   2   64.09    8.00
   1  13   2   59.99   17.10
   1  13   2   92.59    7.00
  -2 -13  -2    9.80    4.20
   2 -13   2    8.40    4.60
   2 -13   2   13.60    4.10
  -2 -13  -2   11.00    4.80
   2  13   2   14.90    3.80
   2  13   2   12.00    2.40
  -2  13  -2   12.70    2.20
   3 -13   2  159.28   14.20
  -3 -13  -2  171.58   13.30
  -3 -13  -2  161.88   13.90
   3 -13   2  162.08   13.90
  -3  13  -2  169.28   11.40
   3  13   2  133.89   12.70
   3  13   2  154.98   11.90
  -4 -13  -2  215.48   16.00
   4 -13   2  210.58   16.70
  -4 -13  -2  209.68   16.40
  -4  13  -2  215.48   14.60
  -4  13  -2  212.88   14.80
   4  13   2  209.08   15.30
   4  13   2  215.48   16.10
  -5 -13  -2    9.90    2.70
   5 -13   2    6.50    3.40
  -5  13  -2    9.60    1.80
  -5  13  -2   13.20    2.00
   5  13   2    8.60    2.30
   5  13   2   11.00    2.90
  -6 -13  -2   21.20    3.20
  -6  13  -2   22.20    2.80
   6  13   2   24.30    3.40
  -6  13  -2   26.30    2.60
   6  13   2   26.20    3.80
  -5 -14   2   24.00    3.50
  -5 -14   2   25.70    4.00
  -5  14   2   30.20    3.20
  -5  14   2   24.50    3.00
   5  14  -2   28.00    3.40
   5  14  -2   19.20    3.30
   4 -14  -2   14.70    4.30
  -4 -14   2   15.70    2.80
   4 -14  -2   16.30    3.00
  -4 -14   2   17.60    3.80
   4  14  -2   12.50    2.60
  -4  14   2   18.20    2.80
  -4  14   2   15.70    2.50
  -3 -14   2   10.90    3.00
  -3 -14   2    7.80    3.30
   3 -14  -2   18.80    4.50
   3 -14  -2    5.70    3.80
   3 -14  -2   10.50    2.20
   3  14  -2   15.00    2.50
   2 -14  -2   30.80    4.10
   2 -14  -2   25.30    5.30
  -2 -14   2   39.20    4.80
  -2 -14   2   24.90    5.10
   2 -14  -2   27.50    5.40
   2  14  -2   29.50    3.90
  -2  14   2   36.90    4.80
  -2  14   2   41.80    4.10
   1 -14  -2   34.00    4.60
   1 -14  -2   43.00    6.70
  -1 -14   2   40.70    7.40
  -1 -14   2   35.40    6.10
   1 -14  -2   34.90    6.30
  -1  14   2   29.10    4.10
   1  14  -2   30.40    4.00
  -1  14   2   43.10    4.20
   0 -14  -2  108.49   11.80
   0 -14   2  136.79   12.30
   0 -14   2  113.59   11.90
   0  14   2  122.79    9.00
   0  14   2  100.29    9.60
   0  14  -2  114.59    8.70
  -1 -14  -2   35.60    6.70
   1 -14   2   46.90    7.60
   1  14   2   38.60    6.00
  -1  14  -2   48.20    4.40
   1  14   2   41.90    4.60
   2 -14   2   40.30    7.50
  -2 -14  -2   39.90    6.90
   2 -14   2   42.20    7.50
  -2 -14  -2   41.10    7.30
   2  14   2   39.30    4.40
   2  14   2   30.30    4.90
  -2  14  -2   38.10    4.00
   3 -14   2   15.80    4.10
  -3 -14  -2   13.30    3.90
  -3 -14  -2   14.20    3.60
   3 -14   2   12.00    4.50
   3  14   2   21.70    3.50
   3  14   2   19.00    3.70
  -3  14  -2   14.20    2.40
  -4 -14  -2   18.10    3.30
   4 -14   2   20.60    4.10
  -4 -14  -2   21.00    3.90
   4  14   2   20.00    3.50
  -4  14  -2   12.50    2.60
  -4  14  -2   18.80    2.70
   4  14   2   13.70    2.60
   5 -14   2   15.80    3.80
  -5 -14  -2   23.70    3.70
  -5  14  -2   26.60    2.60
   5  14   2   22.20    3.40
   5  14   2   27.00    3.90
  -5  14  -2   19.50    3.10
  -5 -15   2   19.20    2.60
  -5  15   2   14.70    2.50
  -5  15   2   20.00    2.40
   5  15  -2   19.00    2.80
   4 -15  -2   10.70    3.40
  -4 -15   2   10.50    2.20
  -4 -15   2    5.50    2.80
  -4  15   2    6.80    1.80
   4  15  -2    9.90    2.10
  -4  15   2    7.20    1.60
  -3 -15   2   75.99    8.40
  -3 -15   2   82.79    7.10
   3 -15  -2   78.69    8.70
  -3  15   2   93.59    6.80
  -3  15   2   81.79    6.80
   3  15  -2   82.39    6.90
   2 -15  -2   84.39    9.10
  -2 -15   2   71.59    8.70
  -2  15   2   82.99    6.40
   2  15  -2   76.89    6.50
  -2  15   2   71.89    6.80
  -1 -15   2    6.10    4.30
   1 -15  -2    8.00    3.90
  -1 -15   2    9.70    4.10
   1  15  -2    8.00    2.10
  -1  15   2    7.40    2.50
  -1  15   2   10.90    2.00
   0 -15   2    2.20    3.40
   0 -15   2    4.80    3.70
   0 -15  -2    2.90    3.40
   0  15   2   -2.40    2.50
   0  15  -2    1.90    1.60
   0  15   2    6.30    1.80
  -1 -15  -2    9.20    3.60
   1 -15   2    5.50    3.60
   1 -15   2    5.90    3.70
   1  15   2    2.00    2.90
   1  15   2    6.30    1.90
  -1  15  -2    9.00    2.00
  -2 -15  -2   73.29    8.20
   2 -15   2   79.29    8.70
   2 -15   2   75.09    8.40
  -2  15  -2   82.39    6.00
   2  15   2   68.69    6.30
   2  15   2   59.29    7.20
  -3 -15  -2   75.39    8.30
   3 -15   2   79.39    8.40
  -3 -15  -2   79.39    7.40
   3  15   2   73.39    6.70
  -3  15  -2   83.69    6.20
   3  15   2   71.19    7.50
   4 -15   2    5.50    2.70
  -4 -15  -2    9.20    2.20
  -4 -15  -2    2.00    3.20
   4  15   2    4.40    2.20
   4  15   2    7.20    1.90
  -4  15  -2    7.10    1.60
  -5 -15  -2   14.10    2.50
   5  15   2   15.00    2.40
  -5  15  -2   15.30    2.10
   5  15   2   16.30    2.80
  -4 -16   2   81.69    7.10
  -4 -16   2   87.59    6.30
   4  16  -2   75.19    6.30
  -4  16   2   81.79    6.20
  -4  16   2   87.79    6.20
   3 -16  -2  104.99    9.50
  -3 -16   2  119.99    9.90
  -3 -16   2  117.89    8.50
  -3  16   2  113.59    8.40
  -3  16   2  112.19    8.20
   3  16  -2  106.09    8.30
   2 -16  -2   12.30    3.30
  -2 -16   2    7.40    3.10
  -2  16   2    2.40    2.10
  -2  16   2    8.40    1.70
   2  16  -2    7.80    1.80
  -1 -16   2   17.20    3.90
   1 -16  -2   14.60    3.40
  -1  16   2   15.00    2.90
  -1  16   2   18.00    2.60
   1  16  -2   18.50    2.60
   0 -16   2    1.30    3.60
   0 -16  -2    0.80    2.70
   0  16  -2    1.10    1.50
   0  16   2    0.80    1.50
   0  16   2   -2.70    2.50
   1 -16   2   17.70    4.10
   1 -16   2   16.70    4.00
  -1 -16  -2   12.90    3.60
  -1  16  -2   18.50    2.80
   1  16   2   15.90    3.40
   1  16   2   14.10    2.40
  -2 -16  -2   12.00    3.30
   2 -16   2    4.80    3.30
   2 -16   2    6.20    3.00
  -2  16  -2    8.00    1.70
   2  16   2   10.50    3.00
   2  16   2    6.80    1.80
   3 -16   2  117.29    9.60
  -3 -16  -2  107.39    9.10
   3  16   2   92.19    8.60
   3  16   2  112.89    8.30
  -3  16  -2  112.19    7.80
  -4 -16  -2   76.89    7.30
  -4 -16  -2   77.89    6.00
   4  16   2   70.59    6.50
  -4  16  -2   84.99    5.90
   4  16   2   80.39    6.30
  -3 -17   2   27.70    4.10
   3 -17  -2   27.80    4.10
  -3  17   2   29.20    2.90
  -3  17   2   28.60    3.80
   3  17  -2   29.10    3.30
  -2 -17   2   64.59    6.50
   2 -17  -2   76.79    6.60
  -2  17   2   63.29    5.70
  -2  17   2   65.19    5.20
   2  17  -2   54.89    5.30
   1 -17  -2   32.60    5.00
  -1 -17   2   33.30    5.00
  -1  17   2   33.00    4.60
   1  17  -2   24.30    3.30
  -1  17   2   26.40    3.20
   0 -17  -2   13.80    3.40
   0  17  -2   14.90    2.10
   0  17   2   10.30    2.90
  -1 -17  -2   33.00    4.90
   1  17   2   20.80    3.40
  -1  17  -2   18.80    3.00
   1  17   2   25.30    3.00
  -2 -17  -2   75.39    6.70
   2 -17   2   64.49    6.60
   2 -17   2   65.49    7.00
  -2  17  -2   62.69    5.20
   2  17   2   70.79    5.60
  -3 -17  -2   18.80    3.70
  -3  17  -2   29.40    2.70
   3  17   2   26.60    3.10
   0 -18   2   -1.10    2.10
   0 -18  -2    1.40    2.10
   0  18   2    0.90    1.20
  -8   0   3    5.40    2.10
   8   0  -3   12.70    3.30
   8   0  -3    8.30    1.90
   7   0  -3    1.80    2.00
   7   0  -3    3.80    3.30
  -7   0   3    1.50    2.50
  -7   0   3    3.20    2.30
   6   0  -3   -3.50    4.70
   6   0  -3   -0.60    2.40
   6   0  -3    3.40   12.30
  -6   0   3   -1.70    2.50
   6   0  -3    1.80    2.50
  -6   0   3   -3.90    2.60
   5   0  -3   67.89    6.10
   5   0  -3   51.49   10.70
   4   0  -3  327.97   26.80
  -4   0   3  360.76   24.80
   3   0  -3  768.72   51.89
  -3   0   3  819.92   50.69
   3   0  -3  712.43   52.09
  -2   0   3  371.56   23.50
   2   0  -3  329.57   24.10
   2   0  -3  325.37   23.80
  -1   0   3 3132.49  191.98
   1   0  -3 2904.91  191.88
   0   0   3    0.90    1.10
   0   0  -3    2.20    1.80
   0   0  -3    0.40    0.90
   1   0   3 3052.19  184.28
   1   0   3 2634.54  184.28
  -1   0  -3 3001.70  184.38
   2   0   3  279.17   22.10
   2   0   3  329.47   22.40
  -2   0  -3  323.77   22.10
  -3   0  -3  752.22   50.99
   3   0   3  708.03   51.49
   3   0   3  815.72   51.99
  -4   0  -3  307.97   24.80
  -4   0  -3  358.46   26.70
   4   0   3  356.36   28.10
   4   0   3  312.87   27.50
   5   0   3   56.89   13.30
  -5   0  -3   60.89    5.60
   5   0   3   54.49   14.30
  -6   0  -3   -3.60    3.10
  -6   0  -3   -2.10    2.20
   6   0   3   -0.40    2.90
   6   0   3    0.80    3.60
   6   0   3   11.90   17.40
   6   0   3   14.30   20.90
  -7   0  -3    2.90    2.90
   7   0   3    2.50    3.10
   7   0   3   -0.20    2.60
   8   0   3    4.80    2.10
   8   0   3    2.60    2.60
  -8   0  -3    5.80    2.40
  -8   0  -3    4.90    2.10
  -8  -1   3   61.09    5.80
   8  -1  -3   59.59    5.20
   8  -1  -3   51.19    6.40
   8   1  -3   61.19    5.50
  -8   1   3   49.60    4.80
   8   1  -3   71.09    7.50
  -8   1   3   60.89    5.80
  -8   1   3   52.99    5.10
   7  -1  -3    3.70    2.40
  -7  -1   3   11.50    2.70
   7  -1  -3    7.50    3.80
  -7  -1   3   11.80    3.10
   7   1  -3    5.40    4.20
  -7   1   3    4.10    2.40
   7   1  -3    8.20    3.00
   7   1  -3    7.60    2.50
  -7   1   3   10.20    2.90
   6  -1  -3  150.38   11.10
   6  -1  -3  150.88   11.00
   6  -1  -3  121.79   12.30
  -6  -1   3  133.69   10.80
  -6  -1   3  116.59   11.10
   6  -1  -3  120.19   23.00
   6   1  -3  146.09   11.40
   6   1  -3  156.08   10.80
  -6   1   3  139.99   10.80
   6   1  -3  115.39   22.70
  -6   1   3  112.39   11.10
   5  -1  -3   59.29    5.80
   5  -1  -3   34.00    9.50
   5   1  -3   59.09    5.60
   5   1  -3   39.00    9.90
  -4  -1   3   47.80    7.70
   4  -1  -3   48.00   11.10
   4  -1  -3   32.00    7.10
   4   1  -3   43.50    8.40
  -3  -1   3  457.45   30.10
   3  -1  -3  441.26   30.90
   3  -1  -3  418.36   31.10
   3   1  -3  403.96   32.50
   3   1  -3  424.56   30.80
  -3   1   3  449.36   29.30
   2  -1  -3  206.78   16.50
  -2  -1   3  237.58   16.40
   2  -1  -3  219.28   16.40
   2   1  -3  217.78   16.40
  -2   1   3  235.48   15.80
  -1  -1   3  356.06   24.50
   1  -1  -3  384.06   24.30
  -1  -1   3  380.76   24.60
   1   1  -3  336.27   24.10
   0  -1   3  945.91   62.59
   0  -1  -3  968.50   62.09
   0  -1  -3  938.21   62.59
   0   1  -3 1002.50   61.79
   0   1  -3  954.20   62.39
   0   1   3 1018.30   62.19
  -1  -1  -3  369.56   24.40
   1  -1   3  310.97   23.80
   1  -1   3  390.06   24.00
  -1   1  -3  379.66   23.90
   1   1   3  335.17   24.10
  -2  -1  -3  216.98   16.20
   2  -1   3  185.78   15.90
   2  -1   3  236.68   16.10
   2   1   3  206.78   16.20
  -2   1  -3  215.08   15.50
   2   1   3  191.78   15.90
   3  -1   3  383.46   30.20
   3  -1   3  462.45   30.80
  -3  -1  -3  430.96   30.40
   3   1   3  402.16   30.60
  -3   1  -3  441.36   29.80
   3   1   3  397.16   30.90
  -4  -1  -3   29.60    9.00
   4  -1   3   37.50    9.50
  -4  -1  -3   43.50    9.00
   4  -1   3   41.30    9.40
   4   1   3   50.59   11.90
  -4   1  -3   42.80    9.40
   4   1   3   23.70    8.10
  -5  -1  -3   51.79   15.10
   5  -1   3   64.99   13.60
   5  -1   3   36.40   12.80
  -5  -1  -3   47.10    5.00
  -5   1  -3   49.90    4.90
   5   1   3   56.19   16.40
   5   1   3   33.90   13.00
   5   1   3   47.80    6.60
  -6  -1  -3  130.89    9.70
   6  -1   3  156.28   24.70
   6  -1   3  110.39   11.20
   6  -1   3  126.79   10.60
   6  -1   3  116.59   24.10
  -6   1  -3  108.89   11.30
   6   1   3   93.49   21.70
  -6   1  -3  131.79    9.70
   6   1   3  127.29   28.40
   6   1   3  143.49   10.80
   6   1   3   98.19   11.60
  -7  -1  -3    3.90    2.70
   7  -1   3    5.90    3.50
   7  -1   3    9.00    2.80
  -7   1  -3   -0.30    3.00
  -7   1  -3    4.10    2.70
   7   1   3   12.40    4.10
   7   1   3    4.70    2.70
  -8  -1  -3   48.30    5.80
   8  -1   3   50.99    6.00
  -8  -1  -3   53.59    5.20
   8   1   3   45.70    6.20
  -8   1  -3   53.29    6.10
   8   1   3   57.99    5.20
  -8   1  -3   51.89    5.20
   8  -2  -3  129.79    9.00
  -8  -2   3  112.09    9.30
   8  -2  -3  130.19    9.90
   8   2  -3  104.49   10.60
  -8   2   3  108.49    8.90
  -8   2   3  120.39    8.70
  -8   2   3  127.39    9.50
   8   2  -3  131.49    9.40
   7  -2  -3   22.60    4.50
   7  -2  -3   30.40    4.40
  -7  -2   3   25.00    4.90
   7   2  -3   33.50    5.00
   7   2  -3   39.00    5.20
  -7   2   3   26.60    4.40
  -7   2   3   29.30    5.10
   6  -2  -3  119.19   10.50
  -6  -2   3  104.69    9.90
   6  -2  -3  126.49    9.80
  -6  -2   3  108.79   10.00
   6  -2  -3  108.59   10.90
   6  -2  -3  109.79   18.50
   6   2  -3  120.39   10.30
   6   2  -3  125.49   22.60
  -6   2   3  125.09    9.60
  -6   2   3  106.29   10.10
   5  -2  -3  530.45   33.10
   5  -2  -3  498.05   38.60
  -5  -2   3  422.46   37.60
   5   2  -3  478.85   39.00
   5   2  -3  537.05   33.30
  -5   2   3  482.75   32.50
   4  -2  -3  134.09   14.30
  -4  -2   3  121.69   14.00
   4  -2  -3  142.69   16.20
   4   2  -3  156.38   10.70
   4   2  -3  129.79   14.80
   3  -2  -3  755.02   51.79
  -3  -2   3  860.21   51.89
   3  -2  -3  749.42   51.89
   3   2  -3  723.33   52.09
   2  -2  -3   23.60    4.30
   2  -2  -3   21.70    3.90
  -2  -2   3   15.20    9.50
  -2  -2   3   23.00    4.80
   2   2  -3   25.60    4.40
   1  -2  -3   56.29    5.00
  -1  -2   3   48.60    5.70
   1  -2  -3   60.29    5.40
  -1  -2   3   55.89    6.00
   1   2  -3   47.90    4.90
   0  -2  -3 1614.94  106.09
   0  -2   3 1540.25  104.89
   0  -2   3 1573.54  105.99
   0   2   3 1731.63  105.59
   0   2  -3 1751.92  104.89
   0   2  -3 1721.93  104.99
  -1  -2  -3   47.20    6.00
   1  -2   3   58.79    5.00
   1  -2   3   46.70    5.10
   1  -2   3   49.99    4.90
   1   2   3   49.00    5.50
  -1   2  -3   51.49    5.10
  -2  -2  -3   15.10    4.40
   2  -2   3   16.50    4.40
   2  -2   3   14.40    4.20
   2   2   3   17.30    4.20
   2   2   3   18.30    5.30
  -2   2  -3   13.80    3.80
   3  -2   3  817.32   51.19
  -3  -2  -3  823.72   51.69
   3  -2   3  697.13   50.89
  -3   2  -3  743.23   49.99
  -3   2  -3  769.82   48.20
   3   2   3  687.63   51.39
   3   2   3  721.03   52.09
   4  -2   3  122.19   15.90
  -4  -2  -3  117.59   16.60
  -4  -2  -3  130.79   16.40
   4  -2   3  137.09   14.80
   4   2   3  126.89   18.70
  -4   2  -3  115.49   16.70
  -4   2  -3  118.19    9.10
   4   2   3  119.19   15.80
  -5  -2  -3  456.05   30.90
   5  -2   3  477.65   37.50
   5  -2   3  448.46   39.70
  -5  -2  -3  452.25   39.70
   5   2   3  516.85   31.30
  -5   2  -3  458.75   31.00
   5   2   3  430.06   45.40
   6  -2   3  111.59    9.60
   6  -2   3  109.49   37.80
   6  -2   3  100.79   20.30
   6  -2   3   99.59   10.10
   6   2   3   70.39   19.60
   6   2   3  111.39   10.00
   7  -2   3   23.10    4.50
  -7  -2  -3   17.50    3.80
   7   2   3   14.90    4.50
   7   2   3   31.60    5.10
  -7   2  -3   22.90    3.30
  -7   2  -3   16.80    4.10
  -8  -2  -3  101.69    8.40
   8  -2   3  111.99    9.20
   8   2   3  100.09    9.50
   8   2   3  125.59    8.70
  -8   2  -3  102.59    9.30
  -8  -3   3   54.29    5.40
   8  -3  -3   66.69    5.40
  -8  -3   3   61.89    5.80
   8  -3  -3   60.69    6.10
  -8   3   3   62.49    5.10
  -8   3   3   64.69    5.70
   8   3  -3   62.99    5.70
   7  -3  -3   95.29    7.60
   7  -3  -3   91.69    8.70
  -7  -3   3   85.49    8.20
   7   3  -3   86.49    8.20
  -7   3   3   86.09    8.20
   7   3  -3   87.29    8.00
  -7   3   3   86.89    7.50
   6  -3  -3  113.79    8.90
   6  -3  -3  100.69    9.90
  -6  -3   3   78.59    9.90
   6  -3  -3   97.79   19.20
  -6  -3   3   93.69    9.30
  -6   3   3  123.39    9.00
   6   3  -3   82.49   17.40
   6   3  -3  102.29    9.60
  -6   3   3  100.09    9.30
   5  -3  -3  197.58   14.20
   5  -3  -3  189.38   22.80
  -5  -3   3  194.08   23.20
   5  -3  -3  198.08   21.40
   5   3  -3  159.78   20.70
  -5   3   3  184.88   13.20
   5   3  -3  193.18   13.80
   4  -3  -3  358.66   28.60
   4  -3  -3  386.56   29.00
  -4  -3   3  412.26   29.30
   4   3  -3  350.86   29.40
   4   3  -3  385.86   25.30
  -3  -3   3  278.17   21.20
   3  -3  -3  275.27   20.50
   3  -3  -3  277.97   20.40
   3   3  -3  249.68   21.00
  -2  -3   3  106.69   11.60
  -2  -3   3  117.69   10.70
   2  -3  -3  118.69    9.50
   2  -3  -3  110.99    9.20
   2   3  -3   94.39    9.60
   1  -3  -3 1080.79   64.79
  -1  -3   3 1006.80   65.59
   1  -3  -3 1020.20   64.89
  -1  -3   3  975.30   64.29
  -1   3   3  937.41   64.39
   0  -3  -3 3323.47  216.08
   0  -3   3 3367.26  216.08
   0   3   3 3488.35  215.48
   1  -3   3 1032.20   61.69
  -1  -3  -3  949.11   62.49
   1  -3   3  936.81   61.19
   1   3   3  904.11   62.09
  -1   3  -3  951.00   61.29
   2  -3   3   88.19    9.30
   2  -3   3   97.99    8.70
  -2  -3  -3  113.99   10.30
   2   3   3  107.29   11.30
   2   3   3   91.89    9.50
  -2   3  -3   93.79    8.50
   3  -3   3  282.57   20.10
  -3  -3  -3  274.37   21.00
   3  -3   3  233.28   20.20
   3   3   3  261.77   23.10
  -3   3  -3  238.98   19.40
   3   3   3  251.37   21.10
   4  -3   3  391.16   29.20
  -4  -3  -3  415.46   31.40
  -4  -3  -3  407.96   31.20
   4  -3   3  336.27   29.70
   4   3   3  354.76   30.50
   4   3   3  368.66   25.70
   4   3   3  377.96   33.90
  -4   3  -3  362.46   24.80
  -5  -3  -3  144.99   21.00
  -5  -3  -3  165.18   25.70
   5  -3   3  161.48   20.90
   5  -3   3  158.78   26.00
   5   3   3  179.98   12.90
  -5   3  -3  176.18   12.50
   5   3   3  168.48   27.70
   5   3   3  189.78   23.30
   6  -3   3  107.99   17.70
   6  -3   3   87.39    9.60
   6   3   3  108.39   10.00
   6   3   3   89.09   22.00
  -6   3  -3  104.49    8.30
  -7  -3  -3   54.19    7.30
   7  -3   3   76.49    8.10
   7   3   3   60.69    8.70
  -7   3  -3   84.09    6.60
   7   3   3   82.39    7.40
   8  -3   3   62.29    5.80
  -8  -3  -3   48.20    5.00
  -8  -3  -3   48.30    5.40
  -8   3  -3   52.19    5.00
   8   3   3   53.09    5.20
  -8   3  -3   38.70    6.20
   8   3   3   44.50    6.20
   8  -4  -3    7.00    2.20
   8  -4  -3   11.80    2.20
  -8  -4   3    6.60    1.90
  -8  -4   3   10.10    2.00
  -8   4   3    9.50    2.20
   8   4  -3    8.60    1.90
   8   4  -3    8.80    2.90
  -8   4   3    8.40    1.70
   7  -4  -3   42.50    4.80
  -7  -4   3   33.60    5.60
  -7  -4   3   29.50    5.10
   7  -4  -3   45.10    5.80
   7   4  -3   44.00    5.20
   7   4  -3   42.70    5.50
  -7   4   3   43.80    4.80
  -7   4   3   39.90    5.40
   6  -4  -3  370.26   23.00
  -6  -4   3  290.77   23.30
   6  -4  -3  349.57   23.90
   6  -4  -3  338.37   36.30
  -6  -4   3  313.07   23.60
   6   4  -3  343.37   23.80
  -6   4   3  346.27   22.40
  -6   4   3  311.27   23.30
   6   4  -3  312.77   33.80
  -6   4   3  355.06   23.10
  -5  -4   3   65.69    7.60
   5  -4  -3   83.49    8.60
   5  -4  -3   84.99   13.50
   5  -4  -3   84.99    7.60
  -5  -4   3   90.49   15.00
   5  -4  -3   96.99   17.50
   5   4  -3   77.49    8.90
  -5   4   3   85.09    6.60
  -5   4   3   77.09    7.40
   5   4  -3   85.69    7.30
   5   4  -3   62.59   12.60
   4  -4  -3  101.39   13.60
  -4  -4   3  117.39   15.10
   4  -4  -3  111.29   13.40
   4  -4  -3  101.89   13.10
   4   4  -3   89.99   13.70
  -4   4   3  106.89    7.80
   4   4  -3  106.99    8.30
   3  -4  -3  135.69   12.40
  -3  -4   3  144.49   18.40
  -3  -4   3  142.39   13.90
   3  -4  -3  134.69   12.50
   3   4  -3  126.59   13.20
  -2  -4   3   84.19    8.90
   2  -4  -3   80.49    7.70
  -2  -4   3   71.49    9.30
   2  -4  -3   74.99    7.70
   2   4  -3   74.19    8.10
   1  -4  -3  116.49    9.90
  -1  -4   3  127.49   11.00
   1  -4  -3  138.49    9.30
   1   4  -3  102.79    9.10
  -1   4   3  119.39    8.90
   0  -4   3  318.97   24.00
   0  -4  -3  345.57   24.20
   0   4   3  368.66   23.20
   1  -4   3  122.99    9.50
  -1  -4  -3  119.59   11.00
   1  -4   3  113.49    7.90
   1   4   3  105.29    9.50
  -1   4  -3  109.39    8.60
   2  -4   3   72.49    7.00
   2  -4   3   68.79    7.90
  -2  -4  -3   82.29   10.10
   2   4   3   76.59   11.30
   2   4   3   74.59    8.80
  -2   4  -3   58.09    6.50
  -3  -4  -3  134.99   14.90
  -3  -4  -3  141.99   15.90
   3  -4   3  112.19   13.20
   3  -4   3  138.99   12.00
   3   4   3  127.79   18.60
   3   4   3  110.79   13.40
  -4  -4  -3  130.79   18.50
   4  -4   3   97.39   16.50
  -4  -4  -3  118.69   17.10
   4  -4   3  124.29   13.20
   4   4   3  109.69    8.50
  -4   4  -3   92.59    8.00
   4   4   3  123.19   20.50
   4   4   3  104.59   15.90
   5  -4   3   78.59   12.90
  -5  -4  -3  111.79   18.90
  -5  -4  -3   59.89   17.50
   5  -4   3   53.19    7.70
  -5   4  -3   72.89    6.20
   5   4   3   58.39   14.20
   5   4   3   73.89    8.30
   5   4   3   75.69    6.70
   6  -4   3  279.77   22.70
   6  -4   3  293.37   30.60
   6   4   3  344.57   22.20
  -6   4  -3  333.87   21.90
   6   4   3  331.07   23.20
   7  -4   3   40.10    5.60
  -7   4  -3   43.50    4.80
   7   4   3   40.40    5.50
   7   4   3   41.60    7.90
   8  -4   3   10.00    2.40
  -8  -4  -3    6.40    2.30
   8   4   3    8.50    3.20
  -8   4  -3    6.00    1.80
   8   4   3    8.10    2.10
  -8  -5   3   41.20    4.30
  -8  -5   3   43.90    4.40
   8  -5  -3   50.89    4.70
   8   5  -3   36.50    5.20
  -8   5   3   53.59    4.50
  -8   5   3   44.00    4.00
   8   5  -3   42.90    4.50
  -7  -5   3   38.00    5.10
   7  -5  -3   44.50    4.90
   7  -5  -3   47.20    5.60
  -7  -5   3   40.80    5.60
   7   5  -3   40.30    5.40
  -7   5   3   41.70    5.30
  -7   5   3   38.00    4.60
   6  -5  -3  150.08   12.00
  -6  -5   3  123.79   11.90
  -6  -5   3  125.79   11.60
   6  -5  -3  170.78   34.00
   6  -5  -3  162.28   11.30
   6   5  -3  146.59   12.10
  -6   5   3  150.88   11.20
   6   5  -3  154.08   11.50
  -6   5   3  139.99   11.70
  -6   5   3  145.89   10.70
   6   5  -3  138.59   22.00
  -5  -5   3   32.00    4.90
  -5  -5   3   22.90    4.20
   5  -5  -3   36.20    5.90
  -5  -5   3   27.80   13.70
   5   5  -3   34.90    4.50
  -5   5   3   25.00    6.70
  -5   5   3   35.30    4.90
  -5   5   3   28.80    3.80
   5   5  -3   31.60   11.10
   5   5  -3   27.30    4.80
   4  -5  -3  114.79   14.10
  -4  -5   3  115.19   16.40
   4   5  -3  110.49    8.60
  -4   5   3  102.79    8.10
   4   5  -3  118.19   14.90
   3  -5  -3  295.57   20.50
   3  -5  -3  259.57   20.00
  -3  -5   3  256.47   22.10
   3   5  -3  228.08   20.80
  -2  -5   3  138.69   14.00
   2  -5  -3  155.88   11.60
   2  -5  -3  136.59   11.90
   2   5  -3  125.09   12.00
   1  -5  -3  525.55   35.70
  -1  -5   3  511.05   36.80
  -1   5   3  551.44   35.00
   0  -5   3  703.93   46.50
   0  -5  -3  682.43   46.20
  -1  -5  -3  500.05   33.50
   1  -5   3  519.65   32.50
   1   5   3  432.16   32.40
  -1   5  -3  467.15   31.10
  -2  -5  -3  136.49   13.60
   2  -5   3  135.79   10.20
   2  -5   3  153.58   10.60
   2   5   3  114.69   12.50
   2   5   3   98.39   16.60
  -3  -5  -3  239.58   21.30
   3  -5   3  267.97   20.60
  -3  -5  -3  246.68   23.20
   3  -5   3  234.18   18.10
   3   5   3  218.88   20.80
   4  -5   3  105.19   11.80
  -4  -5  -3  100.29   18.30
  -4  -5  -3  113.99   17.30
  -4   5  -3   97.69    8.00
   4   5   3  110.39    8.40
   4   5   3   87.39   16.10
  -5  -5  -3   30.90   17.20
   5  -5   3   24.60    8.90
  -5  -5  -3   23.20   16.60
   5  -5   3   26.00    5.50
   5  -5   3   39.70    6.70
   5   5   3   42.80    4.90
   5   5   3   35.30    5.40
  -5   5  -3   30.50    4.10
   5   5   3   28.20   13.20
   6  -5   3  142.09   20.50
   6  -5   3  127.59   11.40
   6   5   3  139.39   11.90
   6   5   3  107.29   13.90
   6   5   3  143.39   25.30
  -6   5  -3  138.29   10.40
   6   5   3  150.08   10.90
  -7  -5  -3   31.20    5.20
   7  -5   3   38.00    5.20
   7   5   3   36.40    5.40
  -7   5  -3   38.80    5.10
  -7   5  -3   37.70    4.40
   8  -5   3   46.60    4.40
  -8  -5  -3   33.20    4.50
  -8  -5  -3   30.50    5.20
   8   5   3   41.40    4.40
  -8   5  -3   42.90    4.10
  -8  -6   3    8.50    1.80
  -8  -6   3    8.60    1.70
   8  -6  -3    8.50    1.90
   8   6  -3    1.80    2.30
  -8   6   3    4.50    1.80
   8   6  -3    8.50    2.00
  -7  -6   3   25.90    4.10
  -7  -6   3   19.40    3.40
   7  -6  -3   21.20    4.40
   7   6  -3   27.50    4.40
  -7   6   3   23.00    4.40
  -7   6   3   25.70    3.50
   6  -6  -3  315.17   21.90
   6  -6  -3  318.87   21.50
  -6  -6   3  306.47   22.40
  -6   6   3  307.17   21.10
   6   6  -3  293.97   22.40
  -6   6   3  313.37   21.50
   6   6  -3  321.37   22.00
  -6   6   3  322.47   21.90
   5  -6  -3   53.19    6.40
  -5  -6   3   47.80   16.60
   5  -6  -3   54.19    6.10
   5  -6  -3   48.10   14.80
  -5  -6   3   46.10    6.70
  -5  -6   3   42.70    6.90
  -5   6   3   50.59    4.90
   5   6  -3   43.30    5.40
   5   6  -3   41.10   12.20
   5   6  -3   43.70    7.20
  -5   6   3   46.30    5.60
   4  -6  -3  237.78   21.40
  -4  -6   3  248.08   24.00
  -4   6   3  229.38   15.50
   4   6  -3  216.28   15.90
   4   6  -3  209.78   22.00
   3  -6  -3  398.66   26.60
  -3  -6   3  372.76   29.00
  -3   6   3  344.27   23.50
   3   6  -3  318.37   27.10
   2  -6  -3  461.95   31.70
  -2  -6   3  493.05   34.40
  -2   6   3  470.15   31.10
   2   6  -3  421.26   31.90
   1  -6  -3  521.55   38.50
  -1  -6   3  578.24   40.20
  -1   6   3  611.74   37.90
   0  -6  -3  279.27   20.80
   0  -6   3  275.47   21.00
   0   6  -3  272.57   18.10
  -1  -6  -3  529.25   37.20
   1  -6   3  571.64   36.30
   1   6   3  490.15   36.10
   2  -6   3  457.85   29.20
  -2  -6  -3  451.65   32.40
   2   6   3  363.76   36.30
   2   6   3  416.06   31.30
  -3  -6  -3  372.96   30.30
   3  -6   3  361.66   23.70
  -3  -6  -3  338.07   27.90
   3   6   3  331.17   22.30
   3   6   3  280.97   26.80
   4  -6   3  222.98   17.40
  -4  -6  -3  187.28   25.60
  -4  -6  -3  240.38   25.60
   4   6   3  183.88   22.70
   4   6   3  213.98   14.80
  -4   6  -3  196.08   14.40
   5  -6   3   42.10    6.50
   5  -6   3   69.89   10.30
   5  -6   3   36.00    7.10
  -5  -6  -3   78.79   21.70
   5  -6   3   56.49    9.70
  -5  -6  -3   16.70   17.50
  -5   6  -3   48.70    5.10
   5   6   3   44.50    5.40
   5   6   3   30.00   14.90
   5   6   3   47.90    7.10
   6  -6   3  277.87   20.90
   6   6   3  313.67   20.80
   6   6   3  300.97   21.80
  -6   6  -3  293.67   20.40
  -7  -6  -3   20.00    3.70
   7  -6   3   26.30    4.30
   7   6   3   22.10    4.00
   7   6   3   18.60    5.50
  -7   6  -3   22.00    3.40
  -7   6  -3   22.30    3.90
   8  -6   3    5.90    1.70
  -8  -6  -3    6.50    2.20
  -8  -6  -3    5.30    1.90
  -8   6  -3    4.70    1.60
   8   6   3    5.80    1.80
   8   6   3    1.30    3.40
  -8   6  -3    2.40    3.10
  -8  -7   3   25.60    2.80
  -8  -7   3   29.50    3.10
   8  -7  -3   35.30    3.20
   8   7  -3   33.60    3.50
  -8   7   3   29.10    3.70
  -8   7   3   33.70    3.00
   8   7  -3   23.20    4.10
  -7  -7   3   12.10    2.60
   7  -7  -3   16.60    3.40
  -7  -7   3   17.70    3.30
  -7  -7   3   13.20    2.50
  -7   7   3   20.00    3.00
  -7   7   3   22.00    4.10
   7   7  -3   17.30    3.10
   7   7  -3   13.00    2.90
   6  -7  -3  135.19   10.40
  -6  -7   3  126.29   10.90
  -6  -7   3   96.99   11.90
   6   7  -3  106.89   10.60
  -6   7   3  134.09    9.80
  -6   7   3  127.29   10.30
   6   7  -3  136.39   10.30
  -6   7   3  121.49    9.40
   5  -7  -3  100.39    8.60
   5  -7  -3   97.89    9.00
  -5  -7   3  101.49   11.30
  -5  -7   3  102.89   21.10
  -5  -7   3  105.39    9.80
   5   7  -3   83.29   16.30
   5   7  -3   75.49    9.60
   5   7  -3  104.19    8.50
  -5   7   3  101.09    8.30
  -5   7   3   99.69    7.80
  -4  -7   3  349.37   24.00
  -4  -7   3  283.77   30.00
   4  -7  -3  366.76   22.90
   4  -7  -3  366.56   28.30
   4   7  -3  328.87   22.60
  -4   7   3  331.77   22.20
   4   7  -3  287.27   28.40
  -4   7   3  299.97   22.50
   3  -7  -3   66.09   11.20
  -3  -7   3   80.39   12.80
  -3   7   3   63.19    8.10
  -3   7   3   73.99    5.70
   3   7  -3   57.99   11.90
  -2  -7   3  274.77   24.90
   2  -7  -3  310.77   21.60
  -2   7   3  292.27   21.00
   1  -7  -3  401.36   28.30
  -1  -7   3  433.86   30.40
   1   7  -3  362.96   26.80
   0  -7  -3    5.10    6.30
   0  -7   3    0.20    5.30
   0   7  -3    5.80    4.10
   0   7   3    7.00    2.70
   0   7  -3    8.40    2.60
  -1  -7  -3  436.16   31.50
   1  -7   3  425.16   30.10
  -1   7  -3  417.46   27.40
   1   7   3  404.06   29.80
  -2  -7  -3  284.47   25.20
   2  -7   3  275.77   19.90
  -2  -7  -3  254.37   23.30
   2   7   3  247.28   21.60
  -3  -7  -3   81.79   16.10
  -3  -7  -3   76.29   13.20
   3   7   3   45.10   10.30
   3   7   3   64.29    5.50
  -3   7  -3   55.89    5.60
  -4  -7  -3  335.77   30.90
  -4  -7  -3  310.07   33.10
   4  -7   3  327.27   24.20
  -4   7  -3  292.47   21.00
   4   7   3  316.57   21.50
   4   7   3  313.27   24.20
   4   7   3  304.07   29.80
  -5  -7  -3   86.69   22.50
   5  -7   3   96.89    8.80
   5   7   3  106.59    8.40
  -5   7  -3   95.19    8.00
   5   7   3   92.99   10.00
   5   7   3   66.39   18.40
   6  -7   3  113.89    9.60
  -6   7  -3  120.89    9.20
   6   7   3  111.79   10.70
  -6   7  -3  116.99    9.90
   6   7   3  121.09    9.70
  -7  -7  -3   10.60    2.70
  -7  -7  -3   15.60    3.00
   7  -7   3   17.10    3.30
   7   7   3   14.80    3.30
  -7   7  -3   14.90    2.60
  -7   7  -3   14.90    2.40
  -8  -7  -3   29.90    3.60
   8  -7   3   28.80    2.90
  -8  -7  -3   25.00    3.50
  -8   7  -3   31.20    3.20
   8   7   3   26.40    3.50
  -8  -8   3   18.20    2.50
   8   8  -3   16.20    2.50
  -8   8   3   18.90    2.20
  -7  -8   3   24.00    3.70
   7  -8  -3   13.40    2.90
  -7  -8   3   13.90    2.30
  -7  -8   3   13.00    2.30
   7   8  -3   16.40    2.80
  -7   8   3   13.20    2.20
   7   8  -3   12.40    2.70
  -6  -8   3    2.40    2.10
  -6  -8   3    0.70    1.90
  -6  -8   3   -0.80    4.20
   6  -8  -3    1.90    2.10
  -6  -8   3    5.70    2.80
  -6   8   3    2.40    1.80
   6   8  -3    5.00    2.10
   6   8  -3   -4.00    2.40
  -6   8   3    4.90    2.00
  -5  -8   3  382.76   26.90
  -5  -8   3  353.66   41.70
  -5  -8   3  376.16   27.90
  -5   8   3  405.86   25.60
   5   8  -3  419.96   26.30
  -5   8   3  399.86   25.80
   5   8  -3  333.77   26.70
   5   8  -3  325.37   35.30
  -4  -8   3   24.50   14.10
   4  -8  -3   31.80    4.60
  -4  -8   3   33.70    5.10
  -4  -8   3   24.30    5.40
  -4   8   3   21.70    3.40
  -4   8   3   27.50    6.70
   4   8  -3   37.40   11.70
  -4   8   3   25.50    4.20
   4   8  -3   18.50    3.30
  -3  -8   3  224.18   23.50
   3   8  -3  193.18   14.70
  -3   8   3  222.78   14.70
  -3   8   3  243.18   17.30
   3   8  -3  182.88   20.10
   2  -8  -3   15.60   11.00
  -2  -8   3   14.30    9.30
  -2   8   3   11.80    2.00
  -2   8   3   14.80    3.80
   2   8  -3    3.30    6.10
   1  -8  -3  341.07   26.50
  -1  -8   3  353.86   27.60
   1  -8  -3  369.66   29.20
   1   8  -3  309.27   23.90
   0  -8  -3  207.08   20.20
   0  -8   3  234.08   20.40
   0  -8  -3  211.38   22.50
   0   8  -3  205.28   15.90
   0   8   3  255.87   17.60
  -1  -8  -3  359.36   31.70
   1  -8   3  356.26   28.70
  -1  -8  -3  365.06   30.40
  -1   8  -3  418.16   25.20
   1   8   3  371.76   28.20
  -2  -8  -3   21.70   10.40
   2  -8   3   -1.00    7.00
  -2  -8  -3   22.40   11.00
   2   8   3   11.90    6.80
   2   8   3   11.30    2.00
  -3  -8  -3  224.18   24.80
  -3  -8  -3  249.97   26.70
   3   8   3  199.98   13.70
  -3   8  -3  171.38   13.30
   3   8   3  189.58   21.20
  -4  -8  -3    8.70   16.10
  -4  -8  -3   23.90   17.30
   4  -8   3   32.60    6.50
   4  -8   3   23.00    5.70
   4  -8   3   25.50    5.00
   4   8   3   20.30    3.40
   4   8   3   24.50    4.50
  -4   8  -3   25.40    3.70
   4   8   3   13.60   12.10
   5  -8   3  402.56   24.90
  -5  -8  -3  285.37   44.70
   5  -8   3  323.87   26.20
  -5   8  -3  379.66   24.70
   5   8   3  376.26   26.30
   5   8   3  389.46   25.30
  -5   8  -3  321.87   24.90
   6  -8   3    4.40    2.30
   6   8   3    5.40    2.50
  -6   8  -3    2.60    2.30
   6   8   3    3.00    2.90
  -6   8  -3    2.30    1.70
   7  -8   3   14.90    2.90
  -7  -8  -3   13.80    3.00
  -7   8  -3   12.50    2.30
  -7   8  -3   19.60    2.90
   7   8   3    9.70    2.70
  -8  -8  -3   11.60    2.20
  -8  -8  -3   17.50    2.30
   8   8   3   20.70    2.80
  -8   8  -3   16.00    2.10
  -7  -9   3  226.78   15.20
   7  -9  -3  239.38   15.30
  -7  -9   3  229.28   15.80
  -7   9   3  225.78   15.10
   7   9  -3  198.68   15.50
   7   9  -3  221.78   15.70
  -6  -9   3   22.30    4.10
  -6  -9   3   25.10    3.80
  -6  -9   3   18.60    3.80
   6  -9  -3   29.00    3.90
  -6  -9   3   22.10    4.90
   6   9  -3   25.90    4.70
  -6   9   3   26.50    3.50
   6   9  -3   29.10    4.10
  -6   9   3   26.10    3.60
  -5  -9   3  346.47   27.50
  -5  -9   3  386.56   25.70
  -5  -9   3  403.36   27.00
   5   9  -3  393.36   26.10
  -5   9   3  409.76   25.50
  -5   9   3  385.46   25.50
   5   9  -3  326.17   26.50
  -4  -9   3   97.79   11.20
  -4  -9   3  106.59    9.80
  -4  -9   3  100.79    8.70
   4  -9  -3  114.89    8.50
  -4   9   3  108.69   12.90
  -4   9   3  100.39    8.10
   4   9  -3   90.19    8.30
  -4   9   3   97.19    8.00
  -3  -9   3  -11.80   12.70
   3  -9  -3   18.00    3.70
  -3  -9   3   17.60    5.00
  -3  -9   3   12.40    3.60
   3   9  -3    3.70    9.50
  -3   9   3   13.50    5.00
   3   9  -3    9.20    2.40
  -3   9   3   19.40    3.50
  -2  -9   3   43.40   11.90
  -2   9   3   48.10    4.40
   2   9  -3   40.40    9.10
  -1  -9   3   20.20    9.70
   1  -9  -3   22.20   12.80
  -1   9   3   16.60    4.50
   1   9  -3   10.80    6.00
  -1   9   3   14.20    2.40
   0  -9  -3  309.77   28.40
   0  -9  -3  271.97   26.30
   0  -9   3  290.77   25.10
   0   9   3  302.47   19.20
   0   9  -3  246.08   20.30
   0   9   3  307.77   22.20
   1  -9   3   16.30    8.90
  -1  -9  -3   19.80   11.20
  -1  -9  -3    7.80   11.40
   1   9   3   30.70    7.10
   1   9   3   14.20    2.30
  -2  -9  -3   54.79   13.90
  -2  -9  -3   57.99   16.10
  -2   9  -3   52.79    6.30
   2   9   3   47.50    4.80
   2   9   3   42.00   10.20
   3  -9   3   15.60    4.70
   3  -9   3   16.10    6.20
  -3  -9  -3    9.90   14.80
  -3  -9  -3   21.60   15.70
   3   9   3   12.30    4.50
   3   9   3   -0.80    9.70
  -3   9  -3   12.80    2.40
   4  -9   3  107.19   12.30
  -4  -9  -3   90.09   22.30
   4  -9   3   65.19   10.30
  -4  -9  -3   97.39   23.80
   4  -9   3  102.89    7.70
   4   9   3   93.99    8.00
  -4   9  -3   92.69    7.40
   4   9   3   65.39   16.90
   4   9   3   70.79    9.40
   5  -9   3  314.37   25.10
  -5   9  -3  318.17   23.50
   5   9   3  386.26   24.10
  -5   9  -3  359.56   23.40
   5   9   3  346.37   25.00
   6  -9   3   23.70    3.60
   6   9   3   16.30    3.70
  -6   9  -3   32.00    4.30
  -6   9  -3   24.30    3.60
   6   9   3   24.20    4.00
   7  -9   3  218.58   13.40
  -7  -9  -3  203.48   14.60
  -7   9  -3  190.98   13.70
  -7   9  -3  206.98   13.80
   7   9   3  170.38   14.20
  -7 -10   3   36.10    3.30
   7 -10  -3   33.10    3.20
  -7 -10   3   35.20    3.80
   7  10  -3   28.40    3.70
  -7  10   3   35.20    3.30
   7  10  -3   27.40    3.80
  -6 -10   3   50.29    4.80
  -6 -10   3   41.00    7.60
   6 -10  -3   55.19    4.80
  -6 -10   3   49.10    5.80
   6  10  -3   39.10    5.40
  -6  10   3   49.10    4.50
   6  10  -3   48.10    5.20
  -6  10   3   46.50    4.60
  -5 -10   3   10.50    4.20
  -5 -10   3    9.80    2.50
  -5 -10   3   11.50    3.50
  -5 -10   3    8.40    2.50
  -5  10   3    9.70    2.10
   5  10  -3   13.60    2.80
  -5  10   3   15.40    2.40
   5  10  -3    8.40    3.30
  -4 -10   3  178.48   14.30
  -4 -10   3  165.08   15.10
  -4 -10   3  207.88   28.00
  -4 -10   3  184.18   12.90
  -4  10   3  173.98   12.50
   4  10  -3  163.58   12.80
  -4  10   3  169.88   12.60
  -4  10   3  184.78   17.80
   3 -10  -3  110.89   12.00
  -3 -10   3  105.99   11.00
  -3 -10   3   63.59   17.00
  -3 -10   3  105.59    9.60
  -3 -10   3   93.19    8.70
   3  10  -3   73.19   14.40
  -3  10   3  121.39   12.50
  -3  10   3  104.19    8.00
  -3  10   3  101.99    7.90
  -2 -10   3  240.08   21.00
  -2 -10   3  222.28   28.30
   2 -10  -3  303.87   18.90
  -2  10   3  265.57   18.70
  -2  10   3  306.67   21.70
   1 -10  -3  230.38   29.50
  -1  10   3  226.08   16.30
  -1  10   3  261.87   19.60
   0 -10  -3   14.90   16.50
   0 -10   3   51.29   12.70
   0 -10  -3   33.00   15.10
   0  10  -3   32.30    7.50
   0  10   3   43.20    4.00
   0  10   3   35.10    7.90
  -1 -10  -3  150.48   27.20
   1 -10   3  199.28   22.60
  -1 -10  -3  210.18   27.00
  -1  10  -3  221.48   16.70
   1  10   3  202.88   14.30
   1  10   3  215.48   20.20
   2 -10   3  250.97   18.50
  -2 -10  -3  230.18   29.30
  -2 -10  -3  220.38   31.30
   2  10   3  204.38   23.40
   2  10   3  232.18   16.10
  -3 -10  -3   92.69   20.10
  -3 -10  -3   88.09   11.00
   3 -10   3  101.99   11.60
  -3 -10  -3   93.09   23.10
   3 -10   3   95.99   10.00
   3  10   3  104.99   17.90
   3  10   3  104.99    9.50
  -3  10  -3   88.39    7.50
  -3  10  -3   86.59   10.50
   3  10   3   96.49    7.90
   4 -10   3  148.29   13.60
  -4 -10  -3  148.79   28.00
   4 -10   3  158.28   16.00
   4  10   3  141.39   12.80
   4  10   3  158.48   11.70
  -4  10  -3  144.39   15.70
   4  10   3  105.89   22.10
  -4  10  -3  155.48   11.00
   5 -10   3   10.50    4.10
   5 -10   3   12.20    2.30
  -5  10  -3   13.60    2.70
   5  10   3   13.80    3.70
   5  10   3   13.20    3.00
  -6 -10  -3   40.70    6.10
   6 -10   3   54.39    4.40
   6  10   3   52.29    5.40
   6  10   3   46.70    6.00
  -6  10  -3   38.90    4.70
  -6  10  -3   51.09    4.70
  -7 -10  -3   25.10    3.80
  -7 -10  -3   27.70    3.30
  -7  10  -3   27.20    2.90
  -7  10  -3   28.80    3.10
   7  10   3   24.80    3.80
  -7 -11   3   16.80    2.60
  -7 -11   3   16.30    2.30
   7 -11  -3   19.30    2.20
   7  11  -3   12.70    2.10
  -7  11   3   18.40    2.40
  -6 -11   3   57.29    4.70
  -6 -11   3   55.49    5.50
  -6 -11   3   38.70    7.30
   6 -11  -3   55.59    4.60
  -6  11   3   49.99    4.50
  -6  11   3   46.70    4.50
   6  11  -3   45.80    5.00
   6  11  -3   37.70    5.20
  -5 -11   3   65.69    5.70
   5 -11  -3   67.79    5.60
  -5 -11   3   63.49    7.00
   5  11  -3   53.39    6.00
  -5  11   3   54.69    5.30
  -5  11   3   59.79    5.40
   5  11  -3   49.90    7.10
  -4 -11   3   33.80    5.80
  -4 -11   3   20.80    4.90
  -4 -11   3   27.40    4.50
   4 -11  -3   32.50    4.10
  -4  11   3   29.60    3.50
  -4  11   3   22.50    3.80
   4  11  -3   23.70    4.10
  -3 -11   3   12.40   17.00
  -3 -11   3    3.50    3.90
  -3 -11   3    2.60    2.90
   3 -11  -3   10.50    2.30
  -3 -11   3    7.00    3.30
   3 -11  -3    1.10    5.00
   3  11  -3    7.30    2.10
  -3  11   3   12.10    7.40
   3  11  -3   33.90   16.30
  -3  11   3    8.60    2.10
  -3  11   3    7.60    2.00
   2 -11  -3  251.37   20.70
  -2 -11   3  269.17   19.60
  -2 -11   3  257.77   30.20
  -2 -11   3  268.87   20.90
  -2 -11   3  261.47   20.70
  -2  11   3  307.97   22.60
  -2  11   3  261.17   18.30
  -2  11   3  261.27   18.20
   1 -11  -3  261.07   19.60
   1 -11  -3  234.18   17.00
  -1 -11   3  232.88   19.20
  -1 -11   3  219.98   28.40
   1 -11  -3  215.68   32.50
  -1 -11   3  232.48   19.20
  -1  11   3  272.97   21.60
  -1  11   3  244.48   17.00
  -1  11   3  244.68   16.70
   0 -11   3    9.90   13.80
   0 -11   3   -5.20    4.40
   0 -11  -3   18.30   17.60
   0 -11  -3    0.60    4.30
   0 -11  -3    6.70    2.40
   0 -11   3   -3.80    3.80
   0  11   3    3.50    7.70
   0  11   3    4.00    1.60
  -1 -11  -3  228.68   18.30
  -1 -11  -3  239.18   31.60
   1 -11   3  186.28   27.80
   1 -11   3  226.28   17.80
   1 -11   3  236.88   18.10
   1  11   3  221.58   15.30
   1  11   3  194.18   16.00
   1  11   3  227.38   23.00
  -2 -11  -3  223.98   31.50
   2 -11   3  227.88   19.30
   2 -11   3  248.68   19.40
  -2 -11  -3  223.28   33.60
   2 -11   3  259.37   20.30
  -2 -11  -3  236.08   19.30
   2  11   3  221.98   17.80
   2  11   3  227.28   26.10
  -2  11  -3  272.27   20.00
   2  11   3  246.28   16.90
   3 -11   3    4.70    5.60
   3 -11   3   11.10    4.70
  -3 -11  -3    4.50    4.70
  -3 -11  -3  -10.10   20.60
  -3  11  -3    3.80    2.00
   3  11   3    9.40    2.30
   3  11   3    1.90   14.70
  -3  11  -3    2.00    7.50
   3  11   3    5.10    3.30
   4 -11   3   19.70    4.80
   4 -11   3   25.80    3.40
  -4 -11  -3   25.50    5.30
  -4  11  -3   14.10    3.10
   4  11   3   16.20    4.10
  -4  11  -3   20.90    3.40
   4  11   3   18.00    3.20
   5 -11   3   59.89    4.60
   5 -11   3   46.60    7.50
  -5  11  -3   48.50    5.10
   5  11   3   45.90    6.70
   5  11   3   54.89    5.70
  -5  11  -3   52.89    5.10
  -6 -11  -3   45.40    5.60
   6  11   3   40.40    5.40
  -6  11  -3   45.20    4.20
  -6  11  -3   42.00    4.10
   6  11   3   38.20    4.70
  -7 -11  -3    9.90    1.90
  -7 -11  -3   12.70    2.20
   7  11   3   14.70    2.70
  -7  11  -3   15.10    2.20
  -7  11  -3   13.40    1.90
  -6 -12   3   37.60    3.50
  -6 -12   3   30.60    3.90
  -6 -12   3   25.10    4.60
   6 -12  -3   34.60    3.20
   6  12  -3   29.30    3.70
   6  12  -3   28.30    4.00
  -6  12   3   25.40    3.30
  -6  12   3   30.50    3.30
  -5 -12   3   44.90    5.60
  -5 -12   3   42.50    4.60
  -5 -12   3   41.40    6.70
   5 -12  -3   48.00    4.30
   5  12  -3   35.00    4.60
  -5  12   3   43.40    4.30
   5  12  -3   36.20    6.40
  -5  12   3   39.10    4.20
  -4 -12   3   39.10    5.00
  -4 -12   3   33.80    5.20
   4 -12  -3   45.30    4.50
  -4 -12   3   32.10    5.60
  -4  12   3   40.60    4.30
  -4  12   3   36.50    4.40
   4  12  -3   38.70    4.70
   3 -12  -3  100.99    7.70
  -3 -12   3   89.49    8.90
  -3 -12   3   97.29   10.30
  -3  12   3   83.69    7.50
  -3  12   3   86.09    7.30
   2 -12  -3   16.50    4.70
  -2 -12   3   45.90   19.40
  -2 -12   3   20.60    5.20
  -2 -12   3    5.50    3.70
   2 -12  -3   13.90    2.80
  -2 -12   3   14.90    5.00
  -2  12   3   16.30    2.80
   2  12  -3   22.40    3.50
  -2  12   3   12.10    2.40
  -2  12   3    8.20    9.10
  -1 -12   3  339.97   23.60
   1 -12  -3  307.17   22.50
  -1 -12   3  327.47   24.60
  -1 -12   3  341.87   24.80
   1 -12  -3  314.87   48.40
   1 -12  -3  344.77   25.00
  -1 -12   3  301.87   36.80
  -1  12   3  366.26   22.40
  -1  12   3  300.87   22.50
  -1  12   3  339.77   28.60
   0 -12   3    5.90    4.00
   0 -12  -3   16.70    5.10
   0 -12  -3   10.80    2.90
   0 -12  -3   13.70    5.10
   0 -12  -3   39.00   22.60
   0 -12   3    5.00   17.00
   0 -12   3   18.10    5.20
   0  12   3   16.00    2.60
   0  12   3   17.30   10.60
   0  12   3   15.20    3.20
   1 -12   3  311.57   23.70
   1 -12   3  340.07   24.00
  -1 -12  -3  350.16   39.60
   1 -12   3  287.17   24.70
  -1 -12  -3  349.87   24.30
   1  12   3  271.87   21.90
   1  12   3  332.67   21.40
   1  12   3  297.97   30.40
   2 -12   3   12.70    6.20
  -2 -12  -3    4.90    4.20
  -2 -12  -3   21.30   21.40
   2 -12   3    8.80    5.40
   2 -12   3   14.90    4.40
   2  12   3  -11.90   14.20
   2  12   3   14.60    3.70
   2  12   3   11.40    2.50
  -2  12  -3    8.20    2.20
   3 -12   3   78.29    9.70
  -3 -12  -3   79.89    9.60
   3  12   3   79.69    7.00
  -3  12  -3   71.09    6.20
   3  12   3   67.79    8.10
   4 -12   3   26.80    5.30
  -4 -12  -3   33.40    5.50
  -4  12  -3   25.70    4.10
   4  12   3   26.20    4.60
  -4  12  -3   32.70    3.80
   4  12   3   34.30    4.30
  -5 -12  -3   37.80    5.70
   5 -12   3   38.30    5.60
   5  12   3   38.90    5.50
  -5  12  -3   31.50    4.00
   5  12   3   36.00    4.50
  -5  12  -3   36.70    4.00
  -6 -12  -3   29.80    4.20
   6  12   3   25.90    4.20
  -6  12  -3   29.20    3.10
  -6  12  -3   30.90    3.00
   6  12   3   25.00    3.80
   6 -13  -3    3.50    1.20
  -6 -13   3    5.70    1.50
   6  13  -3    0.80    2.00
  -6  13   3    4.50    2.10
  -6  13   3    4.90    1.40
   6  13  -3    4.80    1.60
  -5 -13   3   -0.90    1.70
   5 -13  -3    1.70    1.30
  -5 -13   3   -2.50    2.80
  -5 -13   3   -2.30    1.80
   5  13  -3    0.60    2.70
  -5  13   3    0.60    1.40
  -5  13   3    2.00    1.30
   5  13  -3    1.50    1.60
  -4 -13   3   61.39    6.30
   4 -13  -3   45.30    8.00
  -4 -13   3   52.29    7.20
   4 -13  -3   63.49    5.20
   4  13  -3   56.79    5.60
  -4  13   3   53.29    5.10
  -4  13   3   54.19    5.20
  -3 -13   3  203.08   16.20
   3 -13  -3  179.08   15.90
   3 -13  -3  202.38   13.80
  -3 -13   3  218.38   15.10
   3  13  -3  165.38   13.70
  -3  13   3  197.28   13.80
  -3  13   3  197.08   13.80
   2 -13  -3   12.00    2.50
  -2 -13   3   15.30    5.30
  -2 -13   3   14.40    3.40
   2 -13  -3   14.80    4.90
  -2 -13   3   16.50    4.90
   2  13  -3   10.10    2.30
  -2  13   3   12.50    2.50
  -2  13   3   12.30    2.80
  -1 -13   3   18.10   22.40
  -1 -13   3   12.60    4.70
  -1 -13   3   12.70    3.80
   1 -13  -3    5.40    4.90
   1 -13  -3    6.10    4.20
   1 -13  -3    7.40    2.40
  -1 -13   3   10.80    4.40
  -1  13   3    7.60    2.70
  -1  13   3   11.50    2.30
  -1  13   3    4.90   13.20
   1  13  -3    6.80    2.20
   0 -13   3  236.68   18.40
   0 -13  -3  167.88   36.90
   0 -13  -3  242.38   18.90
   0 -13   3  241.08   18.70
   0  13   3  225.98   16.50
   0  13   3  216.68   27.40
   0  13  -3  190.28   15.40
   0  13   3  252.47   16.00
   1 -13   3    8.00    4.10
   1 -13   3   10.80    4.30
  -1 -13  -3    9.00    4.40
  -1 -13  -3   -8.90   27.00
   1  13   3    9.00    2.40
   1  13   3   15.00    3.20
  -1  13  -3   13.70    2.30
   1  13   3  -16.80   15.50
   2 -13   3    8.40    4.00
   2 -13   3    7.10    4.50
  -2 -13  -3   10.60    4.30
  -2 -13  -3   11.00    4.20
   2  13   3    8.20    3.40
   2  13   3   10.30    2.20
  -2  13  -3    8.60    2.00
  -3 -13  -3  181.08   14.60
   3 -13   3  173.88   14.90
  -3 -13  -3  169.08   14.10
  -3  13  -3  170.48   12.30
   3  13   3  180.68   12.90
   3  13   3  168.08   13.80
   4 -13   3   49.50    7.00
  -4 -13  -3   50.89    6.40
  -4 -13  -3   36.10    7.20
   4  13   3   47.20    5.10
   4  13   3   43.80    6.30
  -4  13  -3   55.29    4.70
  -5 -13  -3   -0.80    2.10
   5 -13   3   -0.30    2.90
   5  13   3    1.10    1.70
   5  13   3    0.80    2.20
  -5  13  -3    0.60    1.30
  -5  13  -3    1.80    1.70
  -6 -13  -3    4.20    1.70
   6  13   3    5.70    2.00
   6  13   3    6.60    1.90
  -6  13  -3    4.80    1.50
  -6  13  -3    4.00    1.20
   5 -14  -3    0.30    1.20
  -5 -14   3   -1.90    2.40
  -5 -14   3   -1.60    1.30
  -5  14   3    1.60    1.30
  -5  14   3   -0.20    1.10
   5  14  -3    2.00    1.50
  -4 -14   3   13.20    2.70
   4 -14  -3   15.90    4.10
   4 -14  -3   15.30    2.90
  -4 -14   3   13.60    3.50
   4  14  -3   13.60    2.60
  -4  14   3   20.10    2.90
  -4  14   3   18.80    3.20
   3 -14  -3   37.00    7.20
   3 -14  -3   30.00    4.10
  -3 -14   3   37.50    6.50
  -3 -14   3   35.70    5.30
   3  14  -3   33.00    4.20
  -3  14   3   43.90    4.20
  -3  14   3   36.80    4.50
   2 -14  -3   35.10    4.50
  -2 -14   3   44.70    7.50
  -2 -14   3   47.50    5.80
   2 -14  -3   40.20    7.40
  -2  14   3   42.40    5.00
   2  14  -3   32.80    4.40
  -2  14   3   42.60    4.30
   1 -14  -3   13.50    4.60
  -1 -14   3   12.00    4.30
  -1 -14   3   12.10    4.30
   1 -14  -3    5.70    2.30
  -1  14   3   11.00    2.30
  -1  14   3    7.10    2.60
   1  14  -3    9.30    2.30
   0 -14  -3   -4.80    3.70
   0 -14   3    2.60    3.80
   0 -14   3    0.50    3.60
   0  14  -3    6.10    1.90
   0  14   3    1.50    1.60
   0  14   3    0.20    2.50
   1 -14   3    9.60    3.90
   1 -14   3   13.70    4.20
  -1 -14  -3    8.10    4.10
   1  14   3    9.90    3.00
  -1  14  -3    7.30    2.10
   1  14   3    8.40    2.10
   2 -14   3   53.39    7.70
  -2 -14  -3   53.29    7.70
   2 -14   3   43.50    7.50
   2  14   3   42.80    6.00
  -2  14  -3   37.10    4.30
   2  14   3   38.60    4.60
  -3 -14  -3   35.70    5.90
   3 -14   3   41.30    6.60
  -3 -14  -3   33.30    6.60
  -3  14  -3   38.00    3.80
   3  14   3   36.10    5.70
   3  14   3   39.90    4.50
  -4 -14  -3   15.10    3.00
   4 -14   3   16.10    3.80
  -4 -14  -3    7.80    3.80
   4  14   3   18.40    3.40
   4  14   3   15.20    2.70
  -4  14  -3   19.30    2.60
  -5 -14  -3    1.10    1.70
   5 -14   3    0.60    2.70
  -5  14  -3   -1.20    1.00
   5  14   3   -2.70    1.80
  -5  14  -3    2.30    3.60
   5  14   3   -2.20    1.40
  -4 -15   3   41.60    4.20
  -4 -15   3   48.10    5.60
   4 -15  -3   37.30    5.80
  -4  15   3   44.80    3.90
   4  15  -3   33.80    4.00
  -4  15   3   41.30    4.10
   3 -15  -3   22.30    3.40
   3 -15  -3   32.90    5.10
  -3 -15   3   32.00    5.70
  -3 -15   3   29.80    4.30
   3  15  -3   24.30    3.80
  -3  15   3   31.00    3.80
  -3  15   3   31.80    3.40
   2 -15  -3   36.70    4.40
  -2 -15   3   58.79    5.70
   2 -15  -3   45.50    7.00
  -2 -15   3   49.00    6.70
   2  15  -3   41.30    4.60
  -2  15   3   51.39    4.50
  -2  15   3   44.30    5.00
  -1 -15   3  112.49   11.00
  -1 -15   3  109.69   10.80
   1 -15  -3  110.29   10.80
  -1  15   3   99.69    8.80
   1  15  -3  109.99    8.40
  -1  15   3  114.19    8.50
   0 -15   3    3.00    3.40
   0 -15  -3    2.40    3.60
   0 -15   3   -0.50    3.30
   0  15   3    6.00    2.50
   0  15  -3    0.10    1.80
   0  15   3    1.90    1.60
   1 -15   3   99.39   10.10
   1 -15   3  100.09   10.20
  -1  15  -3   98.59    7.80
   1  15   3  101.59    8.90
   1  15   3  106.39    8.20
   2 -15   3   47.00    7.20
   2 -15   3   44.50    6.80
  -2 -15  -3   45.30    6.80
   2  15   3   41.30    5.90
  -2  15  -3   54.29    4.50
   2  15   3   46.10    4.80
  -3 -15  -3   33.90    5.00
   3 -15   3   28.10    4.90
  -3 -15  -3   31.90    5.70
   3  15   3   27.10    4.90
  -3  15  -3   28.50    3.30
   3  15   3   33.40    4.00
   4 -15   3   43.00    5.10
  -4 -15  -3   36.50    5.80
  -4 -15  -3   40.40    4.60
  -4  15  -3   38.30    3.50
   4  15   3   41.70    4.30
   4  15   3   29.40    4.40
  -4 -16   3   65.49    6.40
  -4 -16   3   72.99    5.40
  -4  16   3   70.19    5.20
   4  16  -3   67.59    5.50
  -4  16   3   65.49    5.30
   3 -16  -3  108.09    9.00
  -3 -16   3  106.49    7.90
  -3 -16   3  116.49    9.40
  -3  16   3  102.59    7.70
   3  16  -3   97.19    7.90
  -3  16   3  106.59    8.00
   2 -16  -3   -3.00    2.30
  -2 -16   3   -0.50    2.40
  -2  16   3    2.20    1.40
  -2  16   3    1.20    1.80
   2  16  -3    0.50    1.60
  -1 -16   3   40.70    6.20
   1 -16  -3   37.80    5.80
  -1  16   3   32.50    4.70
   1  16  -3   35.30    3.90
  -1  16   3   45.10    4.10
   0 -16   3  102.29    9.90
   0 -16  -3  101.79    9.60
   0 -16   3   86.79    9.30
   0  16   3   99.69    7.70
   0  16   3   95.99    8.20
   0  16  -3  102.29    7.50
   1 -16   3   35.30    5.90
   1 -16   3   30.70    5.80
  -1 -16  -3   40.70    5.70
   1  16   3   35.40    5.00
   1  16   3   35.10    3.90
  -1  16  -3   32.10    3.70
   2 -16   3    2.30    2.60
   2 -16   3    2.40    3.20
  -2 -16  -3    2.50    2.80
   2  16   3    6.20    2.50
   2  16   3    2.10    1.50
  -2  16  -3    1.20    1.40
  -3 -16  -3   98.99    8.50
   3 -16   3  102.79    8.80
   3  16   3  103.69    7.70
  -3  16  -3   99.99    7.30
   3  16   3   94.29    8.10
   4 -16   3   66.39    6.30
  -4 -16  -3   71.69    5.50
   4  16   3   64.99    5.90
   4  16   3   67.69    5.60
  -4  16  -3   72.49    5.20
   2 -17  -3   27.80    4.30
  -2 -17   3   25.90    4.30
   2  17  -3   23.00    3.30
  -2  17   3   26.60    2.90
  -2  17   3   16.80    3.30
  -1 -17   3   64.09    6.40
   1 -17  -3   57.69    6.10
   1  17  -3   46.70    4.70
  -1  17   3   47.30    5.20
  -1  17   3   62.19    4.90
   0 -17  -3    1.00    2.30
   0 -17   3    7.80    2.80
   0  17  -3    6.80    1.70
   0  17   3    2.60    2.20
   0  17   3    5.50    1.60
   1 -17   3   57.89    6.10
   1 -17   3   52.59    6.60
  -1 -17  -3   64.69    6.30
  -1  17  -3   51.49    4.50
   1  17   3   56.59    4.70
   1  17   3   41.00    5.20
  -2 -17  -3   24.10    4.20
   2 -17   3   20.70    3.70
   2 -17   3   25.50    4.50
  -2  17  -3   23.60    2.80
   2  17   3   30.10    3.10
   2  17   3   17.70    3.00
  -8   0   4   -0.90    1.60
  -8   0   4   -1.40    1.50
   8   0  -4   -2.60    3.00
   8   0  -4    1.20    1.30
  -7   0   4   42.30    5.30
  -7   0   4   49.50    6.00
   7   0  -4   45.00    6.70
   7   0  -4   63.19    6.00
   7   0  -4   64.39    7.80
   6   0  -4    4.20   12.10
  -6   0   4    5.70    2.70
   6   0  -4   -4.90    4.70
   6   0  -4    1.10    2.50
   6   0  -4    4.40    2.60
  -6   0   4   -0.60    2.50
   5   0  -4   -2.80    8.00
   5   0  -4    7.50    2.50
  -4   0   4   -1.10    5.50
   4   0  -4    4.10    5.20
   3   0  -4   60.09   10.20
   3   0  -4   79.59    8.70
  -3   0   4   69.59    8.30
   2   0  -4   40.80    7.40
   2   0  -4   50.79    6.00
  -2   0   4   53.79    6.10
   1   0  -4 1317.17   84.79
  -1   0   4 1325.27   85.19
  -1   0   4 1323.77   84.29
   0   0  -4  324.77   22.10
   0   0   4  301.87   21.30
   0   0  -4  338.97   21.10
   1   0   4 1091.79   77.59
   1   0   4 1267.27   77.49
  -1   0  -4 1251.57   77.89
   2   0   4   36.30    7.20
   2   0   4   44.70    6.90
  -2   0  -4   51.39    6.80
  -3   0  -4   70.99   10.00
   3   0   4   72.69   11.10
   3   0   4   71.39   11.20
  -4   0  -4   -1.10    8.30
  -4   0  -4    0.80    8.60
   4   0   4   -5.20    8.40
  -4   0  -4    1.30    1.90
   4   0   4    4.70    7.80
  -5   0  -4    5.00   14.20
   5   0   4    0.80   12.50
  -5   0  -4    6.60    2.30
   5   0   4   18.80   13.10
   6   0   4   -1.40    3.30
  -6   0  -4   -1.60    3.60
  -6   0  -4    2.20    2.40
   6   0   4   -1.80   19.20
   6   0   4   10.80   21.30
   6   0   4    5.70    3.20
   7   0   4   32.60    6.10
  -7   0  -4   21.70    4.10
  -8   0  -4   -0.60    2.30
   8   0   4    2.20    2.30
  -8  -1   4   58.79    5.50
  -8  -1   4   53.39    5.00
   8  -1  -4   58.19    5.10
   8  -1  -4   58.09    6.10
  -8   1   4   54.09    5.10
   8   1  -4   59.99    5.40
   8   1  -4   42.90    6.90
  -8   1   4   61.59    5.50
  -7  -1   4   42.80    5.70
   7  -1  -4   47.80    5.30
   7  -1  -4   44.80    6.90
   7   1  -4   45.40    5.40
  -7   1   4   41.00    5.60
   7   1  -4   40.20    7.90
   7   1  -4   49.20    5.80
  -7   1   4   41.30    4.80
  -6  -1   4   99.79    9.30
   6  -1  -4   89.79   10.60
   6  -1  -4  117.09    9.40
   6  -1  -4  117.09    9.40
   6  -1  -4  139.49   21.60
  -6  -1   4   92.99    9.50
   6   1  -4  119.39    9.70
  -6   1   4  112.79    9.80
  -6   1   4  108.09    8.90
   6   1  -4  118.39    9.30
   6   1  -4  124.29   22.30
   5  -1  -4   15.50    3.00
   5  -1  -4   19.00    8.90
   5   1  -4    7.30    7.90
   4  -1  -4   28.80    3.90
   4  -1  -4   12.80   10.40
   4  -1  -4   26.60    6.90
  -4  -1   4   36.90    7.40
   4   1  -4   22.90    6.90
   4   1  -4   25.70    3.60
   3  -1  -4   56.19    7.60
   3  -1  -4   47.30    8.20
  -3  -1   4   62.89    8.20
   3   1  -4   35.00   10.80
   3   1  -4   53.59    7.90
   2  -1  -4  178.68   14.10
  -2  -1   4  195.48   14.20
   2  -1  -4  181.18   13.70
   2   1  -4  170.18   13.80
  -1  -1   4 2237.28  136.69
  -1  -1   4 2194.28  137.89
   1  -1  -4 2155.38  137.39
  -1  -1   4 2042.40  137.49
   1  -1  -4 2325.37  137.79
  -1   1   4 2071.29  136.99
   1   1  -4 2051.79  137.19
   0  -1  -4  640.44   43.60
   0  -1   4  632.14   43.40
   0   1   4  676.23   43.00
   0   1  -4  702.23   42.50
   0   1  -4  660.53   43.30
   1  -1   4 2133.59  128.79
  -1  -1  -4 2167.78  129.49
   1  -1   4 1782.42  128.69
   1   1   4 1884.81  128.99
  -1   1  -4 2113.29  128.99
   2  -1   4  163.18   13.50
   2  -1   4  154.48   13.90
  -2  -1  -4  172.38   13.70
   2   1   4  183.58   14.10
  -2   1  -4  169.58   13.30
   2   1   4  149.88   13.70
  -3  -1  -4   53.99    9.60
   3  -1   4   48.30    9.80
   3  -1   4   43.20    7.60
   3   1   4   46.10    8.30
   3   1   4   46.20    9.10
  -3   1  -4   59.09    9.00
  -4  -1  -4   -1.80    9.30
  -4  -1  -4   16.50    9.10
   4  -1   4    7.00    8.90
  -4  -1  -4   26.90    3.60
   4  -1   4   23.10    8.60
   4   1   4   16.80    8.10
  -4   1  -4   25.70    3.50
   4   1   4   22.80   10.80
  -4   1  -4   23.90    8.90
  -5  -1  -4    2.60    2.30
   5  -1   4    1.20   12.40
   5  -1   4   -6.20   11.20
  -5  -1  -4    2.90   12.50
   5   1   4    8.50   12.90
  -5   1  -4    5.70    2.00
   5   1   4   18.40   14.70
   6  -1   4   94.39    9.00
   6  -1   4   80.79    9.50
   6  -1   4   98.39   21.60
   6  -1   4   71.89   36.30
  -6  -1  -4   94.99    8.00
   6   1   4   98.69    9.00
   6   1   4   70.89   24.90
   6   1   4   89.99   22.40
   6   1   4   80.19   10.00
  -6   1  -4   99.89    7.90
   7  -1   4   37.40    5.40
   7  -1   4   35.30    6.30
   7   1   4   35.70    6.60
  -7   1  -4   41.10    5.00
  -7   1  -4   40.90    6.30
   7   1   4   38.70    5.50
  -8  -1  -4   45.40    5.60
   8  -1   4   39.40    5.70
   8   1   4   56.49    5.00
   8   1   4   49.50    6.00
  -8   1  -4   42.10    5.60
   8  -2  -4   31.50    4.60
  -8  -2   4   33.50    3.90
   8  -2  -4   34.10    3.60
  -8  -2   4   25.30    3.60
   8   2  -4   23.70    3.40
  -8   2   4   33.00    3.90
   7  -2  -4    4.70    3.10
   7  -2  -4    5.30    2.00
  -7  -2   4    3.90    2.20
  -7   2   4    0.70    1.90
  -7   2   4    0.30    2.20
   7   2  -4    0.10    2.40
   7   2  -4    1.70    2.20
  -6  -2   4  204.28   17.00
   6  -2  -4  233.28   17.80
   6  -2  -4  259.67   17.20
   6  -2  -4  238.98   17.20
   6  -2  -4  205.08   28.40
   6   2  -4  216.78   27.20
   6   2  -4  242.28   17.40
   6   2  -4  254.77   17.00
  -6   2   4  254.07   16.60
  -6   2   4  205.58   17.10
  -5  -2   4   19.80   11.10
   5  -2  -4   10.20    8.50
   5  -2  -4    5.50    4.80
  -5  -2   4   10.30    4.10
   5  -2  -4   13.30    2.90
   5   2  -4    9.30    8.30
   5   2  -4    7.50    2.20
   4  -2  -4  137.79   17.00
   4  -2  -4  144.79   14.90
   4  -2  -4  159.78   11.00
  -4  -2   4  151.98   15.60
   4   2  -4  134.49   15.00
   4   2  -4  144.19   10.80
   3  -2  -4   10.60    5.80
  -3  -2   4   18.50    5.60
   3  -2  -4   22.20    4.90
   3   2  -4   17.50    4.90
  -2  -2   4  153.18   15.20
  -2  -2   4  168.98   13.30
   2  -2  -4  162.98   12.40
   2   2  -4  145.29   12.40
   1  -2  -4  426.06   25.50
  -1  -2   4  357.56   25.50
  -1  -2   4  365.96   26.10
   1  -2  -4  401.76   26.00
  -1   2   4  381.06   25.10
   1   2  -4  349.77   25.10
   0  -2  -4   18.40    3.70
   0  -2   4   22.00    2.30
   0  -2   4   26.40    4.40
   0   2   4   19.50    3.00
   0   2  -4   21.40    3.70
   0   2  -4   18.00    2.20
  -1  -2  -4  386.86   25.90
   1  -2   4  352.96   24.60
  -1   2  -4  375.36   25.00
   1   2   4  361.06   25.30
   2  -2   4  128.99   12.40
   2  -2   4  153.18   12.00
  -2  -2  -4  142.99   12.80
   2   2   4  152.78   13.10
  -2   2  -4  145.39   11.90
   2   2   4  136.19   12.60
   3  -2   4   21.80    6.80
   3  -2   4   25.50    6.40
  -3  -2  -4   22.30    6.20
   3   2   4   13.10    7.70
  -3   2  -4   11.60    6.00
   3   2   4   11.10    5.80
  -4  -2  -4  138.89   18.50
   4  -2   4  109.39   17.40
  -4  -2  -4  143.89   17.50
  -4  -2  -4  123.89    9.70
   4  -2   4  127.39   15.00
   4   2   4  109.19   17.10
   4   2   4  134.49   19.30
  -4   2  -4  127.09    9.50
  -4   2  -4  138.29   17.70
   5  -2   4   10.30   14.90
   5  -2   4   19.70   11.10
  -5  -2  -4    2.70   12.40
  -5  -2  -4   10.70    2.50
  -5   2  -4   10.70    2.50
   5   2   4   10.90   17.80
   5   2   4    5.20   12.00
   5   2   4   12.00    3.60
   6  -2   4  181.28   16.80
   6  -2   4  205.28   28.80
   6  -2   4  232.78   16.50
   6   2   4  243.78   16.90
   6   2   4  202.58   36.30
  -6   2  -4  232.88   15.80
   7  -2   4    3.20    2.70
  -7  -2  -4   -0.10    2.70
  -7   2  -4    1.30    2.10
  -7   2  -4    2.50    3.40
   7   2   4    3.40    3.30
   7   2   4   -1.20    2.50
  -8  -2  -4   13.50    2.80
  -8   2  -4   14.70    3.30
   8   2   4   15.40    3.60
  -8  -3   4    7.80    2.00
  -8  -3   4    3.40    1.60
   8  -3  -4    6.20    1.80
   8   3  -4    9.50    3.30
  -8   3   4    5.30    1.80
   8   3  -4    4.90    1.80
  -8   3   4    7.40    1.70
   7  -3  -4   83.59    8.50
  -7  -3   4   80.19    7.90
   7  -3  -4   94.39    7.50
  -7   3   4   91.19    7.30
   7   3  -4   89.09    7.90
  -7   3   4   89.89    7.90
   7   3  -4   87.39    8.10
   6  -3  -4  172.28   22.80
  -6  -3   4  115.39   10.70
   6  -3  -4  140.89   10.40
   6  -3  -4  126.19   11.40
  -6  -3   4  116.79   11.00
   6   3  -4  135.39   11.10
  -6   3   4  135.19   10.30
  -6   3   4  131.49   10.90
   6   3  -4  117.99   23.50
   5  -3  -4  101.79    8.90
   5  -3  -4   55.39   16.00
   5  -3  -4   98.69    8.40
   5  -3  -4  113.69   16.90
  -5  -3   4  104.19   16.00
  -5   3   4   88.79    8.20
   5   3  -4  105.39    8.20
   5   3  -4   96.99   10.50
  -5   3   4   85.59    7.50
   5   3  -4   94.49   14.90
  -4  -3   4  222.58   20.00
   4  -3  -4  226.48   20.50
   4  -3  -4  235.78   19.60
   4  -3  -4  218.88   15.60
   4   3  -4  221.18   15.40
   4   3  -4  203.38   19.50
   3  -3  -4  808.72   52.19
   3  -3  -4  821.32   52.89
  -3  -3   4  802.82   53.19
   3   3  -4  700.93   52.69
  -2  -3   4   81.09    9.60
  -2  -3   4   74.99   10.40
   2  -3  -4   91.79    8.70
   2  -3  -4   97.69    8.40
   2   3  -4   77.49    8.20
  -1  -3   4   50.69    5.40
   1  -3  -4   57.49    6.50
  -1  -3   4   48.20    7.00
   1  -3  -4   65.29    5.50
  -1   3   4   58.69    5.00
   1   3  -4   48.40    5.10
   0  -3   4  771.22   50.49
   0  -3  -4  768.62   50.59
   0   3   4  811.72   49.90
   0   3  -4  722.73   48.80
   1  -3   4   55.99    5.80
   1  -3   4   50.29    4.90
  -1  -3  -4   48.50    7.30
  -1   3  -4   56.39    5.80
   1   3   4   40.70    5.90
   2  -3   4   73.39    7.50
   2  -3   4   65.19    8.70
  -2  -3  -4   88.49    9.50
   2   3   4   60.19   10.00
  -2   3  -4   77.09    7.90
   2   3   4   68.89    8.70
   3  -3   4  648.64   46.90
  -3  -3  -4  777.12   48.70
   3  -3   4  754.62   46.90
   3   3   4  640.74   48.50
  -3   3  -4  636.24   45.70
   3   3   4  654.53   48.00
  -4  -3  -4  208.38   22.70
   4  -3   4  194.88   21.80
  -4  -3  -4  193.48   21.80
   4  -3   4  190.88   18.60
   4   3   4  207.18   14.20
   4   3   4  176.88   20.90
  -4   3  -4  188.58   13.70
   4   3   4  200.48   24.70
  -5  -3  -4   91.59   17.60
  -5  -3  -4   72.99    7.50
  -5  -3  -4   73.79   18.90
   5  -3   4  102.69   14.80
   5  -3   4   64.09    8.60
  -5   3  -4   91.49    7.20
   5   3   4   68.79   24.00
   5   3   4   90.49    9.40
   5   3   4   90.39    7.70
   6  -3   4  102.69    9.70
   6  -3   4  119.09   18.50
   6   3   4  104.09    9.90
   6   3   4   92.39   11.10
   6   3   4   58.19   22.60
   7  -3   4   69.89    7.70
  -7  -3  -4   59.59    7.30
  -7   3  -4   80.09    6.40
   7   3   4   78.99    7.20
   7   3   4   56.49    8.50
  -8  -3  -4    3.40    2.10
  -8  -3  -4    6.60    2.40
   8  -3   4    6.70    2.50
   8   3   4    8.00    2.10
   8   3   4    9.10    3.00
  -8   3  -4    5.20    2.00
   8  -4  -4   20.90    3.30
  -8  -4   4   19.10    3.00
  -8  -4   4   22.70    3.10
   8  -4  -4   20.00    3.30
   8   4  -4   17.00    3.00
  -8   4   4   22.20    3.10
   8   4  -4   14.70    3.10
  -8   4   4   23.20    2.70
  -7  -4   4    5.30    2.30
   7  -4  -4    7.40    2.10
  -7  -4   4    4.70    2.90
   7  -4  -4    4.10    2.90
  -7   4   4    4.90    1.90
   7   4  -4    6.90    2.60
   7   4  -4    8.60    2.50
  -7   4   4    4.00    2.40
   6  -4  -4  318.57   22.90
  -6  -4   4  275.77   24.30
   6  -4  -4  315.37   35.10
   6  -4  -4  348.17   22.20
  -6  -4   4  298.17   22.70
  -6   4   4  319.27   22.50
  -6   4   4  334.27   22.10
   6   4  -4  297.47   33.10
   6   4  -4  323.77   22.90
   6   4  -4  353.36   22.70
  -5  -4   4  260.27   20.20
   5  -4  -4  275.87   20.20
   5  -4  -4  307.57   27.00
  -5  -4   4  268.37   28.50
   5  -4  -4  298.87   19.60
   5   4  -4  305.17   19.90
  -5   4   4  268.87   19.90
   5   4  -4  286.37   20.50
  -5   4   4  275.17   19.00
  -5   4   4  283.47   19.50
   5   4  -4  266.67   26.70
   4  -4  -4  190.38   17.90
   4  -4  -4  178.18   18.50
  -4  -4   4  188.98   19.60
  -4   4   4  183.68   12.70
   4   4  -4  190.28   13.20
   4   4  -4  168.58   17.80
  -3  -4   4  286.67   26.60
   3  -4  -4  319.57   22.90
   3  -4  -4  331.77   23.20
  -3  -4   4  302.07   24.40
   3   4  -4  289.57   23.50
   2  -4  -4  196.68   14.30
  -2  -4   4  200.38   16.20
   2  -4  -4  185.18   14.70
  -2  -4   4  185.28   14.70
   2   4  -4  164.38   14.30
  -1  -4   4  885.91   62.09
   1  -4  -4  879.21   61.39
   1  -4  -4 1008.80   60.99
  -1   4   4  972.60   60.79
   0  -4  -4  219.88   17.60
   0  -4   4  234.08   17.70
   0   4   4  255.77   16.80
   1  -4   4  887.01   53.59
  -1  -4  -4  823.52   54.69
   1  -4   4  830.22   52.19
   1   4   4  819.02   54.09
  -1   4  -4  730.13   52.99
   2  -4   4  168.28   12.50
  -2  -4  -4  184.18   15.20
  -2   4  -4  150.08   12.70
   2   4   4  167.08   16.00
   2   4   4  149.39   14.30
   3  -4   4  267.37   22.40
   3  -4   4  300.77   21.20
  -3  -4  -4  293.07   23.60
   3   4   4  244.28   22.80
   3   4   4  296.77   26.30
   4  -4   4  185.88   17.30
  -4  -4  -4  198.08   23.70
  -4  -4  -4  181.88   20.60
   4   4   4  187.78   13.10
  -4   4  -4  174.68   12.80
   4   4   4  167.58   20.50
   4   4   4  184.58   25.00
   5  -4   4  291.67   24.80
  -5  -4  -4  256.17   34.70
   5  -4   4  231.68   18.90
   5  -4   4  255.77   21.30
  -5  -4  -4  257.07   31.00
   5   4   4  293.27   18.50
   5   4   4  262.57   19.40
   5   4   4  228.68   29.10
  -5   4  -4  267.67   18.20
   6  -4   4  252.27   20.30
   6   4   4  262.97   39.60
  -6   4  -4  296.87   19.60
   6   4   4  302.97   20.80
   7  -4   4    7.80    2.90
  -7  -4  -4    6.10    2.60
   7   4   4    4.90    2.60
   7   4   4   -2.20    3.70
  -7   4  -4    3.50    1.90
  -8  -4  -4   17.90    3.70
   8  -4   4   19.40    3.30
  -8   4  -4   17.00    3.10
   8   4   4   18.70    3.30
   8   4   4   14.80    3.40
   8  -5  -4    5.50    1.70
  -8  -5   4    8.40    1.60
  -8  -5   4    5.00    1.60
   8   5  -4    5.10    2.40
  -8   5   4    7.10    1.70
  -8   5   4    7.40    1.50
   8   5  -4    7.00    1.80
  -7  -5   4   67.99    6.70
   7  -5  -4   80.99    6.70
  -7  -5   4   81.59    7.30
  -7  -5   4   73.79    6.70
   7  -5  -4   82.39    7.30
  -7   5   4   70.99    6.30
   7   5  -4   84.29    7.10
   7   5  -4   74.19    7.20
  -7   5   4   73.29    6.90
   6  -5  -4  192.18   35.20
  -6  -5   4  154.68   15.90
  -6  -5   4  163.08   13.80
  -6  -5   4  183.28   14.30
   6  -5  -4  206.78   13.70
   6  -5  -4  189.68   14.30
   6   5  -4  175.88   32.60
   6   5  -4  189.18   14.50
  -6   5   4  185.28   14.00
  -6   5   4  202.18   13.60
  -5  -5   4   55.59   14.50
  -5  -5   4   59.99    7.20
  -5  -5   4   65.69    9.50
   5  -5  -4   53.79    7.00
   5  -5  -4   72.59   14.00
   5  -5  -4   65.79    6.40
   5   5  -4   58.89    7.40
   5   5  -4   61.19    6.10
  -5   5   4   55.99    6.90
  -5   5   4   60.69    6.20
  -5   5   4   59.19    5.50
   5   5  -4   52.99   12.80
  -4  -5   4   73.99   12.40
   4  -5  -4  116.59   14.10
   4   5  -4   71.99   13.00
  -4   5   4   86.19    6.70
   4   5  -4   82.99    7.00
   3  -5  -4   63.09   11.40
   3  -5  -4   60.69    9.20
  -3  -5   4   57.29    9.80
   3   5  -4   57.29    9.60
  -2  -5   4  130.49   12.60
   2  -5  -4  104.29   11.40
   2   5  -4   96.29   10.00
  -2   5   4  108.69    9.00
  -1  -5   4  355.26   27.90
   1  -5  -4  378.56   27.50
  -1   5   4  427.26   26.40
   0  -5  -4  492.85   37.60
   0  -5   4  561.74   37.90
   0   5   4  599.54   36.90
   1  -5   4  368.76   24.30
  -1  -5  -4  355.96   25.80
  -1   5  -4  311.47   23.20
   1   5   4  342.87   24.60
   2  -5   4  118.49    8.60
  -2  -5  -4  100.19   12.40
   2   5   4   97.59   14.70
   2   5   4   89.59   11.40
   3  -5   4   56.39    7.40
  -3  -5  -4   62.69   11.50
   3   5   4   32.00   14.30
   4  -5   4   81.39   10.80
  -4  -5  -4   82.29   15.60
  -4  -5  -4   56.49   15.50
   4   5   4   76.09    6.90
   4   5   4   86.19   16.50
  -4   5  -4   76.39    6.50
  -5  -5  -4   69.69   21.30
   5  -5   4   54.69   10.70
   5  -5   4   57.59    9.60
  -5  -5  -4   45.10   17.50
   5  -5   4   42.90    6.70
  -5   5  -4   49.60    5.20
   5   5   4   35.50   15.90
   5   5   4   54.69    7.40
   5   5   4   59.39    5.90
   6  -5   4  167.08   21.80
   6  -5   4  148.19   13.30
  -6   5  -4  177.98   12.50
   6   5   4  177.78   14.10
   6   5   4  175.98   13.00
   7  -5   4   65.39    6.70
   7   5   4   59.19    6.70
  -7   5  -4   69.49    6.00
   7   5   4   64.39    8.80
  -8  -5  -4    3.90    2.40
   8  -5   4    5.50    1.80
  -8  -5  -4    3.80    1.90
   8   5   4    6.10    1.90
  -8   5  -4    2.00    2.20
  -8   5  -4    8.40    1.90
   8   5   4    4.70    3.00
  -8  -6   4   15.30    2.30
   8  -6  -4   18.20    2.50
  -8  -6   4   17.90    2.70
   8   6  -4   14.40    2.60
  -8   6   4   13.80    2.20
  -8   6   4   18.50    2.70
   8   6  -4   18.00    2.70
  -7  -6   4   80.29    6.80
   7  -6  -4   70.09    6.30
  -7  -6   4   58.39    6.00
  -7  -6   4   69.19    6.10
   7  -6  -4   71.79    6.30
   7   6  -4   64.29    6.60
  -7   6   4   66.49    5.80
   6  -6  -4  133.79   10.10
  -6  -6   4  110.39   10.00
  -6  -6   4  120.29   10.70
   6  -6  -4  126.49   10.50
  -6  -6   4  141.39   12.60
  -6   6   4  113.89    9.40
   6   6  -4  134.39   10.30
  -6   6   4  140.49    9.90
   6   6  -4  117.29   10.60
  -6   6   4  127.89   10.30
   5  -6  -4  236.88   26.90
   5  -6  -4  226.18   16.00
   5  -6  -4  233.18   16.40
  -5  -6   4  202.28   17.90
  -5  -6   4  198.28   29.40
  -5  -6   4  217.58   16.70
   5   6  -4  196.58   16.80
  -5   6   4  231.68   16.30
  -5   6   4  231.08   15.90
   5   6  -4  229.08   16.10
  -5   6   4  228.38   15.40
   5   6  -4  189.68   24.50
  -4  -6   4  111.89   18.40
   4  -6  -4  107.99   15.00
   4   6  -4   73.69   14.40
  -4   6   4   92.59    7.10
   4   6  -4   83.49    7.50
   3  -6  -4    1.50    9.30
  -3  -6   4   23.00    9.50
   3  -6  -4   39.20    7.20
   3   6  -4   22.20    6.80
  -3   6   4   33.70    6.10
  -3   6   4   24.40    3.10
  -2  -6   4  156.68   15.80
   2  -6  -4  148.99   15.30
   2  -6  -4  186.08   13.70
   2   6  -4  148.19   13.80
  -2   6   4  175.08   13.00
   1  -6  -4  405.76   29.60
  -1  -6   4  426.16   30.60
   0  -6   4   25.10    6.10
   0  -6  -4   27.00    6.30
   0   6   4   21.40    4.40
  -1  -6  -4  398.66   28.70
   1   6   4  374.26   27.30
  -1   6  -4  371.96   25.70
  -2  -6  -4  148.39   16.20
   2  -6   4  169.78   12.70
   2   6   4  118.29   14.00
  -3  -6  -4   19.30   10.20
  -3  -6  -4   30.50   11.30
   3  -6   4   25.40    4.30
   3   6   4   24.00    3.40
   3   6   4   17.90    7.90
  -4  -6  -4   63.59   16.90
   4  -6   4   92.19   10.60
  -4  -6  -4   89.19   16.40
   4   6   4   92.79    7.40
  -4   6  -4   84.29    7.10
   4   6   4   65.39   14.10
   5  -6   4  202.58   17.30
   5  -6   4  193.38   18.20
  -5  -6  -4  222.28   34.40
   5  -6   4  174.98   14.40
   5  -6   4  156.48   15.50
  -5  -6  -4  198.78   33.80
   5   6   4  215.88   14.20
  -5   6  -4  191.98   13.70
   5   6   4  157.58   28.80
   5   6   4  201.38   15.40
   6  -6   4  103.79   17.50
   6  -6   4  113.39    9.80
   6  -6   4  115.19   11.60
   6   6   4   87.19   12.30
   6   6   4  120.89   10.70
   6   6   4  125.59    9.70
  -6   6  -4  115.09    9.10
   7  -6   4   63.69    6.10
   7   6   4   68.99    6.80
  -7   6  -4   58.39    5.50
   7   6   4   53.29    8.40
  -7   6  -4   64.09    6.20
   8  -6   4   13.20    2.50
  -8  -6  -4   10.60    2.30
  -8  -6  -4    8.90    2.10
   8   6   4   15.30    2.30
  -8   6  -4   13.70    2.70
  -8   6  -4   15.90    2.60
   8  -7  -4    2.90    1.20
  -8  -7   4    2.70    1.10
  -8  -7   4    1.00    0.90
  -8   7   4    4.00    1.20
   8   7  -4    1.30    1.30
   8   7  -4    1.20    2.00
  -8   7   4    1.90    1.60
   7  -7  -4    4.30    1.90
  -7  -7   4    3.90    1.70
  -7  -7   4    3.40    2.20
   7   7  -4    5.00    2.10
  -7   7   4    4.20    2.00
  -7   7   4    5.00    1.70
   6  -7  -4  105.79    8.60
  -6  -7   4   83.49    8.20
  -6  -7   4   96.49   10.50
   6  -7  -4  108.59    8.70
  -6  -7   4  102.39    9.30
  -6  -7   4   94.59    8.30
  -6   7   4   94.89    7.90
  -6   7   4  108.39    8.50
   6   7  -4  105.19    8.70
   6   7  -4   87.59    8.90
  -6   7   4  107.59    8.00
  -5  -7   4  151.58   11.90
  -5  -7   4   91.89   21.10
  -5  -7   4  115.19   12.70
   5  -7  -4  143.39   11.00
   5  -7  -4  143.79   10.90
  -5  -7   4  122.89   10.70
   5  -7  -4  132.89   33.50
   5   7  -4  153.48   10.90
   5   7  -4  113.29   11.80
   5   7  -4  117.99   22.00
  -5   7   4  130.99   15.90
  -5   7   4  136.89   10.30
  -5   7   4  131.69   10.80
  -5   7   4  141.59   10.00
  -4  -7   4  180.38   14.00
   4  -7  -4  186.88   20.30
  -4  -7   4  174.68   24.20
   4  -7  -4  194.68   13.30
  -4  -7   4  156.08   15.20
  -4   7   4  185.38   12.50
   4   7  -4  147.19   19.60
   4   7  -4  166.78   12.90
  -4   7   4  174.48   15.80
  -4   7   4  180.28   12.90
  -3  -7   4  131.19   17.90
   3  -7  -4  148.19   14.40
  -3   7   4  136.29    9.80
   3   7  -4  119.99   15.00
  -3   7   4  144.89   12.40
  -2  -7   4   38.40    9.20
   2  -7  -4   49.50    7.60
   2  -7  -4   46.50    9.60
   2   7  -4   38.40    7.10
  -2   7   4   46.30    4.20
  -2   7   4   54.39    6.40
   1  -7  -4  206.48   17.80
  -1  -7   4  231.08   17.90
   1   7  -4  180.78   13.60
   1   7  -4  171.78   12.60
   0  -7   4  497.65   36.50
   0  -7  -4  465.05   36.40
   0   7   4  558.34   35.20
  -1  -7  -4  230.08   20.20
   1  -7   4  239.48   18.70
  -1   7  -4  218.68   14.90
   1   7   4  221.78   18.30
  -2  -7  -4   25.30    9.90
   2  -7   4   48.70    7.20
   2   7   4   41.20    4.10
   2   7   4   51.49   10.00
  -3  -7  -4  149.69   22.00
  -3  -7  -4  144.99   18.70
   3   7   4  122.89   16.70
   3   7   4  131.09    9.10
  -3   7  -4  101.39    8.90
  -4  -7  -4  189.38   26.20
  -4  -7  -4  181.18   27.90
   4  -7   4  132.89   13.70
   4  -7   4  160.38   12.10
   4  -7   4  183.48   15.70
  -4   7  -4  137.49   11.30
   4   7   4  179.28   12.00
   4   7   4  147.19   13.10
   4   7   4  163.08   22.60
   5  -7   4  133.39   13.90
  -5  -7  -4  103.39   26.10
  -5  -7  -4  115.99   26.60
   5  -7   4  129.09   10.50
   5   7   4  138.69   10.30
   5   7   4   94.49   22.50
   5   7   4  111.99   11.60
  -5   7  -4  131.29    9.90
   6  -7   4   98.09    8.10
   6  -7   4   82.29   10.10
   6   7   4   96.49    8.40
   6   7   4   89.09    9.20
  -6   7  -4   90.79    7.70
   7  -7   4    4.20    2.00
   7   7   4    0.60    2.10
  -7   7  -4    4.60    1.70
   7   7   4    2.10    4.90
  -7   7  -4    2.50    1.80
  -8  -7  -4   -0.30    1.80
  -8  -7  -4    2.10    1.50
   8  -7   4    2.50    1.10
  -8   7  -4    3.10    1.30
   8   7   4   -2.10    5.00
   8   7   4    1.80    1.50
  -7  -8   4   17.70    2.90
  -7  -8   4   24.50    3.00
   7  -8  -4   18.70    3.00
  -7  -8   4   16.10    2.80
   7   8  -4   16.70    2.80
  -7   8   4   18.50    2.80
  -7   8   4   15.50    2.70
  -6  -8   4    8.10    2.40
  -6  -8   4   13.80    3.30
   6  -8  -4    8.20    2.40
  -6  -8   4   11.40    2.50
  -6  -8   4   10.80    4.30
   6   8  -4   14.00    3.20
   6   8  -4   10.00    2.70
  -6   8   4   11.40    2.40
  -6   8   4    9.10    2.10
  -6   8   4    5.30    2.60
   5  -8  -4  273.67   17.70
  -5  -8   4  254.27   17.40
  -5  -8   4  255.57   18.50
  -5  -8   4  240.68   19.60
   5  -8  -4  263.77   18.10
  -5  -8   4  210.48   36.80
   5   8  -4  175.98   28.40
  -5   8   4  255.97   17.00
  -5   8   4  238.58   17.10
   5   8  -4  227.28   18.30
  -5   8   4  233.48   22.30
   5   8  -4  243.28   17.70
  -4  -8   4   58.29   16.60
  -4  -8   4   57.99    5.90
   4  -8  -4   53.39    7.50
  -4  -8   4   65.59    8.80
  -4  -8   4   47.00    6.80
   4  -8  -4   56.59    6.00
  -4   8   4   58.79    5.50
   4   8  -4   50.89    5.70
  -4   8   4   55.39   10.20
   4   8  -4   49.40   11.60
  -4   8   4   55.09    5.10
   3  -8  -4   22.80    8.00
  -3  -8   4   16.20   10.60
   3   8  -4   13.80    8.00
   3   8  -4   27.00    4.00
  -3   8   4   25.10    3.20
  -3   8   4   27.50    5.70
  -2  -8   4  219.58   20.40
   2  -8  -4  206.58   24.10
  -2   8   4  197.08   13.30
   2   8  -4  169.28   16.40
   1  -8  -4   28.30   10.10
  -1  -8   4   38.40    9.90
  -1   8   4   40.70    4.00
  -1   8   4   50.29    6.60
   0  -8   4   15.60    8.30
   0  -8  -4   11.30    9.00
   0   8   4   23.10    3.00
   0   8   4   23.30    5.10
   1  -8   4   45.30    8.80
  -1  -8  -4   42.20   10.40
   1   8   4   37.40    7.30
  -1   8  -4   42.40    4.50
   1   8   4   42.30    4.00
  -2  -8  -4  183.78   22.30
  -2  -8  -4  198.68   23.60
   2   8   4  178.28   19.00
   2   8   4  192.78   13.20
  -3  -8  -4   19.90   14.50
  -3  -8  -4   36.30   15.80
   3   8   4   26.40   10.60
  -3   8  -4   16.80    2.90
   3   8   4   17.40    2.90
  -4  -8  -4   46.90   20.30
   4  -8   4   43.80    7.60
   4  -8   4   46.10    5.70
   4  -8   4   47.60    7.80
  -4  -8  -4   53.59   19.50
   4   8   4   41.90    6.70
   4   8   4   45.80    5.20
  -4   8  -4   41.90    4.70
   4   8   4   50.59   15.20
   5  -8   4  237.78   20.30
  -5  -8  -4  221.08   34.30
   5  -8   4  254.77   16.60
   5  -8   4  227.48   18.20
  -5   8  -4  230.38   16.40
   5   8   4  181.68   34.10
   5   8   4  245.48   16.90
   5   8   4  209.88   17.90
   6  -8   4   12.80    4.60
   6  -8   4   10.60    2.50
   6   8   4    7.90    3.10
  -6   8  -4    7.00    2.60
  -6   8  -4    9.50    2.20
   6   8   4    8.50    2.80
   7  -8   4   14.00    2.70
  -7  -8  -4   15.00    3.20
  -7   8  -4   19.50    3.10
  -7   8  -4   15.90    2.70
   7   8   4   14.10    3.00
  -7  -9   4   33.00    3.40
  -7  -9   4   30.60    3.80
   7  -9  -4   34.20    3.40
  -7   9   4   26.00    3.10
   7   9  -4   33.00    3.80
   6  -9  -4   47.20    4.80
  -6  -9   4   48.30    5.70
  -6  -9   4   50.29    4.80
  -6  -9   4   34.10    5.70
   6   9  -4   42.80    5.00
   6   9  -4   38.50    5.40
  -6   9   4   44.10    4.50
  -6   9   4   42.00    4.50
  -5  -9   4  103.29    9.70
   5  -9  -4  119.59    8.70
  -5  -9   4  102.69   11.30
  -5  -9   4  110.29    8.60
  -5   9   4  106.99    8.20
   5   9  -4   98.29    8.90
  -5   9   4  107.89    8.50
   5   9  -4   86.69    9.80
  -4  -9   4   29.20    4.90
  -4  -9   4   38.00    6.10
  -4  -9   4   19.10   16.60
  -4  -9   4   38.00    5.20
   4  -9  -4   42.10    4.70
  -4  -9   4   27.40    4.00
   4   9  -4   36.10    4.60
  -4   9   4   30.70    7.70
  -4   9   4   37.80    4.10
  -4   9   4   36.60    4.50
   4   9  -4   24.70   12.20
  -3  -9   4    4.20    4.10
   3  -9  -4    5.30    2.10
  -3  -9   4    6.10    2.60
  -3  -9   4   -1.50   12.00
  -3  -9   4    3.40    3.00
   3   9  -4    0.70    9.10
  -3   9   4    8.00    2.10
  -3   9   4    4.10    1.70
   3   9  -4    8.50    2.30
  -3   9   4    8.40    5.00
  -2  -9   4  123.69   19.40
  -2   9   4  165.58   13.50
  -2   9   4  142.29   10.50
  -1  -9   4  354.96   31.80
   1  -9  -4  330.07   34.40
  -1   9   4  424.06   28.30
  -1   9   4  393.76   25.60
   0  -9   4  -13.00    8.90
   0  -9  -4    3.50   11.50
   0  -9  -4   10.90   12.80
   0   9   4    2.60    4.80
  -1  -9  -4  362.26   32.30
   1  -9   4  376.76   29.50
  -1  -9  -4  383.06   34.40
   1   9   4  366.16   28.70
   1   9   4  357.06   24.30
  -2  -9  -4  152.28   21.80
  -2  -9  -4  107.19   18.50
   2   9   4  136.39   10.00
   2   9   4  118.19   17.60
  -2   9  -4  142.99   10.80
  -3  -9  -4    7.40   16.90
  -3  -9  -4   16.00   15.40
   3  -9   4   -3.50    4.80
   3  -9   4    9.50    4.40
   3   9   4    7.50    2.10
  -3   9  -4    3.90    2.10
   3   9   4    5.00    3.40
   3   9   4   -6.80   10.50
   4  -9   4   43.30    7.70
   4  -9   4   40.60    7.30
  -4  -9  -4   32.70   22.10
  -4  -9  -4   69.39   22.40
   4  -9   4   38.60    4.70
   4   9   4   30.70   16.20
   4   9   4   27.10    5.20
  -4   9  -4   35.80    4.40
   4   9   4   34.90    4.80
  -4   9  -4   29.30    4.80
   5  -9   4  108.49    7.60
   5  -9   4   85.29   10.30
   5   9   4   80.39    9.50
  -5   9  -4   93.79    7.70
  -5   9  -4   80.39    8.30
   5   9   4   98.79    8.30
   6  -9   4   39.40    4.10
   6  -9   4   32.40    5.40
  -6   9  -4   42.80    4.30
  -6   9  -4   35.50    4.70
   6   9   4   29.70    5.60
   6   9   4   34.10    5.00
   7  -9   4   30.80    2.80
  -7   9  -4   29.00    3.00
   7   9   4   19.50    3.90
  -7   9  -4   23.30    3.20
  -7 -10   4   18.40    2.50
  -7 -10   4   18.10    3.00
   7 -10  -4   18.40    2.40
   7  10  -4   12.70    2.20
  -7  10   4   19.30    2.50
  -6 -10   4   17.10    3.10
  -6 -10   4   20.20    3.40
  -6 -10   4   15.30    4.10
   6 -10  -4   20.80    3.20
  -6  10   4   19.50    3.20
  -6  10   4   16.30    2.90
   6  10  -4   13.10    2.70
   6  10  -4   15.00    3.00
  -5 -10   4  122.49   10.10
  -5 -10   4  103.59    8.50
  -5 -10   4  104.29   11.00
  -5  10   4  107.19    8.40
   5  10  -4  111.39    9.00
  -5  10   4  106.19    8.40
   5  10  -4  102.09    9.90
  -4 -10   4  263.77   20.50
  -4 -10   4  283.07   18.40
  -4 -10   4  273.27   19.70
  -4 -10   4  204.18   35.80
   4  10  -4  234.38   18.40
  -4  10   4  263.47   18.20
  -4  10   4  267.67   23.20
  -4  10   4  278.57   18.30
  -3 -10   4  182.48   15.40
  -3 -10   4  175.18   14.20
  -3 -10   4  189.98   13.10
  -3 -10   4  178.68   27.60
  -3  10   4  171.68   12.70
   3  10  -4  137.19   22.10
  -3  10   4  201.98   17.20
  -3  10   4  180.78   12.90
  -2 -10   4  140.39   14.10
  -2 -10   4  138.49   23.30
   2 -10  -4  121.49   14.60
  -2 -10   4  160.88   12.80
   2 -10  -4  177.78   11.70
  -2  10   4  158.38   11.30
  -2  10   4  154.88   11.40
  -2  10   4  160.48   14.80
   1 -10  -4   52.99   18.10
  -1  10   4   65.59    5.60
  -1  10   4   70.89   10.40
   0 -10  -4   -0.30   15.20
   0 -10  -4   16.00   16.90
   0 -10   4   14.30   10.70
   0  10   4   15.40    2.40
   0  10   4   32.90    7.90
   1 -10   4   55.89   13.10
  -1 -10  -4   49.20   17.60
  -1 -10  -4   51.09   17.20
   1  10   4   69.19   13.80
   1  10   4   59.99    5.30
   2 -10   4  151.88   13.00
  -2 -10  -4  118.19   21.40
  -2 -10  -4  150.98   13.70
   2 -10   4  143.69   14.20
  -2 -10  -4  124.09   22.50
   2  10   4  120.49   11.40
  -2  10  -4  150.28   12.40
   2  10   4  127.89   20.00
   2  10   4  144.69   10.50
  -3 -10  -4  156.08   14.40
   3 -10   4  153.58   14.10
  -3 -10  -4  177.38   26.80
   3 -10   4  154.18   15.40
  -3 -10  -4  197.08   28.70
  -3  10  -4  162.98   14.30
   3  10   4  147.59   12.90
   3  10   4  166.98   12.00
   3  10   4  167.48   24.50
  -4 -10  -4  267.67   41.40
   4 -10   4  221.68   17.90
   4 -10   4  240.48   20.10
  -4 -10  -4  248.28   35.60
   4  10   4  203.38   32.60
   4  10   4  247.68   16.50
   4  10   4  219.58   17.50
  -4  10  -4  215.28   20.00
  -4  10  -4  213.98   15.80
   5 -10   4  112.39    7.70
   5 -10   4   99.89   10.20
   5  10   4   93.69    9.80
  -5  10  -4  101.79    8.20
   5  10   4  101.49    8.70
   6 -10   4    7.70    4.30
   6 -10   4   17.00    2.50
  -6  10  -4   13.80    2.40
  -6  10  -4   10.20    2.10
   6  10   4   12.00    3.00
   6  10   4   16.70    2.90
  -7 -10  -4   16.70    2.60
  -7 -10  -4    9.30    2.10
  -7 -10  -4    9.70    1.90
  -7  10  -4   12.20    1.90
   7  10   4   13.50    2.50
  -7  10  -4   14.90    2.20
  -6 -11   4   17.10    2.90
  -6 -11   4   21.20    3.30
  -6 -11   4   15.80    3.60
   6 -11  -4   24.00    2.90
  -6  11   4   23.90    3.00
   6  11  -4   24.30    3.40
  -6  11   4   15.90    2.50
   6  11  -4   17.20    3.00
  -5 -11   4   70.79    9.40
  -5 -11   4   95.59    7.20
  -5 -11   4   95.39    8.40
  -5  11   4   85.99    7.00
  -5  11   4   89.19    7.10
   5  11  -4   84.79    7.50
  -4 -11   4   93.09    7.60
  -4 -11   4   91.09    9.00
  -4 -11   4   95.19   10.00
  -4  11   4   92.39    7.50
   4  11  -4   84.29    7.80
  -4  11   4   92.79    7.50
  -3 -11   4    4.80   17.10
  -3 -11   4    3.60    3.90
   3 -11  -4    4.20    2.10
  -3 -11   4    4.30    2.60
  -3 -11   4   -2.10    2.70
  -3  11   4    4.60    2.10
  -3  11   4    2.80    7.80
   3  11  -4    4.00    2.00
  -3  11   4    5.80    1.80
  -2 -11   4  423.66   26.70
  -2 -11   4  391.96   27.40
   2 -11  -4  346.77   28.30
  -2 -11   4  335.87   37.80
   2 -11  -4  444.86   26.70
  -2 -11   4  366.66   28.40
  -2 -11   4  365.66   28.50
  -2  11   4  402.56   30.50
  -2  11   4  407.76   26.40
  -2  11   4  393.26   26.40
  -1 -11   4   62.69    9.00
   1 -11  -4   72.09    9.40
  -1 -11   4   55.69    7.80
   1 -11  -4   65.49    6.30
  -1 -11   4   51.29    8.80
  -1 -11   4   45.10   15.20
   1 -11  -4   23.30   21.90
  -1  11   4   63.19   12.70
  -1  11   4   58.79    6.30
  -1  11   4   69.29    5.60
   0 -11   4    1.20    4.20
   0 -11  -4    2.30   19.50
   0 -11   4    4.60   13.60
   0 -11   4    6.60    4.00
   0 -11  -4    4.80    2.40
   0  11   4    3.90    2.60
   0  11   4    2.10    8.30
   0  11   4    3.20    1.70
   1 -11   4   38.40   17.00
  -1 -11  -4   55.09    6.30
  -1 -11  -4   55.69   23.70
   1 -11   4   57.59    8.80
  -1 -11  -4   60.39    8.30
   1 -11   4   44.80    8.90
   1 -11   4   43.60    8.00
  -1 -11  -4   49.30   19.40
   1  11   4   44.80   12.00
   1  11   4   60.99    5.30
   1  11   4   55.49    6.50
   2 -11   4  331.37   25.00
  -2 -11  -4  326.37   24.90
   2 -11   4  335.57   25.70
  -2 -11  -4  373.76   40.30
  -2 -11  -4  347.57   43.80
   2 -11   4  330.37   24.70
   2  11   4  316.37   23.40
   2  11   4  308.97   32.30
   2  11   4  350.76   22.70
  -3 -11  -4    0.60   29.40
   3 -11   4   -4.90    3.80
  -3 -11  -4    4.00   22.80
   3 -11   4   -1.60    5.00
  -3 -11  -4    4.80    4.50
   3  11   4    5.40    2.10
   3  11   4    8.40   15.50
  -3  11  -4    5.90    2.00
   3  11   4    7.80    3.20
   4 -11   4   91.39   10.10
   4  11   4   82.09    8.90
  -4  11  -4   76.09    7.00
   4  11   4   89.59    7.60
   5 -11   4   64.39    8.60
   5  11   4   89.19    7.30
   5  11   4   84.89    8.40
  -5  11  -4   82.39    6.80
  -5  11  -4   79.79    6.70
  -6 -11  -4   15.20    3.30
   6 -11   4   12.00    4.20
   6  11   4   19.50    3.50
  -6  11  -4   20.10    2.80
  -6  11  -4   19.70    2.80
   6  11   4   19.70    3.00
  -6 -12   4  122.99    8.40
   6 -12  -4  125.19    8.40
  -6 -12   4  110.09    9.70
  -6 -12   4  117.99    9.00
   6  12  -4  111.49    8.80
  -6  12   4  124.99    8.50
   6  12  -4  107.09    8.70
  -5 -12   4   99.89   10.10
  -5 -12   4  113.09    9.20
  -5 -12   4  112.69    8.30
  -5  12   4  116.19    8.30
   5  12  -4  103.19    8.50
  -5  12   4  103.79    8.20
  -4 -12   4    6.90    2.60
  -4 -12   4    6.30    3.90
   4 -12  -4   16.60    3.20
  -4 -12   4    6.80    2.40
   4  12  -4   10.10    2.50
  -4  12   4   10.50    2.10
  -4  12   4   10.80    2.40
  -3 -12   4    7.50    2.60
  -3 -12   4    7.20    3.00
  -3 -12   4    0.30    3.40
   3  12  -4    1.30    2.00
  -3  12   4    6.90    2.00
  -3  12   4    5.20    2.10
  -2 -12   4  571.24   42.90
  -2 -12   4  644.34   43.70
  -2 -12   4  667.93   42.20
   2 -12  -4  633.54   41.40
   2 -12  -4  586.24   43.10
  -2  12   4  613.44   46.40
  -2  12   4  682.53   41.30
  -2  12   4  616.94   41.30
  -1 -12   4  195.68   16.70
  -1 -12   4  221.48   31.10
   1 -12  -4  174.28   14.30
   1 -12  -4  169.38   38.30
  -1 -12   4  205.88   16.80
  -1 -12   4  214.28   15.30
   1 -12  -4  191.48   16.80
  -1  12   4  195.98   22.30
  -1  12   4  190.08   14.30
  -1  12   4  215.08   14.10
   0 -12   4  333.57   39.40
   0 -12  -4  341.97   45.00
   0 -12   4  408.66   27.50
   0 -12   4  368.66   27.40
   0  12   4  392.36   25.10
   0  12   4  356.06   25.40
   0  12   4  344.87   32.30
   1 -12   4  168.08   16.80
   1 -12   4  185.38   15.60
  -1 -12  -4  186.78   16.10
  -1 -12  -4  190.08   30.30
   1 -12   4  195.88   15.80
   1  12   4  161.28   13.70
   1  12   4  191.38   13.20
   1  12   4  173.78   24.50
  -2 -12  -4  556.44   54.69
   2 -12   4  547.85   37.40
   2 -12   4  580.54   37.90
   2 -12   4  547.75   38.20
  -2 -12  -4  558.74   37.70
   2  12   4  503.35   36.20
   2  12   4  561.94   35.60
  -2  12  -4  512.15   35.00
   2  12   4  447.96   45.90
  -3 -12  -4    6.90    4.30
   3 -12   4    5.30    3.90
   3 -12   4   12.40    6.10
  -3  12  -4    4.10    1.90
   3  12   4    2.60    1.80
   3  12   4    5.60    3.10
   4 -12   4    4.50    3.80
  -4 -12  -4    2.90    4.60
   4  12   4    8.00    3.40
   4  12   4    5.90    2.30
  -4  12  -4   10.60    2.00
   5 -12   4   96.89    9.40
  -5 -12  -4  103.99    9.10
  -5  12  -4  105.39    7.70
   5  12   4   94.09    8.90
   5  12   4   92.99    8.00
  -5  12  -4  103.59    7.70
  -6 -12  -4  106.09    8.60
  -6  12  -4  110.39    7.70
   6  12   4  112.69    8.60
  -6  12  -4   95.09    7.40
   6  12   4  104.89    8.20
   6 -13  -4   47.40    4.10
  -6 -13   4   55.19    4.80
  -6  13   4   62.29    4.60
   6  13  -4   59.99    4.80
  -5 -13   4  110.49    7.80
  -5 -13   4   97.19    9.20
   5 -13  -4  108.69    7.70
  -5 -13   4   99.19    8.40
  -5  13   4   98.89    7.70
  -5  13   4  109.29    7.90
   5  13  -4   94.89    8.00
  -4 -13   4   33.30    6.00
   4 -13  -4   36.80    4.00
  -4 -13   4   29.30    4.80
   4 -13  -4   20.70    5.10
   4  13  -4   32.40    4.30
  -4  13   4   35.20    4.00
  -4  13   4   31.90    3.80
  -3 -13   4  199.88   16.80
  -3 -13   4  212.88   15.40
   3 -13  -4  202.98   14.50
   3  13  -4  188.48   14.40
  -3  13   4  219.28   14.70
  -3  13   4  204.38   14.50
  -2 -13   4    0.40    4.50
   2 -13  -4    3.00    2.00
  -2 -13   4    4.20    4.00
  -2 -13   4    1.60    2.80
   2  13  -4   -0.10    2.00
  -2  13   4    3.80    1.80
  -2  13   4    3.60    2.10
   1 -13  -4  100.39    9.20
  -1 -13   4  119.19   11.90
  -1 -13   4  125.69   10.50
  -1 -13   4  123.39   11.70
  -1  13   4  107.79    9.40
  -1  13   4  122.89    8.90
   0 -13   4 1265.27   80.79
   0 -13  -4 1280.87   81.49
   0 -13   4 1119.29   90.79
   0 -13   4 1294.57   80.99
   0  13   4 1092.59   88.59
   0  13   4 1285.77   78.89
   0  13   4 1152.68   79.09
   1 -13   4  111.29   14.10
   1 -13   4  123.09   11.80
  -1 -13  -4  128.19   12.10
   1 -13   4  111.09   12.10
   1  13   4  114.29   10.10
   1  13   4  124.39    9.40
   2 -13   4    1.30    3.70
  -2 -13  -4    1.20    4.00
  -2 -13  -4   -0.20    3.60
   2 -13   4    0.40    5.50
   2 -13   4    1.50    4.60
  -2  13  -4    4.60    1.80
   2  13   4   -2.90    2.80
   2  13   4    1.00    1.80
   3 -13   4  202.18   15.80
  -3 -13  -4  169.88   15.10
   3  13   4  179.98   14.50
   3  13   4  194.98   13.70
  -3  13  -4  190.88   13.20
  -4 -13  -4   28.20    4.50
   4 -13   4   17.90    4.20
  -4 -13  -4   17.80    4.90
   4  13   4   28.00    4.00
  -4  13  -4   31.30    3.50
   4  13   4   30.20    5.10
   5 -13   4   82.79    8.50
  -5 -13  -4  103.89    8.20
   5  13   4   91.59    8.20
   5  13   4   93.19    7.60
  -5  13  -4   94.59    7.20
  -5  13  -4   96.69    7.10
  -6 -13  -4   61.99    5.20
   6  13   4   57.09    5.30
  -6  13  -4   54.89    4.50
   5 -14  -4    2.60    1.20
  -5 -14   4   -0.40    2.40
  -5 -14   4    0.90    1.40
  -5  14   4    2.10    1.30
  -5  14   4    2.40    1.30
   5  14  -4    1.10    1.50
  -4 -14   4    3.00    1.80
  -4 -14   4    1.70    2.80
   4 -14  -4   -0.70    1.40
   4 -14  -4    2.00    3.10
   4  14  -4    2.70    1.60
  -4  14   4    1.80    1.50
  -4  14   4    2.10    1.30
  -3 -14   4    8.30    2.50
   3 -14  -4    3.30    1.70
  -3 -14   4    6.00    3.60
   3 -14  -4    5.60    3.70
   3  14  -4    2.30    1.80
  -3  14   4    6.50    1.70
  -3  14   4    8.30    2.20
  -2 -14   4   70.59    8.10
   2 -14  -4   64.29    8.80
  -2 -14   4   63.09    6.60
   2 -14  -4   55.19    5.70
   2  14  -4   54.99    5.80
  -2  14   4   67.09    5.60
  -2  14   4   62.29    6.00
   1 -14  -4   50.89    7.70
   1 -14  -4   31.00    4.50
  -1 -14   4   28.00    5.30
  -1 -14   4   37.10    7.10
  -1  14   4   36.70    5.00
  -1  14   4   40.10    4.30
   1  14  -4   34.60    4.40
   0 -14   4   71.69    8.90
   0 -14  -4   69.29    9.30
   0 -14   4   62.09    8.80
   0  14   4   69.29    6.90
   0  14   4   73.29    6.20
  -1 -14  -4   38.30    7.30
   1 -14   4   26.60    5.20
   1 -14   4   24.80    5.00
   1  14   4   42.90    4.50
   1  14   4   47.00    5.50
  -1  14  -4   37.10    4.40
  -2 -14  -4   55.69    8.20
   2 -14   4   56.99    7.80
   2 -14   4   59.09    8.50
  -2  14  -4   62.99    5.40
   2  14   4   58.79    6.70
   2  14   4   62.59    5.70
  -3 -14  -4    3.70    3.00
  -3 -14  -4    2.80    3.50
   3 -14   4    6.20    3.30
  -3  14  -4    5.70    1.60
   3  14   4    2.00    1.80
   3  14   4    7.40    2.90
  -4 -14  -4   -1.90    2.10
  -4 -14  -4    1.30    3.70
   4 -14   4   -2.70    2.60
   4  14   4    4.30    1.90
  -4  14  -4    0.40    1.20
   4  14   4   -1.00    2.30
  -5 -14  -4    3.00    1.70
  -5 -14  -4   -0.60    1.30
   5 -14   4   -0.70    2.60
   5  14   4    0.30    1.80
  -5  14  -4    0.00    1.00
   5  14   4    2.10    1.60
  -4 -15   4    1.80    2.40
  -4 -15   4    1.40    1.50
   4 -15  -4   -1.60    2.70
  -4  15   4   -1.00    1.30
  -4  15   4    2.10    1.20
   4  15  -4   -2.10    1.50
   3 -15  -4   69.49    7.50
  -3 -15   4   74.29    7.90
  -3 -15   4   75.79    6.30
  -3  15   4   67.09    5.90
   3  15  -4   56.39    5.80
  -3  15   4   67.29    5.60
  -2 -15   4  102.99    9.70
   2 -15  -4   94.99    9.70
  -2 -15   4   98.99    8.10
  -2  15   4   94.09    7.50
  -2  15   4   96.99    7.90
   2  15  -4   89.59    7.60
   1 -15  -4  114.69   11.30
  -1 -15   4  126.49   11.50
  -1 -15   4  132.49   11.40
  -1  15   4  123.79    9.10
  -1  15   4  123.09    9.60
   1  15  -4  102.39    8.90
   0 -15  -4    1.30    3.50
   0 -15   4   -4.40    2.80
   0 -15   4    3.80    2.90
   0  15   4   -0.60    1.40
   0  15  -4   -1.40    1.90
   0  15   4    2.90    2.30
  -1 -15  -4  131.69   11.60
   1 -15   4  130.19   11.70
   1 -15   4  126.29   11.40
   1  15   4  121.69    9.60
   1  15   4  119.89   10.30
  -1  15  -4  128.89    9.30
   2 -15   4   94.59    9.60
   2 -15   4   97.49    9.80
  -2 -15  -4   94.09    9.40
   2  15   4  101.29    7.70
  -2  15  -4   97.89    7.20
   2  15   4   81.29    8.20
   3 -15   4   71.39    7.40
  -3 -15  -4   56.49    6.30
  -3 -15  -4   62.69    7.00
   3  15   4   69.89    5.80
   3  15   4   63.59    6.40
  -3  15  -4   58.29    5.10
   4 -15   4   -4.60    2.10
  -4 -15  -4    3.20    1.90
   4  15   4    0.20    1.50
   4  15   4   -0.30    1.90
  -4  15  -4    0.00    1.10
   3 -16  -4    5.50    2.30
  -3 -16   4    3.50    2.40
  -3 -16   4    3.30    1.60
   3  16  -4    4.10    1.80
  -3  16   4    6.10    1.50
  -3  16   4    6.60    1.70
   2 -16  -4   15.50    3.50
  -2 -16   4   14.40    3.50
  -2  16   4   17.30    2.60
   2  16  -4   11.90    2.30
  -2  16   4   17.60    2.70
   1 -16  -4   29.10    5.40
  -1 -16   4   34.00    5.70
   1  16  -4   21.20    3.90
  -1  16   4   34.60    4.20
  -1  16   4   31.50    3.60
   0 -16   4   -0.10    2.70
   0 -16  -4    2.10    2.70
   0 -16   4    1.40    2.80
   0  16  -4    0.20    1.90
   0  16   4    1.60    1.40
   0  16   4    2.00    2.10
   1 -16   4   34.10    5.90
  -1 -16  -4   37.00    5.50
   1 -16   4   31.00    5.20
  -1  16  -4   30.80    3.70
   1  16   4   29.50    4.60
   1  16   4   34.00    3.90
   2 -16   4   15.10    3.90
   2 -16   4   18.30    3.90
  -2 -16  -4   11.10    3.30
  -2  16  -4   12.00    2.00
   2  16   4   13.50    2.80
   2  16   4   19.30    2.90
  -3 -16  -4    3.70    2.40
   3 -16   4    5.60    2.70
   3  16   4    6.40    1.80
   3  16   4    1.20    2.10
  -3  16  -4    7.10    1.50
   2 -17  -4   20.40    3.50
  -2 -17   4   22.60    4.10
  -2  17   4   23.40    2.80
  -2  17   4   23.00    3.10
   1 -17  -4    4.30    2.50
  -1 -17   4    8.30    2.70
  -1  17   4    4.10    1.50
  -1  17   4    4.30    1.90
   0 -17  -4    5.20    2.70
   0 -17   4    6.20    2.40
   0  17  -4    0.30    2.90
   0  17   4    4.30    2.20
   0  17   4    8.10    1.60
  -1 -17  -4    5.70    2.30
   1 -17   4    6.90    2.90
   1 -17   4    1.60    2.40
   1  17   4    5.30    1.60
   1  17   4    4.10    2.00
   2 -17   4   22.80    4.00
  -2 -17  -4   19.80    3.40
   2  17   4   22.50    3.60
   2  17   4   23.30    2.90
   8   0  -5   67.59    7.10
  -8   0   5   71.89    5.80
   8   0  -5   80.39    6.10
  -7   0   5    3.80    2.30
   7   0  -5    4.30    3.20
   7   0  -5    6.40    3.80
  -7   0   5   -0.40    1.90
   7   0  -5    4.60    2.10
   6   0  -5   24.90    6.50
   6   0  -5   32.80    4.90
   6   0  -5   33.00    5.10
  -6   0   5   31.70    5.10
  -6   0   5   32.00    5.30
   6   0  -5   36.90   14.60
   5   0  -5   16.80    3.30
   5   0  -5   12.70    2.90
   5   0  -5    5.10    8.20
  -5   0   5   11.60    3.30
   4   0  -5   44.30    8.50
  -3   0   5  207.68   16.30
   3   0  -5  195.28   16.30
  -2   0   5  107.79   10.20
   2   0  -5  115.99    9.70
  -1   0   5 8372.46  533.25
   1   0  -5 8528.35  534.35
  -1   0   5 8372.16  534.35
   0   0   5   -3.30    2.00
   0   0  -5    0.90    2.90
  -1   0  -5 7987.00  479.35
   1   0   5 6863.81  478.85
   1   0   5 7800.62  478.75
  -2   0  -5  103.69   10.00
   2   0   5   84.59   10.70
   2   0   5  108.29   10.30
   3   0   5  155.98   16.70
   3   0   5  174.78   16.70
  -3   0  -5  181.78   16.10
  -4   0  -5   34.30    4.00
  -4   0  -5   28.50   10.20
   4   0   5   22.00    9.90
   4   0   5   29.90   10.20
  -4   0  -5   38.30   10.40
   5   0   5    3.90   14.90
   5   0   5    7.80    3.90
  -5   0  -5   -0.20   14.40
  -5   0  -5    6.30    2.10
   5   0   5   -0.10   13.60
   6   0   5   38.20    6.40
   6   0   5   26.40    5.10
  -6   0  -5   28.00    4.60
   6   0   5   12.10   21.10
  -7   0  -5   -0.10    2.60
   7   0   5    4.50    3.00
  -7   0  -5    1.20    3.00
   7   0   5    8.50    2.90
   8   0   5   65.59    6.50
  -8   0  -5   55.39    6.40
   8  -1  -5   25.30    3.40
  -8  -1   5   24.70    3.30
  -8  -1   5   28.10    3.50
  -8   1   5   27.70    3.70
   8   1  -5   29.70    3.40
  -8   1   5   31.50    3.60
  -7  -1   5   -3.10    1.70
   7  -1  -5    2.90    1.90
   7  -1  -5   -1.60    3.60
   7  -1  -5   -1.10    3.30
  -7  -1   5   -0.10    2.10
  -7   1   5    0.20    1.90
   7   1  -5    1.90    2.40
   7   1  -5    1.10    2.00
  -7   1   5    3.00    2.00
  -7   1   5   -1.50    2.10
   6  -1  -5    0.60    2.50
   6  -1  -5    4.60    2.40
   6  -1  -5   -2.60    4.20
   6  -1  -5   -7.90   12.30
  -6  -1   5    4.00    2.50
  -6   1   5    4.90    2.70
  -6   1   5    4.80    2.40
   6   1  -5    1.70    2.20
   6   1  -5    4.00    2.50
   6   1  -5   15.50   12.00
   5  -1  -5   29.30    9.60
   5  -1  -5   28.10    5.00
  -5  -1   5   28.80    5.30
   5  -1  -5   25.40    3.70
   5   1  -5   36.50    5.50
   5   1  -5   33.80    9.50
  -5   1   5   26.10    4.50
   4  -1  -5   18.30    6.00
   4  -1  -5   12.30    2.40
  -4  -1   5    4.50    6.60
   4   1  -5   10.20    5.90
   4   1  -5    7.50    2.20
   3  -1  -5   84.29   13.00
  -3  -1   5  114.59   11.50
   3  -1  -5  118.69   11.20
   3   1  -5  115.89   11.20
   2  -1  -5 1095.99   69.59
  -2  -1   5 1100.79   69.89
   2   1  -5  997.70   69.29
   1  -1  -5 1464.15   92.89
   1  -1  -5 1448.96   92.19
  -1  -1   5 1334.57   92.79
  -1  -1   5 1290.57   92.49
  -1  -1   5 1509.95   91.59
  -1   1   5 1527.45   91.89
   1   1  -5 1468.55   91.99
   0  -1  -5  100.49    9.00
   0  -1   5  101.29    8.60
   0  -1   5   88.99    7.90
   0   1   5   98.39    7.90
   0   1  -5   99.19    8.60
  -1  -1  -5 1385.86   85.09
   1  -1   5 1308.87   83.99
   1   1   5 1168.18   84.39
  -1   1  -5 1360.56   84.59
  -2  -1  -5  989.80   63.59
   2  -1   5 1029.50   63.19
   2  -1   5  859.01   63.09
  -2   1  -5  988.00   63.09
   2   1   5  976.20   63.39
   2   1   5  890.61   63.39
   3  -1   5  103.09   13.60
  -3  -1  -5  109.89   13.20
   3  -1   5  106.39   12.40
   3   1   5  128.19   14.00
  -3   1  -5   90.69   12.30
   3   1   5   97.09   13.10
  -4  -1  -5    1.20    9.10
   4  -1   5    5.50   10.40
   4  -1   5   -4.80    8.00
  -4  -1  -5    6.30    2.10
  -4  -1  -5   12.90   10.10
   4   1   5    4.40    9.30
   4   1   5    9.20    9.80
  -4   1  -5    4.80    2.20
  -4   1  -5    9.10    9.50
   5  -1   5    8.40   11.50
   5  -1   5   16.80   15.30
  -5  -1  -5   25.90    4.00
  -5  -1  -5   31.00   14.90
   5  -1   5   16.20    4.30
   5   1   5   36.50   15.10
  -5   1  -5   25.60    3.80
   5   1   5    6.60   13.40
   5   1   5   15.00    4.50
  -5   1  -5   31.30   17.50
  -6  -1  -5    2.30    2.50
   6  -1   5    7.20    3.50
   6  -1   5   -3.70    3.90
   6  -1   5    7.00    3.80
   6  -1   5   -9.80   17.00
   6   1   5    1.60    3.00
   6   1   5   -2.50   22.70
   6   1   5   -1.50    3.60
  -6   1  -5    4.30    2.10
   6   1   5    4.80   23.30
   6   1   5    4.30    3.80
  -7  -1  -5    0.50    2.70
   7  -1   5    0.30    2.50
  -7   1  -5    3.30    2.40
  -7   1  -5   -3.60    3.20
   7   1   5    2.50    2.80
   7   1   5   -1.40    2.50
   8  -1   5   20.10    4.00
  -8  -1  -5   17.50    3.10
   8   1   5   22.90    3.90
  -8   1  -5   18.70    3.60
  -8  -2   5   30.40    3.50
   8  -2  -5   27.50    3.40
   8  -2  -5   30.10    4.10
  -8  -2   5   30.30    3.40
  -8   2   5   29.50    3.60
   8   2  -5   26.80    3.60
   7  -2  -5    3.70    1.90
  -7  -2   5    4.00    2.10
  -7  -2   5    1.30    1.90
   7  -2  -5    3.40    3.00
  -7   2   5    4.40    2.20
  -7   2   5    4.80    1.90
   7   2  -5    4.90    2.40
  -7   2   5    0.00    2.20
   7   2  -5    5.60    2.30
   6  -2  -5   37.30    5.80
   6  -2  -5   53.49   15.80
  -6  -2   5   28.50    5.20
   6  -2  -5   44.80    5.90
   6  -2  -5   31.20    5.10
  -6   2   5   27.40    5.30
   6   2  -5   21.50   13.70
   6   2  -5   46.50    5.10
   6   2  -5   30.40    4.70
  -6   2   5   37.40    4.80
  -5  -2   5    9.80   12.20
   5  -2  -5    9.20    2.70
   5  -2  -5   10.40    8.50
  -5  -2   5    9.00    2.70
   5   2  -5    7.90    8.10
  -5   2   5   10.10    3.00
  -5   2   5    8.50    2.70
   5   2  -5    3.80    2.80
   5   2  -5    3.70    2.30
   4  -2  -5   60.99   10.90
   4  -2  -5   62.89    6.00
  -4  -2   5   62.69   10.20
   4  -2  -5   52.39   11.70
   4   2  -5   60.89   10.80
   4   2  -5   63.29    5.60
   3  -2  -5  170.08   13.90
  -3  -2   5  157.18   14.60
   3   2  -5  145.79   13.90
  -2  -2   5  607.54   39.70
   2  -2  -5  623.44   39.10
  -2  -2   5  578.44   40.50
   2  -2  -5  612.64   39.30
  -2  -2   5  530.45   37.70
  -2   2   5  549.54   38.20
   2   2  -5  574.74   38.90
   1  -2  -5  703.93   45.40
  -1  -2   5  635.64   44.60
   1  -2  -5  669.23   44.50
  -1  -2   5  632.44   45.40
   1   2  -5  692.43   44.20
  -1   2   5  746.63   44.40
   0  -2   5 5075.29  324.27
   0  -2  -5 5062.79  324.47
   0  -2   5 4883.61  322.97
   0   2  -5 5139.29  324.07
   0   2   5 5334.87  323.77
   1  -2   5  613.44   41.40
  -1  -2  -5  660.73   42.90
  -1   2  -5  659.03   42.10
   1   2   5  599.34   42.20
  -2  -2  -5  575.44   36.30
   2  -2   5  480.65   35.10
   2   2   5  463.75   35.60
  -2   2  -5  526.25   35.00
   2   2   5  508.95   35.60
   3  -2   5  167.48   14.30
  -3  -2  -5  167.18   15.80
   3  -2   5  106.79   15.70
   3   2   5  145.79   16.20
  -3   2  -5  134.39   14.30
   3   2   5  122.89   14.90
  -4  -2  -5   56.79   13.10
   4  -2   5   51.69   10.60
   4  -2   5   48.70   12.40
  -4  -2  -5   67.49   12.60
  -4  -2  -5   59.09    5.50
   4   2   5   48.10   11.70
  -4   2  -5   53.49    5.30
  -4   2  -5   74.99   12.20
   4   2   5   62.39   13.20
   5  -2   5   10.40    3.70
  -5  -2  -5   11.60   14.10
   5  -2   5   20.60   10.60
   5   2   5    3.30   12.70
   5   2   5    2.20    4.40
   5   2   5   10.10   17.00
   6  -2   5   29.10   17.20
  -6  -2  -5   38.70    5.40
   6  -2   5   32.20    6.10
   6  -2   5   29.20    5.20
   6   2   5    4.00   24.30
   6   2   5   22.60   29.10
  -6   2  -5   34.20    4.50
   6   2   5   25.10    5.40
   6   2   5   26.70    4.60
   7  -2   5    2.30    2.60
  -7  -2  -5    0.90    2.60
   7   2   5    3.00    3.10
  -7   2  -5   -0.40    2.10
   7   2   5    1.30    2.70
  -8  -2  -5   24.10    4.10
   8  -2   5   19.90    3.80
   8   2   5   24.70    3.70
   8   2   5   18.50    3.60
   8  -3  -5  150.08   10.50
  -8  -3   5  139.29   10.40
  -8  -3   5  161.08   10.60
   8  -3  -5  145.39   10.80
   8   3  -5  134.19   11.20
   8   3  -5  154.78   10.80
   7  -3  -5    7.80    2.10
   7  -3  -5    2.70    3.00
  -7  -3   5    6.20    2.30
  -7  -3   5   10.50    2.40
  -7   3   5    9.30    2.50
  -7   3   5    6.20    2.00
   7   3  -5    7.10    2.40
   7   3  -5   10.50    2.70
   6  -3  -5   21.50    4.50
  -6  -3   5   18.60    3.90
   6  -3  -5   13.60   14.90
  -6  -3   5   29.70    4.70
   6  -3  -5   31.20    4.50
  -6   3   5   25.30    4.30
  -6   3   5   24.70    5.00
   6   3  -5   27.20    4.50
   6   3  -5   13.90   13.50
  -5  -3   5   65.59    7.40
  -5  -3   5   59.69    9.80
   5  -3  -5   62.49   15.20
  -5  -3   5   66.29   14.40
   5  -3  -5   94.39    7.90
   5  -3  -5   66.39    8.60
   5  -3  -5   95.09   16.10
  -5   3   5   79.89    7.40
   5   3  -5   81.89    8.10
   5   3  -5   84.39   15.10
  -5   3   5   69.79    6.80
   5   3  -5   89.89    7.20
  -4  -3   5   84.59   14.90
   4  -3  -5   98.69    8.00
   4  -3  -5   87.09   12.50
   4  -3  -5  105.29   14.20
   4   3  -5   93.99    7.60
   4   3  -5   71.89   12.10
   3  -3  -5  168.08   14.40
   3  -3  -5  180.28   14.70
  -3  -3   5  161.98   15.30
   3   3  -5  146.59   14.20
   2  -3  -5  656.63   40.30
   2  -3  -5  634.74   40.50
  -2  -3   5  587.84   41.00
  -2  -3   5  552.84   40.50
  -2   3   5  599.54   39.40
   2   3  -5  545.55   39.80
  -1  -3   5 1120.29   74.79
  -1  -3   5 1038.30   73.19
   1  -3  -5 1252.77   73.89
   1  -3  -5 1152.38   74.59
  -1   3   5 1212.98   73.59
   1   3  -5 1073.09   73.09
   0  -3   5  612.64   40.70
   0  -3  -5  624.04   42.90
   0  -3   5  650.83   42.70
   0  -3   5  601.34   40.70
   0   3   5  686.33   42.10
   0   3  -5  658.63   42.20
   1  -3   5 1034.00   67.39
  -1  -3  -5 1092.19   69.49
   1  -3   5 1105.79   68.29
   1   3   5  999.00   68.69
  -1   3  -5 1015.40   68.19
  -2  -3  -5  588.04   37.20
   2  -3   5  558.74   35.30
   2  -3   5  463.95   35.20
   2   3   5  513.45   36.60
   2   3   5  491.05   36.40
  -2   3  -5  505.85   35.30
   3  -3   5  131.89   16.30
   3  -3   5  145.19   13.50
  -3  -3  -5  163.08   16.80
   3   3   5  134.49   15.60
   3   3   5  148.39   17.10
  -3   3  -5  130.59   14.20
  -4  -3  -5   83.69    6.90
  -4  -3  -5   75.29   13.50
   4  -3   5   70.39   12.40
  -4  -3  -5   84.59   14.90
   4   3   5   87.09    7.90
  -4   3  -5   53.59   13.80
   4   3   5   80.29   14.10
   4   3   5   52.99   16.30
  -4   3  -5   80.79    6.70
  -5  -3  -5   70.59    6.50
  -5  -3  -5   67.19   16.40
   5  -3   5   80.19   13.60
   5   3   5   66.59    8.50
   5   3   5   31.40   14.60
   5   3   5   59.09    9.40
   5   3   5   79.19   23.80
  -5   3  -5   72.39    6.30
   6  -3   5    9.90    4.90
   6  -3   5   15.10    3.40
   6  -3   5    9.80   14.60
   6   3   5   19.60    4.90
   6   3   5   22.10   24.30
  -6   3  -5   26.30    3.90
   7  -3   5    6.80    2.90
  -7  -3  -5    5.60    2.90
   7   3   5    2.40    2.50
  -7   3  -5    6.80    2.20
   7   3   5    5.80    3.40
   8  -3   5  108.69    8.80
  -8   3  -5  129.79    8.80
   8   3   5  100.59    9.50
   8  -4  -5    0.10    1.60
  -8  -4   5    2.40    1.30
   8  -4  -5    4.50    1.70
  -8  -4   5    1.10    1.30
  -8   4   5   -0.10    1.50
   8   4  -5    3.80    2.50
  -8   4   5    3.00    1.50
   8   4  -5    2.50    1.40
  -7  -4   5  346.07   25.30
   7  -4  -5  380.96   25.30
   7  -4  -5  391.76   25.80
  -7  -4   5  356.96   25.20
   7   4  -5  366.96   25.80
  -7   4   5  372.56   24.90
   7   4  -5  383.06   25.70
  -7   4   5  408.36   25.50
  -6  -4   5   32.30    5.10
  -6  -4   5   45.10    8.10
   6  -4  -5   35.90    4.80
  -6  -4   5   27.90    4.50
   6  -4  -5   34.00   19.50
   6  -4  -5   28.70    6.10
  -6   4   5   43.60    4.70
   6   4  -5   30.20    5.40
   6   4  -5   39.90   17.70
  -6   4   5   34.00    5.10
   6   4  -5   31.80    5.00
   5  -4  -5  141.29   19.10
   5  -4  -5  144.89   11.40
  -5  -4   5  114.19   10.50
   5  -4  -5  129.39   11.00
  -5  -4   5  123.69   11.10
  -5  -4   5  155.08   13.10
   5  -4  -5  148.89   10.40
  -5  -4   5  149.09   22.90
   5   4  -5  134.39   10.40
  -5   4   5  124.39   10.20
   5   4  -5  121.99   18.50
   5   4  -5  121.59   11.00
  -5   4   5  134.29   10.70
  -5   4   5  129.89    9.90
   4  -4  -5  179.98   17.00
  -4  -4   5  168.18   19.30
   4  -4  -5  138.59   18.90
   4  -4  -5  159.88   12.40
   4   4  -5  165.18   11.90
   4   4  -5  154.88   16.70
  -4   4   5  168.48   11.50
   3  -4  -5    3.80    4.30
  -3  -4   5   -2.40    6.50
   3  -4  -5   11.20    6.20
  -3  -4   5    3.50    9.60
   3   4  -5    4.60    4.50
  -2  -4   5   26.00    7.10
  -2  -4   5   26.60    5.40
   2  -4  -5   33.40    5.40
   2  -4  -5   37.70    6.30
   2   4  -5   27.90    4.90
  -2   4   5   38.80    5.00
  -1  -4   5  994.50   69.29
   1  -4  -5 1049.40   68.89
   1  -4  -5 1151.08   68.09
   1   4  -5  930.31   67.09
  -1   4   5 1117.69   67.99
   0  -4   5   25.00    5.20
   0  -4  -5   15.40    4.70
   0   4  -5   30.50    5.20
   0   4   5   25.40    4.30
   1  -4   5  982.60   60.49
  -1  -4  -5  955.40   61.79
   1  -4   5  948.31   58.79
   1   4   5  872.91   60.89
  -1   4  -5  847.12   59.99
   2  -4   5   31.20    5.20
  -2  -4  -5   33.60    7.50
  -2   4  -5   23.30    5.80
   2   4   5   31.70    6.90
   2   4   5   19.40    7.70
   3  -4   5   10.00    4.70
  -3  -4  -5    6.90    7.00
  -3   4  -5   -5.10    7.10
   3   4   5    5.90   10.80
   3   4   5    3.00    6.00
  -4  -4  -5  140.89   11.30
  -4  -4  -5  158.18   23.00
  -4  -4  -5  150.08   21.90
   4  -4   5  162.48   15.80
   4   4   5  147.19   20.00
   4   4   5  139.79   23.10
  -4   4  -5  151.18   11.10
   4   4   5  160.08   11.30
   5  -4   5  112.29   10.80
   5  -4   5   90.79   12.60
  -5  -4  -5  113.69   23.50
   5  -4   5  133.99   17.20
   5  -4   5   96.89    9.80
  -5  -4  -5  106.59   20.60
   5   4   5  131.49    9.50
   5   4   5   91.79   11.50
   5   4   5   73.79   18.20
   5   4   5  120.39   10.60
  -5   4  -5  112.99    8.80
   6  -4   5   28.90   13.70
   6  -4   5   29.70    5.60
   6  -4   5   14.00    4.80
   6   4   5   24.10    5.60
   6   4   5   19.70   26.20
   6   4   5   33.20    5.90
  -6   4  -5   25.50    4.30
   7  -4   5  302.57   22.10
  -7   4  -5  324.97   21.50
   7   4   5  325.87   22.20
  -8  -4  -5    2.70    1.80
  -8  -4  -5   -0.30    1.90
   8  -4   5    0.70    1.70
  -8   4  -5    2.50    1.60
  -8   4  -5   -5.10    3.40
   8   4   5    1.00    1.70
   8   4   5    3.60    2.60
  -8  -5   5   13.70    2.40
  -8  -5   5   11.60    2.00
   8   5  -5   14.10    2.70
  -8   5   5    8.50    1.70
   8   5  -5   15.00    2.60
  -8   5   5   15.00    2.40
  -7  -5   5    1.40    2.40
  -7  -5   5    1.10    1.70
  -7  -5   5    4.00    1.90
   7  -5  -5    0.60    1.90
   7  -5  -5    0.90    2.10
  -7   5   5    0.60    1.50
  -7   5   5    1.70    1.90
   7   5  -5    3.60    2.20
   7   5  -5    2.60    2.00
  -6  -5   5   29.00    4.20
   6  -5  -5   25.80    4.10
  -6  -5   5   14.90    5.40
  -6  -5   5   18.30    3.50
  -6  -5   5   24.80    4.30
   6  -5  -5   25.90    4.40
   6   5  -5   33.20    4.50
  -6   5   5   27.70    4.80
   6   5  -5   21.50    4.20
  -6   5   5   25.90    4.00
  -5  -5   5  378.36   25.10
   5  -5  -5  358.16   31.90
  -5  -5   5  287.57   34.30
  -5  -5   5  350.26   26.20
   5  -5  -5  363.96   24.80
  -5  -5   5  312.07   24.20
   5  -5  -5  382.36   24.30
  -5   5   5  378.76   24.50
   5   5  -5  316.67   30.70
  -5   5   5  368.96   24.10
   5   5  -5  395.06   24.70
  -5   5   5  364.06   23.70
   5   5  -5  310.37   24.80
  -4  -5   5  167.28   19.60
   4  -5  -5  158.68   12.10
   4  -5  -5  174.18   17.20
  -4   5   5  150.18   10.80
   4   5  -5  151.38   11.30
   4   5  -5  120.79   16.20
   3  -5  -5  116.79   14.80
  -3  -5   5  126.89   14.40
   3  -5  -5  147.09   12.90
  -3  -5   5  130.19   15.70
  -3   5   5  121.79   11.20
   3   5  -5  127.59   13.00
  -3   5   5  126.79    9.20
   2  -5  -5  383.46   28.80
   2  -5  -5  437.96   28.00
  -2  -5   5  405.56   29.90
   2   5  -5  354.66   27.40
  -2   5   5  413.46   27.40
  -1  -5   5  170.18   15.60
   1  -5  -5  194.68   14.00
   1  -5  -5  168.08   15.80
  -1   5   5  195.68   13.80
   0  -5   5  130.19   12.40
   0  -5  -5  136.39   13.30
   0   5   5  143.29   11.30
  -1  -5  -5  150.68   14.60
   1  -5   5  150.38   13.20
   1   5   5  158.88   13.30
  -1   5  -5  143.79   12.60
  -2  -5  -5  359.46   26.60
   2  -5   5  353.76   22.00
   2   5   5  318.47   25.50
   2   5   5  312.67   26.90
  -2   5  -5  281.57   22.90
  -3  -5  -5  129.89   17.80
   3  -5   5  111.39   11.00
   3   5   5  114.99   15.90
   3   5   5   85.79   17.30
   3   5   5  128.19    9.10
   4  -5   5  153.28   14.80
  -4  -5  -5  161.58   25.20
  -4  -5  -5  157.68   23.60
   4   5   5  118.19   20.00
   4   5   5  161.58   11.30
  -4   5  -5  136.99   10.80
  -5  -5  -5  361.66   42.50
   5  -5   5  310.67   22.90
   5  -5   5  277.97   22.00
   5  -5   5  343.17   26.30
  -5  -5  -5  307.97   37.00
   5  -5   5  336.27   24.30
  -5   5  -5  325.87   21.50
   5   5   5  251.77   34.10
   5   5   5  322.77   22.70
   6  -5   5   15.00   10.50
   6  -5   5   17.90    5.00
   6  -5   5   15.40    3.70
   6   5   5   12.20    5.10
   6   5   5   11.10    3.70
  -6   5  -5   19.10    3.10
   7  -5   5    5.00    2.30
   7   5   5    0.70    2.10
  -7   5  -5   -2.90    1.60
   7   5   5    4.00    3.60
  -8  -5  -5    7.70    2.20
   8  -5   5    6.80    1.90
  -8  -5  -5    7.00    2.40
   8   5   5    3.20    2.70
  -8   5  -5    9.00    2.30
  -8   5  -5    7.70    1.70
  -8  -6   5    9.20    1.50
  -8  -6   5    8.70    1.60
   8  -6  -5   11.80    2.30
   8   6  -5    4.60    2.20
  -8   6   5    6.30    1.50
  -8   6   5   10.20    2.20
   8   6  -5    9.00    1.80
  -7  -6   5   31.30    3.80
   7  -6  -5   36.20    4.50
  -7  -6   5   31.40    4.10
  -7  -6   5   38.50    4.60
   7  -6  -5   33.40    4.60
  -7   6   5   41.20    4.30
   7   6  -5   40.00    4.70
   7   6  -5   28.80    4.40
  -7   6   5   33.60    3.70
  -6  -6   5   75.09    7.20
  -6  -6   5   63.39    9.00
   6  -6  -5   83.49    7.30
  -6  -6   5   76.29    6.60
  -6  -6   5   61.39    6.50
   6  -6  -5   63.59    6.70
  -6   6   5   60.09    6.10
   6   6  -5   61.19    7.30
   6   6  -5   70.99    6.70
  -6   6   5   68.19    6.80
   5  -6  -5   47.30    5.40
  -5  -6   5   20.10   16.30
   5  -6  -5   41.80   14.50
   5  -6  -5   36.40    5.80
  -5  -6   5   31.30    6.40
  -5  -6   5   54.69    6.30
  -5  -6   5   32.40    5.00
  -5  -6   5   27.70    5.30
  -5   6   5   40.60    4.70
   5   6  -5   42.70   12.50
  -5   6   5   41.40    5.50
  -5   6   5   38.40    4.40
   5   6  -5   38.40    6.60
   5   6  -5   36.20    4.80
  -5   6   5   37.70    9.40
   4  -6  -5   16.30    8.40
  -4  -6   5   12.50    3.70
   4  -6  -5   15.60    3.60
  -4  -6   5   25.40    4.30
  -4  -6   5   19.50   11.20
   4   6  -5   11.50    2.60
  -4   6   5   13.90    2.60
  -4   6   5   13.20    5.70
   4   6  -5   10.00    8.10
   3  -6  -5  123.49   12.40
  -3  -6   5  106.09   15.30
  -3   6   5  112.69   10.70
  -3   6   5  111.29    8.10
   3   6  -5   94.19   12.40
   2  -6  -5  294.37   20.30
  -2  -6   5  246.58   22.30
   2  -6  -5  242.38   21.90
  -2   6   5  283.37   19.70
  -1  -6   5   57.09    9.20
   1  -6  -5   66.59   11.30
  -1   6   5   75.89    7.20
   0  -6   5   34.20    7.10
   0  -6  -5   19.60    6.90
   0   6   5   32.60    5.60
   1  -6   5   62.49    8.10
  -1  -6  -5   56.09    9.10
  -1   6  -5   37.20    6.70
  -1   6  -5   56.69    8.60
   1   6   5   53.49    8.20
  -2  -6  -5  221.58   19.60
   2   6   5  165.18   22.90
   2   6   5  203.88   18.50
  -3  -6  -5  123.59   16.80
   3  -6   5   98.39    9.20
   3   6   5  102.89    8.00
  -4  -6  -5   19.50   15.00
  -4  -6  -5   21.40   16.90
   4  -6   5   13.30    6.20
   4  -6   5   13.00    5.60
  -4   6  -5   13.00    2.60
   4   6   5   12.20    4.00
   4   6   5    7.80   11.60
   4   6   5   16.10    3.10
   5  -6   5   54.19    8.70
   5  -6   5   26.30    5.90
  -5  -6  -5   27.60   23.50
   5  -6   5   42.00    6.20
   5  -6   5   40.80    7.40
  -5  -6  -5   40.10   21.00
   5   6   5   41.10    5.90
   5   6   5   25.70   17.60
   5   6   5   26.30    6.20
   5   6   5   32.00    5.20
  -5   6  -5   30.10    4.30
   6  -6   5   69.79   11.60
   6  -6   5   44.60    6.90
   6  -6   5   63.19    6.60
   6   6   5   70.89    7.60
  -6   6  -5   60.39    5.90
   7  -6   5   26.80    4.00
  -7   6  -5   24.60    4.20
   7   6   5   29.80    4.60
  -7   6  -5   31.90    3.80
  -8  -6  -5    8.40    2.10
  -8  -6  -5    4.90    1.80
   8  -6   5    4.30    1.40
   8   6   5    2.60    2.70
  -8   6  -5    7.10    1.70
   8   6   5    8.70    1.80
  -8  -7   5   39.10    3.50
   8  -7  -5   41.90    3.60
   8   7  -5   32.80    4.70
   8   7  -5   38.80    3.70
  -8   7   5   41.60    3.40
  -8   7   5   39.70    3.70
  -7  -7   5   11.70    2.40
   7  -7  -5    9.90    2.10
  -7  -7   5   14.60    2.70
  -7  -7   5    8.00    1.90
   7   7  -5   12.90    2.50
  -7   7   5   17.50    3.10
   7   7  -5   10.40    2.30
  -7   7   5   15.10    2.50
  -6  -7   5   31.30    4.40
  -6  -7   5   34.60    5.50
   6  -7  -5   29.00    5.00
  -6  -7   5   24.40    4.30
  -6  -7   5   34.30    4.80
   6  -7  -5   34.70    4.80
  -6   7   5   26.80    3.80
  -6   7   5   31.80    4.70
   6   7  -5   31.50    5.20
   6   7  -5   38.40    4.70
   5  -7  -5  100.69    8.20
   5  -7  -5   93.79    8.10
  -5  -7   5   77.49    7.80
   5  -7  -5   70.19   18.40
  -5  -7   5   89.19    7.90
  -5  -7   5   77.29   10.20
  -5  -7   5   78.99    8.70
  -5  -7   5   54.09   19.40
  -5   7   5   99.29    7.30
  -5   7   5   98.19    7.50
  -5   7   5  100.19   14.70
   5   7  -5   94.19    8.10
  -5   7   5   94.79    8.10
   5   7  -5   64.49   14.90
   5   7  -5   71.49    8.90
   4  -7  -5  256.87   16.80
   4  -7  -5  263.17   23.10
   4  -7  -5  239.98   16.80
  -4  -7   5  216.68   27.20
  -4  -7   5  237.48   18.90
  -4  -7   5  229.18   16.50
  -4  -7   5  245.28   17.60
  -4   7   5  205.28   18.40
   4   7  -5  202.98   22.20
  -4   7   5  247.98   19.90
  -4   7   5  241.68   16.30
  -4   7   5  234.18   16.10
   4   7  -5  217.38   16.40
  -3  -7   5  323.27   29.60
   3   7  -5  310.77   26.30
  -3   7   5  378.66   25.70
  -3   7   5  358.96   23.10
   2  -7  -5   88.49   16.50
  -2  -7   5  104.19   14.80
   2  -7  -5  115.19   11.10
  -2   7   5  105.19    7.90
  -2   7   5  113.29   10.20
  -1  -7   5  326.57   27.70
   1  -7  -5  303.87   27.40
  -1   7   5  387.96   24.80
  -1   7   5  376.16   25.20
   0  -7  -5   62.09   10.40
   0  -7   5   67.69   11.30
   0   7  -5   63.69    9.00
   0   7   5   74.19    8.40
   1  -7   5  320.87   23.50
  -1  -7  -5  290.27   25.20
   1   7   5  315.37   23.50
   1   7   5  268.07   20.90
  -2  -7  -5   97.49   16.10
   2  -7   5  102.29   11.80
   2   7   5   78.79    6.60
   2   7   5   71.99   12.60
  -3  -7  -5  329.77   31.00
  -3  -7  -5  334.07   31.80
  -3   7  -5  286.77   20.50
   3   7   5  329.47   20.80
   3   7   5  255.47   27.40
  -4  -7  -5  249.58   31.30
   4  -7   5  192.18   16.20
   4  -7   5  221.98   18.00
   4  -7   5  202.98   14.80
  -4  -7  -5  211.58   32.10
   4   7   5  206.78   16.00
   4   7   5  187.38   26.70
  -4   7  -5  193.48   14.40
  -5  -7  -5   48.60   27.60
  -5  -7  -5   80.29   26.50
   5  -7   5   78.49    9.70
   5  -7   5   79.49    7.80
   5  -7   5   79.09   11.30
   5   7   5   90.49    7.70
   5   7   5   40.80   20.70
  -5   7  -5   88.09    7.10
   5   7   5   68.09    8.80
   6  -7   5   27.00    4.40
   6  -7   5   24.60    5.00
  -6   7  -5   28.00    3.90
   6   7   5   36.20    5.40
   6   7   5   26.40    5.90
   6   7   5   24.50    4.50
   7  -7   5   11.10    2.20
   7   7   5   13.70    2.90
  -7   7  -5   10.90    2.30
   7   7   5    9.50    4.50
  -7   7  -5    9.40    1.90
  -8  -7  -5   25.20    3.60
  -8  -7  -5   31.00    3.80
   8  -7   5   32.80    2.80
  -8   7  -5   38.50    3.50
   8   7   5   34.80    3.50
   8   7   5   33.50    6.00
  -7  -8   5   34.20    4.20
  -7  -8   5   38.70    3.80
   7  -8  -5   37.50    3.80
   7   8  -5   34.60    4.10
   7   8  -5   28.60    4.00
  -7   8   5   39.50    3.60
  -7   8   5   32.70    4.00
  -6  -8   5   15.90    4.40
  -6  -8   5   17.00    2.80
   6  -8  -5   22.70    3.70
  -6  -8   5   13.00    2.50
  -6  -8   5   18.10    3.50
   6   8  -5   14.30    3.20
   6   8  -5   13.60    3.00
  -6   8   5   19.90    4.00
  -6   8   5   13.60    2.40
  -5  -8   5  222.28   17.60
  -5  -8   5  244.68   20.20
  -5  -8   5  260.67   19.10
   5  -8  -5  257.97   18.10
   5  -8  -5  285.37   18.30
  -5  -8   5  255.07   18.00
  -5   8   5  262.57   18.10
  -5   8   5  272.77   17.70
   5   8  -5  258.27   18.30
  -5   8   5  256.37   17.80
   4  -8  -5  218.78   15.90
  -4  -8   5  234.38   28.90
  -4  -8   5  227.58   16.70
  -4  -8   5  231.78   15.60
  -4  -8   5  231.08   18.20
   4  -8  -5  245.68   24.80
  -4   8   5  230.58   15.30
  -4   8   5  190.38   15.90
   4   8  -5  181.68   22.20
   4   8  -5  209.08   15.70
  -4   8   5  225.98   19.40
  -4   8   5  221.18   15.40
   3  -8  -5   33.90    8.50
  -3  -8   5   20.00   11.80
  -3  -8   5   42.00    6.10
  -3  -8   5   43.10    6.60
   3  -8  -5   44.10    4.70
  -3   8   5   37.60    3.90
   3   8  -5   26.80    8.40
  -3   8   5   41.40    7.10
   3   8  -5   27.00    4.00
  -3   8   5   35.50    4.40
  -2  -8   5   48.20   11.80
  -2   8   5   58.19    5.20
   2   8  -5   54.39    9.40
  -2   8   5   72.09    8.30
   1  -8  -5  415.56   34.10
  -1  -8   5  389.56   33.30
  -1   8   5  440.06   28.50
  -1   8   5  469.75   30.90
   0  -8  -5    8.30    9.50
   0  -8   5   11.50    8.30
   0   8   5   14.80    2.50
   0   8   5   10.10    4.90
   0   8  -5    8.10    7.00
   1  -8   5  387.16   29.10
  -1  -8  -5  351.86   31.00
   1   8   5  365.26   29.00
   1   8   5  386.86   24.90
  -2  -8  -5   51.89   13.10
   2   8   5   56.29    5.00
   2   8   5   39.90   10.10
   3  -8   5   44.20    7.10
   3  -8   5   25.90    5.40
  -3  -8  -5   47.20   16.50
  -3  -8  -5   40.30   17.30
   3   8   5   29.90   12.30
  -3   8  -5   35.80    4.40
   3   8   5   20.10    4.50
   3   8   5   29.90    4.10
   4  -8   5  180.78   15.80
  -4  -8  -5  218.48   34.70
   4  -8   5  209.98   17.70
  -4  -8  -5  252.87   33.30
   4   8   5  157.18   27.80
   4   8   5  180.18   15.30
   4   8   5  206.18   14.30
   5  -8   5  254.77   16.60
   5  -8   5  209.18   18.40
   5  -8   5  254.77   20.30
   5   8   5  218.28   18.10
   5   8   5  248.38   17.20
  -5   8  -5  235.48   16.70
   6  -8   5   18.60    3.30
   6  -8   5   15.90    4.20
   6   8   5   10.80    3.00
   6   8   5    7.80    3.00
  -6   8  -5   10.70    2.30
   6   8   5    1.30    5.10
  -6   8  -5   13.00    2.70
   7  -8   5   32.40    3.20
  -7   8  -5   28.90    3.80
   7   8   5   27.70    4.30
  -7   8  -5   32.60    3.60
  -7  -9   5    5.40    1.50
   7  -9  -5    6.30    1.50
  -7  -9   5    4.90    1.70
  -7   9   5    5.30    1.50
   7   9  -5    3.80    1.60
   7   9  -5    4.30    1.60
  -7   9   5    7.20    2.20
  -6  -9   5    0.50    2.00
   6  -9  -5    2.60    1.70
  -6  -9   5    8.20    3.50
  -6  -9   5    2.50    1.70
  -6   9   5    4.30    2.40
   6   9  -5    7.40    2.40
  -6   9   5    1.30    1.50
  -6   9   5    1.00    2.20
   6   9  -5    5.40    1.80
  -5  -9   5  188.98   13.30
  -5  -9   5  192.68   15.70
  -5  -9   5  184.48   14.40
  -5   9   5  171.88   13.00
  -5   9   5  186.08   13.10
   5   9  -5  172.38   13.50
  -5   9   5  187.28   15.20
   4  -9  -5   51.99    5.30
  -4  -9   5   36.80    6.40
  -4  -9   5   67.49   20.20
  -4  -9   5   42.70    5.60
  -4  -9   5   49.30    6.60
   4   9  -5   32.30   14.20
  -4   9   5   49.30    5.00
   4   9  -5   46.50    5.30
  -4   9   5   51.69    4.80
  -4   9   5   54.19    9.80
  -3  -9   5  273.87   18.80
  -3  -9   5  232.98   29.20
   3  -9  -5  298.17   18.90
  -3  -9   5  258.07   19.80
  -3  -9   5  270.27   21.00
  -3   9   5  270.57   21.90
  -3   9   5  266.07   18.60
  -3   9   5  269.27   18.60
   2  -9  -5  182.88   12.40
  -2  -9   5  139.09   16.90
   2  -9  -5  132.89   23.30
  -2  -9   5  166.68   21.30
  -2   9   5  187.28   15.30
  -2   9   5  158.78   11.90
  -1  -9   5    3.80    9.50
   1  -9  -5  -10.30   14.80
  -1   9   5   11.70    5.10
  -1   9   5    8.50    1.90
   0  -9  -5  316.67   32.50
   0  -9   5  365.46   30.30
   0   9   5  386.76   28.50
   0   9   5  372.06   24.30
   1  -9   5   23.40   10.10
  -1  -9  -5    8.50   12.40
   1   9   5    8.20    2.10
   1   9   5    8.40    7.30
  -2  -9  -5  158.38   25.60
   2  -9   5  135.39   13.60
  -2  -9  -5  104.89   11.90
  -2  -9  -5  110.39   19.10
  -2   9  -5  131.79   10.50
   2   9   5  142.49    9.80
   2   9   5  135.49   18.00
   3  -9   5  230.68   18.60
   3  -9   5  220.28   17.40
  -3  -9  -5  212.08   32.90
  -3  -9  -5  199.58   30.70
   3   9   5  220.78   16.70
   3   9   5  192.18   26.10
  -3   9  -5  209.58   15.20
   3   9   5  233.68   15.70
  -4  -9  -5   58.39   25.10
   4  -9   5   39.30    7.40
   4  -9   5   49.90    5.00
  -4  -9  -5   43.00   23.20
   4   9   5   44.90    5.30
  -4   9  -5   37.90    4.80
   4   9   5   41.60    6.80
   4   9   5    9.40   17.40
   5  -9   5  179.08   11.20
   5  -9   5  161.38   15.80
   5  -9   5  156.38   13.70
  -5   9  -5  157.18   11.60
  -5   9  -5  136.49   11.90
   5   9   5  164.08   12.10
   5   9   5  137.99   13.10
   6  -9   5    5.40    3.60
   6  -9   5    3.60    1.70
  -6   9  -5    0.60    1.60
   6   9   5    0.00    2.40
   6   9   5   -1.00    2.40
  -6   9  -5   -0.20    1.90
  -7  -9  -5    4.10    1.70
  -7  -9  -5    4.60    1.90
   7   9   5    5.10    2.00
  -7   9  -5    5.20    1.40
  -7   9  -5    2.70    1.40
   7 -10  -5    5.80    1.40
  -7 -10   5    6.20    1.40
  -7 -10   5    7.40    1.70
  -7  10   5    7.30    1.50
   7  10  -5    3.60    1.50
   7  10  -5    6.60    1.60
  -6 -10   5   28.60    4.10
  -6 -10   5   26.80    3.30
  -6 -10   5   26.20    4.40
   6 -10  -5   33.40    3.50
   6  10  -5   19.10    3.30
  -6  10   5   27.70    3.30
  -6  10   5   18.10    3.00
   6  10  -5   22.20    3.60
  -5 -10   5    7.40    2.00
  -5 -10   5    4.90    2.40
  -5 -10   5    6.60    3.70
   5 -10  -5    5.50    2.00
  -5  10   5    4.90    1.90
   5  10  -5    0.40    3.00
  -5  10   5    2.90    1.90
   5  10  -5    7.70    2.30
  -4 -10   5  494.35   30.80
  -4 -10   5  446.06   31.80
  -4 -10   5  450.05   32.90
  -4  10   5  473.35   30.70
   4  10  -5  440.76   31.00
  -4  10   5  460.45   30.60
  -3 -10   5    9.30   17.10
   3 -10  -5   41.90    4.70
  -3 -10   5   23.70    5.60
  -3 -10   5   40.30    4.90
  -3 -10   5   39.50    5.90
  -3  10   5   35.80    4.10
   3  10  -5   31.20    4.70
  -3  10   5   36.20    4.50
  -3  10   5   38.30    8.70
  -2 -10   5   85.29   11.70
  -2 -10   5   74.69    8.10
  -2 -10   5   45.30   14.90
  -2 -10   5   60.19    9.90
   2 -10  -5   85.69    6.90
  -2 -10   5   79.29    7.20
  -2  10   5   81.79    6.60
  -2  10   5   79.79    6.80
  -2  10   5   79.09   11.80
  -1 -10   5   48.30   12.60
  -1 -10   5   42.40    6.50
   1 -10  -5   29.10   20.10
   1 -10  -5   43.50    4.90
  -1  10   5   34.30    4.80
  -1  10   5   34.70    4.00
  -1  10   5   32.20    8.10
   0 -10  -5  278.77   21.00
   0 -10   5  309.07   29.40
   0 -10  -5  238.68   34.10
   0  10   5  328.27   20.70
   0  10   5  331.47   26.10
  -1 -10  -5   40.40   17.70
  -1 -10  -5   35.60    5.50
   1 -10   5   48.30   13.40
  -1 -10  -5   25.60   18.30
   1  10   5   44.80   10.60
   1  10   5   39.70    5.50
   1  10   5   38.40    4.30
   2 -10   5   80.09    9.30
  -2 -10  -5   75.49   20.60
  -2 -10  -5   70.09    9.60
   2 -10   5   53.89    8.40
  -2 -10  -5   64.69   20.30
   2  10   5   65.09    5.90
   2  10   5   53.19    7.20
   2  10   5   69.69   15.40
  -3 -10  -5   23.20    5.80
  -3 -10  -5   16.20   21.80
  -3 -10  -5   24.20   22.90
   3 -10   5   25.80    5.00
   3 -10   5   32.90    6.80
   3  10   5   32.90    4.30
  -3  10  -5   22.90    4.10
   3  10   5   14.70   14.90
   3  10   5   33.40    5.90
   4 -10   5  409.26   29.30
   4 -10   5  419.36   30.40
  -4  10  -5  384.06   27.00
   4  10   5  418.16   27.60
   4  10   5  401.46   28.50
   5 -10   5    6.80    3.80
  -5  10  -5    0.80    1.70
   5  10   5    3.70    3.10
   5  10   5    5.00    2.20
  -5  10  -5    5.50    2.40
   6 -10   5   22.00    4.30
  -6  10  -5   15.40    2.50
  -6  10  -5   24.10    3.20
   6  10   5   16.80    3.20
   6  10   5   21.60    3.30
  -7 -10  -5    4.30    2.30
  -7 -10  -5    3.90    1.80
  -7 -10  -5    5.00    1.70
   7  10   5    6.70    1.80
  -7  10  -5    4.10    1.20
  -7  10  -5    5.20    1.40
  -6 -11   5  114.89    8.30
   6 -11  -5  127.29    8.50
  -6 -11   5  115.69    9.00
  -6  11   5  116.39    8.40
   6  11  -5  101.09    8.70
   6  11  -5  111.09    8.70
  -6  11   5  101.59   10.10
  -5 -11   5    3.50    1.80
  -5 -11   5    7.00    3.60
  -5 -11   5    4.30    2.30
   5 -11  -5    2.40    1.70
   5  11  -5    5.70    2.00
  -5  11   5    2.30    1.70
  -5  11   5    2.60    1.80
  -4 -11   5  584.64   36.80
  -4 -11   5  552.74   37.90
  -4 -11   5  560.34   39.20
  -4  11   5  568.84   36.90
  -4  11   5  570.74   36.90
   4  11  -5  523.95   37.10
  -3 -11   5  194.78   13.70
  -3 -11   5  140.29   25.10
  -3 -11   5  193.18   14.70
  -3 -11   5  189.78   16.30
  -3  11   5  189.68   13.60
  -3  11   5  185.88   13.50
  -3  11   5  197.98   20.30
  -2 -11   5  311.87   33.40
   2 -11  -5  332.97   20.70
  -2 -11   5  296.57   21.40
  -2 -11   5  268.17   22.60
  -2 -11   5  309.87   20.60
  -2 -11   5  260.57   22.60
  -2  11   5  307.47   25.80
  -2  11   5  295.87   20.40
  -2  11   5  293.37   20.30
  -1 -11   5   28.20    6.20
   1 -11  -5   43.90    5.20
   1 -11  -5   45.10   24.90
  -1 -11   5   39.90    6.70
  -1 -11   5   53.29    6.50
  -1 -11   5   27.60   14.90
  -1  11   5   36.20    4.30
  -1  11   5   38.90    5.10
  -1  11   5   31.60    9.40
   0 -11  -5  226.18   17.90
   0 -11   5  285.87   29.80
   0 -11   5  229.68   21.80
   0 -11   5  250.47   19.80
   0 -11   5  275.97   20.10
   0 -11  -5  221.78   37.50
   0  11   5  269.77   17.60
   0  11   5  258.87   25.20
   0  11   5  260.67   18.00
  -1 -11  -5   18.80   20.50
   1 -11   5   15.80   20.00
  -1 -11  -5   33.00    5.40
   1 -11   5   56.99    8.50
   1 -11   5   34.30    6.30
  -1 -11  -5   19.10   23.20
   1  11   5   40.90    4.30
   1  11   5   29.10   12.10
   1  11   5   36.70    5.40
  -2 -11  -5  280.37   39.60
   2 -11   5  262.47   19.80
   2 -11   5  252.07   20.60
   2 -11   5  248.68   20.50
  -2 -11  -5  220.38   19.60
  -2 -11  -5  232.48   42.40
   2  11   5  256.47   17.40
   2  11   5  222.88   29.60
   2  11   5  254.27   18.30
  -3 -11  -5  104.29   27.00
  -3 -11  -5  167.58   34.00
   3 -11   5  151.48   13.90
   3 -11   5  168.48   15.30
  -3 -11  -5  133.29   13.70
   3  11   5  166.48   11.70
   3  11   5  103.39   23.10
   3  11   5  153.88   12.50
  -3  11  -5  153.58   11.00
   4 -11   5  505.65   34.40
   4 -11   5  508.15   35.80
  -4  11  -5  459.55   32.20
   4  11   5  497.65   32.90
   4  11   5  484.65   33.80
   5 -11   5   -1.40    3.00
  -5  11  -5    2.80    1.70
  -5  11  -5    3.80    2.30
   5  11   5    2.20    2.00
   5  11   5    4.80    2.70
   6 -11   5   86.39    8.90
  -6 -11  -5   95.99    8.30
  -6  11  -5   99.29    7.10
   6  11   5   89.69    7.70
   6  11   5   91.89    8.00
  -6  11  -5   97.49    6.90
  -6 -12   5  160.28   11.40
  -6 -12   5  159.58   10.80
   6 -12  -5  165.18   10.90
   6  12  -5  146.89   11.20
  -6  12   5  156.48   11.00
  -5 -12   5   35.50    4.00
  -5 -12   5   34.00    4.40
  -5 -12   5   27.70    4.70
   5  12  -5   29.30    4.00
  -5  12   5   32.10    3.70
  -5  12   5   34.10    3.80
   4 -12  -5   -1.30    1.50
  -4 -12   5    5.50    3.70
  -4 -12   5    1.60    2.40
  -4 -12   5    4.30    2.00
  -4  12   5    0.30    1.60
  -4  12   5   -1.40    1.50
   4  12  -5   -0.90    1.80
  -3 -12   5  315.67   21.40
  -3 -12   5  308.87   23.70
  -3 -12   5  318.27   22.40
  -3  12   5  336.57   21.60
  -3  12   5  325.57   21.40
   3  12  -5  280.17   21.30
  -2 -12   5  239.48   37.40
  -2 -12   5  278.67   21.90
  -2 -12   5  290.57   20.60
   2 -12  -5  290.07   20.00
  -2 -12   5  289.17   22.00
  -2  12   5  288.97   20.00
  -2  12   5  300.97   29.90
  -2  12   5  290.37   19.80
  -1 -12   5   51.79    7.90
  -1 -12   5   48.70   21.20
  -1 -12   5   44.60    6.90
   1 -12  -5   52.19    5.80
  -1 -12   5   60.19    9.00
  -1  12   5   53.89   13.30
  -1  12   5   60.99    5.20
  -1  12   5   49.40    5.80
   0 -12   5   46.60    8.30
   0 -12   5   25.80   19.20
   0 -12   5   48.00    8.30
   0 -12  -5   19.70   28.00
   0 -12  -5   28.20    5.10
   0  12   5   41.10    4.40
   0  12   5   43.00    5.50
   0  12   5   34.30   13.70
  -1 -12  -5   37.80    6.00
  -1 -12  -5   58.09    9.00
  -1 -12  -5   59.49   27.30
   1 -12   5   43.50    8.40
   1 -12   5   46.80    8.10
   1 -12   5   48.50    8.40
   1  12   5   52.09    6.00
   1  12   5   54.39    5.20
   1  12   5   64.29   15.90
   2 -12   5  244.18   21.10
  -2 -12  -5  271.27   42.10
   2 -12   5  265.67   20.50
   2 -12   5  272.27   20.50
  -2 -12  -5  248.58   20.20
   2  12   5  245.88   40.70
   2  12   5  260.17   18.10
   2  12   5  257.77   19.00
   3 -12   5  272.47   21.70
  -3 -12  -5  253.87   20.30
   3 -12   5  273.77   20.70
  -3  12  -5  255.27   18.00
   3  12   5  275.07   19.50
   4 -12   5   -7.10    3.10
   4  12   5    5.40    2.80
   4  12   5   -0.90    1.80
   5 -12   5   33.10    5.60
  -5  12  -5   28.00    4.50
   5  12   5   27.80    4.90
  -5  12  -5   36.00    3.60
   5  12   5   28.50    4.10
  -6 -12  -5  131.99   10.10
   6 -12   5  118.39   10.50
   6  12   5  142.19   10.20
  -6  12  -5  128.69    9.30
  -6  12  -5  142.59    9.20
   5 -13  -5  106.59   10.20
  -5 -13   5  127.59    9.00
   5 -13  -5  127.99    9.00
  -5 -13   5  137.09   10.50
  -5 -13   5  130.39    9.60
  -5  13   5  140.09    9.20
   5  13  -5  105.69    9.10
  -5  13   5  119.09    8.90
   4 -13  -5    1.40    1.50
  -4 -13   5   -1.30    1.90
  -4 -13   5   -0.60    3.10
  -4 -13   5   -0.30    2.00
  -4  13   5   -1.20    1.50
  -4  13   5    0.50    1.40
   4  13  -5   -0.20    1.80
  -3 -13   5   95.79    8.50
   3 -13  -5   85.29    7.80
  -3 -13   5  103.49   10.30
  -3  13   5   98.39    7.90
  -3  13   5   98.99    7.60
   2 -13  -5  138.79   10.80
  -2 -13   5  146.49   13.10
  -2 -13   5  123.89   13.10
  -2 -13   5  147.19   11.50
  -2  13   5  147.89   11.00
  -2  13   5  136.19   10.40
  -1 -13   5  134.99   13.10
  -1 -13   5  142.89   11.40
   1 -13  -5  126.59   10.70
  -1 -13   5  140.69   13.10
  -1  13   5  146.19   10.50
  -1  13   5  141.69   10.90
   0 -13   5  367.16   27.40
   0 -13  -5  366.66   28.10
   0 -13   5  407.56   28.00
   0  13   5  397.96   25.60
   0  13   5  353.46   25.90
   1 -13   5  130.29   12.50
  -1 -13  -5  137.09   13.30
   1 -13   5  139.09   12.90
   1 -13   5  127.79   14.10
   1  13   5  129.19   10.90
   1  13   5  134.19   10.20
  -2 -13  -5  124.99   12.00
   2 -13   5  137.59   12.20
   2 -13   5  109.69   13.00
   2  13   5  128.89   10.70
   2  13   5  138.49   10.00
  -2  13  -5  110.29    9.30
  -3 -13  -5   80.59    9.10
   3 -13   5   93.49    9.60
  -3  13  -5   75.39    6.60
   3  13   5   87.09    8.30
   3  13   5   82.49    7.10
   4 -13   5    0.60    3.00
  -4  13  -5    1.70    1.50
   4  13   5    2.50    2.50
   4  13   5    0.80    1.70
   5 -13   5  100.89    9.20
  -5 -13  -5  119.49    9.30
  -5  13  -5  121.49    8.20
   5  13   5  107.49    9.10
   5  13   5  110.39    8.60
  -5 -14   5   36.10    3.40
  -5 -14   5   26.20    4.50
   5 -14  -5   26.30    2.80
  -5  14   5   20.20    3.70
   5  14  -5   25.90    3.30
  -4 -14   5   42.20    6.00
   4 -14  -5   42.40    6.20
   4 -14  -5   42.90    4.20
  -4 -14   5   51.29    4.80
  -4  14   5   52.59    4.60
  -4  14   5   42.50    4.20
   4  14  -5   39.20    4.60
   3 -14  -5  218.28   16.70
  -3 -14   5  200.98   16.10
  -3 -14   5  222.68   14.90
   3 -14  -5  186.88   14.20
   3  14  -5  186.68   14.30
  -3  14   5  207.78   14.20
  -3  14   5  214.08   14.50
   2 -14  -5   -2.70    3.20
   2 -14  -5    1.50    1.80
  -2 -14   5    2.70    3.30
  -2 -14   5    0.90    2.30
   2  14  -5    3.80    2.20
  -2  14   5    5.90    1.80
  -2  14   5    4.00    2.00
  -1 -14   5  137.49   12.10
  -1 -14   5  127.09   12.30
   1 -14  -5  126.59   12.70
  -1  14   5  130.09    9.90
  -1  14   5  136.09   10.50
   0 -14  -5    3.10    2.20
   0 -14  -5    1.20    3.70
   0 -14   5   -0.60    3.40
   0 -14   5    6.00    4.00
   0  14   5    3.70    2.40
   0  14   5    2.60    1.80
  -1 -14  -5  130.49   12.30
   1 -14   5  138.99   12.20
   1 -14   5  122.99   11.90
   1  14   5  116.49   10.40
   1  14   5  125.69    9.70
  -2 -14  -5   -2.60    3.80
   2 -14   5    5.90    4.20
  -2 -14  -5    3.00    3.20
   2 -14   5   -0.50    2.90
   2  14   5   -0.70    1.70
   2  14   5   -0.50    2.50
   3 -14   5  194.68   15.70
  -3 -14  -5  200.28   14.90
  -3 -14  -5  202.78   15.50
   3  14   5  199.98   14.30
   3  14   5  193.28   14.90
  -3  14  -5  198.08   13.60
   4 -14   5   40.40    5.60
  -4 -14  -5   38.60    5.20
  -4  14  -5   42.10    3.80
   4  14   5   44.70    5.20
   4  14   5   41.30    4.60
  -5 -14  -5   37.30    3.80
   5 -14   5   24.90    4.20
   5  14   5   26.40    3.60
  -5  14  -5   29.80    2.90
   5  14   5   30.70    4.00
   4 -15  -5    3.30    2.80
  -4 -15   5    8.00    2.60
  -4 -15   5    5.30    1.60
   4 -15  -5    4.70    1.30
  -4  15   5    5.60    1.40
  -4  15   5    3.60    1.50
   4  15  -5    3.70    1.70
   3 -15  -5   30.70    3.80
   3 -15  -5   31.90    5.60
  -3 -15   5   42.50    4.40
  -3 -15   5   44.60    5.80
   3  15  -5   37.60    4.40
  -3  15   5   40.70    3.90
  -3  15   5   47.50    4.40
  -2 -15   5   31.30    4.40
   2 -15  -5   24.70    3.60
  -2 -15   5   37.50    5.80
   2 -15  -5   31.60    5.90
  -2  15   5   33.50    4.10
  -2  15   5   32.10    3.60
   2  15  -5   27.70    4.30
  -1 -15   5  141.99   12.00
   1 -15  -5  133.09   12.30
  -1 -15   5  130.39   11.90
  -1  15   5  132.89   10.40
  -1  15   5  136.39   10.00
   0 -15   5    4.20    2.90
   0 -15  -5    5.40    3.90
   0 -15   5    1.00    2.80
   0  15   5    2.20    1.70
   0  15   5    3.60    2.20
  -1 -15  -5  118.49   11.20
   1 -15   5  132.99   11.50
   1 -15   5  134.89   11.40
   1  15   5  119.69   10.10
   1  15   5  124.79    9.50
  -2 -15  -5   22.20    4.00
   2 -15   5   14.60    3.50
  -2  15  -5   20.30    3.30
   2  15   5   22.70    4.20
   3 -15   5   34.70    5.60
  -3 -15  -5   32.80    5.60
  -3 -15  -5   33.70    5.00
   3  15   5   38.40    4.10
  -3  15  -5   35.40    3.50
   3  15   5   34.40    4.70
   4 -15   5    3.70    2.30
  -4 -15  -5    8.60    2.10
   4  15   5    7.70    2.10
  -4  15  -5    4.90    1.40
   4  15   5    6.10    1.80
   3 -16  -5   30.90    4.30
  -3 -16   5   29.70    4.50
  -3 -16   5   23.00    3.30
  -3  16   5   34.10    3.10
  -3  16   5   30.80    3.50
  -2 -16   5    4.90    2.60
   2 -16  -5    2.70    2.70
  -2  16   5    5.80    1.80
   2  16  -5    3.40    2.40
  -2  16   5    3.90    1.50
  -1 -16   5   16.10    3.40
   1 -16  -5   14.40    3.60
  -1  16   5   18.70    3.30
  -1  16   5   16.70    2.60
   0 -16  -5   87.79    8.60
   0 -16   5   90.89    8.50
   0 -16   5   78.69    8.40
   0  16   5   84.29    6.90
   0  16   5   91.29    7.50
  -1 -16  -5   13.20    3.10
   1 -16   5   22.80    4.30
   1 -16   5   10.10    3.40
   1  16   5   15.60    2.50
   1  16   5   17.90    3.00
   2 -16   5    4.50    2.80
  -2 -16  -5    1.60    2.70
   2  16   5    5.10    2.10
  -2  16  -5    3.00    1.70
   2  16   5    5.30    1.60
  -3 -16  -5   20.80    3.40
   3 -16   5   27.30    4.40
   3  16   5   26.70    3.80
   3  16   5   28.30    3.30
  -3  16  -5   27.90    3.00
   2 -17  -5    9.80    2.70
  -2 -17   5   13.60    2.80
  -2  17   5   14.60    2.60
  -2  17   5   16.10    2.30
  -1 -17   5   92.89    7.80
   1 -17  -5   91.29    7.80
  -1  17   5   82.29    6.50
  -1  17   5   84.09    6.90
   0 -17   5   13.70    3.10
   0 -17  -5   23.30    4.00
   0  17   5   22.00    2.70
   0  17   5   15.00    2.50
  -1 -17  -5   96.99    7.80
   1 -17   5   98.49    8.40
   1 -17   5   90.59    7.90
   1  17   5   82.69    7.20
   1  17   5   95.49    7.00
  -2 -17  -5   11.40    2.60
   2 -17   5   13.10    2.60
   2  17   5   12.80    2.00
   2  17   5    8.00    2.20
  -8   0   6   21.90    3.10
   8   0  -6   20.20    2.90
  -8   0   6   19.40    2.80
  -7   0   6   30.10    4.00
  -7   0   6   30.00    4.20
   7   0  -6   28.30    4.20
   7   0  -6   25.90    4.10
   6   0  -6   55.49    6.20
   6   0  -6   70.69   16.50
  -6   0   6   46.20    6.10
  -6   0   6   63.09    6.50
   6   0  -6   74.99    6.70
   5   0  -6    2.20    2.40
   5   0  -6   -2.20    8.10
  -5   0   6   -1.30    2.50
   5   0  -6    5.60    2.20
   4   0  -6  648.94   42.30
   4   0  -6  641.04   45.60
   3   0  -6  520.95   36.30
   2   0  -6  319.67   22.00
  -2   0   6  306.67   21.10
  -2   0   6  295.97   22.70
  -1   0   6  430.56   28.00
   1   0  -6  403.66   29.10
   1   0  -6  431.66   28.20
   0   0   6 2031.30  135.69
   0   0  -6 2216.58  136.59
   1   0   6  378.96   24.70
  -1   0  -6  375.06   25.50
   1   0   6  310.77   24.90
  -2   0  -6  271.47   20.70
   2   0   6  244.38   21.10
   2   0   6  286.57   20.70
   3   0   6  470.85   33.90
   3   0   6  422.26   34.50
  -3   0  -6  466.05   33.50
   4   0   6  453.75   41.90
  -4   0  -6  532.35   35.30
   4   0   6  605.14   42.00
  -4   0  -6  567.84   41.10
   5   0   6   -0.90    3.60
   5   0   6   25.90   13.40
  -5   0  -6    6.30   16.00
   5   0   6   -1.40   18.40
  -5   0  -6    2.40    2.00
   6   0   6   57.49    7.10
   6   0   6   54.49    7.40
   6   0   6   35.00   21.00
   6   0   6   39.40    7.10
  -6   0  -6   49.50    5.40
   7   0   6   24.90    4.50
  -7   0  -6   21.60    3.40
  -8   0  -6   15.20    3.30
   8   0   6   11.70    2.90
  -8  -1   6   41.00    3.90
  -8  -1   6   43.30    3.90
   8  -1  -6   41.50    5.00
   8  -1  -6   38.90    4.00
   8   1  -6   43.20    4.20
  -8   1   6   42.50    4.10
   7  -1  -6  118.39   11.00
   7  -1  -6  124.29   11.00
  -7  -1   6  134.59   10.50
  -7  -1   6  136.79   10.10
   7  -1  -6  143.99   10.50
  -7   1   6  152.58   10.80
  -7   1   6  132.89   10.00
   7   1  -6  135.49   10.90
   7   1  -6  143.09   10.70
   6  -1  -6  387.06   46.50
  -6  -1   6  404.26   28.30
   6  -1  -6  433.56   28.40
   6  -1  -6  438.66   37.90
   6  -1  -6  466.65   28.70
  -6  -1   6  392.26   27.90
  -6   1   6  357.16   27.70
   6   1  -6  414.56   37.70
   6   1  -6  405.76   28.40
  -6   1   6  437.86   28.50
  -6   1   6  406.06   27.50
   6   1  -6  459.75   28.60
   5  -1  -6   29.60    5.30
   5  -1  -6   40.40    4.90
   5  -1  -6   40.70   10.30
  -5  -1   6   32.20    5.40
  -5   1   6   33.20    5.00
  -5   1   6   38.40    5.40
   5   1  -6   35.60    9.60
   5   1  -6   36.70    4.60
   5   1  -6   32.40    5.40
  -4  -1   6  222.08   21.30
   4  -1  -6  269.47   21.60
   4  -1  -6  256.57   17.40
   4   1  -6  234.68   21.00
  -3  -1   6 1018.20   68.29
   3  -1  -6 1054.79   68.19
   3   1  -6 1002.70   68.19
   2  -1  -6  793.52   51.19
  -2  -1   6  747.53   51.79
   2  -1  -6  758.32   51.59
  -2  -1   6  772.12   50.09
  -2   1   6  746.43   50.39
   2   1  -6  813.32   51.19
   1  -1  -6   12.40    4.00
  -1  -1   6   10.50    5.30
  -1  -1   6   11.50    2.80
  -1  -1   6    7.10    3.80
   1  -1  -6    9.10    2.30
   1   1  -6    9.70    3.60
  -1   1   6   11.70    2.60
   1   1  -6   10.00    2.40
   0  -1  -6   72.69    7.80
   0  -1   6   67.49    7.50
   0   1  -6   85.09    8.20
   0   1   6   67.99    7.00
   1  -1   6    3.70    2.70
  -1  -1  -6    9.90    4.60
   1  -1   6    5.10    4.50
  -1   1  -6    7.20    4.10
   1   1   6    9.30    4.10
  -2  -1  -6  697.43   46.30
   2  -1   6  698.43   45.50
   2  -1   6  590.24   45.60
   2   1   6  617.14   45.90
   2   1   6  725.43   46.10
  -2   1  -6  701.13   45.80
  -3  -1  -6  899.31   59.99
   3  -1   6  767.42   59.79
   3  -1   6  941.81   59.89
   3   1   6  915.31   60.39
  -3   1  -6  916.81   59.59
   3   1   6  807.82   60.29
  -4  -1  -6  214.78   23.00
  -4  -1  -6  210.98   15.00
   4  -1   6  204.78   26.90
   4  -1   6  244.78   22.60
   4   1   6  242.98   24.30
  -4   1  -6  207.18   22.90
  -4   1  -6  212.38   15.00
   4   1   6  195.98   24.70
   5  -1   6   30.10    5.40
  -5  -1  -6   37.70    4.50
  -5  -1  -6   45.40   16.40
   5  -1   6   41.00   13.80
   5   1   6   35.60   17.50
   5   1   6   29.50   16.00
  -5   1  -6   27.80   19.50
  -5   1  -6   34.00    4.50
   5   1   6   23.10    5.30
   5   1   6   37.60    5.40
  -6  -1  -6  354.26   22.30
   6  -1   6  311.47   23.20
   6  -1   6  273.87   36.50
   6  -1   6  291.67   23.40
  -6   1  -6  352.06   22.30
   6   1   6  291.27   23.70
   6   1   6  312.17   22.90
   6   1   6  365.26   23.00
   7  -1   6   88.99    8.40
  -7  -1  -6   74.69    8.40
   7   1   6   83.29    8.70
   8  -1   6   31.70    4.30
  -8  -1  -6   18.80    3.30
   8   1   6   28.20    4.50
  -8  -2   6   14.50    2.60
  -8  -2   6   16.10    2.60
   8  -2  -6   16.50    2.70
   8  -2  -6   15.30    3.30
   8   2  -6   18.10    2.70
   7  -2  -6   26.80    3.90
  -7  -2   6   31.10    4.10
  -7  -2   6   30.40    4.30
   7  -2  -6   27.70    5.40
   7   2  -6   36.20    4.80
  -7   2   6   31.10    4.40
   7   2  -6   36.60    4.70
   6  -2  -6  304.87   20.10
  -6  -2   6  260.37   19.60
  -6  -2   6  278.87   20.10
   6  -2  -6  290.67   20.20
   6  -2  -6  256.67   20.60
   6  -2  -6  274.87   30.80
  -6   2   6  283.77   19.30
   6   2  -6  297.27   31.00
   6   2  -6  304.67   20.30
  -6   2   6  302.47   20.20
   6   2  -6  282.27   20.30
   5  -2  -6   21.40   13.30
   5  -2  -6   23.60    3.80
  -5  -2   6   31.00    6.00
   5  -2  -6   34.30   10.20
   5  -2  -6   27.80    4.60
  -5  -2   6   40.80   14.00
   5  -2  -6   18.00    5.50
  -5  -2   6   29.50    4.70
   5   2  -6   20.50    3.90
  -5   2   6   27.30    4.80
  -5   2   6   28.10    4.40
   5   2  -6   30.30    9.90
   4  -2  -6   38.60    4.80
  -4  -2   6   33.80    9.00
   4  -2  -6   50.79    8.70
   4  -2  -6   27.30    9.20
   4   2  -6   43.70    4.50
   4   2  -6   40.50    8.40
  -3  -2   6  292.07   22.50
   3  -2  -6  283.07   21.20
   3  -2  -6  297.07   21.80
  -3   2   6  257.67   19.90
   3   2  -6  261.07   21.10
  -2  -2   6  496.35   31.80
   2  -2  -6  497.55   33.00
  -2  -2   6  475.25   34.10
  -2  -2   6  436.26   35.10
   2  -2  -6  517.75   33.90
   2   2  -6  457.65   32.70
  -2   2   6  492.25   32.40
   1  -2  -6  104.09   10.00
   1  -2  -6  121.99    8.60
  -1  -2   6   90.29   10.10
  -1  -2   6   85.59    9.80
  -1   2   6  103.49    8.40
   1   2  -6  107.19    8.10
   0  -2   6  198.38   15.10
   0  -2  -6  208.28   15.50
   0  -2   6  176.28   13.30
   0   2   6  188.68   14.40
   0   2  -6  200.78   15.00
   1  -2   6   94.09    8.10
  -1  -2  -6   92.59   10.50
  -1   2  -6   96.19    9.50
   1   2   6   82.49    9.50
   2  -2   6  435.56   29.20
   2  -2   6  361.16   29.60
  -2  -2  -6  426.16   30.60
  -2   2  -6  437.76   29.60
   2   2   6  412.56   30.00
   2   2   6  398.06   30.30
   3  -2   6  247.18   19.80
   3  -2   6  212.68   22.70
  -3  -2  -6  233.38   21.70
   3   2   6  242.78   21.90
  -3   2  -6  232.58   20.30
   3   2   6  231.88   21.90
  -4  -2  -6   25.60    3.60
  -4  -2  -6   48.40   11.90
   4  -2   6   23.30    8.50
  -4   2  -6   27.40    3.90
   4   2   6   39.30   13.00
  -4   2  -6   25.90   12.70
   4   2   6   21.90   11.80
   5  -2   6   16.40    3.90
   5  -2   6   23.10    4.70
  -5  -2  -6   19.60    3.10
   5  -2   6   20.30   11.50
  -5  -2  -6   27.50   16.20
   5   2   6    7.40   18.20
   5   2   6   16.90    4.90
   5   2   6   27.10   15.90
  -5   2  -6   22.80    3.90
   6  -2   6  201.48   16.70
   6  -2   6  206.58   16.80
  -6  -2  -6  245.28   15.70
   6  -2   6  206.88   29.50
   6   2   6  308.47   49.50
   6   2   6  197.68   17.30
  -6   2  -6  238.08   15.70
   6   2   6  189.08   35.90
  -7  -2  -6   12.60    3.20
   7  -2   6   15.70    3.60
  -7   2  -6   23.90    3.90
   7   2   6   13.70    3.60
  -8  -2  -6    9.50    2.70
   8  -2   6    9.40    2.40
   8   2   6   12.50    3.10
  -8  -3   6    4.00    1.30
   8  -3  -6    1.90    1.50
   8  -3  -6    2.20    1.80
  -8  -3   6    2.50    1.20
  -8   3   6    1.40    1.30
   8   3  -6   -0.10    2.80
   8   3  -6    2.60    1.40
  -7  -3   6   10.70    2.50
   7  -3  -6   11.80    2.30
  -7  -3   6   13.40    2.40
   7  -3  -6   11.20    2.90
   7   3  -6    8.40    2.60
  -7   3   6    8.80    2.10
   7   3  -6   10.90    2.60
  -7   3   6   12.10    2.40
  -6  -3   6  221.88   15.90
   6  -3  -6  193.28   16.60
   6  -3  -6  234.78   16.20
  -6  -3   6  219.18   16.20
   6  -3  -6  230.38   16.50
  -6   3   6  228.08   15.60
   6   3  -6  217.98   16.50
   6   3  -6  229.58   16.30
  -6   3   6  244.48   16.40
   5  -3  -6  370.66   29.10
   5  -3  -6  324.57   23.50
  -5  -3   6  295.47   22.80
  -5  -3   6  348.97   25.10
  -5  -3   6  296.77   23.20
   5  -3  -6  343.37   22.90
  -5  -3   6  360.16   32.80
   5  -3  -6  361.36   23.20
   5  -3  -6  302.57   34.20
  -5   3   6  333.27   22.30
  -5   3   6  351.26   23.10
   5   3  -6  311.37   28.80
   5   3  -6  357.66   23.20
   5   3  -6  313.77   23.20
   4  -3  -6   18.90    3.20
   4  -3  -6    5.20    9.20
  -4  -3   6   21.30    9.50
   4  -3  -6   17.30    7.10
   4   3  -6   12.80    2.40
   4   3  -6   11.50    6.40
   3  -3  -6  214.88   17.80
  -3  -3   6  192.18   18.20
   3  -3  -6  201.98   16.30
  -3   3   6  182.98   15.20
   3   3  -6  187.28   16.30
   2  -3  -6  271.67   18.90
   2  -3  -6  276.07   20.20
  -2  -3   6  240.78   20.50
  -2  -3   6  219.98   20.30
   2   3  -6  249.18   18.60
  -2   3   6  271.17   18.40
   1  -3  -6   89.29    7.60
  -1  -3   6   83.69    9.40
   1  -3  -6   78.39    9.60
  -1  -3   6   76.59    8.10
  -1   3   6   96.69    7.60
   1   3  -6   83.29    6.80
   0  -3   6  267.77   18.20
   0  -3   6  281.37   20.30
   0  -3  -6  262.47   20.70
   0  -3   6  266.37   18.30
   0   3   6  286.87   19.70
   0   3  -6  290.77   20.10
   1  -3   6   70.49    6.80
  -1  -3  -6   85.29   10.40
   1   3   6   71.89    8.90
  -1   3  -6   74.39    8.50
   2  -3   6  252.97   17.60
  -2  -3  -6  238.78   19.40
   2   3   6  211.68   19.30
   2   3   6  207.28   19.70
  -2   3  -6  232.78   18.80
  -3  -3  -6  201.48   19.30
   3  -3   6  176.28   15.30
  -3   3  -6  144.89   17.00
   3   3   6  197.18   20.20
   3   3   6  152.38   18.00
  -4  -3  -6    7.50    2.60
  -4  -3  -6    7.80   10.10
   4  -3   6    8.80    7.20
  -4   3  -6   36.20   17.10
   4   3   6    8.20   11.10
   4   3   6   26.60   15.10
  -4   3  -6   11.90    2.40
   5  -3   6  237.28   19.50
  -5  -3  -6  298.97   18.70
   5  -3   6  245.08   21.90
   5  -3   6  249.18   19.70
  -5  -3  -6  297.47   33.30
   5  -3   6  311.47   27.00
   5   3   6  292.67   20.00
   5   3   6  240.08   33.70
  -5   3  -6  294.97   18.80
   5   3   6  253.67   41.40
   5   3   6  229.58   20.10
   6  -3   6  154.78   12.50
   6  -3   6  149.99   12.80
   6   3   6  139.99   13.50
   7  -3   6    9.70    3.10
  -7  -3  -6    4.20    2.70
   7   3   6    7.80    2.70
   7   3   6    5.70    3.30
  -7   3  -6    7.30    2.10
  -8  -3  -6   -0.40    1.90
   8  -3   6    1.80    1.80
   8   3   6    1.70    2.40
  -8   3  -6    4.20    1.70
  -8  -4   6   23.40    2.50
  -8  -4   6   23.40    2.80
   8  -4  -6   27.40    3.30
   8  -4  -6   16.80    3.20
   8   4  -6   17.70    3.20
   8   4  -6   22.90    2.90
  -8   4   6   29.90    2.90
   7  -4  -6   96.29    7.60
  -7  -4   6   95.99    7.50
  -7  -4   6   87.69    7.40
   7  -4  -6   92.99    7.90
   7   4  -6   86.79    7.80
  -7   4   6   94.29    7.60
   7   4  -6   87.39    7.80
  -7   4   6   92.39    7.10
  -6  -4   6   96.29    8.30
  -6  -4   6   94.19    8.80
   6  -4  -6  113.99    8.40
   6  -4  -6   91.79    9.00
  -6  -4   6   98.39    8.40
  -6   4   6  105.49    8.50
   6   4  -6   94.09    8.80
  -6   4   6   92.89    7.80
   5  -4  -6   87.99    9.40
   5  -4  -6  114.29    8.60
  -5  -4   6   98.99    8.50
   5  -4  -6   72.89   13.80
  -5  -4   6  111.49   10.90
  -5  -4   6   90.69    9.10
   5  -4  -6   96.29    9.20
  -5  -4   6  113.09   17.70
  -5   4   6   85.39   14.90
  -5   4   6  105.29    8.00
  -5   4   6  104.99    8.70
   5   4  -6   97.09    9.10
   5   4  -6   87.19   16.80
   5   4  -6  113.99    8.70
   4  -4  -6   87.49   13.60
  -4  -4   6   77.39   13.40
   4  -4  -6   78.49    7.30
   4   4  -6   70.89   12.00
  -4   4   6   76.39    6.40
  -4   4   6   69.49   10.50
   4   4  -6   65.89    6.50
  -3  -4   6   94.59   17.70
   3  -4  -6  132.29   14.70
   3  -4  -6  132.49   10.10
   3  -4  -6  141.29   12.80
  -3  -4   6  143.79   15.80
   3   4  -6  115.19   12.50
  -3   4   6  141.19   11.90
  -2  -4   6  270.27   21.40
  -2  -4   6  294.57   23.70
   2  -4  -6  305.77   23.00
   2  -4  -6  318.97   21.60
  -2   4   6  322.87   21.30
   2   4  -6  278.17   21.10
   1  -4  -6  943.41   63.59
   1  -4  -6 1001.10   62.29
  -1  -4   6  914.41   63.69
   1   4  -6  915.51   61.09
  -1   4   6  993.50   62.29
   0  -4   6  249.08   19.20
   0  -4  -6  237.58   19.90
   0   4   6  258.17   18.50
   0   4  -6  254.57   18.60
   1  -4   6  847.72   55.69
  -1  -4  -6  873.81   57.19
   1  -4   6  865.91   53.59
  -1   4  -6  792.52   55.39
   1   4   6  810.42   56.29
   2  -4   6  266.47   18.30
  -2  -4  -6  265.87   22.50
   2   4   6  246.88   21.60
   2   4   6  232.38   21.20
  -2   4  -6  249.28   20.00
  -3  -4  -6   93.39   16.60
   3  -4   6  128.09   11.60
   3   4   6  110.59   15.80
   3   4   6  116.49   18.50
  -3   4  -6   80.69   15.20
   4  -4   6   79.59   11.80
  -4  -4  -6   54.49   15.40
  -4  -4  -6   86.19   16.30
  -4  -4  -6   61.69    6.40
   4   4   6   73.59    6.70
   4   4   6   78.59   19.80
  -4   4  -6   62.49    6.00
   4   4   6   57.09   13.80
  -5  -4  -6   43.70   18.70
  -5  -4  -6   92.79    7.70
   5  -4   6   84.09   12.30
  -5  -4  -6  103.29   26.40
   5  -4   6   82.89    9.20
   5  -4   6   76.79    8.40
   5  -4   6  108.69   15.10
   5   4   6   81.89    9.10
  -5   4  -6   87.49    7.20
   5   4   6   43.30   18.40
   5   4   6   51.19   47.40
   5   4   6   63.29    9.70
   6  -4   6   72.69    7.70
   6  -4   6   73.89    8.50
   6  -4   6   54.49   13.60
   6   4   6   55.49    9.00
  -6   4  -6   81.09    6.70
   7  -4   6   69.49    6.70
   7   4   6   50.79    7.90
   7   4   6   69.49    6.60
  -7   4  -6   70.99    6.00
  -8  -4  -6   10.10    2.40
  -8  -4  -6   11.20    2.20
   8  -4   6   14.90    2.80
   8   4   6   16.80    3.10
  -8   4  -6   15.70    2.80
   8   4   6   13.00    2.90
  -8  -5   6    5.50    1.10
   8  -5  -6    4.50    1.50
   8  -5  -6    4.20    1.90
  -8  -5   6    8.90    1.50
  -8   5   6    7.10    2.80
   8   5  -6    4.20    1.30
  -8   5   6    6.80    1.50
   8   5  -6    3.30    2.30
  -7  -5   6   45.70    4.50
  -7  -5   6   33.90    5.10
   7  -5  -6   42.40    5.10
  -7  -5   6   48.80    4.60
   7  -5  -6   49.70    5.00
  -7   5   6   48.80    4.80
   7   5  -6   44.90    5.10
  -7   5   6   47.10    4.40
   7   5  -6   43.50    5.20
   6  -5  -6  113.89   10.10
  -6  -5   6  121.39    9.60
  -6  -5   6  120.09   10.10
   6  -5  -6  128.99    9.80
  -6  -5   6  115.99    9.60
  -6  -5   6  113.29   11.80
   6   5  -6  129.89   10.30
  -6   5   6  131.19    9.30
   6   5  -6  110.09   10.10
  -6   5   6  136.99    9.90
   5  -5  -6  738.53   47.20
  -5  -5   6  669.53   55.99
   5  -5  -6  771.12   47.00
  -5  -5   6  699.53   46.80
   5  -5  -6  768.62   53.09
  -5  -5   6  636.84   46.60
  -5  -5   6  736.53   48.80
  -5  -5   6  752.52   47.50
   5   5  -6  772.62   47.30
  -5   5   6  788.52   47.00
  -5   5   6  637.04   50.19
  -5   5   6  739.73   46.50
   5   5  -6  628.04   52.09
   5   5  -6  633.34   47.20
   4  -5  -6   55.99   10.30
   4  -5  -6   77.59    6.80
  -4  -5   6   62.39    6.30
  -4  -5   6   60.79   11.20
  -4  -5   6   51.69   12.70
   4  -5  -6   61.69    7.00
  -4   5   6   68.99    6.00
  -4   5   6   66.79   10.30
   4   5  -6   60.19    6.00
  -4   5   6   62.69    5.60
   4   5  -6   61.39   10.70
   3  -5  -6  416.76   27.80
  -3  -5   6  326.87   27.30
  -3  -5   6  364.76   29.80
   3  -5  -6  377.86   30.10
   3  -5  -6  391.26   25.30
  -3   5   6  383.36   26.90
  -3   5   6  381.46   24.70
   3   5  -6  345.87   27.40
   2  -5  -6  172.08   18.20
  -2  -5   6  206.18   18.60
   2  -5  -6  214.68   16.00
  -2   5   6  212.48   15.60
  -1  -5   6  856.41   60.09
   1  -5  -6  846.52   59.69
   1   5  -6  897.71   56.59
  -1   5   6  938.91   58.39
   0  -5   6   41.10    7.60
   0  -5  -6   56.39   10.10
   0   5   6   58.99    7.00
   0   5  -6   53.59    7.80
  -1  -5  -6  812.92   53.19
   1  -5   6  814.32   51.49
   1   5   6  765.42   52.09
  -1   5  -6  700.73   49.60
  -1   5  -6  755.62   50.99
   2  -5   6  171.08   11.60
  -2  -5  -6  155.28   17.80
  -2   5  -6  150.88   15.40
   2   5   6  124.89   18.50
   2   5   6  158.68   16.40
   3  -5   6  367.26   24.80
  -3  -5  -6  361.56   30.30
   3   5   6  314.47   29.30
   3   5   6  342.77   23.20
   3   5   6  321.47   32.10
  -4  -5  -6   64.49   17.90
  -4  -5  -6   54.19    6.70
  -4  -5  -6   81.39   17.10
   4  -5   6   56.99    9.10
  -4   5  -6   57.09    5.80
   4   5   6   61.69    8.20
   4   5   6   65.69    6.20
   4   5   6   61.49   14.80
   4   5   6   63.79   23.30
   5  -5   6  643.74   43.50
  -5  -5  -6  695.33   55.19
   5  -5   6  680.03   44.90
   5  -5   6  583.24   42.00
   5  -5   6  564.14   41.30
  -5  -5  -6  546.25   58.69
   5   5   6  653.03   42.20
  -5   5  -6  670.63   41.10
   5   5   6  515.15   53.69
   6  -5   6  101.49    8.80
   6  -5   6   77.89    9.70
   6  -5   6  114.09   18.90
  -6   5  -6   94.39    8.00
   6   5   6   87.29   10.50
   6   5   6  103.59    9.50
   7  -5   6   34.10    4.60
   7   5   6   40.00    5.00
  -7   5  -6   36.00    4.10
   7   5   6   27.40    5.20
  -8  -5  -6    3.60    1.80
   8  -5   6    4.00    1.50
  -8  -5  -6    0.70    2.30
  -8   5  -6    4.80    1.60
   8   5   6    1.70    2.30
   8   5   6    4.70    1.70
  -8  -6   6   11.90    2.00
  -8   6   6    9.20    2.00
  -8   6   6    6.10    2.40
   8   6  -6   12.50    2.10
  -7  -6   6    6.50    2.10
  -7  -6   6    9.00    1.90
  -7  -6   6    6.10    1.70
   7  -6  -6    5.90    1.90
   7  -6  -6    5.40    2.10
  -7   6   6    6.30    1.80
   7   6  -6    7.00    2.00
   7   6  -6    5.90    2.10
  -7   6   6    8.10    1.90
  -6  -6   6   54.19    5.70
  -6  -6   6   60.79    8.30
   6  -6  -6   66.59    6.20
   6  -6  -6   59.89    6.40
  -6  -6   6   57.69    6.00
  -6  -6   6   58.29    6.50
  -6   6   6   66.49    6.10
   6   6  -6   63.59    6.40
   6   6  -6   63.29    6.50
  -6   6   6   60.89    5.60
  -5  -6   6  154.28   12.40
  -5  -6   6  159.88   13.30
   5  -6  -6  178.48   12.90
  -5  -6   6  174.78   12.60
  -5  -6   6  173.78   25.50
  -5  -6   6  169.58   14.80
   5  -6  -6  170.38   24.40
   5  -6  -6  190.78   12.90
   5   6  -6  145.19   22.00
   5   6  -6  183.38   12.90
  -5   6   6  170.48   12.30
  -5   6   6  144.79   12.00
   5   6  -6  144.89   13.30
  -5   6   6  193.38   12.80
  -5   6   6  169.08   19.10
  -4  -6   6   30.40   13.20
  -4  -6   6   41.60    5.50
   4  -6  -6   30.30    9.70
   4  -6  -6   39.10    5.40
  -4  -6   6   49.50    6.30
  -4  -6   6   37.70    5.10
   4  -6  -6   50.19    5.70
  -4  -6   6   49.20    8.20
   4   6  -6   44.30    4.90
  -4   6   6   46.20    4.80
  -4   6   6   40.60    4.40
  -4   6   6   51.99    5.30
  -4   6   6   31.10    7.20
   4   6  -6   28.70    9.40
  -3  -6   6  102.19   15.80
   3  -6  -6  113.09   12.20
   3  -6  -6  105.59   19.00
   3   6  -6  105.99   12.00
  -3   6   6  104.29   10.90
  -3   6   6  104.99    7.90
   2  -6  -6  229.18   16.60
  -2  -6   6  207.18   19.70
   2  -6  -6  180.78   19.60
  -2   6   6  208.58   14.00
   2   6  -6  178.68   15.20
  -2   6   6  220.18   16.10
  -1  -6   6  283.87   24.30
   1  -6  -6  274.47   24.70
  -1   6   6  339.97   22.30
   0  -6   6  510.65   35.40
   0  -6  -6  482.35   35.90
   0   6   6  509.45   34.40
   0   6  -6  468.65   34.00
  -1  -6  -6  246.68   22.90
   1  -6   6  283.57   21.70
   1   6   6  285.87   22.30
  -1   6  -6  281.47   21.30
  -2  -6  -6  172.58   18.80
   2   6   6  157.38   17.70
   2   6   6  145.89   21.70
   2   6   6  175.78   12.00
  -3  -6  -6  103.69   17.80
   3  -6   6   94.39    8.50
   3   6   6   38.20   20.40
   3   6   6   97.79    7.80
   3   6   6   87.89   16.90
   4  -6   6   39.90    6.00
  -4  -6  -6    6.00   18.50
  -4  -6  -6   12.30   15.60
   4  -6   6   43.30    7.10
   4  -6   6   47.80    7.00
   4  -6   6   27.70    6.10
   4   6   6   31.40    5.10
   4   6   6   48.00    5.30
   4   6   6   46.60   15.40
  -4   6  -6   33.10    4.50
   5  -6   6  151.68   15.70
   5  -6   6  135.49   11.90
   5  -6   6  144.29   14.80
  -5  -6  -6   83.09   25.20
   5  -6   6  149.79   13.40
  -5  -6  -6  141.59   30.70
  -5   6  -6  168.88   11.60
   5   6   6  172.18   11.90
   5   6   6  161.68   13.30
   5   6   6  105.89   26.40
   6  -6   6   49.90    5.70
   6  -6   6   55.79    7.50
   6   6   6   51.99    6.60
  -6   6  -6   44.70    5.30
   7  -6   6    7.10    2.20
   7   6   6    7.40    2.50
   7   6   6    6.00    3.80
  -7   6  -6    6.70    1.90
   8  -6   6    5.40    1.30
  -8  -6  -6    6.00    1.90
  -8  -6  -6    9.40    2.10
   8   6   6    8.40    1.70
  -8   6  -6    8.80    1.60
  -7  -7   6    4.30    1.40
  -7  -7   6   -1.60    1.70
   7  -7  -6    3.70    1.60
  -7  -7   6    3.40    1.30
  -7   7   6    2.90    1.60
   7   7  -6    5.60    1.90
   7   7  -6    1.30    1.50
  -7   7   6    3.30    1.50
  -6  -7   6  137.09   11.40
  -6  -7   6  131.39   10.30
   6  -7  -6  140.99   10.80
  -6  -7   6  146.69   10.80
  -6  -7   6  133.89   12.80
   6  -7  -6  155.38   11.10
   6   7  -6  145.99   11.30
   6   7  -6  135.89   11.30
  -6   7   6  147.29   10.50
  -6   7   6  157.08   10.80
  -5  -7   6  210.68   38.20
   5  -7  -6  289.27   19.60
  -5  -7   6  285.37   20.30
  -5  -7   6  260.87   21.30
  -5  -7   6  252.97   18.90
  -5  -7   6  292.47   19.40
   5  -7  -6  309.57   19.80
  -5   7   6  288.17   19.20
  -5   7   6  279.77   19.00
  -5   7   6  240.08   25.00
   5   7  -6  249.08   20.00
   5   7  -6  300.27   19.90
  -5   7   6  294.57   19.50
   4  -7  -6  221.98   15.40
  -4  -7   6  152.58   26.40
   4  -7  -6  229.18   15.20
  -4  -7   6  216.18   16.10
  -4  -7   6  208.18   15.00
  -4  -7   6  211.68   17.40
   4  -7  -6  241.88   22.10
  -4   7   6  200.48   14.60
  -4   7   6  223.98   15.10
  -4   7   6  210.18   18.90
   4   7  -6  167.38   20.60
   4   7  -6  185.68   14.90
  -4   7   6  216.18   14.80
  -3  -7   6  466.95   37.10
  -3   7   6  468.25   30.20
   3   7  -6  403.76   32.50
  -3   7   6  499.55   33.00
   2  -7  -6  469.45   38.70
  -2  -7   6  498.65   38.70
  -2   7   6  507.95   33.00
  -2   7   6  572.44   35.50
   2   7  -6  470.15   33.60
   1  -7  -6  121.09   16.40
  -1  -7   6  125.99   15.30
  -1   7   6  128.99    9.40
  -1   7   6  142.79   12.10
   0  -7   6  373.96   28.30
   0  -7  -6  336.77   28.90
   0   7   6  358.26   24.00
   0   7   6  389.16   27.20
   0   7  -6  358.56   26.80
   1  -7   6  105.99   14.40
  -1  -7  -6  132.19   16.70
   1   7   6  119.39    8.80
   1   7   6  117.89   13.60
  -2  -7  -6  497.55   37.10
   2   7   6  466.35   29.60
   2   7   6  383.36   34.50
  -3  -7  -6  359.16   33.90
   3   7   6  306.87   31.20
  -3   7  -6  345.37   22.70
   4  -7   6  176.58   16.20
   4  -7   6  173.18   12.90
   4  -7   6  174.08   14.80
  -4  -7  -6  226.08   33.30
  -4  -7  -6  223.38   30.70
  -4   7  -6  163.18   12.60
   4   7   6  150.58   27.10
   4   7   6  176.18   14.20
   5  -7   6  239.88   16.90
   5  -7   6  215.38   18.50
   5  -7   6  245.58   20.10
  -5  -7  -6  281.47   50.49
   5   7   6  262.07   17.30
   5   7   6  243.78   18.50
  -5   7  -6  226.78   16.80
   6  -7   6  119.09   10.90
   6  -7   6  127.89    9.50
  -6   7  -6  118.99    9.40
   6   7   6  119.19   10.70
   7  -7   6    1.50    1.60
  -7   7  -6    1.20    1.50
  -7   7  -6    2.80    1.70
   7   7   6   -0.20    2.00
   7   7   6   -0.30    3.40
  -7  -8   6   25.80    2.90
   7  -8  -6   19.20    2.90
  -7  -8   6   18.70    3.30
   7   8  -6   20.80    2.90
  -7   8   6   22.60    2.70
   7   8  -6   23.00    3.40
  -7   8   6   16.40    2.90
   6  -8  -6   29.90    4.00
  -6  -8   6   30.70    3.90
  -6  -8   6   24.30    4.90
  -6  -8   6   24.10    3.90
  -6   8   6   29.30    3.60
   6   8  -6   26.80    4.50
  -6   8   6   25.70    4.00
  -5  -8   6  149.88   10.90
   5  -8  -6  141.39   11.00
  -5  -8   6  124.79   10.10
  -5  -8   6  129.79   13.00
  -5  -8   6  160.38   11.90
  -5   8   6  155.88   11.00
   5   8  -6  135.29   11.00
  -5   8   6  149.19   10.60
  -5   8   6  133.09   10.40
  -4  -8   6  338.07   38.40
  -4  -8   6  397.46   28.00
  -4  -8   6  402.56   29.40
   4  -8  -6  393.66   27.20
   4  -8  -6  454.85   27.40
   4  -8  -6  415.16   34.40
  -4  -8   6  429.16   27.10
  -4   8   6  393.86   30.70
   4   8  -6  348.97   27.00
  -4   8   6  399.66   26.80
  -4   8   6  438.46   27.20
   4   8  -6  351.66   32.60
  -4   8   6  401.96   26.80
  -3  -8   6   42.50    6.40
   3  -8  -6   57.79    5.50
   3  -8  -6   55.39    6.20
  -3  -8   6   55.29    8.10
  -3  -8   6   41.50   14.40
  -3   8   6   47.90    4.80
  -3   8   6   44.80    5.00
  -3   8   6   58.79    9.80
   3   8  -6   45.30    9.40
  -2  -8   6  317.27   29.40
  -2   8   6  322.57   22.30
  -2   8   6  356.96   25.10
  -1  -8   6  201.38   21.50
   1  -8  -6  182.58   24.30
  -1   8   6  230.08   18.10
  -1   8   6  218.18   14.80
   0  -8   6  487.15   36.60
   0  -8  -6  476.75   37.70
   0   8   6  492.15   35.20
   0   8   6  483.95   31.70
   0   8  -6  471.95   35.00
   1  -8   6  176.58   19.60
  -1  -8  -6  183.68   22.60
   1   8   6  181.38   18.90
   1   8   6  197.78   13.30
  -2  -8  -6  244.58   28.50
   2   8   6  260.57   25.60
   2   8   6  271.67   18.20
  -3  -8  -6   47.80   17.70
   3  -8   6   41.20    7.40
  -3  -8  -6   28.20   17.30
   3  -8   6   38.70    7.20
   3   8   6   39.20    4.60
   3   8   6   39.30    6.20
   3   8   6   44.10   14.10
  -3   8  -6   30.20    4.70
   4  -8   6  352.46   26.90
   4  -8   6  378.26   23.50
  -4  -8  -6  355.96   43.80
  -4  -8  -6  371.66   45.00
   4  -8   6  355.36   25.80
   4   8   6  342.77   25.20
   4   8   6  376.86   24.30
  -4   8  -6  323.17   23.70
   4   8   6  273.77   37.30
   5  -8   6  140.79   13.70
   5  -8   6  134.39    9.60
   5  -8   6  111.19   11.60
   5   8   6  127.19   11.40
  -5   8  -6  116.59    9.60
   5   8   6  116.89   10.10
   6  -8   6   17.90    4.30
   6  -8   6   24.00    3.50
  -6   8  -6   13.90    2.60
  -6   8  -6   20.10    3.30
   6   8   6   16.70    5.10
   6   8   6   28.00    4.90
   7  -8   6   11.40    2.00
  -7   8  -6   16.80    2.70
   7   8   6    9.80    4.00
   7   8   6   14.30    2.60
  -7   8  -6   16.60    2.90
  -7  -9   6   57.89    4.40
   7  -9  -6   55.69    4.50
  -7  -9   6   44.40    4.60
   7   9  -6   44.10    4.60
   7   9  -6   41.70    4.50
  -7   9   6   57.79    4.70
  -7   9   6   56.79    4.40
  -6  -9   6   44.90    5.00
  -6  -9   6   31.40    5.40
   6  -9  -6   46.50    4.50
  -6  -9   6   42.90    4.30
   6   9  -6   35.50    4.60
  -6   9   6   40.50    4.10
  -6   9   6   45.10    4.70
  -5  -9   6   90.89    8.20
  -5  -9   6   89.99    7.10
  -5  -9   6   68.09    9.40
   5   9  -6   75.29    7.20
  -5   9   6   69.79    6.80
  -5   9   6   78.89    6.80
  -5   9   6   92.79    7.30
  -4  -9   6   48.50   21.00
   4  -9  -6   49.99    6.70
  -4  -9   6   50.29    8.30
   4  -9  -6   53.59    5.50
  -4  -9   6   54.99    5.60
  -4  -9   6   47.00    6.40
  -4   9   6   49.10    5.00
  -4   9   6   51.69    5.20
  -4   9   6   42.70   10.10
  -4   9   6   55.69    5.80
   4   9  -6   45.40    5.40
  -3  -9   6  232.88   16.10
  -3  -9   6  220.48   18.50
  -3  -9   6  221.78   27.10
  -3  -9   6  216.08   17.00
  -3   9   6  242.98   20.40
  -3   9   6  232.28   16.00
  -3   9   6  236.28   16.10
  -2  -9   6  226.68   19.10
  -2  -9   6  237.48   16.80
  -2  -9   6  222.58   17.70
   2  -9  -6  260.07   17.00
  -2  -9   6  225.98   26.20
  -2   9   6  249.78   20.50
  -2   9   6  240.18   16.60
  -2   9   6  247.58   16.80
  -1  -9   6   92.49   14.80
  -1   9   6  105.59    8.10
  -1   9   6  111.29   12.70
   0  -9   6   44.90   11.90
   0  -9  -6   24.40   14.80
   0   9   6   41.80    8.60
   0   9   6   48.90    4.60
   1  -9   6  116.39   18.70
  -1  -9  -6   80.89   17.60
   1   9   6   98.29   16.00
   1   9   6  106.99    8.10
  -2  -9  -6  194.28   29.80
  -2  -9  -6  171.88   30.00
   2  -9   6  196.88   17.30
   2  -9   6  183.88   15.60
   2   9   6  210.88   13.90
   2   9   6  178.68   23.40
   2   9   6  183.98   14.70
  -3  -9  -6  156.68   26.00
   3  -9   6  175.78   16.80
  -3  -9  -6  170.78   27.60
   3  -9   6  196.38   15.60
   3   9   6  154.88   26.60
   3   9   6  190.28   14.60
   3   9   6  208.68   13.70
  -3   9  -6  167.68   13.10
   4  -9   6   26.60    5.50
  -4  -9  -6   50.79   26.30
   4  -9   6   45.50    7.60
  -4  -9  -6   40.30   25.90
   4   9   6   44.50    6.70
   4   9   6   37.80    5.00
   4   9   6   35.00   20.70
  -4   9  -6   34.90    4.50
   5  -9   6   70.29    8.50
   5  -9   6   78.39   11.10
   5   9   6   72.49    7.10
   5   9   6   76.69    8.10
  -5   9  -6   71.79    6.40
  -5   9  -6   68.89    7.20
   6  -9   6   33.70    6.30
   6   9   6   33.60    5.10
  -6   9  -6   34.80    3.90
  -6   9  -6   37.30    4.40
  -7  -9  -6   47.80    4.90
   7   9   6   40.30    4.50
  -7   9  -6   46.20    3.90
  -7   9  -6   38.80    3.90
  -7 -10   6   22.40    2.90
   7 -10  -6   27.80    2.80
  -7 -10   6   28.50    3.00
   7  10  -6   22.90    3.20
  -7  10   6   29.60    3.00
   6 -10  -6    6.00    1.70
  -6 -10   6    8.50    1.80
  -6 -10   6    4.90    3.10
  -6 -10   6    3.10    1.80
  -6  10   6    5.90    1.80
   6  10  -6   12.00    2.40
   6  10  -6   10.80    2.30
  -6  10   6    0.90    2.40
  -5 -10   6    5.20    2.40
   5 -10  -6    4.40    1.90
  -5 -10   6    6.70    3.40
  -5 -10   6    6.70    2.00
  -5  10   6    7.20    2.10
  -5  10   6    6.10    2.80
  -5  10   6    6.70    2.00
   5  10  -6    7.50    2.10
  -4 -10   6  375.66   26.70
  -4 -10   6  393.26   25.70
  -4 -10   6  365.26   28.00
   4 -10  -6  414.86   25.90
  -4  10   6  366.06   25.60
  -4  10   6  374.56   25.70
  -3 -10   6   80.09   19.70
   3 -10  -6   84.39    7.20
  -3 -10   6   61.39    9.70
  -3 -10   6   72.59    7.90
  -3 -10   6   83.19    7.20
  -3  10   6   87.99    7.00
  -3  10   6   74.59    6.60
   3  10  -6   67.79    6.90
  -3  10   6   92.39   14.40
   2 -10  -6  197.28   13.50
  -2 -10   6  183.08   13.40
  -2 -10   6  176.08   14.10
  -2 -10   6  171.98   15.90
  -2 -10   6  216.08   22.40
  -2 -10   6  176.98   26.70
  -2  10   6  206.68   18.90
  -2  10   6  176.68   13.20
  -2  10   6  169.68   13.00
  -1 -10   6  140.99   11.20
  -1 -10   6  123.69   12.60
  -1 -10   6  119.79   12.70
  -1 -10   6  128.89   10.60
  -1 -10   6   88.19   16.80
   1 -10  -6  124.19   25.40
   1 -10  -6  142.89   10.40
  -1  10   6  126.59   10.20
  -1  10   6  128.19    9.70
  -1  10   6  145.19   16.10
   0 -10   6   25.10   12.80
   0 -10  -6   -7.80   18.40
   0 -10   6   16.80    5.20
   0 -10  -6   13.10    3.10
   0 -10  -6   14.40   19.70
   0 -10   6   21.70    5.80
   0  10   6   16.70    8.60
   0  10   6   22.40    3.30
  -1 -10  -6  121.69   23.30
  -1 -10  -6   97.39    9.80
   1 -10   6  155.78   24.30
  -1 -10  -6   95.29   21.60
   1 -10   6  133.19   13.50
   1 -10   6  126.19   13.20
   1 -10   6  111.19   11.40
   1  10   6  132.49   18.50
   1  10   6  126.09    9.20
   1  10   6  119.99   10.00
  -2 -10  -6  144.89   14.10
  -2 -10  -6  174.38   27.90
   2 -10   6  129.99   13.00
   2 -10   6  140.29   14.20
  -2 -10  -6  140.59   25.20
   2  10   6  138.39   23.70
   2  10   6  153.38   11.00
   2  10   6  148.89   12.00
   3 -10   6   67.89    9.00
  -3 -10  -6   58.29   24.40
  -3 -10  -6   47.30    7.90
   3 -10   6   64.49   10.10
  -3 -10  -6   75.99   27.00
   3  10   6   75.19    7.60
   3  10   6   68.39    6.30
  -3  10  -6   62.79    6.00
   3  10   6   62.89   17.90
   4 -10   6  294.07   23.00
   4 -10   6  344.97   24.60
   4  10   6  297.67   22.40
  -4  10  -6  283.47   20.90
   4  10   6  331.57   21.50
   5 -10   6    4.30    3.40
  -5  10  -6    2.60    2.50
   5  10   6    3.40    2.80
   5  10   6    6.50    2.50
  -5  10  -6    6.40    1.90
   6 -10   6    4.00    3.00
  -6  10  -6    3.60    1.70
  -6  10  -6    6.30    1.70
   6  10   6    7.30    2.50
  -7 -10  -6   20.60    3.10
  -7  10  -6   19.60    2.40
  -7  10  -6   22.00    2.60
   7  10   6   19.00    3.00
  -6 -11   6   66.69    5.50
   6 -11  -6   73.29    5.70
  -6 -11   6   66.59    5.90
  -6 -11   6   69.19    7.10
   6  11  -6   64.29    5.90
  -6  11   6   71.59    5.60
  -5 -11   6   70.89    8.60
  -5 -11   6   81.29    7.40
   5 -11  -6   87.39    6.70
  -5 -11   6   85.39    6.70
  -5  11   6   71.69    6.40
   5  11  -6   77.19    7.00
  -5  11   6   79.49    6.60
  -4 -11   6   -3.00    3.10
  -4 -11   6   -3.20    2.00
  -4 -11   6    2.20    1.90
   4 -11  -6    2.50    1.90
  -4  11   6    2.70    1.80
  -4  11   6    0.10    1.50
   4  11  -6    4.30    2.20
   3 -11  -6   80.39    7.00
  -3 -11   6   76.49    7.70
  -3 -11   6   74.69    9.40
  -3 -11   6   74.49    6.90
  -3  11   6   71.69    6.40
  -3  11   6   70.29    6.70
  -2 -11   6  224.08   16.60
  -2 -11   6  227.78   19.40
   2 -11  -6  249.78   16.80
  -2 -11   6  245.18   32.40
  -2 -11   6  233.58   17.30
  -2 -11   6  210.78   18.70
  -2  11   6  219.98   23.30
  -2  11   6  245.28   16.70
  -2  11   6  242.18   16.40
  -1 -11   6   92.89   19.50
  -1 -11   6   77.19   10.20
  -1 -11   6   94.19   10.70
   1 -11  -6   84.29    8.00
  -1 -11   6   99.59    8.80
  -1 -11   6   84.39    9.10
   1 -11  -6   50.59   28.60
  -1  11   6   94.59   14.70
  -1  11   6   95.59    7.40
  -1  11   6   93.89    8.00
   0 -11   6   74.49    8.60
   0 -11   6   79.39   10.00
   0 -11  -6   55.69   24.90
   0 -11  -6   68.29    7.30
   0 -11   6   87.89   10.10
   0 -11   6   76.19   12.40
   0 -11   6  101.49   19.30
   0  11   6   82.99    7.30
   0  11   6   78.39    6.60
   0  11   6   59.89   14.20
  -1 -11  -6   66.69    7.90
   1 -11   6   73.89   11.00
   1 -11   6   90.19   10.00
   1 -11   6  107.99   11.70
  -1 -11  -6   49.90   28.90
  -1 -11  -6   75.89   26.10
   1  11   6   89.59    7.20
   1  11   6   86.69    8.00
   1  11   6  110.29   17.90
  -2 -11  -6  143.69   32.00
  -2 -11  -6  230.88   34.40
   2 -11   6  207.28   16.80
   2 -11   6  180.48   17.40
  -2 -11  -6  206.78   17.00
   2  11   6  181.28   28.70
   2  11   6  199.58   15.40
   2  11   6  211.58   14.60
  -3 -11  -6   44.60    7.20
   3 -11   6   56.59    8.10
   3 -11   6   57.49   10.00
   3  11   6   60.49    5.80
   3  11   6   59.89    7.00
  -3  11  -6   56.69    5.40
   4 -11   6   -4.60    3.20
   4 -11   6   -2.50    4.30
   4  11   6    0.60    2.80
  -4  11  -6    1.80    1.70
   4  11   6    4.80    2.10
   5 -11   6   73.49    7.90
  -5  11  -6   58.39    5.50
  -5  11  -6   47.60    7.20
   5  11   6   73.79    6.40
   5  11   6   69.59    7.10
   6 -11   6   40.60    5.80
  -6  11  -6   56.49    4.40
   6  11   6   54.99    5.70
  -6  11  -6   54.69    4.60
   6 -12  -6   72.09    5.60
  -6 -12   6   66.69    6.60
  -6 -12   6   75.89    5.50
  -6 -12   6   71.29    5.90
  -6  12   6   78.99    5.70
   6  12  -6   66.89    5.80
   5 -12  -6   73.69    5.80
  -5 -12   6   74.59    6.40
  -5 -12   6   74.59    5.70
  -5 -12   6   61.29    7.40
   5  12  -6   53.19    5.80
  -5  12   6   58.79    5.60
  -5  12   6   70.39    5.80
  -4 -12   6  129.29    9.10
  -4 -12   6  115.39   11.30
   4 -12  -6  132.69    9.30
  -4 -12   6  112.59    9.70
   4  12  -6  102.19    9.10
  -4  12   6  113.49    8.90
  -4  12   6  122.39    9.20
   3 -12  -6   52.79    5.30
  -3 -12   6   47.10    5.30
  -3 -12   6   42.50    7.20
  -3 -12   6   49.40    5.90
  -3  12   6   41.20    5.20
   3  12  -6   34.70    5.40
  -3  12   6   49.90    4.70
  -2 -12   6  205.58   15.50
   2 -12  -6  205.58   15.40
  -2 -12   6  223.28   16.10
  -2 -12   6  209.68   17.80
  -2 -12   6  225.78   17.90
  -2  12   6  220.68   15.40
  -2  12   6  208.68   15.00
  -1 -12   6  191.48   14.70
  -1 -12   6  149.79   25.30
  -1 -12   6  207.48   16.50
  -1 -12   6  197.08   16.50
   1 -12  -6  184.28   14.30
  -1  12   6  201.28   14.40
  -1  12   6  203.58   14.00
  -1  12   6  165.88   25.30
   0 -12   6   41.80    6.60
   0 -12   6   21.10    4.50
   0 -12  -6   27.90   32.10
   0 -12  -6   25.50    4.80
   0 -12   6   26.90   20.50
   0 -12   6   31.80    6.00
   0 -12   6   31.10    7.80
   0  12   6   31.90    5.10
   0  12   6   33.20    4.10
   0  12   6   28.60   14.70
   1 -12   6  183.28   16.60
   1 -12   6  190.38   16.10
  -1 -12  -6  135.49   31.80
   1 -12   6  183.48   15.80
  -1 -12  -6  176.48   16.10
   1  12   6  192.98   14.10
   1  12   6  181.28   13.30
   1  12   6  181.08   28.10
   2 -12   6  192.88   16.40
   2 -12   6  185.58   17.20
  -2 -12  -6  173.08   16.10
   2  12   6  190.18   14.80
   2  12   6  205.08   14.00
  -3 -12  -6   33.20    5.50
   3 -12   6   42.30    7.20
   3  12   6   37.20    5.60
  -3  12  -6   26.70    4.20
   3  12   6   29.70    4.30
   4 -12   6  104.69   12.70
   4 -12   6  107.89   10.50
  -4  12  -6   97.09    7.90
   4  12   6  102.49    9.40
   4  12   6  105.79    8.60
   5 -12   6   52.19    6.70
   5  12   6   64.69    6.20
  -5  12  -6   58.99    5.10
   5  12   6   57.39    5.70
  -6 -12  -6   64.09    5.80
   6 -12   6   57.19    6.60
   6  12   6   69.29    5.90
  -6  12  -6   67.49    5.10
  -5 -13   6    0.90    1.50
   5 -13  -6    2.00    1.30
  -5 -13   6   -4.00    2.40
   5 -13  -6    6.60    3.00
  -5 -13   6    3.70    1.60
   5  13  -6    3.60    1.50
  -5  13   6    1.30    1.90
  -5  13   6    2.90    1.60
  -4 -13   6    3.50    3.00
  -4 -13   6    7.80    2.20
   4 -13  -6    5.70    1.80
  -4 -13   6    7.10    2.10
   4  13  -6    9.70    2.10
  -4  13   6    6.30    1.90
  -4  13   6    4.70    1.70
  -3 -13   6  216.28   16.80
  -3 -13   6  218.18   15.30
   3 -13  -6  194.48   14.70
  -3  13   6  217.18   14.90
  -3  13   6  201.38   14.50
   3  13  -6  200.08   14.70
   2 -13  -6    6.80    2.30
  -2 -13   6    4.30    3.80
  -2 -13   6   14.40    4.90
  -2 -13   6    9.80    3.00
  -2  13   6    7.80    2.00
  -2  13   6   10.10    2.40
  -1 -13   6  520.55   33.80
  -1 -13   6  495.65   35.30
  -1 -13   6  511.95   35.50
  -1  13   6  495.85   33.70
  -1  13   6  496.35   33.40
   0 -13  -6  276.27   21.70
   0 -13   6  265.87   21.00
   0 -13   6  283.97   21.10
   0  13   6  286.57   19.10
   0  13   6  264.07   19.50
   1 -13   6  431.36   33.80
   1 -13   6  511.45   33.60
  -1 -13  -6  468.05   33.90
   1 -13   6  496.45   33.70
   1  13   6  453.95   32.20
   1  13   6  489.95   31.70
   2 -13   6    1.90    5.10
   2 -13   6    9.90    4.80
   2 -13   6    7.20    3.70
  -2 -13  -6    8.10    3.80
   2  13   6    8.50    2.20
   2  13   6    9.60    3.00
   3 -13   6  182.58   16.40
   3 -13   6  189.38   15.30
  -3 -13  -6  171.38   14.40
   3  13   6  192.88   13.40
   3  13   6  180.38   14.10
  -3  13  -6  176.78   12.70
   4 -13   6    3.60    3.00
   4  13   6    7.50    2.00
   4  13   6   10.00    2.80
  -4  13  -6    4.80    1.60
   5 -13   6   -0.90    2.30
  -5 -13  -6    0.50    1.80
   5  13   6   -0.20    1.90
  -5  13  -6    1.50    1.30
   5  13   6    0.90    2.10
   5 -14  -6   80.49    6.30
  -5 -14   6   81.79    7.40
  -5 -14   6  100.19    6.70
   5  14  -6   80.79    6.70
  -5  14   6   94.89    6.60
  -4 -14   6   48.30    6.30
   4 -14  -6   42.40    6.40
  -4 -14   6   56.79    5.00
   4 -14  -6   44.70    4.40
  -4  14   6   52.79    4.40
   4  14  -6   46.10    4.70
  -4  14   6   54.59    4.70
  -3 -14   6  126.79   11.30
  -3 -14   6  142.99    9.90
   3 -14  -6  113.79   11.40
   3 -14  -6  116.49    9.40
  -3  14   6  130.49    9.60
   3  14  -6  120.79    9.60
  -3  14   6  129.09    9.20
  -2 -14   6  145.79   10.80
  -2 -14   6  156.68   12.60
   2 -14  -6  119.29   10.40
  -2  14   6  144.39   10.70
  -2  14   6  143.99   10.30
   1 -14  -6   30.90    5.80
   1 -14  -6   37.60    4.80
  -1 -14   6   49.90    7.20
  -1 -14   6   40.70    6.70
  -1  14   6   39.00    5.00
  -1  14   6   45.60    4.60
   0 -14  -6   21.00    4.10
   0 -14  -6   16.40    4.60
   0 -14   6   16.00    4.40
   0 -14   6   27.20    5.10
   0  14   6   27.90    3.60
   0  14   6   28.00    4.40
   1 -14   6   39.10    7.30
  -1 -14  -6   38.10    7.30
   1 -14   6   44.60    6.60
   1  14   6   41.90    5.50
   1  14   6   39.00    4.50
   2 -14   6  128.89   11.90
  -2 -14  -6  123.19   11.70
   2  14   6  136.59   10.00
   2  14   6  130.99   10.70
   3 -14   6  134.29   11.00
  -3 -14  -6  117.39   10.00
  -3 -14  -6  107.79   10.30
   3  14   6  122.59    9.90
  -3  14  -6  109.69    8.50
   3  14   6  123.29    9.20
   4 -14   6   51.19    5.70
  -4 -14  -6   50.79    5.30
   4  14   6   48.00    5.30
  -4  14  -6   39.20    3.90
   4  14   6   45.10    4.80
   5 -14   6   78.99    7.20
  -5 -14  -6   86.99    6.80
  -5  14  -6   83.99    6.10
   5  14   6   91.99    7.00
  -4 -15   6   39.80    4.60
   4 -15  -6   35.80    4.60
  -4 -15   6   37.60    3.50
   4 -15  -6   28.00    3.00
  -4  15   6   34.50    3.50
   3 -15  -6   13.70    2.70
  -3 -15   6   20.80    3.70
  -3 -15   6   21.30    3.20
   3 -15  -6   12.80    3.10
  -3  15   6   21.40    2.80
  -3  15   6   21.60    3.10
   3  15  -6   12.60    2.70
   2 -15  -6   40.70    4.60
  -2 -15   6   51.89    6.50
   2 -15  -6   55.69    6.70
  -2 -15   6   48.70    5.30
  -2  15   6   55.09    5.10
  -2  15   6   52.49    4.70
   1 -15  -6  100.49   10.10
  -1 -15   6   95.79    9.60
  -1 -15   6   98.79    9.60
  -1  15   6  102.19    7.80
  -1  15   6   98.79    8.30
   0 -15   6   70.09    7.80
   0 -15   6   69.09    7.90
   0 -15  -6   68.19    8.20
   0  15   6   62.29    5.80
   0  15   6   67.49    6.50
   1 -15   6  101.99    9.50
   1 -15   6  103.89    9.70
  -1 -15  -6  101.19    9.50
   1  15   6   81.99    8.10
   1  15   6   97.89    7.80
  -2 -15  -6   42.80    6.30
   2 -15   6   56.49    6.70
   2  15   6   48.80    5.50
   2  15   6   50.39    4.90
   3 -15   6   16.20    3.50
  -3 -15  -6   17.70    3.90
   3  15   6   18.40    2.70
   3  15   6   16.40    3.10
  -3  15  -6   21.60    2.90
   4 -15   6   42.40    4.80
  -4 -15  -6   32.10    4.00
  -4  15  -6   29.70    3.40
   4  15   6   37.00    4.20
   4  15   6   30.30    3.90
  -3 -16   6    6.10    2.60
   3 -16  -6    5.50    2.30
  -3 -16   6    6.80    1.60
  -3  16   6    8.00    1.70
  -3  16   6    9.60    1.80
   2 -16  -6    2.40    2.40
  -2 -16   6    2.40    2.40
  -2  16   6    3.30    1.50
  -2  16   6    0.50    1.30
   1 -16  -6  103.99    9.40
  -1 -16   6  108.79    9.40
  -1  16   6  110.19    8.50
  -1  16   6  106.69    8.00
   0 -16   6   52.79    6.40
   0 -16   6   62.29    6.70
   0 -16  -6   49.50    6.20
   0  16   6   48.40    4.60
   0  16   6   42.60    5.20
   1 -16   6  108.69    9.10
  -1 -16  -6  101.59    9.00
   1 -16   6   96.19    9.00
   1  16   6   90.49    8.00
   1  16   6  105.49    7.70
  -2 -16  -6    2.40    2.50
   2 -16   6    1.40    2.10
   2  16   6    2.20    1.60
   2  16   6    1.60    1.90
   3 -16   6    8.00    2.50
   3  16   6    9.30    2.10
   3  16   6    6.70    1.90
  -1 -17   6   51.29    5.20
   1 -17  -6   44.00    5.00
  -1  17   6   43.60    4.40
  -1  17   6   41.00    4.00
   0 -17  -6    4.50    2.10
   0 -17   6    4.90    2.50
   0  17   6    5.10    1.90
   0  17   6    2.40    1.40
  -1 -17  -6   43.30    4.80
   1 -17   6   41.70    5.10
   1  17   6   45.90    4.10
   1  17   6   41.90    4.40
  -8   0   7    9.20    1.70
   8   0  -7    7.60    1.70
   7   0  -7    2.10    1.70
  -7   0   7    3.30    1.70
  -7   0   7   -0.80    1.70
   7   0  -7    7.40    2.90
  -6   0   7   53.39    5.70
   6   0  -7   51.69    5.90
   6   0  -7   49.30    5.70
  -6   0   7   37.40    5.30
  -5   0   7   25.70    3.70
   5   0  -7   20.30    3.60
   5   0  -7   27.80    4.80
  -5   0   7   29.70    4.70
   5   0  -7   20.50    9.90
   4   0  -7   59.19   10.80
   4   0  -7   57.49    5.60
   3   0  -7  203.68   14.30
   3   0  -7  206.68   16.80
  -3   0   7  197.58   15.90
   2   0  -7  227.48   16.90
  -2   0   7  232.48   16.40
   2   0  -7  218.98   18.00
   1   0  -7  506.05   34.60
  -1   0   7  489.45   33.10
  -1   0   7  437.06   35.30
   1   0  -7  538.65   33.00
   0   0   7    3.50    4.00
   0   0  -7   -0.60    4.10
  -1   0  -7  434.66   30.60
   1   0   7  457.05   29.50
   1   0   7  386.26   30.10
  -2   0  -7  195.28   17.30
   2   0   7  190.58   16.00
   2   0   7  173.08   17.90
  -3   0  -7  178.78   12.50
  -3   0  -7  199.08   18.70
   3   0   7  143.49   20.70
   3   0   7  173.88   18.00
  -4   0  -7   48.60   13.30
   4   0   7   42.00   15.40
  -4   0  -7   49.60    5.00
   4   0   7   51.69   12.70
   5   0   7   13.10   14.30
   5   0   7   18.30    4.50
  -5   0  -7   18.10    3.10
  -5   0  -7    8.90   19.80
   6   0   7   27.00   20.40
   6   0   7   30.40    6.30
  -6   0  -7   33.70    4.40
   6   0   7   20.90    4.20
  -7   0  -7    0.60    2.30
   7   0   7    2.10    3.70
  -7   0  -7    3.60    3.80
   7   0   7   -1.50    2.10
  -8   0  -7    7.90    3.20
   8   0   7    3.00    2.20
  -8  -1   7   27.00    2.70
   8  -1  -7   20.10    2.90
  -8  -1   7   21.70    2.80
   8   1  -7   20.00    2.90
  -8   1   7   24.70    2.80
   7  -1  -7   33.80    5.00
   7  -1  -7   43.00    4.70
   7  -1  -7   43.90    6.50
  -7  -1   7   42.40    4.60
  -7  -1   7   46.60    4.50
   7   1  -7   35.50    5.40
  -7   1   7   49.30    4.70
  -7   1   7   38.80    4.80
   7   1  -7   45.10    4.90
  -6  -1   7   30.60    4.80
  -6  -1   7   29.90    4.60
   6  -1  -7   33.70    5.40
   6  -1  -7   32.20    4.70
   6   1  -7   36.40    4.90
  -6   1   7   36.40    4.80
  -6   1   7   29.00    4.90
   6   1  -7   37.40    5.10
  -5  -1   7    0.40    2.20
   5  -1  -7    2.50    8.30
   5  -1  -7   13.30   12.90
   5  -1  -7    0.90    2.20
   5  -1  -7   -2.90    2.10
  -5  -1   7    1.60    2.40
  -5   1   7   -2.10    2.20
   5   1  -7    3.80    2.30
   5   1  -7    4.40    2.10
  -5   1   7   -5.90    2.70
   5   1  -7    0.20    8.60
  -5   1   7    6.40    2.80
   4  -1  -7  135.39   10.30
   4  -1  -7  155.88   17.30
   4  -1  -7  127.59   14.60
   4   1  -7  133.69   10.20
  -4   1   7  122.49   14.30
   4   1  -7  133.79   14.70
   3  -1  -7  230.78   18.10
   3  -1  -7  221.98   15.60
  -3  -1   7  187.18   18.60
   3  -1  -7  239.38   18.80
   3   1  -7  226.28   18.00
  -3   1   7  221.38   17.10
  -2  -1   7 1381.06   86.99
  -2  -1   7 1260.77   88.79
   2  -1  -7 1348.17   88.89
   2  -1  -7 1383.46   87.99
  -2  -1   7 1321.07   90.99
   2   1  -7 1384.26   87.79
  -2   1   7 1380.76   87.29
   1  -1  -7  363.96   23.10
  -1  -1   7  332.47   24.50
   1  -1  -7  333.37   24.80
  -1  -1   7  292.17   24.80
  -1  -1   7  290.47   23.00
   1   1  -7  354.26   22.70
   1   1  -7  347.47   24.40
  -1   1   7  356.16   23.20
   0  -1   7   64.99    8.90
   0  -1  -7   65.19    8.30
   0   1  -7   71.79    8.50
   0   1   7   59.59    7.80
  -1  -1  -7  306.77   22.30
   1  -1   7  299.97   20.30
   1  -1   7  242.88   21.40
   1   1   7  258.87   21.30
  -1   1  -7  298.07   21.50
   2  -1   7 1181.38   74.49
  -2  -1  -7 1194.98   75.69
   2  -1   7  987.00   74.59
   2   1   7 1182.58   74.99
   2   1   7 1007.10   75.09
  -2   1  -7 1212.88   75.29
   3  -1   7  151.48   21.90
   3  -1   7  177.08   17.50
  -3  -1  -7  180.58   12.70
  -3  -1  -7  184.98   19.10
   3   1   7  187.48   18.40
  -3   1  -7  186.58   12.70
   3   1   7  149.88   20.20
  -3   1  -7  198.88   18.60
   4  -1   7  119.39   17.60
  -4  -1  -7   90.69   15.90
  -4  -1  -7  102.69    8.30
   4   1   7   76.09   17.40
   4   1   7  116.49   17.30
  -4   1  -7  129.19   20.60
  -4   1  -7  103.39    8.20
  -5  -1  -7    0.90    2.20
   5  -1   7   -8.70   12.00
   5  -1   7   -0.60    3.40
  -5  -1  -7    1.10   18.40
   5   1   7   -0.80    3.60
   5   1   7  -17.50   19.50
   5   1   7   -4.40    3.90
  -5   1  -7  -14.70   21.80
  -5   1  -7    3.50    2.10
   5   1   7  -21.20   15.50
   6  -1   7  -15.50   17.40
   6  -1   7   18.10    4.20
  -6  -1  -7   31.40    4.40
   6  -1   7   22.50    4.40
   6   1   7   17.30    3.80
   6   1   7   14.30   25.40
   6   1   7   17.30    4.30
  -6   1  -7   23.70    4.10
   6   1   7   20.60    4.10
  -7  -1  -7   21.10    4.20
   7  -1   7   26.20    4.80
   7  -1   7   36.20    5.30
   7   1   7   28.40    5.30
   7   1   7   35.40    5.80
  -7   1  -7   31.30    4.40
  -8  -1  -7   12.40    2.90
   8  -1   7   15.10    2.80
   8   1   7   14.30    2.90
   8  -2  -7   29.10    3.10
  -8  -2   7   21.90    2.80
   8  -2  -7   29.90    4.00
  -8  -2   7   23.60    2.60
   8   2  -7   21.10    2.90
  -8   2   7   24.40    2.80
   7  -2  -7    4.20    2.90
  -7  -2   7    5.80    1.90
   7  -2  -7    5.30    1.80
  -7  -2   7    6.00    1.70
   7   2  -7    3.10    2.20
   7   2  -7    2.70    2.00
  -7   2   7    6.20    2.10
   6  -2  -7  103.19    9.80
  -6  -2   7  112.49    9.00
  -6  -2   7  107.69    8.80
   6  -2  -7  118.29    9.20
   6  -2  -7  108.09    9.50
  -6   2   7  113.39    9.10
   6   2  -7  124.79    9.50
   6   2  -7   98.39    9.20
  -6   2   7  104.79    8.50
   5  -2  -7  108.59    8.80
  -5  -2   7  104.39   10.90
  -5  -2   7   86.69    8.80
   5  -2  -7   94.59    8.20
   5  -2  -7   74.79   17.40
  -5  -2   7   92.19    8.00
  -5  -2   7   91.29    8.20
   5  -2  -7  113.89   17.40
  -5   2   7   91.19   17.90
  -5   2   7   98.39    8.30
   5   2  -7  105.99    8.20
   5   2  -7   81.99    8.40
  -5   2   7   95.69    7.70
   5   2  -7   85.89   17.00
   4  -2  -7  183.58   17.40
  -4  -2   7  157.28   20.00
   4  -2  -7  171.08   19.70
   4  -2  -7  199.28   13.70
   4   2  -7  196.58   13.60
  -4   2   7  149.39   16.50
   4   2  -7  201.38   18.00
   3  -2  -7   89.69    7.10
   3  -2  -7   86.09    9.80
   3  -2  -7   80.69   12.00
  -3  -2   7   86.09   12.30
  -3   2   7   70.39    9.20
   3   2  -7   83.19    9.70
   2  -2  -7  908.81   62.49
  -2  -2   7  908.51   62.69
  -2  -2   7  825.62   63.29
   2  -2  -7 1017.70   61.69
  -2   2   7  969.30   61.09
   2   2  -7  949.71   61.29
   1  -2  -7 3007.90  202.88
  -1  -2   7 2977.40  202.88
   1  -2  -7 3416.36  201.68
   1   2  -7 3215.08  201.08
   1   2  -7 3062.19  202.68
  -1   2   7 3275.47  201.78
   0  -2   7   30.30    5.20
   0  -2  -7   27.40    6.40
   0   2   7   31.50    6.20
   0   2  -7   29.40    5.60
  -1  -2  -7 2851.41  179.68
   1  -2   7 2828.12  177.88
   1   2   7 2618.74  178.88
  -1   2  -7 2835.22  178.98
  -2  -2  -7  854.71   55.79
   2  -2   7  770.22   55.59
   2  -2   7  842.42   53.99
   2   2   7  835.72   55.09
   2   2   7  720.53   55.09
  -2   2  -7  801.82   54.69
   3  -2   7   78.49   11.20
  -3  -2  -7   86.39   14.70
  -3  -2  -7   64.59    6.00
   3   2   7   70.19   12.20
  -3   2  -7   64.79    6.00
   3   2   7   86.59   14.90
  -3   2  -7   63.69   11.20
  -4  -2  -7  145.59   10.90
   4  -2   7  167.48   17.80
  -4  -2  -7  182.68   23.60
   4   2   7  119.89   19.30
   4   2   7  123.49   25.20
  -4   2  -7  175.38   24.40
  -4   2  -7  140.59   10.90
   5  -2   7   88.79   15.00
   5  -2   7   60.49    8.30
   5  -2   7   68.99   12.80
  -5  -2  -7   83.29    7.10
  -5  -2  -7   58.49   20.60
   5  -2   7   78.59    8.30
   5   2   7   59.69   20.80
   5   2   7   81.69   20.50
   5   2   7   83.19    9.00
   5   2   7   72.69    9.30
  -5   2  -7   80.89    7.00
   6  -2   7   96.89   20.60
  -6  -2  -7   75.69    7.50
   6  -2   7   82.79    8.50
   6  -2   7   90.69    8.70
  -6   2  -7   89.69    7.30
   6   2   7   56.29   29.50
   6   2   7   68.79    9.30
   7  -2   7    5.50    3.90
   7  -2   7    3.50    2.40
  -7  -2  -7    0.90    2.60
   7   2   7    2.40    2.80
   7   2   7    1.00    2.70
  -7   2  -7    1.10    2.00
  -8  -2  -7   12.80    2.90
   8  -2   7   14.90    3.20
   8   2   7   15.80    3.00
   8  -3  -7   -1.30    1.60
  -8  -3   7    2.30    1.20
  -8  -3   7    0.90    1.00
   8  -3  -7    2.80    1.40
  -8   3   7    2.40    1.20
   8   3  -7    0.60    3.00
   8   3  -7    2.70    1.30
   7  -3  -7   21.00    4.30
  -7  -3   7   21.00    3.30
  -7  -3   7   18.70    3.30
   7  -3  -7   20.50    3.40
   7   3  -7   17.20    3.10
   7   3  -7   28.60    3.70
  -6  -3   7   61.39    5.70
  -6  -3   7   52.39    5.60
   6  -3  -7   49.20    6.70
   6  -3  -7   46.80    6.60
  -6  -3   7   43.10    6.10
   6  -3  -7   61.89    5.80
  -6   3   7   46.20    5.20
   6   3  -7   49.99    5.90
   6   3  -7   50.89    6.00
  -6   3   7   60.09    5.80
  -5  -3   7  182.68   15.50
   5  -3  -7  182.18   13.10
   5  -3  -7  177.08   21.20
   5  -3  -7  168.88   13.70
   5  -3  -7  187.18   13.50
  -5  -3   7  178.18   13.00
  -5  -3   7  138.99   21.90
   5  -3  -7  166.18   30.60
  -5  -3   7  162.38   13.40
  -5  -3   7  186.58   12.90
  -5   3   7  165.18   12.40
  -5   3   7  199.08   13.20
   5   3  -7  178.38   21.20
   5   3  -7  150.98   13.20
  -5   3   7  168.98   20.20
  -4  -3   7  358.66   31.40
   4  -3  -7  410.16   26.50
   4  -3  -7  412.26   30.30
   4  -3  -7  407.56   32.60
   4   3  -7  393.16   26.20
   4   3  -7  361.96   29.90
  -4   3   7  363.26   28.70
  -3  -3   7  325.17   26.80
   3  -3  -7  333.57   24.30
   3  -3  -7  326.47   22.10
   3  -3  -7  308.07   25.90
   3   3  -7  308.07   24.10
  -3   3   7  335.87   23.60
   2  -3  -7  420.06   27.70
  -2  -3   7  345.17   29.30
   2  -3  -7  370.96   29.20
  -2   3   7  420.86   27.50
   2   3  -7  398.66   27.20
  -1  -3   7 1193.08   82.49
   1  -3  -7 1207.28   82.69
  -1  -3   7 1127.09   80.69
   1  -3  -7 1403.86   81.29
  -1   3   7 1280.67   81.29
   1   3  -7 1207.48   82.09
   1   3  -7 1325.07   80.19
   0  -3   7  597.24   41.60
   0  -3  -7  630.04   42.40
   0  -3   7  589.04   39.50
   0  -3   7  608.14   39.60
   0   3   7  610.74   41.20
   0   3  -7  621.54   41.60
  -1  -3  -7 1144.99   73.89
   1  -3   7 1129.29   71.09
  -1   3  -7 1097.19   72.49
   1   3   7 1025.00   72.79
  -2  -3  -7  334.37   25.40
   2  -3   7  340.87   22.90
   2   3   7  280.97   25.10
   2   3   7  286.47   25.20
  -2   3  -7  306.87   24.60
  -3  -3  -7  277.47   18.30
   3  -3   7  301.27   21.70
  -3  -3  -7  298.37   24.80
   3   3   7  225.58   25.20
  -3   3  -7  247.88   18.10
   3   3   7  257.57   25.10
  -3   3  -7  263.97   23.60
  -4  -3  -7  347.67   32.90
  -4  -3  -7  310.17   21.50
   4  -3   7  339.47   26.50
   4   3   7  308.27   32.10
   4   3   7  270.07   33.20
  -4   3  -7  315.77   21.50
  -5  -3  -7  119.39   24.00
   5  -3   7  126.39   15.00
   5  -3   7  175.08   20.90
   5  -3   7  117.19   11.70
  -5  -3  -7  153.48   10.90
   5  -3   7  135.59   12.10
   5   3   7   94.99   24.30
   5   3   7  159.48   12.50
   5   3   7  123.69   12.60
  -5   3  -7  150.58   10.80
   5   3   7  217.48   31.40
   6  -3   7   41.20   14.80
   6  -3   7   43.60    6.20
   6  -3   7   38.70    6.70
  -6   3  -7   51.69    5.20
   6   3   7   48.30    6.90
   6   3   7   39.50    7.40
   7  -3   7   11.70    4.30
  -7  -3  -7   10.70    3.10
  -7   3  -7   16.60    2.70
   7   3   7   15.60    3.20
   7   3   7   11.40    3.40
   8  -3   7    3.20    1.70
  -8  -3  -7   -1.00    1.90
   8   3   7    2.80    2.30
  -8   3  -7    3.00    1.60
  -8  -4   7   44.80    3.80
  -8  -4   7   46.10    3.30
   8  -4  -7   39.70    4.00
   8  -4  -7   38.50    3.90
   8   4  -7   35.90    4.90
   8   4  -7   47.60    4.00
  -7  -4   7   91.49    7.40
   7  -4  -7   87.19    7.60
   7  -4  -7   96.49    7.90
  -7  -4   7   98.39    7.20
   7   4  -7   98.89    8.10
   7   4  -7   85.59    7.80
  -7   4   7  104.39    7.60
  -7   4   7   92.09    7.20
  -6  -4   7   33.40    4.70
  -6  -4   7   35.10    5.30
   6  -4  -7   32.80    5.30
   6  -4  -7   39.50    4.90
  -6  -4   7   41.00    4.70
  -6   4   7   35.40    4.50
  -6   4   7   49.30    5.00
   6   4  -7   41.20    5.00
   6   4  -7   37.20    5.10
  -5  -4   7   14.70    3.00
   5  -4  -7   14.50    3.70
  -5  -4   7   36.90   17.40
   5  -4  -7   18.20    3.80
  -5  -4   7   21.60    3.70
   5  -4  -7   17.90   11.00
  -5  -4   7   30.20    5.90
  -5  -4   7   25.40    3.60
   5   4  -7   12.40   10.60
  -5   4   7   22.40    4.20
   5   4  -7   30.20    4.30
  -5   4   7   22.40   10.30
   5   4  -7   17.10    3.70
  -4  -4   7  194.88   23.20
   4  -4  -7  213.28   14.70
   4  -4  -7  227.28   24.50
  -4  -4   7  206.78   17.00
   4  -4  -7  204.68   14.40
   4  -4  -7  213.08   19.20
  -4  -4   7  197.68   14.10
  -4   4   7  194.98   17.80
   4   4  -7  186.38   18.80
   4   4  -7  180.38   14.10
  -4   4   7  183.98   14.60
   3  -4  -7  203.68   16.40
   3  -4  -7  165.28   19.30
  -3  -4   7  185.38   19.30
   3  -4  -7  196.58   13.90
  -3   4   7  192.58   15.80
   3   4  -7  180.68   16.10
   2  -4  -7  421.06   32.50
  -2  -4   7  401.86   32.50
   2  -4  -7  491.45   31.10
   2   4  -7  433.76   30.10
  -2   4   7  456.75   30.70
  -1  -4   7  499.45   36.60
   1  -4  -7  480.55   36.60
   1   4  -7  535.55   33.30
  -1   4   7  522.15   34.90
   0  -4  -7  138.19   14.60
   0  -4   7  135.19   13.40
   0   4  -7  138.49   12.90
   0   4   7  148.59   12.60
   1  -4   7  463.25   27.90
  -1  -4  -7  449.26   32.80
   1  -4   7  421.86   28.00
   1   4   7  411.26   31.60
  -1   4  -7  418.26   30.80
  -2  -4  -7  387.16   29.90
   2  -4   7  380.16   25.30
   2   4   7  370.66   29.00
   2   4   7  339.97   29.00
  -2   4  -7  341.17   27.70
  -3  -4  -7  158.88   11.30
  -3  -4  -7  187.18   21.00
   3   4   7  131.09   21.30
  -3   4  -7  143.79   11.10
   3   4   7  149.69   19.80
   4  -4   7  166.98   15.40
   4  -4   7  170.88   16.70
  -4  -4  -7  156.98   12.10
  -4  -4  -7  162.28   25.60
   4  -4   7  177.48   13.60
   4   4   7  182.28   30.60
   4   4   7  193.08   13.80
   4   4   7  139.79   17.20
  -4   4  -7  149.39   11.90
   4   4   7  131.49   25.20
   5  -4   7   37.40   10.50
  -5  -4  -7   -1.30   21.10
  -5  -4  -7   23.30    3.70
   5  -4   7   18.60    4.50
   5  -4   7   15.90    3.80
   5  -4   7   15.20    6.10
   5   4   7   23.00    5.20
  -5   4  -7   19.40    3.20
   5   4   7  -13.50   28.60
   5   4   7   19.00    4.40
   5   4   7   22.00   19.70
   6  -4   7   28.60    4.80
   6  -4   7   45.70   13.50
   6  -4   7   30.20    5.30
   6   4   7   25.60    5.20
   6   4   7   32.00    4.70
  -6   4  -7   31.40    4.20
   7  -4   7   53.29    8.10
   7  -4   7   57.69    6.20
   7   4   7   55.59    7.70
   7   4   7   71.99    6.50
  -7   4  -7   74.29    5.90
  -8  -4  -7   24.80    3.80
   8  -4   7   31.10    3.20
  -8   4  -7   34.50    3.40
   8   4   7   25.70    4.20
   8  -5  -7   20.30    3.80
  -8  -5   7   23.50    2.60
   8  -5  -7   26.40    2.90
   8   5  -7   22.90    2.70
  -8   5   7   26.10    2.70
   7  -5  -7   48.80    4.80
   7  -5  -7   40.20    4.60
  -7  -5   7   33.30    5.00
  -7  -5   7   46.20    4.20
  -7  -5   7   41.20    3.90
  -7   5   7   46.50    4.40
   7   5  -7   32.70    4.50
  -7   5   7   46.00    4.20
   7   5  -7   42.50    4.90
  -6  -5   7  100.39    7.90
   6  -5  -7  105.19    8.60
  -6  -5   7  106.49    8.20
   6  -5  -7  102.79    8.30
  -6  -5   7   93.89    8.50
  -6  -5   7   86.79   10.40
  -6   5   7   98.59    7.80
   6   5  -7   84.09    8.50
  -6   5   7  106.59    8.20
   5  -5  -7  283.07   19.80
  -5  -5   7  188.08   33.80
  -5  -5   7  260.27   19.00
  -5  -5   7  266.17   19.90
   5  -5  -7  309.37   19.70
  -5  -5   7  291.27   19.40
   5  -5  -7  257.47   27.90
  -5  -5   7  278.87   21.70
   5   5  -7  230.88   26.50
  -5   5   7  287.77   19.00
   5   5  -7  254.17   19.80
   5   5  -7  294.57   19.80
  -5   5   7  310.07   19.50
  -5   5   7  259.27   25.50
  -4  -5   7   72.99   10.30
  -4  -5   7  105.99   16.50
   4  -5  -7   98.29    7.80
   4  -5  -7   88.19    8.00
   4  -5  -7  107.89   14.40
   4  -5  -7   77.39    8.00
  -4  -5   7   84.59    7.50
  -4  -5   7   90.39    8.50
  -4  -5   7   86.99    7.40
   4   5  -7   64.59   13.50
   4   5  -7   89.49    7.50
  -4   5   7   92.09   12.70
  -4   5   7   83.59    7.20
   3  -5  -7  307.97   26.40
  -3  -5   7  287.37   25.60
   3  -5  -7  311.37   22.80
   3  -5  -7  283.17   19.90
  -3   5   7  269.47   19.20
  -3   5   7  307.27   21.90
   3   5  -7  266.97   21.90
   2  -5  -7   45.70    5.30
   2  -5  -7   51.59    7.50
   2  -5  -7   48.70   10.00
  -2  -5   7   44.90    8.90
  -2   5   7   44.20    7.20
   2   5  -7   39.60    6.20
   1  -5  -7 1612.94  110.29
  -1  -5   7 1660.73  110.49
  -1   5   7 1758.92  108.99
   0  -5  -7  165.08   17.20
   0  -5   7  162.78   15.90
   0   5  -7  189.68   15.70
   0   5   7  182.08   15.10
  -1  -5  -7 1505.55   99.39
   1  -5   7 1563.14   97.79
  -1   5  -7 1459.35   97.29
   1   5   7 1442.46   98.39
  -2  -5  -7   55.69   11.20
   2  -5   7   28.90    4.00
  -2   5  -7   22.50    8.90
   2   5   7   40.60    9.80
   2   5   7   28.60   10.70
  -3  -5  -7  226.68   16.70
   3  -5   7  268.37   18.50
  -3  -5  -7  244.78   26.20
   3   5   7  260.47   16.90
   3   5   7  226.98   25.40
  -3   5  -7  223.68   16.50
   3   5   7  226.08   28.50
   4  -5   7   75.89    8.60
  -4  -5  -7   81.89    7.20
   4  -5   7   56.99    7.80
  -4  -5  -7   52.89   18.50
  -4  -5  -7   75.29   19.10
   4  -5   7   88.89   10.50
   4   5   7   27.80   24.10
   4   5   7   52.79    9.80
  -4   5  -7   71.69    6.50
   4   5   7   81.59    7.50
   4   5   7   69.79    8.60
   4   5   7   65.09   17.20
   5  -5   7  198.88   16.30
  -5  -5  -7  253.77   39.40
  -5  -5  -7  128.29   35.30
   5  -5   7  244.58   21.20
   5  -5   7  217.68   17.30
   5  -5   7  230.88   19.30
   5   5   7  244.38   17.40
  -5   5  -7  229.78   16.00
   6  -5   7   59.79    8.30
   6  -5   7   79.09    7.50
  -6   5  -7   85.29    6.90
   6   5   7   56.69    8.70
   6   5   7   85.19    8.10
   7  -5   7   29.50    3.90
   7  -5   7   20.90    4.70
   7   5   7   21.10    4.30
   7   5   7   35.80    4.50
   8  -5   7   12.10    2.00
  -8  -5  -7   12.00    2.20
   8   5   7   18.20    3.50
  -7  -6   7   74.89    5.90
   7  -6  -7   78.29    6.20
   7  -6  -7   69.49    6.00
  -7  -6   7   71.39    5.20
  -7  -6   7   60.29    6.00
  -7   6   7   72.69    5.80
  -7   6   7   65.39    5.70
   7   6  -7   67.49    6.30
   7   6  -7   68.89    6.10
   6  -6  -7   39.20    4.70
  -6  -6   7   23.50    3.70
  -6  -6   7   29.80    4.60
  -6  -6   7   27.90    4.10
   6  -6  -7   27.40    4.50
  -6  -6   7   32.90    5.60
  -6   6   7   31.80    3.80
   6   6  -7   25.70    4.70
  -6   6   7   33.20    4.20
   5  -6  -7  122.19    9.20
  -5  -6   7  110.69    8.80
   5  -6  -7  109.99    9.10
  -5  -6   7  111.29    9.40
  -5  -6   7   91.19   23.60
  -5  -6   7  107.89   11.30
   5  -6  -7   76.49   16.40
  -5  -6   7  102.79    8.30
  -5   6   7   95.99   17.90
  -5   6   7  115.89    8.90
  -5   6   7  102.99    8.40
   5   6  -7   95.79    8.90
  -4  -6   7  468.95   31.40
  -4  -6   7  434.06   30.90
  -4  -6   7  442.76   40.20
   4  -6  -7  508.95   36.10
   4  -6  -7  488.15   31.70
  -4  -6   7  481.45   32.20
  -4  -6   7  467.65   33.70
   4  -6  -7  480.45   31.70
  -4   6   7  510.25   31.50
  -4   6   7  484.75   31.20
  -4   6   7  468.35   31.10
   4   6  -7  427.46   31.50
   3  -6  -7   78.49   11.90
   3  -6  -7   75.09    7.70
   3  -6  -7   74.59   15.10
  -3  -6   7   63.39   13.20
  -3   6   7   82.09    6.50
  -3   6   7   87.69   10.70
   3   6  -7   76.19   10.70
   2  -6  -7  644.44   45.50
  -2  -6   7  712.43   50.19
   2  -6  -7  672.33   49.80
  -2   6   7  682.13   45.10
  -2   6   7  770.32   47.60
   2   6  -7  713.73   45.60
  -1  -6   7   81.69   11.40
   1  -6  -7   41.80   10.10
  -1   6   7   52.99    5.40
   0  -6  -7  310.07   25.60
   0  -6   7  306.77   24.40
   0   6   7  288.47   23.10
   0   6  -7  302.77   23.40
  -1  -6  -7   54.69   10.30
   1  -6   7   67.69    9.90
   1   6   7   57.69    5.30
  -1   6  -7   53.29    9.40
   1   6   7   57.89   11.10
  -2  -6  -7  604.34   46.30
   2   6   7  603.44   45.60
   2   6   7  628.84   40.10
  -3  -6  -7   79.39   15.90
  -3  -6  -7   68.09    7.20
   3  -6   7   77.29    6.60
   3   6   7   42.50   13.40
   3   6   7   80.59    6.50
  -3   6  -7   59.79    6.30
   3   6   7   52.39   21.00
   4  -6   7  337.07   26.20
  -4  -6  -7  414.16   41.00
   4  -6   7  379.56   27.60
   4  -6   7  435.46   27.60
   4  -6   7  402.96   28.90
  -4  -6  -7  467.45   43.40
   4   6   7  405.36   27.40
   4   6   7  329.67   38.00
   4   6   7  411.16   26.20
  -4   6  -7  357.96   26.00
   5  -6   7   83.79    9.60
  -5  -6  -7   37.00   33.40
   5  -6   7   80.89    8.20
  -5  -6  -7   66.89   26.20
   5  -6   7   82.29   12.30
   5  -6   7   97.09   11.50
  -5   6  -7   98.89    7.80
   5   6   7   94.89    9.30
   5   6   7   77.89   26.40
   6  -6   7   26.50    4.40
   6  -6   7   30.40    4.80
   6   6   7   18.00    4.60
  -6   6  -7   23.00    3.90
   6   6   7   32.50    5.30
   7  -6   7   44.30    7.20
   7  -6   7   44.20    4.60
  -7   6  -7   61.19    4.90
   7   6   7   55.59    5.40
   7   6   7   45.40    6.60
  -7  -7   7   18.70    2.60
  -7  -7   7   12.20    2.30
   7  -7  -7   13.80    2.60
   7  -7  -7   18.30    2.80
  -7   7   7   16.90    2.70
   7   7  -7   12.10    2.30
   7   7  -7   14.70    2.60
  -6  -7   7    5.30    1.60
   6  -7  -7    2.90    2.30
   6  -7  -7    6.20    2.00
  -6  -7   7    5.40    1.90
  -6  -7   7    8.40    3.50
  -6  -7   7    8.20    2.50
  -6   7   7    3.30    2.00
  -6   7   7    7.70    1.90
   6   7  -7    4.80    2.30
   5  -7  -7  105.29    8.80
  -5  -7   7  108.89    9.50
  -5  -7   7   94.79   10.70
  -5  -7   7  107.79    7.90
   5  -7  -7  104.19    8.80
  -5  -7   7  111.49    8.60
   5   7  -7   91.19    8.70
   5   7  -7   91.49    9.20
  -5   7   7  115.19    8.50
  -5   7   7  104.59    8.30
  -4  -7   7   42.00   17.00
   4  -7  -7   57.29    6.40
   4  -7  -7   56.59   12.40
  -4  -7   7   54.59    7.00
  -4  -7   7   60.29    9.00
  -4  -7   7   60.69    6.00
   4  -7  -7   69.79    6.40
  -4   7   7   46.60    9.60
   4   7  -7   49.99    5.80
  -4   7   7   61.09    5.90
  -4   7   7   58.49    5.50
  -4   7   7   63.69    5.70
   4   7  -7   48.70   11.00
  -3  -7   7  132.99   20.70
  -3  -7   7  117.29   12.10
   3  -7  -7  135.19    9.80
   3  -7  -7  133.99   14.70
   3  -7  -7  112.99   10.00
  -3  -7   7  131.69    9.60
  -3  -7   7  114.29   10.50
   3   7  -7   94.39   13.40
  -3   7   7  140.39   13.70
  -3   7   7  123.29    9.40
  -3   7   7  116.79    9.10
  -2  -7   7    4.00    9.10
   2  -7  -7  -14.70   11.80
  -2   7   7    1.60    4.50
  -2   7   7    2.30    1.60
   1  -7  -7  244.18   25.40
  -1  -7   7  241.58   23.90
  -1   7   7  265.67   18.30
  -1   7   7  312.27   21.70
   0  -7   7   89.09   13.50
   0  -7  -7   98.39   16.60
   0   7  -7   72.59   13.80
   0   7   7   97.69   12.10
   0   7   7   90.79    7.10
   1  -7   7  276.17   22.30
  -1  -7  -7  283.97   26.20
   1   7   7  268.67   23.10
   1   7   7  247.38   17.80
  -2  -7  -7   -0.10   11.80
   2   7   7    1.40    1.90
   2   7   7    5.40    9.40
   3  -7   7  104.69   10.40
   3  -7   7  113.39   12.40
  -3  -7  -7  135.49   20.80
   3   7   7  102.99    9.50
   3   7   7  109.69    8.60
  -3   7  -7   89.29    8.10
   3   7   7   81.19   18.00
  -4  -7  -7   41.50   21.40
   4  -7   7   53.29    9.40
   4  -7   7   40.60    5.90
  -4  -7  -7   41.80   23.80
   4  -7   7   44.10    7.90
  -4   7  -7   44.20    5.00
   4   7   7   47.40    7.10
   4   7   7   10.00   17.30
   4   7   7   37.30    7.10
   4   7   7   51.49    5.80
   5  -7   7   77.69    9.40
   5  -7   7   86.99    7.40
   5  -7   7  103.69   11.30
   5   7   7   76.19   10.30
  -5   7  -7   80.09    7.10
   5   7   7   81.89    9.00
   6  -7   7    6.10    3.10
   6  -7   7    1.20    2.10
   6   7   7    6.60    2.80
  -6   7  -7    2.20    1.80
   6   7   7    3.20    4.10
   7  -7   7    8.00    1.70
   7   7   7    9.50    3.50
  -7   7  -7    9.60    1.90
   7  -8  -7   12.70    2.40
  -7  -8   7    8.90    2.00
  -7  -8   7   12.30    2.30
   7   8  -7   10.30    2.00
  -7   8   7   13.90    2.40
   7   8  -7   12.00    2.20
  -7   8   7   13.10    2.60
   6  -8  -7   87.59    7.00
  -6  -8   7   68.79    8.80
  -6  -8   7   87.29    6.80
  -6  -8   7   76.59    7.20
   6   8  -7   84.29    7.30
  -6   8   7   84.09    6.60
   6   8  -7   74.69    7.10
  -6   8   7   82.89    6.80
   5  -8  -7    8.90    2.90
  -5  -8   7   10.50    4.20
   5  -8  -7   11.00    2.60
  -5  -8   7   12.80    2.60
  -5  -8   7    9.80    3.10
   5   8  -7   16.70    3.40
   5   8  -7   12.40    2.90
  -5   8   7   13.90    2.40
  -5   8   7   10.90    2.40
  -4  -8   7  150.98   11.40
  -4  -8   7  160.28   14.40
  -4  -8   7  149.88   24.50
  -4  -8   7  167.08   12.60
   4  -8  -7  172.48   11.80
   4  -8  -7  138.99   11.70
  -4   8   7  138.89   17.40
  -4   8   7  152.38   11.30
   4   8  -7  134.29   11.40
  -4   8   7  151.48   11.20
  -4   8   7  157.28   11.50
   3  -8  -7   65.09    6.00
  -3  -8   7   56.99    6.70
  -3  -8   7   54.19    8.80
  -3  -8   7   64.79    5.80
  -3  -8   7   32.00   15.40
   3  -8  -7   55.79    6.50
  -3   8   7   62.69   11.10
  -3   8   7   53.19    6.10
  -3   8   7   59.19    5.40
  -3   8   7   55.79    5.60
  -2  -8   7   31.80    5.70
  -2  -8   7   29.70    4.20
  -2  -8   7   36.60   13.20
   2  -8  -7   33.50   27.00
  -2  -8   7   40.50    5.70
   2  -8  -7   32.90    4.40
  -2   8   7   27.10    4.20
  -2   8   7   25.30    3.70
  -2   8   7   26.50    6.90
   1  -8  -7   92.89   17.70
  -1  -8   7  126.29   18.50
   1   8  -7  130.29   17.60
  -1   8   7  144.89   14.20
  -1   8   7  136.09    9.70
   0  -8   7  514.95   38.20
   0  -8  -7  493.25   40.90
   0   8  -7  464.15   37.60
   0   8   7  506.75   32.90
   0   8   7  520.15   37.40
  -1  -8  -7  113.09   17.70
   1  -8   7  138.19   16.80
   1   8   7  119.59   16.50
   1   8   7  110.39    8.70
  -2  -8  -7   21.00    4.00
   2  -8   7   12.40    4.30
  -2  -8  -7    5.10   14.30
   2  -8   7   15.30    5.50
   2   8   7   13.60   11.10
   2   8   7   30.40    5.30
   2   8   7   25.80    3.80
   3  -8   7   47.40    9.00
   3  -8   7   43.70    7.50
  -3  -8  -7   12.30   19.30
  -3  -8  -7   16.60   18.70
   3  -8   7   34.60    6.60
   3   8   7   55.89   10.80
  -3   8  -7   32.80    5.20
   3   8   7   49.90    5.40
   3   8   7   53.99    6.70
   3   8   7   34.10   15.20
  -4  -8  -7  113.19   26.80
   4  -8   7  135.89   13.30
  -4  -8  -7  157.68   31.10
   4  -8   7  122.19   12.00
   4   8   7   81.89   22.30
   4   8   7  128.99   11.40
   4   8   7  140.89   10.40
  -4   8  -7  110.29    9.60
   5  -8   7   10.70    5.10
   5  -8   7    8.40    3.80
   5  -8   7   11.10    2.50
   5   8   7    5.10    3.20
   5   8   7   12.70    3.80
  -5   8  -7    9.70    2.20
   5   8   7    1.60    4.30
   6  -8   7   56.39    7.10
   6   8   7   40.40    8.60
  -6   8  -7   60.69    5.40
  -6   8  -7   54.99    5.80
   6   8   7   59.29    6.40
  -7   8  -7    7.00    1.70
   7   8   7    9.70    2.00
  -7   8  -7    9.10    1.70
   7   8   7    4.90    3.30
  -7  -9   7   41.10    4.10
  -7  -9   7   49.99    4.10
   7  -9  -7   55.79    4.20
   7   9  -7   43.20    4.40
   7   9  -7   38.40    3.90
  -7   9   7   48.70    4.00
  -7   9   7   48.40    4.30
  -6  -9   7   66.29    6.10
  -6  -9   7   60.89    7.50
   6  -9  -7   72.39    5.80
  -6  -9   7   69.79    5.60
   6   9  -7   51.79    5.90
  -6   9   7   70.89    5.90
   6   9  -7   58.59    6.00
  -6   9   7   65.19    5.50
  -5  -9   7  136.79   13.00
  -5  -9   7  143.39   11.50
  -5  -9   7  139.89   10.60
   5  -9  -7  160.08   11.00
  -5   9   7  148.29   10.60
  -5   9   7  149.79   10.80
   5   9  -7  118.99   10.80
  -4  -9   7  203.18   16.80
  -4  -9   7  194.48   15.00
  -4  -9   7  197.18   14.00
   4  -9  -7  219.48   14.30
  -4   9   7  198.98   14.00
  -4   9   7  204.88   14.20
   4   9  -7  162.28   13.90
  -4   9   7  177.58   13.70
  -3  -9   7   84.09   20.50
   3  -9  -7   98.19    8.00
  -3  -9   7   98.39    7.90
  -3  -9   7   92.69    8.80
  -3  -9   7   86.79   10.60
  -3   9   7   86.99    7.50
  -3   9   7   94.39    7.80
  -3   9   7   92.89    8.30
  -3   9   7   97.59   14.60
  -2  -9   7  122.09   13.30
  -2  -9   7  155.58   11.80
  -2  -9   7  160.48   11.10
  -2  -9   7  134.09   21.00
   2  -9  -7  157.28   11.20
  -2   9   7  148.09   16.40
  -2   9   7  137.69   10.90
  -2   9   7  135.19   10.60
  -1  -9   7   51.89    6.00
  -1  -9   7   47.00    6.60
   1  -9  -7   57.79    5.80
  -1  -9   7   28.70   13.30
  -1  -9   7   56.89    8.70
  -1   9   7   54.39    5.80
  -1   9   7   63.79   10.70
   1   9  -7   64.59   14.60
  -1   9   7   50.89    4.90
   0  -9  -7   -2.80    2.10
   0  -9  -7    6.60   15.60
   0  -9   7   -4.10   10.30
   0   9   7   -5.40    7.50
   0   9   7    1.30    2.30
   0   9   7    3.80    1.80
   1  -9   7   50.49   12.60
  -1  -9  -7   33.40    5.30
  -1  -9  -7   11.80   16.50
   1  -9   7   37.10    7.00
   1  -9   7   35.00    6.10
   1   9   7   45.20    4.50
   1   9   7   39.90    5.60
   1   9   7   50.59   12.00
  -2  -9  -7  111.59   13.20
   2  -9   7  112.19   11.30
   2  -9   7  109.59   12.10
  -2  -9  -7  111.59   22.20
   2  -9   7  142.89   13.30
   2   9   7  121.29   10.40
   2   9   7  118.69    9.30
   2   9   7  104.29   20.90
  -3  -9  -7   51.99   23.00
  -3  -9  -7   62.49   23.20
   3  -9   7   74.99    8.90
   3  -9   7   79.19   10.50
   3  -9   7   63.09    8.50
   3   9   7   64.79    7.50
   3   9   7  103.69   20.30
   3   9   7   71.79    6.70
  -3   9  -7   66.99    6.50
   4  -9   7  157.18   13.90
   4  -9   7  159.88   15.30
   4   9   7  184.28   12.40
  -4   9  -7  135.19   11.40
   4   9   7  162.78   13.30
   5  -9   7  102.49   10.40
   5  -9   7  102.49   12.10
   5   9   7  121.79   10.20
  -5   9  -7  109.09    8.60
   5   9   7  117.79    9.20
   5   9   7   89.19   11.70
   6  -9   7   43.40    6.30
   6   9   7   52.19    8.70
  -6   9  -7   46.70    5.00
   6   9   7   56.19    6.00
  -6   9  -7   51.59    4.70
  -7  -9  -7   41.40    4.30
  -7  -9  -7   29.90    3.80
  -7   9  -7   40.40    3.50
  -7   9  -7   34.60    3.50
   7   9   7   45.30    4.10
   6 -10  -7   95.09    6.90
  -6 -10   7   81.29    8.20
  -6 -10   7   90.39    6.80
  -6 -10   7   85.79    7.10
  -6  10   7   83.79    6.80
   6  10  -7   75.69    7.10
  -6  10   7   99.49    7.40
  -5 -10   7   95.19    8.50
   5 -10  -7  110.19    8.10
  -5 -10   7   98.59    7.90
   5  10  -7   88.09    8.00
  -5  10   7   91.59    7.70
  -5  10   7  107.99    8.40
   4 -10  -7   94.99    7.30
  -4 -10   7   85.59    7.00
  -4 -10   7   73.09    9.60
  -4 -10   7   81.69    7.90
  -4  10   7   72.79    6.60
  -4  10   7   67.09    7.30
  -4  10   7   86.19    7.00
   4  10  -7   72.39    7.00
  -3 -10   7  119.39   23.10
   3 -10  -7  161.78   11.50
  -3 -10   7  149.39   11.10
  -3 -10   7  136.89   12.00
  -3 -10   7  136.19   13.60
  -3  10   7  145.39   10.80
  -3  10   7  131.49   18.80
  -3  10   7  155.28   11.20
  -2 -10   7  139.99   13.50
  -2 -10   7  153.98   11.00
   2 -10  -7  152.48   11.10
  -2 -10   7  118.39   21.70
  -2 -10   7  133.09   11.60
  -2  10   7  154.88   18.20
  -2  10   7  137.39   10.90
  -2  10   7  135.49   10.50
  -1 -10   7   84.49    7.40
  -1 -10   7   56.29    9.60
  -1 -10   7   61.39    9.70
   1 -10  -7   73.59    6.90
  -1 -10   7   45.10   15.40
  -1 -10   7   79.59    7.60
  -1 -10   7   66.59    9.40
  -1  10   7   70.19    6.10
  -1  10   7   67.29    6.70
  -1  10   7   60.69   11.70
   0 -10   7   14.90    5.20
   0 -10   7   20.80    3.90
   0 -10   7    2.80   12.90
   0 -10  -7  -15.10   22.80
   0 -10   7   31.20    6.80
   0 -10  -7   19.10    3.60
   0 -10   7   21.30    4.40
   0 -10   7   22.90    5.30
   0  10   7   23.10    3.50
   0  10   7   33.70   11.00
   0  10   7   18.70    2.90
   1 -10   7   56.89    8.60
  -1 -10  -7   83.19   22.70
   1 -10   7   67.99   10.10
  -1 -10  -7   54.09   23.90
   1 -10   7   77.19    8.90
   1 -10   7   49.99   15.50
   1 -10   7   54.49    8.00
   1  10   7   56.39    6.60
   1  10   7   59.89    5.80
   1  10   7   58.99   14.20
  -2 -10  -7   99.99   12.60
   2 -10   7  112.49   12.50
   2 -10   7  127.19   16.00
  -2 -10  -7  129.99   26.00
   2 -10   7  111.59   11.50
  -2 -10  -7  134.79   28.10
   2  10   7   96.99   20.10
   2  10   7  120.29    9.10
   2  10   7  112.09   10.10
   3 -10   7  123.79   13.20
  -3 -10  -7  120.69   32.60
  -3 -10  -7  118.49   31.20
   3 -10   7  117.29   11.60
  -3  10  -7  108.79    9.10
   3  10   7   97.59   22.40
   3  10   7  131.99    9.70
   3  10   7  118.69   10.50
   4 -10   7   51.19    9.40
   4 -10   7   73.49    8.50
   4  10   7   75.99    7.00
  -4  10  -7   64.39    6.20
   4  10   7   62.79    7.70
   5 -10   7   80.99   10.70
   5 -10   7   69.89    8.10
   5  10   7   73.99    6.90
  -5  10  -7   74.89    6.10
   5  10   7   57.79   10.80
   5  10   7   66.29    7.40
  -5  10  -7   63.29    7.70
   6 -10   7   55.89    6.90
   6  10   7   79.79    6.70
  -6  10  -7   73.29    5.60
  -6  10  -7   64.49    5.60
   6  10   7   52.09    9.40
  -6 -11   7   16.50    3.50
  -6 -11   7   21.60    3.10
   6 -11  -7   25.10    2.90
  -6 -11   7   21.10    2.70
  -6  11   7   27.20    3.00
   5 -11  -7   75.19    6.20
  -5 -11   7   65.89    8.00
  -5 -11   7   72.69    6.00
  -5 -11   7   72.49    6.70
   5  11  -7   68.69    6.10
  -5  11   7   69.19    6.00
  -4 -11   7   23.60    3.80
  -4 -11   7   17.40    4.30
   4 -11  -7   24.20    3.90
  -4 -11   7   17.30    3.20
  -4  11   7   27.20    3.80
  -4  11   7   21.80    3.50
   4  11  -7   17.30    3.00
  -3 -11   7  218.48   15.90
  -3 -11   7  194.48   17.30
   3 -11  -7  221.38   15.30
  -3 -11   7  211.08   15.00
  -3  11   7  210.38   15.10
  -3  11   7  204.58   14.80
  -2 -11   7  106.19    9.50
  -2 -11   7   64.99   22.00
   2 -11  -7  105.19    8.90
  -2 -11   7   90.69   10.80
  -2 -11   7  109.29    8.90
  -2  11   7  121.29   20.10
  -2  11   7  110.89    8.80
  -2  11   7  101.59    8.20
  -1 -11   7   96.69   11.20
   1 -11  -7   92.99    8.60
  -1 -11   7   99.09    9.10
  -1 -11   7  107.99   22.10
   1 -11  -7   77.89   34.90
  -1 -11   7  110.59    9.20
  -1 -11   7   85.19   11.20
  -1  11   7   98.69   19.80
  -1  11   7  103.59    8.60
  -1  11   7  102.69    8.00
   0 -11  -7  200.68   16.80
   0 -11  -7  166.78   33.10
   0 -11   7  251.97   18.70
   0 -11   7  207.18   19.80
   0 -11   7  231.88   18.70
   0 -11   7  225.48   17.60
   0 -11   7  205.78   32.90
   0 -11   7  248.88   17.20
   0  11   7  251.07   17.00
   0  11   7  250.47   16.40
   0  11   7  234.08   26.90
   1 -11   7   83.99   10.20
  -1 -11  -7   72.69    8.30
  -1 -11  -7   44.30   31.70
   1 -11   7   88.39   11.30
   1 -11   7   95.09   11.10
  -1 -11  -7   70.49   27.40
   1  11   7   99.09    8.30
   1  11   7   98.09   18.70
   1  11   7   91.59    7.50
   2 -11   7   90.59   10.40
  -2 -11  -7   83.89   10.90
  -2 -11  -7   67.39   32.30
   2 -11   7  120.89   11.70
  -2 -11  -7   92.69   30.00
   2  11   7   85.39   20.90
   2  11   7   97.49    8.00
   2  11   7   88.39    9.00
   3 -11   7  181.18   16.10
   3 -11   7  165.48   14.90
  -3  11  -7  160.48   12.40
   3  11   7  177.28   13.90
   3  11   7  192.88   13.20
   4 -11   7   16.70    5.30
   4 -11   7   18.60    4.30
   4  11   7   20.00    4.00
  -4  11  -7   14.40    2.60
   5 -11   7   52.39    7.20
   5  11   7   71.09    6.40
  -5  11  -7   59.19    5.30
   5  11   7   63.89    6.50
   6 -11   7   21.10    3.40
  -6  11  -7   16.00    2.60
   6  11   7   23.10    3.60
  -5 -12   7   63.49    6.10
   5 -12  -7   72.29    5.80
  -5 -12   7   64.69    7.30
  -5 -12   7   71.09    5.70
  -5  12   7   66.49    5.70
   5  12  -7   66.29    5.90
  -4 -12   7   25.90    4.30
   4 -12  -7   30.00    3.90
  -4 -12   7   28.90    4.10
  -4 -12   7   18.70    4.20
  -4  12   7   27.80    3.60
  -4  12   7   27.60    3.90
   4  12  -7   26.30    4.10
  -3 -12   7   53.29    5.70
  -3 -12   7   48.00    6.00
  -3 -12   7   54.19    7.90
   3 -12  -7   58.89    5.70
  -3  12   7   55.29    5.70
  -3  12   7   49.30    5.00
  -2 -12   7   12.40    3.30
   2 -12  -7    8.10    2.50
  -2 -12   7   12.00    3.10
  -2 -12   7   14.80    4.10
  -2  12   7   10.90    2.60
  -2  12   7   14.60    2.50
  -1 -12   7  156.38   13.20
  -1 -12   7  156.88   14.60
   1 -12  -7  145.29   12.50
  -1 -12   7  173.68   14.70
  -1 -12   7  172.68   12.90
  -1  12   7  166.08   12.50
  -1  12   7  182.38   12.10
   0 -12  -7  109.59   10.30
   0 -12   7  131.99   12.60
   0 -12   7  133.49   10.70
   0 -12   7  116.09   14.00
   0 -12   7  122.19   12.30
   0  12   7  126.19   10.40
   0  12   7  141.89    9.90
  -1 -12  -7  153.78   14.70
   1 -12   7  153.08   15.20
   1 -12   7  169.88   14.80
   1 -12   7  172.08   14.60
   1  12   7  163.58   12.70
   1  12   7  166.08   12.10
  -2 -12  -7    8.30    4.80
   2 -12   7   11.20    4.70
   2 -12   7   12.30    4.90
   2  12   7   12.80    3.40
   2  12   7   13.80    2.70
   3 -12   7   46.40    7.20
   3 -12   7   38.90    6.70
   3  12   7   40.40    5.90
   4 -12   7   12.70    5.30
   4 -12   7   23.30    4.60
  -4  12  -7   26.80    3.50
   4  12   7   25.40    4.20
   4  12   7   24.50    3.50
   5 -12   7   55.59    6.60
   5  12   7   51.69    6.50
   5  12   7   58.99    5.90
  -5  12  -7   59.89    4.90
  -5 -13   7  128.89    9.10
   5 -13  -7  109.99    8.80
  -5 -13   7  128.09    8.80
   5 -13  -7  116.09    9.90
  -5 -13   7  132.39   10.10
  -5  13   7  133.19    8.90
   5  13  -7  118.39    9.00
  -4 -13   7  254.47   17.40
   4 -13  -7  251.17   17.10
  -4 -13   7  263.77   18.80
  -4 -13   7  255.37   16.90
   4  13  -7  219.28   16.90
  -4  13   7  261.67   17.10
  -4  13   7  240.18   16.70
  -3 -13   7   84.19    7.20
  -3 -13   7   71.29    8.60
   3 -13  -7   75.09    6.70
  -3 -13   7   74.59    7.00
  -3  13   7   80.19    6.50
  -3  13   7   79.89    6.80
   2 -13  -7   24.60    4.20
  -2 -13   7   30.70    4.60
  -2 -13   7   18.60    4.20
  -2  13   7   34.30    3.90
  -2  13   7   34.40    4.50
  -1 -13   7   19.10    4.50
  -1 -13   7   12.30    4.40
  -1  13   7   21.90    3.50
  -1  13   7   21.00    3.50
   0 -13   7  174.88   14.60
   0 -13   7  181.28   14.80
   0  13   7  165.48   12.40
   0  13   7  167.58   13.00
   1 -13   7   13.90    4.70
   1 -13   7   19.50    5.80
   1 -13   7   21.00    4.60
  -1 -13  -7   13.80    4.70
   1  13   7   19.20    3.50
   1  13   7   17.90    2.80
  -2 -13  -7   24.80    4.50
   2 -13   7   20.40    4.80
   2 -13   7   19.70    5.40
   2  13   7   22.50    3.80
   2  13   7   21.30    3.30
   3 -13   7   70.69    9.60
  -3 -13  -7   65.39    8.50
   3 -13   7   66.59    8.30
   3  13   7   70.99    6.40
  -3  13  -7   67.79    6.00
   3  13   7   72.19    7.20
   4 -13   7  230.68   17.00
   4  13   7  232.08   16.60
   4  13   7  236.98   15.90
  -4  13  -7  212.98   15.30
   5 -13   7  109.89    9.10
  -5 -13  -7  120.29    8.80
  -5  13  -7  104.69    8.00
   5  13   7  118.49    9.00
  -4 -14   7   16.80    3.50
  -4 -14   7   16.00    2.50
   4 -14  -7   17.60    2.60
   4 -14  -7   14.60    3.30
  -4  14   7   16.30    2.50
  -4  14   7   21.30    2.90
   4  14  -7   16.60    2.70
   3 -14  -7  196.38   15.20
  -3 -14   7  239.18   17.00
  -3 -14   7  232.58   15.60
  -3  14   7  210.18   15.10
  -3  14   7  235.88   15.50
  -2 -14   7   42.60    4.70
   2 -14  -7   32.30    4.20
  -2 -14   7   41.70    6.30
  -2  14   7   39.60    4.10
  -2  14   7   37.90    4.60
  -1 -14   7   49.10    7.60
  -1 -14   7   41.20    5.60
   1 -14  -7   55.89    7.90
  -1 -14   7   54.29    7.10
   1 -14  -7   51.39    5.40
  -1  14   7   55.69    5.10
  -1  14   7   55.29    5.70
   0 -14   7   20.80    4.60
   0 -14   7   21.80    4.80
   0 -14  -7   18.00    4.80
   0 -14  -7   18.60    4.00
   0  14   7   23.10    4.30
   0  14   7   22.70    3.40
   1 -14   7   43.60    7.00
  -1 -14  -7   49.40    7.20
   1 -14   7   66.99    8.90
   1 -14   7   39.20    7.40
   1  14   7   50.39    5.10
   1  14   7   49.50    5.90
   2 -14   7   28.30    6.10
  -2 -14  -7   33.20    6.30
   2 -14   7   31.80    5.40
   2  14   7   39.20    4.20
   2  14   7   33.80    4.90
   3 -14   7  213.18   16.20
  -3 -14  -7  207.68   15.70
  -3 -14  -7  202.88   15.20
  -3  14  -7  206.38   14.30
   3  14   7  226.08   14.90
   3  14   7  215.58   15.60
  -4 -14  -7   16.90    2.90
   4 -14   7   14.40    2.90
   4  14   7   18.60    2.70
  -4  14  -7   15.60    2.40
   4  14   7   13.90    2.80
  -3 -15   7   19.60    3.60
   3 -15  -7   20.30    3.40
  -3 -15   7   15.80    2.40
  -3  15   7   19.50    2.90
  -3  15   7   15.40    2.30
  -2 -15   7   -3.20    1.70
   2 -15  -7    0.10    1.50
  -2 -15   7    0.70    2.60
   2 -15  -7   -0.60    2.50
  -2  15   7   -1.80    1.60
  -2  15   7    1.00    1.50
   1 -15  -7   33.00    5.60
  -1 -15   7   18.10    4.40
  -1 -15   7   21.10    4.10
   1 -15  -7   20.00    3.40
  -1  15   7   25.40    3.30
   0 -15   7   89.39    8.50
   0 -15  -7   76.29    8.50
   0 -15   7   74.39    8.30
   0  15   7   79.79    6.60
   0  15   7   81.59    7.20
   1 -15   7   36.20    5.40
  -1 -15  -7   17.80    3.80
   1 -15   7   23.20    4.40
   1  15   7   27.00    4.00
   1  15   7   23.50    3.40
   2 -15   7   -2.00    2.50
  -2 -15  -7   -2.40    2.60
   2  15   7   -1.20    1.80
   2  15   7    2.20    1.60
   3 -15   7   13.00    3.00
   3  15   7   15.50    2.50
   3  15   7   17.60    2.90
   2 -16  -7   12.80    3.10
  -2 -16   7   12.90    2.80
  -2  16   7   17.40    2.90
  -2  16   7   13.50    2.00
   1 -16  -7    1.30    2.40
  -1 -16   7    4.70    2.50
  -1  16   7    0.80    1.40
  -1  16   7    2.60    1.60
   0 -16   7   29.90    5.30
   0 -16   7   33.10    5.20
   0 -16  -7   38.60    5.20
   0  16   7   36.70    4.20
   0  16   7   34.80    3.60
   1 -16   7    1.40    3.30
   1 -16   7    3.70    2.50
  -1 -16  -7    6.30    2.40
   1  16   7    2.30    1.60
   1  16   7    1.00    1.70
   2 -16   7   11.10    2.70
  -2 -16  -7   10.20    2.80
   2  16   7   12.30    2.20
  -8   0   8   14.20    2.00
   8   0  -8   12.80    2.40
  -7   0   8   94.49    7.50
   7   0  -8   89.99    7.70
  -7   0   8  103.69    7.50
   7   0  -8   89.69    8.30
  -6   0   8   -0.20    2.00
  -6   0   8    5.00    2.20
   6   0  -8    4.70    2.10
   6   0  -8    3.10    2.30
  -5   0   8   33.40    4.80
  -5   0   8   33.20    5.00
   5   0  -8   23.60   10.30
   5   0  -8   37.30    5.10
   5   0  -8   39.00    4.80
   5   0  -8   31.40   15.40
   4   0  -8   17.20    6.80
  -4   0   8   15.40    2.90
   4   0  -8   14.90    9.80
  -3   0   8   -3.70    5.50
   3   0  -8    0.30    1.80
   3   0  -8    1.40    4.30
   3   0  -8    2.90    6.90
   2   0  -8   -3.10    5.80
  -2   0   8   -0.30    4.20
   2   0  -8    2.20    2.90
   1   0  -8  102.59   11.70
  -1   0   8   84.79   10.20
   1   0  -8  110.39    8.60
   0   0  -8 3206.88  188.68
   0   0   8 2649.83  186.98
   1   0   8   71.89   12.90
  -1   0  -8  102.89   11.20
   1   0   8   96.79    9.90
   2   0   8    3.70    5.50
  -2   0  -8    9.70    7.10
   2   0   8    3.30    8.60
  -3   0  -8   -2.80    9.00
   3   0   8    4.70    7.50
  -3   0  -8    1.40    1.80
   3   0   8    0.50   12.40
  -4   0  -8    6.10   13.70
  -4   0  -8   14.00    2.90
   4   0   8   14.60    4.20
   4   0   8    4.50   10.20
  -5   0  -8   24.70   24.80
  -5   0  -8   29.70    4.30
   5   0   8   24.40   14.20
   5   0   8   17.90    4.40
   6   0   8   33.60   20.40
  -6   0  -8    9.10    2.50
   6   0   8    7.60    3.30
  -7   0  -8   63.39    6.10
   7   0   8   66.29    7.40
   7   0   8   60.49    6.80
   8   0   8   12.70    2.50
   8  -1  -8   30.40    3.50
  -8  -1   8   36.00    3.10
  -8   1   8   39.30    3.30
   8   1  -8   32.10    3.40
  -7  -1   8   96.79    7.10
  -7  -1   8   86.09    6.90
   7  -1  -8   93.19    7.40
   7   1  -8   84.29    7.30
   7   1  -8   81.69    7.90
   6  -1  -8  216.58   16.60
  -6  -1   8  236.28   16.10
   6  -1  -8  231.88   16.30
  -6  -1   8  209.58   15.80
   6   1  -8  233.08   16.50
  -6   1   8  215.08   15.80
   6   1  -8  249.97   16.80
  -6   1   8  234.98   16.20
   5  -1  -8    5.60    2.20
   5  -1  -8    2.60    2.20
   5  -1  -8    0.70    9.40
  -5  -1   8    2.70    2.20
   5  -1  -8   10.40   15.70
  -5  -1   8    7.70    2.40
  -5   1   8    2.20    2.10
  -5   1   8   -3.30    2.70
   5   1  -8    4.10    2.40
   5   1  -8    5.90    2.30
   5   1  -8   13.40    9.30
   4  -1  -8   30.70   11.50
   4  -1  -8   33.50    4.50
  -4  -1   8   22.00    5.40
   4  -1  -8   42.90    9.00
  -4  -1   8   26.20    4.30
   4  -1  -8   26.50    4.20
   4   1  -8   28.60    7.80
  -4   1   8   27.30    4.20
   4   1  -8   31.00    4.20
   3  -1  -8   38.40    4.30
   3  -1  -8   38.60    8.80
   3  -1  -8   35.70    6.40
  -3   1   8   23.90    6.20
   3   1  -8   28.40    4.10
   3   1  -8   43.90    7.70
   2  -1  -8   42.10    7.80
   2  -1  -8   44.40    6.20
  -2   1   8   42.40    7.00
   2   1  -8   41.10    6.00
   2   1  -8   42.80    8.10
   1  -1  -8  496.35   36.40
  -1  -1   8  488.45   37.00
   1   1  -8  565.94   34.30
  -1   1   8  500.95   35.10
   1   1  -8  509.85   36.30
   0  -1  -8 1334.97   82.19
   0  -1   8 1204.58   79.99
   0   1  -8 1278.77   81.59
   0   1   8 1125.69   80.59
  -1  -1  -8  468.95   33.30
   1  -1   8  453.85   31.10
  -1   1  -8  459.95   32.70
   1   1   8  416.66   32.70
   2  -1   8   31.90   11.60
   2  -1   8   43.40    7.50
  -2  -1  -8   37.10    8.40
   2   1   8   43.90    8.30
   2   1   8   26.60    9.30
  -2   1  -8   35.40    9.00
  -3  -1  -8   30.50   10.40
  -3  -1  -8   25.50    3.90
   3  -1   8   35.00    8.40
  -3   1  -8   28.70   10.30
  -3   1  -8   33.60    3.90
   3   1   8   24.60   12.30
   3   1   8   30.00    9.50
   4  -1   8   20.00   10.70
  -4  -1  -8    1.00   13.60
  -4  -1  -8   15.90    3.10
   4  -1   8   15.60    4.30
   4   1   8   23.60   17.90
  -4   1  -8   26.00    3.80
  -4   1  -8   21.30   14.30
   4   1   8   16.10   12.20
   4   1   8   14.20    4.30
   5  -1   8   -0.60    3.00
   5  -1   8    1.60    3.10
  -5  -1  -8   26.70   22.50
   5  -1   8    8.00   13.10
  -5  -1  -8    1.70    2.20
   5   1   8  -16.50   17.50
  -5   1  -8    2.90    2.10
   5   1   8   -4.70    6.20
   5   1   8    1.90    3.60
   6  -1   8  150.68   13.20
  -6  -1  -8  184.08   12.20
   6  -1   8  141.59   13.00
   6   1   8  149.88   12.70
   6   1   8  147.79   13.50
   6   1   8  223.78   33.60
  -6   1  -8  183.08   12.20
   7  -1   8   67.69    7.40
   7  -1   8   62.09    6.50
   7   1   8   48.10    6.90
  -7   1  -8   63.49    5.80
   7   1   8   55.29    6.80
  -8  -1  -8   15.30    3.40
   8  -1   8   23.30    3.30
   8   1   8   22.80    3.60
  -8  -2   8    0.20    0.90
  -8  -2   8   -1.20    1.20
   8  -2  -8    0.00    1.20
  -8   2   8    0.10    1.00
   8   2  -8   -0.10    1.10
   7  -2  -8   80.59    7.10
  -7  -2   8   89.29    6.70
  -7  -2   8   86.59    6.70
   7  -2  -8   69.89    7.70
   7   2  -8   84.19    7.10
  -7   2   8   96.89    6.90
   7   2  -8   79.59    7.50
  -6  -2   8   10.20    2.40
   6  -2  -8   10.20    2.60
  -6  -2   8   10.10    2.30
   6  -2  -8    3.60    3.00
   6  -2  -8    8.00    3.30
   6   2  -8    9.20    2.50
   6   2  -8    6.70    2.50
  -6   2   8    5.20    2.10
   5  -2  -8   57.49    6.60
   5  -2  -8   60.59   18.50
   5  -2  -8   61.49    6.20
  -5  -2   8   67.89    6.20
  -5  -2   8   60.19    6.00
   5  -2  -8   68.69   13.00
  -5   2   8   65.19    6.20
   5   2  -8   61.59    6.40
   5   2  -8   54.69   11.70
  -5   2   8   63.99    6.30
   5   2  -8   53.59    6.40
  -4  -2   8    5.80    4.20
  -4  -2   8   -1.00    2.10
   4  -2  -8   -0.20    6.40
   4  -2  -8    5.90   11.00
   4  -2  -8    2.90    2.20
   4  -2  -8    2.60    2.20
  -4  -2   8    4.70    2.40
  -4   2   8   -1.90    7.70
  -4   2   8    4.70    2.20
   4   2  -8    2.90    6.50
   4   2  -8    2.60    2.10
   3  -2  -8  120.89    9.60
   3  -2  -8  142.29   15.70
  -3  -2   8   95.89   15.20
   3  -2  -8  123.79   12.40
  -3   2   8  120.79   12.30
   3   2  -8  116.69   11.90
  -2  -2   8  683.33   54.39
   2  -2  -8  806.92   51.69
   2  -2  -8  765.52   50.49
   2  -2  -8  786.82   53.69
  -2  -2   8  729.93   53.29
   2   2  -8  789.62   51.29
  -2   2   8  827.72   51.59
   2   2  -8  789.62   53.49
  -1  -2   8  651.33   47.40
   1  -2  -8  679.23   47.80
   1  -2  -8  737.83   45.80
  -1   2   8  633.24   46.00
   1   2  -8  738.53   45.10
   1   2  -8  683.13   47.40
   0  -2  -8  594.14   40.60
   0  -2   8  569.44   38.30
   0   2  -8  625.54   40.00
   0   2   8  513.55   39.20
  -1  -2  -8  619.34   42.20
   1  -2   8  592.74   39.80
   1   2   8  558.54   41.60
  -1   2  -8  596.24   41.30
  -2  -2  -8  687.63   47.30
   2  -2   8  701.03   45.10
  -2  -2  -8  639.54   42.60
   2   2   8  683.23   46.40
  -2   2  -8  640.84   46.40
   2   2   8  585.24   46.90
  -3  -2  -8  130.99   18.40
  -3  -2  -8   97.99    7.70
   3  -2   8  108.09   13.30
  -3   2  -8   95.59   17.30
  -3   2  -8   82.39    7.60
   3   2   8   90.49   15.70
   3   2   8  111.39   16.90
   4  -2   8   -0.30    8.90
  -4  -2  -8    0.50    2.00
   4  -2   8   -0.70    3.40
  -4  -2  -8   13.50   13.70
  -4   2  -8    1.20    1.90
  -4   2  -8  -12.50   15.50
   4   2   8   -4.10   13.30
   4   2   8    4.00    3.80
   4   2   8   13.70   17.40
   5  -2   8   39.30   12.60
   5  -2   8   40.80    6.60
  -5  -2  -8   30.60   22.80
  -5  -2  -8   42.10    5.20
   5  -2   8   35.90    8.10
   5  -2   8   46.20    6.70
   5   2   8   53.69    7.80
  -5   2  -8   44.80    5.30
   5   2   8   38.80   21.60
  -6  -2  -8    4.40    2.60
   6  -2   8    6.90    3.60
   6  -2   8    5.30    2.80
   6  -2   8   -8.10   15.50
   6   2   8   10.10    3.50
   6   2   8    4.40    3.20
  -6   2  -8    6.90    2.30
   7  -2   8   65.09    6.40
   7  -2   8   62.19    7.30
   7   2   8   48.60    6.70
   7   2   8   54.79    6.60
  -7   2  -8   62.59    5.60
   8  -2   8   -0.80    1.50
  -8  -2  -8    1.10    2.60
   8   2   8    3.40    2.10
   8  -3  -8    2.30    1.90
  -8  -3   8   -2.00    1.00
   8  -3  -8   -1.10    1.20
  -8  -3   8    0.80    0.80
  -8   3   8    1.70    1.10
   8   3  -8    0.40    1.20
   7  -3  -8   21.30    4.50
   7  -3  -8   21.30    3.40
  -7  -3   8   21.80    2.80
  -7  -3   8   25.40    3.20
   7   3  -8   22.80    3.30
  -7   3   8   14.80    3.10
   7   3  -8   21.90    3.30
  -6  -3   8   75.99    6.80
   6  -3  -8   70.69    7.90
   6  -3  -8   84.79    7.10
   6  -3  -8   84.59    7.70
  -6  -3   8   81.89    6.70
  -6   3   8   76.29    6.70
   6   3  -8   67.59    7.20
   6   3  -8   77.79    7.40
  -6   3   8   85.09    6.90
   5  -3  -8   25.40   22.20
  -5  -3   8   15.80    2.90
   5  -3  -8   13.80    2.80
  -5  -3   8   15.00    4.70
  -5  -3   8   17.50    3.50
  -5  -3   8   22.40    3.80
   5  -3  -8   19.10    3.50
   5  -3  -8   13.30   11.10
   5  -3  -8   10.10    3.50
  -5   3   8   17.40    2.80
  -5   3   8   15.40    2.90
   5   3  -8   10.40    3.00
   5   3  -8   11.30   10.50
   5   3  -8   13.40    2.90
   4  -3  -8  205.78   23.80
  -4  -3   8  198.18   14.20
   4  -3  -8  205.18   14.60
   4  -3  -8  197.78   14.90
  -4  -3   8  175.08   22.80
   4  -3  -8  195.58   19.40
  -4  -3   8  199.48   16.70
  -4  -3   8  184.08   14.90
  -4  -3   8  207.58   14.30
   4   3  -8  196.38   19.10
  -4   3   8  208.38   14.80
  -4   3   8  230.78   14.50
  -4   3   8  179.88   18.70
   3  -3  -8  113.49   11.50
   3  -3  -8  106.99   15.70
  -3  -3   8  109.29   14.90
   3  -3  -8  103.09    8.60
   3   3  -8   99.79    8.20
   3   3  -8   93.79   11.00
  -3   3   8  107.29   11.70
   2  -3  -8  416.26   27.70
   2  -3  -8  394.96   26.20
   2  -3  -8  343.57   29.40
  -2  -3   8  345.47   29.20
  -2  -3   8  361.56   29.70
   2   3  -8  414.06   26.90
  -2   3   8  415.86   27.70
  -1  -3   8   41.80    6.40
  -1  -3   8   55.09    9.30
   1  -3  -8   27.70    7.30
   1   3  -8   45.50    8.10
  -1   3   8   41.30    7.30
   0  -3   8    2.10    3.20
   0  -3  -8   -7.70    5.90
   0  -3   8    2.80    2.40
   0   3  -8    4.70    5.10
   0   3   8    2.00    4.80
   1  -3   8   38.40    5.90
  -1  -3  -8   32.50    8.50
   1   3   8   31.90    8.00
  -1   3  -8   32.50    7.60
  -2  -3  -8  372.16   28.10
   2  -3   8  339.77   23.70
  -2  -3  -8  311.87   21.60
   2   3   8  298.57   27.40
   2   3   8  338.77   26.40
  -2   3  -8  283.87   26.30
   3  -3   8   96.49   11.80
  -3  -3  -8  107.19   16.00
  -3  -3  -8   83.79    7.10
  -3   3  -8   77.39    7.00
   3   3   8   79.19   14.20
  -3   3  -8   92.19   14.70
   3   3   8   82.49   15.20
   4  -3   8  156.78   12.70
   4  -3   8  138.29   12.50
   4  -3   8  150.58   14.70
  -4  -3  -8  191.58   26.90
   4  -3   8  180.48   18.20
  -4  -3  -8  161.68   11.50
   4   3   8  118.99   21.90
   4   3   8  177.78   28.60
   4   3   8  159.98   13.40
   4   3   8  140.39   13.40
  -4   3  -8  149.99   11.40
  -5  -3  -8   -3.80   22.40
   5  -3   8   18.60    6.40
   5  -3   8    4.00    3.30
   5  -3   8   35.20   12.30
   5  -3   8   10.70    3.60
  -5  -3  -8   13.40    2.90
   5   3   8   10.40    4.20
   5   3   8  -20.70   25.50
  -5   3  -8   11.20    2.90
   5   3   8   11.20    3.90
   5   3   8   19.10   24.10
   6  -3   8   53.39    6.90
   6  -3   8   48.50    6.30
   6   3   8   43.40    7.50
  -6   3  -8   52.69    5.30
   7  -3   8   17.10    4.00
  -7  -3  -8   10.00    3.00
   7  -3   8   19.20    3.20
   7   3   8   15.40    3.30
  -7   3  -8   20.10    3.30
   7   3   8   12.30    3.40
   8  -3   8    0.20    1.40
  -8  -3  -8    2.10    2.10
   8   3   8   -0.40    1.90
  -8   3  -8   -1.90    1.30
  -7  -4   8   11.20    1.90
   7  -4  -8    7.50    2.20
   7  -4  -8    5.40    1.90
  -7  -4   8    6.60    1.60
   7   4  -8    5.50    2.10
  -7   4   8    9.10    2.00
  -6  -4   8   21.80    3.20
   6  -4  -8   18.00    3.20
  -6  -4   8   18.50    2.90
   6  -4  -8   24.00    4.30
  -6  -4   8   13.20    3.10
  -6   4   8   18.80    3.50
  -6   4   8   15.90    2.70
   6   4  -8   26.00    4.30
   6   4  -8   19.00    3.30
  -5  -4   8   22.20    3.90
  -5  -4   8   30.50   19.80
   5  -4  -8   11.40    3.50
   5  -4  -8    7.20   11.60
  -5  -4   8   20.10    3.20
  -5  -4   8   22.60    5.50
   5  -4  -8   25.10    4.40
   5   4  -8   25.00   11.30
   5   4  -8   18.90    3.50
  -5   4   8    3.10   12.60
  -5   4   8   19.20    2.90
  -5   4   8   22.40    3.90
  -4  -4   8  159.98   14.20
   4  -4  -8  161.08   25.10
   4  -4  -8  138.89   12.30
   4  -4  -8  176.88   17.60
  -4  -4   8  165.68   14.50
   4  -4  -8  168.38   12.20
  -4  -4   8  144.39   22.00
   4  -4  -8  168.18   12.50
  -4  -4   8  156.58   12.40
  -4  -4   8  175.88   11.90
  -4  -4   8  163.18   11.60
   4   4  -8  153.48   12.00
   4   4  -8  135.89   16.50
  -4   4   8  155.58   16.80
  -4   4   8  163.38   11.60
   3  -4  -8  270.87   19.10
   3  -4  -8  301.37   22.00
  -3  -4   8  265.27   25.20
   3  -4  -8  260.07   26.10
   3   4  -8  246.08   18.60
  -3   4   8  292.37   21.70
   3   4  -8  278.77   21.00
  -2  -4   8  283.67   21.80
  -2  -4   8  291.07   24.90
   2  -4  -8  313.37   25.90
   2  -4  -8  286.57   20.80
  -2   4   8  335.07   22.90
   2   4  -8  321.57   21.50
   1  -4  -8   86.79    7.80
  -1  -4   8   94.29   12.50
   1  -4  -8   88.59   13.10
  -1   4   8   97.89   10.30
   1   4  -8   96.29   11.60
   0  -4   8   56.19    9.90
   0  -4  -8   48.00    9.40
   0   4  -8   78.39   10.60
   0   4   8   65.19    9.60
  -1  -4  -8   79.79    7.10
  -1  -4  -8   84.79   13.80
   1   4   8   84.79   12.30
  -1   4  -8   75.19   12.30
  -2  -4  -8  262.87   24.70
  -2  -4  -8  262.07   17.70
   2  -4   8  269.87   18.70
   2   4   8  236.98   24.20
  -2   4  -8  244.08   23.90
   2   4   8  258.27   24.10
   3  -4   8  260.97   18.40
  -3  -4  -8  246.88   24.50
  -3  -4  -8  234.48   15.50
   3   4   8  196.18   25.70
   3   4   8  214.38   26.30
  -3   4  -8  189.78   26.00
  -3   4  -8  186.38   15.10
   4  -4   8  126.29   11.40
   4  -4   8  139.29   15.60
  -4  -4  -8  142.39   10.20
   4  -4   8  108.09   10.90
  -4  -4  -8  130.79   22.40
   4  -4   8  123.19   13.30
   4   4   8  146.49   12.10
   4   4   8  108.09   23.50
   4   4   8  140.59   22.80
  -4   4  -8  125.99    9.80
   5  -4   8   30.00   10.90
  -5  -4  -8   34.30   25.20
   5  -4   8   18.00    6.10
   5  -4   8   15.10    3.70
  -5  -4  -8   14.50    3.40
   5  -4   8   10.10    3.70
   5   4   8   39.60   31.60
  -5   4  -8   19.90    3.10
   5   4   8    8.00    4.00
   5   4   8    3.40   25.10
   5   4   8   18.10    4.30
   6  -4   8   12.30    3.10
   6  -4   8   10.00    3.70
   6   4   8   13.30    4.00
  -6   4  -8    9.40    2.30
   6   4   8    8.20    3.30
   7  -4   8    5.70    2.20
   7  -4   8    4.50    3.40
   7   4   8    8.20    2.60
   7   4   8    0.60    2.80
   7   4   8    5.30    2.90
  -7   4  -8    2.10    1.80
   7  -5  -8   24.90    3.60
   7  -5  -8   31.00    3.80
  -7  -5   8   34.30    3.50
  -7  -5   8   27.80    2.80
   7   5  -8   32.40    4.10
   7   5  -8   24.90    3.50
  -7   5   8   32.80    3.60
   6  -5  -8   22.70    3.90
  -6  -5   8   16.50    3.00
  -6  -5   8   22.70    3.60
   6  -5  -8   21.60    4.30
  -6  -5   8   13.10    2.90
  -6   5   8   19.70    3.50
  -6   5   8   15.80    2.70
   6   5  -8   17.20    3.30
   6   5  -8   18.00    3.10
  -5  -5   8  161.88   13.60
  -5  -5   8  191.38   13.20
  -5  -5   8  175.98   15.60
   5  -5  -8  179.88   25.40
   5  -5  -8  176.58   13.50
   5  -5  -8  188.98   13.60
  -5  -5   8  119.39   25.40
  -5  -5   8  189.68   12.70
   5   5  -8  190.48   13.80
  -5   5   8  202.88   13.30
   5   5  -8  154.08   13.40
  -5   5   8  181.38   12.90
   5   5  -8  149.49   24.00
  -4  -5   8   70.79    9.30
   4  -5  -8   75.49   14.40
   4  -5  -8   72.09    6.90
  -4  -5   8   72.19    6.40
  -4  -5   8   36.70   14.30
   4  -5  -8   65.99    6.90
   4  -5  -8   68.69    6.90
  -4  -5   8   72.09    6.00
  -4  -5   8   59.59    7.10
   4  -5  -8   78.89   20.00
  -4   5   8   63.59    6.20
  -4   5   8   73.69    6.20
  -4   5   8   60.79   10.70
   4   5  -8   58.39    6.20
   4   5  -8   68.29   11.30
  -3  -5   8  274.17   26.70
  -3  -5   8  274.07   20.10
   3  -5  -8  253.67   18.90
   3  -5  -8  306.67   22.40
   3  -5  -8  264.27   27.50
  -3   5   8  291.27   22.00
   3   5  -8  292.07   21.00
   3   5  -8  237.48   18.60
   2  -5  -8   31.50    4.40
   2  -5  -8    6.20    9.50
  -2  -5   8   15.80    8.80
   2  -5  -8   29.20    5.90
  -2   5   8   26.70    5.70
   2   5  -8   30.40    5.50
   1  -5  -8  160.28   11.90
   1  -5  -8  152.88   18.60
  -1  -5   8  155.88   17.10
  -1   5   8  183.18   14.70
   1   5  -8  151.28   15.80
   0  -5   8 1188.68   77.09
   0  -5  -8 1192.78   78.19
   0  -5  -8 1049.99   73.79
   0   5   8 1148.29   76.59
   0   5  -8 1187.88   76.79
  -1  -5  -8  130.59   10.40
  -1  -5  -8  165.68   18.40
  -1   5  -8  139.99   16.20
   1   5   8  158.08   16.40
  -2  -5  -8   24.80    4.00
  -2  -5  -8   34.50   11.20
   2   5   8   16.30    9.50
  -2   5  -8   11.60   10.60
   2   5   8   14.00   11.40
  -3  -5  -8  220.58   15.60
  -3  -5  -8  263.87   25.90
   3  -5   8  252.27   17.00
   3   5   8  198.78   27.00
  -3   5  -8  192.58   15.40
   3   5   8  241.78   31.10
   4  -5   8   72.59    9.60
  -4  -5  -8   48.80   18.40
   4  -5   8   46.00    6.90
  -4  -5  -8   50.09    6.10
   4  -5   8   58.49    7.80
   4  -5   8   64.49   10.10
   4   5   8   67.09    7.90
  -4   5  -8   48.70    5.30
   4   5   8   37.40    6.80
   4   5   8   47.40   18.80
   4   5   8   43.50   25.50
   5  -5   8  140.99   12.40
   5  -5   8  155.18   16.60
  -5  -5  -8   77.49   37.80
   5  -5   8  124.59   14.00
   5  -5   8  132.69   11.40
  -5   5  -8  148.99   10.90
   5   5   8  153.28   12.30
   6  -5   8   11.80    3.00
   6  -5   8   18.30    4.30
   6   5   8    4.70    3.70
  -6   5  -8   14.60    2.50
   6   5   8    9.90    3.10
   7  -5   8   22.80    3.90
   7  -5   8   22.70    3.20
  -7   5  -8   14.30    2.40
   7   5   8   19.40    3.30
   7   5   8   27.40    4.00
  -7  -6   8   95.99    7.60
   7  -6  -8   82.79    7.30
  -7  -6   8   97.69    7.30
   7  -6  -8  105.59    7.60
  -7   6   8  108.19    7.40
  -7   6   8   90.39    7.10
   7   6  -8  102.79    7.90
   7   6  -8   89.49    7.40
  -6  -6   8   26.40    2.90
  -6  -6   8   20.00    4.60
  -6  -6   8   22.60    3.60
   6  -6  -8   23.70    4.20
   6  -6  -8   25.10    4.00
  -6  -6   8   21.40    3.70
   6   6  -8   17.60    3.20
  -6   6   8   27.90    3.60
  -6   6   8   26.50    3.70
   6   6  -8   28.50    4.10
  -5  -6   8   92.89    8.70
   5  -6  -8   99.49    8.30
  -5  -6   8   92.29    7.90
  -5  -6   8   98.29    7.20
   5  -6  -8   96.39    8.40
  -5  -6   8   91.19   10.40
   5   6  -8   88.39    8.50
   5   6  -8   93.69    8.20
  -5   6   8  101.69    8.00
  -5   6   8   99.89    7.90
  -4  -6   8  418.66   42.40
  -4  -6   8  484.95   33.30
  -4  -6   8  497.25   32.60
   4  -6  -8  496.45   32.80
   4  -6  -8  507.55   37.70
   4  -6  -8  511.15   33.00
  -4  -6   8  496.75   35.00
  -4  -6   8  528.35   31.80
  -4   6   8  526.85   32.60
   4   6  -8  430.36   35.80
  -4   6   8  492.45   32.40
   4   6  -8  436.76   32.60
  -3  -6   8   88.69   16.60
   3  -6  -8  125.19    9.60
  -3  -6   8  130.79    9.30
  -3  -6   8  111.59   12.30
   3  -6  -8  118.59    9.70
   3  -6  -8  123.29   14.00
   3  -6  -8  113.39    9.80
   3  -6  -8   95.79   18.80
  -3  -6   8  125.39   10.10
  -3   6   8  115.69    9.00
  -3   6   8  110.49    9.20
  -3   6   8  119.49   13.90
   3   6  -8  103.39   12.20
  -3   6   8  133.59    9.40
   2  -6  -8   73.79   14.60
   2  -6  -8   94.19    8.10
  -2  -6   8   92.59   16.00
  -2   6   8   86.59    7.40
  -2   6   8  114.29   11.70
   2   6  -8  101.09    8.30
  -1  -6   8  107.39   16.30
   1  -6  -8  144.39   18.30
   1  -6  -8  128.89    9.70
  -1   6   8  124.59    9.30
  -1   6   8  134.19   13.20
   1   6  -8  106.09   14.70
   0  -6  -8  249.58   23.20
   0  -6  -8  232.18   16.70
   0  -6   8  253.57   21.70
   0   6   8  234.68   16.40
   0   6  -8  237.78   21.00
   0   6   8  255.97   21.00
  -1  -6  -8  103.59    8.70
  -1  -6  -8  143.29   18.20
   1   6   8  104.89   15.20
  -1   6  -8  108.09   16.90
   1   6   8  113.09    8.60
  -2  -6  -8   77.19   15.40
  -2  -6  -8   80.49    7.10
   2   6   8   80.89    7.00
   2   6   8   66.39   13.30
   2   6   8   87.89   18.00
   3  -6   8   89.39    9.80
   3  -6   8   86.39    9.50
  -3  -6  -8   94.19   18.00
   3  -6   8  114.29   11.30
  -3  -6  -8   82.19    8.30
  -3   6  -8   79.79    7.60
   3   6   8   94.49    8.30
   3   6   8   64.99   23.00
   3   6   8  104.89    9.20
   3   6   8   94.79   17.50
  -4  -6  -8  417.96   44.10
   4  -6   8  401.06   28.60
  -4  -6  -8  339.37   45.10
   4  -6   8  368.76   27.20
   4  -6   8  355.96   25.70
   4  -6   8  405.16   26.20
   4   6   8  400.66   27.10
   4   6   8  332.97   41.80
  -4   6  -8  375.56   25.70
   5  -6   8   66.19    8.60
   5  -6   8   72.99    7.30
   5  -6   8   81.59   10.90
  -5   6  -8   74.19    6.90
   5   6   8   80.29    8.40
   6  -6   8   19.40    4.00
   6  -6   8   17.80    3.80
  -6   6  -8   23.90    3.60
   6   6   8   16.00    4.40
   6   6   8   20.10    3.70
   7  -6   8   79.69    7.30
   7  -6   8   54.29    4.90
   7   6   8   53.39    6.80
  -7   6  -8   75.69    5.40
   7  -7  -8   12.60    2.40
  -7  -7   8   10.30    2.00
  -7  -7   8   15.60    2.40
  -7   7   8   11.50    2.00
   7   7  -8   10.50    1.90
  -7   7   8   14.40    2.40
   7   7  -8   15.00    2.50
  -6  -7   8   54.19    5.00
   6  -7  -8   48.60    5.30
   6  -7  -8   58.99    5.20
  -6  -7   8   56.89    5.50
  -6  -7   8   55.19    7.30
  -6   7   8   52.89    4.90
   6   7  -8   46.40    5.20
   6   7  -8   42.60    5.30
  -5  -7   8  544.75   36.70
  -5  -7   8  525.45   38.10
  -5  -7   8  543.35   36.00
   5  -7  -8  580.24   36.30
   5  -7  -8  512.55   36.10
  -5   7   8  575.54   36.10
  -5   7   8  540.45   35.80
   5   7  -8  533.65   36.40
  -4  -7   8   11.90    4.50
  -4  -7   8    7.20    2.40
   4  -7  -8   10.00    2.70
   4  -7  -8   10.30    2.90
  -4  -7   8   12.30    2.90
  -4  -7   8   40.00   18.30
   4  -7  -8   13.70   10.90
   4   7  -8    3.60    2.30
  -4   7   8   -7.50    9.10
   4   7  -8    0.00   10.20
  -4   7   8   11.70    2.50
  -4   7   8    6.60    2.20
   3  -7  -8   38.40    4.70
   3  -7  -8   33.00    4.50
  -3  -7   8   36.50    4.50
  -3  -7   8   37.20   14.70
  -3  -7   8   32.70    5.30
  -3  -7   8   41.60    6.80
   3   7  -8   29.10    4.70
  -3   7   8   32.60    4.30
  -3   7   8   31.20    4.60
  -3   7   8   36.40    8.60
  -3   7   8   34.30    4.50
  -2  -7   8  138.09   19.40
   2  -7  -8  143.69   11.70
   2  -7  -8  156.18   25.00
  -2  -7   8  133.99   11.40
   2  -7  -8  134.59   11.70
  -2  -7   8  153.68   10.60
  -2  -7   8  129.79   13.20
  -2   7   8  129.99   10.20
  -2   7   8  142.89   10.70
  -2   7   8  161.68   15.00
  -1  -7   8   70.69   12.30
   1  -7  -8   55.49    6.30
   1  -7  -8   39.60   13.20
  -1   7   8   53.49    5.10
   1   7  -8   53.89   10.90
  -1   7   8   63.49   10.70
   0  -7  -8  201.98   24.70
   0  -7  -8  206.98   16.20
   0  -7   8  247.48   22.30
   0   7   8  241.28   15.90
   0   7  -8  252.97   22.90
   0   7   8  248.28   21.40
  -1  -7  -8   59.59    6.60
  -1  -7  -8   52.49   13.60
   1  -7   8   62.59   11.50
   1   7   8   53.19    5.20
   1   7   8   47.90   11.00
   2  -7   8  105.19   10.80
  -2  -7  -8   95.79   17.40
   2  -7   8  114.49   12.40
   2   7   8  136.09   10.40
   2   7   8  115.39    9.10
   2   7   8   98.89   20.00
   3  -7   8   16.70    4.90
   3  -7   8   22.20    5.80
  -3  -7  -8   36.30   17.20
   3  -7   8   22.70    4.40
   3   7   8   29.20    3.80
   3   7   8   21.60    4.20
  -3   7  -8   15.30    3.30
   3   7   8   20.20   15.50
   3   7   8    7.60    5.20
   4  -7   8    8.30    3.60
  -4  -7  -8   29.20   27.20
   4  -7   8    4.70    4.60
   4  -7   8    8.70    6.50
  -4  -7  -8    4.90   23.70
   4   7   8   16.60   21.90
   4   7   8    5.30    3.60
   4   7   8   -3.10    3.30
  -4   7  -8    6.50    2.30
   4   7   8    9.60    4.70
   5  -7   8  452.05   32.00
   5  -7   8  424.46   28.70
   5  -7   8  439.56   30.90
  -5   7  -8  425.66   29.30
   5   7   8  454.35   30.50
   6  -7   8   38.60    6.30
   6  -7   8   39.00    4.30
   6   7   8   31.90    7.00
   6   7   8   41.40    5.60
  -6   7  -8   51.69    4.60
   7  -7   8    6.10    3.30
   7   7   8    9.20    2.10
   7   7   8   11.30    3.20
  -7   7  -8    8.30    1.90
  -7   7  -8   11.00    1.80
  -7  -8   8   31.50    3.20
   7  -8  -8   30.90    3.20
  -7  -8   8   29.70    3.40
  -7   8   8   27.60    3.20
   7   8  -8   23.60    3.00
  -7   8   8   34.30    3.30
   7   8  -8   33.10    3.70
   6  -8  -8   12.30    2.70
  -6  -8   8   20.60    3.50
  -6  -8   8   17.20    3.90
  -6  -8   8   20.90    3.00
   6   8  -8   14.30    2.70
   6   8  -8   16.90    2.90
  -5  -8   8   43.30    7.40
   5  -8  -8   48.00    5.00
  -5  -8   8   44.60    5.40
   5  -8  -8   35.10    5.20
  -5  -8   8   40.00    4.70
  -5   8   8   41.10    4.70
  -5   8   8   47.90    4.80
   5   8  -8   38.30    5.00
   4  -8  -8  173.28   13.30
  -4  -8   8  195.58   13.10
  -4  -8   8  180.28   15.70
  -4  -8   8  184.58   14.10
   4  -8  -8  194.28   13.40
  -4   8   8  176.08   13.00
   4   8  -8  150.98   13.00
  -4   8   8  177.88   13.10
   3  -8  -8  276.77   18.20
  -3  -8   8  258.37   20.40
  -3  -8   8  253.07   18.80
  -3  -8   8  268.97   18.00
   3  -8  -8  252.07   18.20
  -3  -8   8  275.27   30.00
  -3   8   8  234.48   17.50
  -3   8   8  252.97   18.10
  -3   8   8  254.87   23.40
  -3   8   8  260.07   18.00
  -2  -8   8    3.30    2.20
  -2  -8   8    6.30    4.20
  -2  -8   8   -0.80    2.40
   2  -8  -8   -0.50    1.90
  -2  -8   8    0.10   12.40
   2  -8  -8    1.00    2.70
  -2   8   8   -0.50    2.10
  -2   8   8    2.50    2.50
  -2   8   8    3.10    1.80
  -2   8   8    5.00    6.90
  -1  -8   8  338.27   23.10
   1  -8  -8  357.26   23.40
  -1  -8   8  348.27   23.60
   1  -8  -8  270.37   34.40
  -1  -8   8  356.86   30.80
  -1  -8   8  320.07   25.10
  -1   8   8  339.77   27.70
   1   8  -8  371.76   30.20
  -1   8   8  353.56   23.20
  -1   8   8  317.37   22.70
   0  -8  -8    7.50   14.30
   0  -8   8   -1.50   10.40
   0   8  -8  -13.90   22.00
   0   8   8    5.10    2.70
   0   8   8   17.20    8.60
   0   8   8    9.90    2.30
   1  -8   8  289.17   22.30
   1  -8   8  329.07   27.00
  -1  -8  -8  255.37   20.50
   1  -8   8  285.57   21.70
  -1  -8  -8  262.47   31.30
   1   8   8  298.07   27.70
   1   8   8  307.67   20.60
   1   8   8  306.07   19.80
  -2  -8  -8    0.60    2.60
  -2  -8  -8  -13.70   16.20
   2  -8   8    4.40    3.90
   2  -8   8   10.00    4.60
   2  -8   8   -3.90    3.50
   2   8   8   -0.60   12.60
   2   8   8    0.60    2.10
   2   8   8    3.80    2.70
   2   8   8    3.10    4.70
   3  -8   8  201.78   16.30
   3  -8   8  210.88   17.70
   3  -8   8  181.78   16.30
  -3  -8  -8  212.68   34.90
  -3  -8  -8  264.17   38.70
   3   8   8  222.38   14.60
   3   8   8  150.18   30.30
   3   8   8  219.28   15.60
  -3   8  -8  167.48   14.10
   4  -8   8  146.99   13.90
   4  -8   8  133.89   12.50
  -4   8  -8  116.29   10.30
   4   8   8  153.08   12.30
   4   8   8  148.59   11.10
   5  -8   8   36.40    6.50
   5  -8   8   35.00    6.60
   5   8   8   23.80    5.10
   5   8   8   34.40    5.80
  -5   8  -8   31.30    4.10
   6  -8   8   11.10    3.30
  -6   8  -8   16.40    2.80
   6   8   8   13.70    2.90
   6   8   8   13.40    4.20
  -6   8  -8   12.50    2.40
  -7   8  -8   25.90    3.10
  -7   8  -8   24.20    3.00
   7   8   8   25.00    3.20
  -6  -9   8  170.58   13.30
   6  -9  -8  202.98   13.20
  -6  -9   8  181.88   14.50
  -6  -9   8  194.98   13.10
  -6   9   8  194.18   13.00
  -6   9   8  204.58   13.20
   6   9  -8  170.08   13.00
   6   9  -8  173.38   13.20
   5  -9  -8   25.30    3.90
  -5  -9   8   26.80    4.50
  -5  -9   8   26.40    3.80
  -5  -9   8   24.40    4.70
   5   9  -8   29.30    4.00
  -5   9   8   25.80    3.70
  -5   9   8   31.40    4.10
  -4  -9   8  427.26   29.60
  -4  -9   8  421.36   31.30
  -4  -9   8  440.56   28.90
   4  -9  -8  485.45   29.20
   4   9  -8  396.66   28.90
  -4   9   8  409.56   29.00
  -4   9   8  439.66   28.90
   3  -9  -8  118.29    8.90
  -3  -9   8   97.89   11.10
  -3  -9   8  105.69    8.50
  -3  -9   8   90.29   20.10
  -3  -9   8  108.09    9.60
  -3   9   8  105.49    8.90
  -3   9   8   94.49   17.10
  -3   9   8  111.49    8.80
  -3   9   8   94.59    8.20
  -2  -9   8  127.29   10.20
   2  -9  -8  123.39    9.50
  -2  -9   8   82.09   19.00
  -2  -9   8  115.99   11.90
  -2  -9   8  123.09    9.50
  -2   9   8  109.89    9.20
  -2   9   8  103.99    9.90
  -2   9   8  114.69   16.40
  -2   9   8  114.49    8.90
   2   9  -8  101.69   19.70
   1  -9  -8  232.18   40.20
  -1  -9   8  326.07   21.10
  -1  -9   8  301.57   23.00
  -1  -9   8  324.07   21.40
  -1  -9   8  261.87   23.30
   1  -9  -8  319.17   21.20
  -1  -9   8  333.37   30.80
  -1  -9   8  256.57   23.20
  -1   9   8  305.27   20.50
  -1   9   8  269.47   26.60
   1   9  -8  303.87   32.30
  -1   9   8  316.87   20.90
   0  -9   8   27.00    6.30
   0  -9   8   30.60    4.40
   0  -9   8   19.50    4.20
   0  -9  -8   28.40    4.80
   0  -9   8   28.10   13.40
   0  -9  -8   39.60   18.90
   0  -9   8   18.50    6.30
   0   9   8   29.20    4.80
   0   9   8   21.80    3.80
   0   9   8   23.00   10.20
  -1  -9  -8  302.67   34.50
   1  -9   8  256.67   19.70
   1  -9   8  278.77   28.20
   1  -9   8  284.77   21.00
   1  -9   8  271.87   21.50
  -1  -9  -8  231.38   19.40
   1  -9   8  277.17   19.70
   1   9   8  279.67   18.70
   1   9   8  282.67   28.10
   1   9   8  292.87   19.50
  -2  -9  -8   83.79   22.70
   2  -9   8   74.79   10.20
   2  -9   8   97.09   10.30
  -2  -9  -8   82.99    8.80
   2  -9   8   98.69   11.50
   2   9   8   86.19   18.90
   2   9   8  104.29    8.10
   2   9   8  112.09    9.20
   2   9   8   96.49   11.50
  -3  -9  -8   88.99   29.90
   3  -9   8   83.29   10.40
   3  -9   8   87.99    9.40
  -3  -9  -8   89.39   27.10
   3  -9   8   55.99   10.00
  -3   9  -8   67.49    7.00
   3   9   8   84.69    8.20
   3   9   8   68.99   21.90
   3   9   8   87.79    7.40
   3   9   8   67.59   10.50
   4  -9   8  343.77   25.40
   4  -9   8  353.96   26.40
   4   9   8  370.76   23.80
  -4   9  -8  311.87   23.30
   4   9   8  360.16   24.90
   5  -9   8   17.40    5.00
   5  -9   8   15.50    3.60
  -5   9  -8   16.00    3.60
   5   9   8   16.60    3.60
   5   9   8   12.20    4.70
  -5   9  -8   15.90    2.70
   6  -9   8  140.09   11.90
   6   9   8  160.38   11.60
  -6   9  -8  158.18   10.90
  -6   9  -8  145.49   10.80
  -6 -10   8   59.09    6.50
  -6 -10   8   56.29    5.00
  -6 -10   8   59.19    4.80
   6 -10  -8   57.39    4.90
   6  10  -8   50.09    4.90
  -6  10   8   59.19    4.80
  -6  10   8   51.09    5.10
  -5 -10   8   68.99    8.10
  -5 -10   8   75.69    6.20
  -5 -10   8   68.39    6.70
   5 -10  -8   78.29    6.50
  -5  10   8   71.09    6.20
  -5  10   8   71.89    7.60
   5  10  -8   72.09    6.50
  -4 -10   8  122.79   10.10
  -4 -10   8  127.29    9.30
  -4 -10   8  115.79   11.80
   4 -10  -8  131.59    9.50
   4  10  -8  106.89    9.30
  -4  10   8  110.89    9.60
  -4  10   8  117.19    9.30
  -3 -10   8  417.26   27.20
   3 -10  -8  429.66   26.60
  -3 -10   8  385.76   28.50
  -3 -10   8  400.06   26.30
  -3  10   8  396.36   26.40
  -3  10   8  343.47   26.50
  -3  10   8  357.86   25.90
  -2 -10   8  747.83   48.60
  -2 -10   8  730.93   50.09
  -2 -10   8  638.44   57.99
   2 -10  -8  760.22   48.30
  -2 -10   8  764.32   48.00
  -2  10   8  698.13   47.60
  -2  10   8  709.73   53.89
  -2  10   8  756.92   48.10
   1 -10  -8   86.69    7.90
  -1 -10   8   71.49   10.50
  -1 -10   8   89.99    8.30
  -1 -10   8   78.69   10.50
  -1 -10   8   72.29   18.00
  -1 -10   8   81.29   12.10
  -1 -10   8   97.09    8.40
  -1  10   8   74.39   14.30
  -1  10   8   85.39    7.20
  -1  10   8   90.09    7.90
   0 -10   8  157.98   15.10
   0 -10   8  153.18   14.40
   0 -10   8  173.68   12.80
   0 -10  -8  145.89   30.00
   0 -10  -8  145.69   12.50
   0 -10   8  155.48   13.00
   0 -10   8  162.68   14.80
   0  10   8  175.88   12.00
   0  10   8  165.18   22.90
   0  10   8  161.98   12.40
  -1 -10  -8   61.69    7.50
   1 -10   8   86.29    8.80
   1 -10   8   85.69   11.70
   1 -10   8   67.79    9.50
   1 -10   8   60.89   20.50
   1 -10   8   68.99   10.30
  -1 -10  -8   40.70   26.20
   1 -10   8   85.79    8.90
   1  10   8   73.79    7.40
   1  10   8   90.39   18.10
   1  10   8   57.09   10.30
   1  10   8   80.69    6.60
   2 -10   8  646.14   43.30
  -2 -10  -8  688.53   60.89
   2 -10   8  555.74   42.30
   2 -10   8  636.44   43.90
  -2 -10  -8  612.34   43.30
   2  10   8  654.03   41.40
   2  10   8  612.84   53.39
   2  10   8  655.33   42.30
   3 -10   8  325.47   25.80
   3 -10   8  342.07   25.30
   3  10   8  340.77   24.20
   3  10   8  347.17   23.30
   4 -10   8  100.29   11.30
   4 -10   8  103.69   10.30
   4  10   8   96.29    9.40
  -4  10  -8  100.39    8.00
   4  10   8   96.69    8.60
   5 -10   8   49.99    6.90
   5 -10   8   47.90    9.20
   5  10   8   51.79    9.30
  -5  10  -8   56.89    5.10
   5  10   8   59.69    6.30
   6 -10   8   44.50    5.70
   6  10   8   49.99    5.10
  -6  10  -8   51.59    4.40
   6 -11  -8  140.29    9.70
  -6 -11   8  139.89    9.90
  -6 -11   8  148.39    9.60
  -6 -11   8  133.69   10.60
   6  11  -8  123.29    9.70
  -6  11   8  138.99    9.60
  -5 -11   8    8.70    3.30
  -5 -11   8   12.80    2.50
  -5 -11   8   10.40    2.20
   5 -11  -8   16.20    2.90
   5  11  -8   13.20    2.40
  -5  11   8   16.90    2.90
  -4 -11   8  111.59   10.90
   4 -11  -8  116.79    8.70
  -4 -11   8  111.29    8.40
  -4 -11   8  112.69    9.10
   4  11  -8   93.19    8.40
  -4  11   8  117.79    8.60
  -4  11   8   85.99    8.10
  -3 -11   8   52.69    7.90
  -3 -11   8   44.50    5.70
   3 -11  -8   51.49    5.50
  -3 -11   8   50.39    5.30
  -3  11   8   40.20    4.80
  -3  11   8   43.50    5.10
  -2 -11   8  413.76   27.20
   2 -11  -8  379.96   26.90
  -2 -11   8  389.96   28.70
  -2 -11   8  401.56   26.70
  -2  11   8  410.36   26.80
  -2  11   8  371.66   26.30
  -1 -11   8   64.49   10.00
   1 -11  -8   25.90   39.90
  -1 -11   8   90.39    7.80
   1 -11  -8   66.29    7.20
  -1 -11   8   68.39   22.00
[truncated: 250,342 more chars]
