# Supplementary material for: Zinc chloride-catalyzed cyclizative 1,2-rearrangement enables facile access to morpholinones bearing aza-quaternary carbons
Source: Commun Chem. 2023 Oct 7;6:216. doi: 10.1038/s42004-023-01016-y (PMC10560277; doi:10.1038/s42004-023-01016-y)
Supplement: Supplementary file 7 — Supplementary Data 5 [file 42004_2023_1016_MOESM7_ESM.cif]

 
data_t_a
 
_audit_creation_method            'SHELXL-2018/3'
_shelx_SHELXL_version_number      '2018/3'
_chemical_name_systematic         ?
_chemical_name_common             ?
_chemical_melting_point           ?
_chemical_formula_moiety          'C24 H27 N O5'
_chemical_formula_sum
 'C24 H27 N O5' 
_chemical_formula_weight          409.46

loop_
 _atom_type_symbol
 _atom_type_description
 _atom_type_scat_dispersion_real
 _atom_type_scat_dispersion_imag
 _atom_type_scat_source
 'C'  'C'   0.0181   0.0091
 'International Tables Vol C Tables 4.2.6.8 and 6.1.1.4'
 'H'  'H'   0.0000   0.0000
 'International Tables Vol C Tables 4.2.6.8 and 6.1.1.4'
 'N'  'N'   0.0311   0.0180
 'International Tables Vol C Tables 4.2.6.8 and 6.1.1.4'
 'O'  'O'   0.0492   0.0322
 'International Tables Vol C Tables 4.2.6.8 and 6.1.1.4'
 
_space_group_crystal_system       orthorhombic
_space_group_IT_number            19
_space_group_name_H-M_alt         'P 21 21 21'
_space_group_name_Hall            'P 2ac 2ab'
 
_shelx_space_group_comment
;
The symmetry employed for this shelxl refinement is uniquely defined
by the following loop, which should always be used as a source of
symmetry information in preference to the above space-group names.
They are only intended as comments.
;
 
loop_
 _space_group_symop_operation_xyz
 'x, y, z'
 '-x+1/2, -y, z+1/2'
 'x+1/2, -y+1/2, -z'
 '-x, y+1/2, -z+1/2'
 
_cell_length_a                    10.667(2)
_cell_length_b                    14.276(3)
_cell_length_c                    14.284(3)
_cell_angle_alpha                 90
_cell_angle_beta                  90
_cell_angle_gamma                 90
_cell_volume                      2175.2(8)
_cell_formula_units_Z             4
_cell_measurement_temperature     293(2)
_cell_measurement_reflns_used     9890
_cell_measurement_theta_min        5.18
_cell_measurement_theta_max       67.99
 
_exptl_crystal_description        block
_exptl_crystal_colour             colourless
_exptl_crystal_density_meas       ?
_exptl_crystal_density_method     ?
_exptl_crystal_density_diffrn     1.250          
_exptl_crystal_F_000              872
_exptl_transmission_factor_min    ?
_exptl_transmission_factor_max    ?
_exptl_crystal_size_max           0.200
_exptl_crystal_size_mid           0.180
_exptl_crystal_size_min           0.160
_exptl_absorpt_coefficient_mu     0.711
_shelx_estimated_absorpt_T_min    0.871
_shelx_estimated_absorpt_T_max    0.895
_exptl_absorpt_correction_type    multi-scan
_exptl_absorpt_correction_T_min   0.6324
_exptl_absorpt_correction_T_max   0.7531
_exptl_absorpt_process_details    
;
SADABS-2016/2 - Bruker AXS area detector scaling and absorption correction 
;
_exptl_absorpt_special_details    ?
_diffrn_ambient_temperature       293(2)
_diffrn_radiation_wavelength      1.54178
_diffrn_radiation_type            CuK\a
_diffrn_source                    ?
_diffrn_measurement_device_type   'Bruker D8 VENTURE'
_diffrn_measurement_method        '\f and \w scans'
_diffrn_detector_area_resol_mean  ?
_diffrn_reflns_number             28280
_diffrn_reflns_av_unetI/netI      0.0258
_diffrn_reflns_av_R_equivalents   0.0503
_diffrn_reflns_limit_h_min        -12
_diffrn_reflns_limit_h_max        12
_diffrn_reflns_limit_k_min        -17
_diffrn_reflns_limit_k_max        17
_diffrn_reflns_limit_l_min        -17
_diffrn_reflns_limit_l_max        17
_diffrn_reflns_theta_min          5.176
_diffrn_reflns_theta_max          68.348
_diffrn_reflns_theta_full         67.679
_diffrn_measured_fraction_theta_max   0.998
_diffrn_measured_fraction_theta_full  0.998
_diffrn_reflns_Laue_measured_fraction_max    0.998
_diffrn_reflns_Laue_measured_fraction_full   0.998
_diffrn_reflns_point_group_measured_fraction_max   0.999
_diffrn_reflns_point_group_measured_fraction_full  0.999
_reflns_number_total              3997
_reflns_number_gt                 3554
_reflns_threshold_expression      'I > 2\s(I)'
_reflns_Friedel_coverage          0.756
_reflns_Friedel_fraction_max      0.999
_reflns_Friedel_fraction_full     0.999
 
_reflns_special_details
;
 Reflections were merged by SHELXL according to the crystal
 class for the calculation of statistics and refinement.
 
 _reflns_Friedel_fraction is defined as the number of unique
 Friedel pairs measured divided by the number that would be
 possible theoretically, ignoring centric projections and
 systematic absences. Completness statistics refer to single and
 composite reflections containing twin component 1 only.
;
 
_computing_data_collection        ?
_computing_cell_refinement        ?
_computing_data_reduction         ?
_computing_structure_solution     'SHELXT 2018/2 (Sheldrick, 2018)'
_computing_structure_refinement 'SHELXL-2018/3 (Sheldrick, 2018)'
_computing_molecular_graphics     ?
_computing_publication_material   ?
_refine_special_details
;
 Refined as a 2-component inversion twin.
;
_refine_ls_structure_factor_coef  Fsqd
_refine_ls_matrix_type            full
_refine_ls_weighting_scheme       calc
_refine_ls_weighting_details
'w=1/[\s^2^(Fo^2^)+(0.0589P)^2^+0.0521P] where P=(Fo^2^+2Fc^2^)/3'
_atom_sites_solution_primary      ?
_atom_sites_solution_secondary    ?
_atom_sites_solution_hydrogens    geom
_refine_ls_hydrogen_treatment     constr
_refine_ls_extinction_method      none
_refine_ls_extinction_coef        .
_refine_ls_abs_structure_details
;
 Refined as an inversion twin.
;
_refine_ls_abs_structure_Flack    -0.1(2)
_chemical_absolute_configuration  AD
_refine_ls_number_reflns          3997
_refine_ls_number_parameters      274
_refine_ls_number_restraints      0
_refine_ls_R_factor_all           0.0399
_refine_ls_R_factor_gt            0.0340
_refine_ls_wR_factor_ref          0.0925
_refine_ls_wR_factor_gt           0.0881
_refine_ls_goodness_of_fit_ref    1.044
_refine_ls_restrained_S_all       1.044
_refine_ls_shift/su_max           0.002
_refine_ls_shift/su_mean          0.000
 
loop_
 _atom_site_label
 _atom_site_type_symbol
 _atom_site_fract_x
 _atom_site_fract_y
 _atom_site_fract_z
 _atom_site_U_iso_or_equiv
 _atom_site_adp_type
 _atom_site_occupancy
 _atom_site_site_symmetry_order  
 _atom_site_calc_flag
 _atom_site_refinement_flags_posn
 _atom_site_refinement_flags_adp
 _atom_site_refinement_flags_occupancy
 _atom_site_disorder_assembly
 _atom_site_disorder_group
O1 O -0.06588(16) -0.12681(12) -0.52782(11) 0.0544(4) Uani 1 1 d . . . . .
O2 O 0.1869(2) -0.30388(18) -0.00299(14) 0.0842(7) Uani 1 1 d . . . . .
O3 O -0.18928(15) -0.24918(13) -0.52368(11) 0.0564(4) Uani 1 1 d . . . . .
O4 O -0.17652(17) -0.34718(13) -0.30020(13) 0.0649(5) Uani 1 1 d . . . . .
O5 O -0.01073(15) -0.33914(11) -0.39724(12) 0.0528(4) Uani 1 1 d . . . . .
N1 N -0.00816(15) -0.14956(13) -0.33305(12) 0.0412(4) Uani 1 1 d . . . . .
C1 C 0.0110(2) -0.06028(16) -0.47585(15) 0.0458(5) Uani 1 1 d . . . . .
H1 H -0.043413 -0.012526 -0.447915 0.055 Uiso 1 1 calc R U . . .
C2 C 0.0962(3) -0.01446(18) -0.54670(19) 0.0595(6) Uani 1 1 d . . . . .
H2A H 0.045919 0.017675 -0.593316 0.071 Uiso 1 1 calc R U . . .
H2B H 0.145137 -0.062144 -0.578350 0.071 Uiso 1 1 calc R U . . .
C3 C 0.1838(3) 0.0552(2) -0.4999(2) 0.0705(8) Uani 1 1 d . . . . .
H3A H 0.242537 0.079582 -0.545661 0.085 Uiso 1 1 calc R U . . .
H3B H 0.135702 0.107279 -0.475219 0.085 Uiso 1 1 calc R U . . .
C4 C 0.2553(3) 0.0081(2) -0.4210(2) 0.0714(8) Uani 1 1 d . . . . .
H4A H 0.306577 0.054191 -0.389004 0.086 Uiso 1 1 calc R U . . .
H4B H 0.310490 -0.039341 -0.446717 0.086 Uiso 1 1 calc R U . . .
C5 C 0.1658(2) -0.03708(19) -0.35120(18) 0.0573(6) Uani 1 1 d . . . . .
H5A H 0.113931 0.010895 -0.322742 0.069 Uiso 1 1 calc R U . . .
H5B H 0.213704 -0.067211 -0.301943 0.069 Uiso 1 1 calc R U . . .
C6 C 0.08204(19) -0.10966(15) -0.39928(15) 0.0419(5) Uani 1 1 d . . . . .
H6 H 0.133749 -0.159625 -0.426147 0.050 Uiso 1 1 calc R U . . .
C7 C -0.1254(2) -0.19388(16) -0.48121(15) 0.0450(5) Uani 1 1 d . . . . .
C8 C -0.11856(19) -0.19792(15) -0.37343(14) 0.0409(5) Uani 1 1 d . . . . .
C9 C -0.1093(2) -0.30394(16) -0.35162(15) 0.0465(5) Uani 1 1 d . . . . .
C10 C 0.0171(3) -0.43772(17) -0.3816(2) 0.0610(6) Uani 1 1 d . . . . .
H10A H -0.055176 -0.475867 -0.397337 0.073 Uiso 1 1 calc R U . . .
H10B H 0.037916 -0.448341 -0.316347 0.073 Uiso 1 1 calc R U . . .
C11 C 0.1242(3) -0.4625(2) -0.4418(2) 0.0825(10) Uani 1 1 d . . . . .
H11A H 0.143257 -0.527836 -0.434377 0.124 Uiso 1 1 calc R U . . .
H11B H 0.195779 -0.425772 -0.424309 0.124 Uiso 1 1 calc R U . . .
H11C H 0.103256 -0.450196 -0.506012 0.124 Uiso 1 1 calc R U . . .
C12 C 0.04122(19) -0.19153(15) -0.24962(14) 0.0422(5) Uani 1 1 d . . . . .
C13 C -0.0253(2) -0.18511(18) -0.16717(16) 0.0504(5) Uani 1 1 d . . . . .
H13 H -0.102131 -0.154307 -0.167524 0.061 Uiso 1 1 calc R U . . .
C14 C 0.0178(2) -0.22278(19) -0.08376(17) 0.0555(6) Uani 1 1 d . . . . .
H14 H -0.030433 -0.218621 -0.029691 0.067 Uiso 1 1 calc R U . . .
C15 C 0.1334(3) -0.26660(18) -0.08179(17) 0.0566(6) Uani 1 1 d . . . . .
C16 C 0.2015(3) -0.2742(2) -0.16367(19) 0.0648(7) Uani 1 1 d . . . . .
H16 H 0.279130 -0.303840 -0.162837 0.078 Uiso 1 1 calc R U . . .
C17 C 0.1559(2) -0.23820(19) -0.24685(17) 0.0556(6) Uani 1 1 d . . . . .
H17 H 0.202300 -0.245224 -0.301538 0.067 Uiso 1 1 calc R U . . .
C18 C 0.1274(3) -0.2878(3) 0.0838(2) 0.0851(10) Uani 1 1 d . . . . .
H18A H 0.171113 -0.321071 0.132178 0.128 Uiso 1 1 calc R U . . .
H18B H 0.042264 -0.309334 0.080710 0.128 Uiso 1 1 calc R U . . .
H18C H 0.128365 -0.221927 0.097428 0.128 Uiso 1 1 calc R U . . .
C19 C -0.2425(2) -0.15488(16) -0.33955(14) 0.0434(5) Uani 1 1 d . . . . .
C20 C -0.2452(2) -0.06510(17) -0.30125(16) 0.0507(5) Uani 1 1 d . . . . .
H20 H -0.170653 -0.032211 -0.293300 0.061 Uiso 1 1 calc R U . . .
C21 C -0.3575(2) -0.0244(2) -0.27493(18) 0.0606(6) Uani 1 1 d . . . . .
H21 H -0.357584 0.035356 -0.249024 0.073 Uiso 1 1 calc R U . . .
C22 C -0.4690(2) -0.0713(2) -0.28663(18) 0.0657(7) Uani 1 1 d . . . . .
H22 H -0.544201 -0.043721 -0.268570 0.079 Uiso 1 1 calc R U . . .
C23 C -0.4678(2) -0.1593(2) -0.32533(19) 0.0655(7) Uani 1 1 d . . . . .
H23 H -0.543025 -0.191158 -0.333841 0.079 Uiso 1 1 calc R U . . .
C24 C -0.3570(2) -0.2011(2) -0.35175(16) 0.0546(6) Uani 1 1 d . . . . .
H24 H -0.358221 -0.260762 -0.377971 0.066 Uiso 1 1 calc R U . . .
 
loop_
 _atom_site_aniso_label
 _atom_site_aniso_U_11
 _atom_site_aniso_U_22
 _atom_site_aniso_U_33
 _atom_site_aniso_U_23
 _atom_site_aniso_U_13
 _atom_site_aniso_U_12
O1 0.0621(10) 0.0639(10) 0.0372(8) 0.0063(7) -0.0066(7) -0.0107(8)
O2 0.0921(15) 0.1055(16) 0.0549(11) 0.0237(11) -0.0187(11) 0.0194(13)
O3 0.0566(9) 0.0665(10) 0.0462(8) -0.0101(8) -0.0067(8) -0.0079(8)
O4 0.0676(11) 0.0596(10) 0.0674(11) 0.0166(8) 0.0122(9) -0.0045(9)
O5 0.0564(9) 0.0434(8) 0.0585(9) 0.0037(7) 0.0054(8) 0.0038(7)
N1 0.0385(9) 0.0487(9) 0.0364(8) 0.0025(7) -0.0035(7) -0.0013(8)
C1 0.0493(12) 0.0455(11) 0.0425(11) 0.0018(9) -0.0021(10) -0.0004(9)
C2 0.0684(16) 0.0547(14) 0.0555(14) 0.0131(11) 0.0056(12) -0.0053(12)
C3 0.0735(18) 0.0564(14) 0.0814(19) 0.0181(14) 0.0040(15) -0.0113(13)
C4 0.0571(15) 0.0674(16) 0.090(2) 0.0143(15) -0.0012(15) -0.0195(13)
C5 0.0533(13) 0.0613(14) 0.0573(14) 0.0001(11) -0.0048(11) -0.0130(12)
C6 0.0406(10) 0.0442(10) 0.0410(10) 0.0017(9) 0.0024(9) 0.0001(9)
C7 0.0434(11) 0.0521(11) 0.0396(10) -0.0015(9) -0.0029(9) 0.0018(10)
C8 0.0420(10) 0.0454(11) 0.0353(10) 0.0019(8) -0.0037(8) -0.0025(9)
C9 0.0466(11) 0.0513(12) 0.0418(11) 0.0043(10) -0.0035(9) -0.0028(10)
C10 0.0688(16) 0.0459(12) 0.0683(16) 0.0124(11) 0.0030(13) 0.0089(12)
C11 0.096(2) 0.0608(16) 0.090(2) 0.0199(15) 0.0284(19) 0.0217(17)
C12 0.0434(11) 0.0445(10) 0.0388(10) 0.0005(8) -0.0056(9) -0.0017(9)
C13 0.0462(11) 0.0619(13) 0.0432(11) 0.0041(10) -0.0021(10) 0.0032(11)
C14 0.0606(14) 0.0668(15) 0.0392(11) 0.0082(10) -0.0004(10) -0.0036(12)
C15 0.0642(14) 0.0578(14) 0.0479(13) 0.0084(10) -0.0162(11) 0.0009(12)
C16 0.0582(14) 0.0788(18) 0.0574(14) 0.0030(13) -0.0102(12) 0.0199(13)
C17 0.0494(13) 0.0720(15) 0.0455(12) -0.0006(11) -0.0024(10) 0.0154(12)
C18 0.098(2) 0.108(3) 0.0493(16) 0.0236(15) -0.0175(15) -0.009(2)
C19 0.0412(10) 0.0532(12) 0.0358(9) 0.0016(8) -0.0033(8) 0.0018(9)
C20 0.0471(12) 0.0596(13) 0.0455(11) -0.0016(10) -0.0031(10) 0.0034(10)
C21 0.0592(15) 0.0712(16) 0.0516(13) -0.0065(11) -0.0023(11) 0.0178(13)
C22 0.0467(14) 0.102(2) 0.0484(13) -0.0044(14) -0.0021(10) 0.0183(14)
C23 0.0426(12) 0.104(2) 0.0500(13) -0.0055(14) -0.0014(10) -0.0041(13)
C24 0.0457(12) 0.0718(16) 0.0464(12) -0.0056(11) -0.0028(10) -0.0065(11)
 
_geom_special_details
;
 All esds (except the esd in the dihedral angle between two l.s. planes)
 are estimated using the full covariance matrix.  The cell esds are taken
 into account individually in the estimation of esds in distances, angles
 and torsion angles; correlations between esds in cell parameters are only
 used when they are defined by crystal symmetry.  An approximate (isotropic)
 treatment of cell esds is used for estimating esds involving l.s. planes.
;
 
loop_
 _geom_bond_atom_site_label_1
 _geom_bond_atom_site_label_2
 _geom_bond_distance
 _geom_bond_site_symmetry_2
 _geom_bond_publ_flag
O1 C7 1.328(3) . ?
O1 C1 1.458(3) . ?
O2 C15 1.370(3) . ?
O2 C18 1.411(4) . ?
O3 C7 1.207(3) . ?
O4 C9 1.198(3) . ?
O5 C9 1.335(3) . ?
O5 C10 1.455(3) . ?
N1 C12 1.434(3) . ?
N1 C6 1.465(3) . ?
N1 C8 1.482(3) . ?
C1 C6 1.506(3) . ?
C1 C2 1.509(3) . ?
C1 H1 0.9800 . ?
C2 C3 1.520(4) . ?
C2 H2A 0.9700 . ?
C2 H2B 0.9700 . ?
C3 C4 1.518(4) . ?
C3 H3A 0.9700 . ?
C3 H3B 0.9700 . ?
C4 C5 1.523(4) . ?
C4 H4A 0.9700 . ?
C4 H4B 0.9700 . ?
C5 C6 1.531(3) . ?
C5 H5A 0.9700 . ?
C5 H5B 0.9700 . ?
C6 H6 0.9800 . ?
C7 C8 1.542(3) . ?
C8 C19 1.536(3) . ?
C8 C9 1.548(3) . ?
C10 C11 1.474(4) . ?
C10 H10A 0.9700 . ?
C10 H10B 0.9700 . ?
C11 H11A 0.9600 . ?
C11 H11B 0.9600 . ?
C11 H11C 0.9600 . ?
C12 C13 1.378(3) . ?
C12 C17 1.394(3) . ?
C13 C14 1.386(3) . ?
C13 H13 0.9300 . ?
C14 C15 1.382(4) . ?
C14 H14 0.9300 . ?
C15 C16 1.381(4) . ?
C16 C17 1.383(3) . ?
C16 H16 0.9300 . ?
C17 H17 0.9300 . ?
C18 H18A 0.9600 . ?
C18 H18B 0.9600 . ?
C18 H18C 0.9600 . ?
C19 C20 1.394(3) . ?
C19 C24 1.399(3) . ?
C20 C21 1.384(3) . ?
C20 H20 0.9300 . ?
C21 C22 1.375(4) . ?
C21 H21 0.9300 . ?
C22 C23 1.373(4) . ?
C22 H22 0.9300 . ?
C23 C24 1.378(4) . ?
C23 H23 0.9300 . ?
C24 H24 0.9300 . ?
 
loop_
 _geom_angle_atom_site_label_1
 _geom_angle_atom_site_label_2
 _geom_angle_atom_site_label_3
 _geom_angle
 _geom_angle_site_symmetry_1
 _geom_angle_site_symmetry_3
 _geom_angle_publ_flag
C7 O1 C1 118.91(16) . . ?
C15 O2 C18 118.1(2) . . ?
C9 O5 C10 116.70(18) . . ?
C12 N1 C6 117.26(16) . . ?
C12 N1 C8 114.88(16) . . ?
C6 N1 C8 116.86(16) . . ?
O1 C1 C6 110.36(18) . . ?
O1 C1 C2 106.23(18) . . ?
C6 C1 C2 112.75(19) . . ?
O1 C1 H1 109.1 . . ?
C6 C1 H1 109.1 . . ?
C2 C1 H1 109.1 . . ?
C1 C2 C3 111.0(2) . . ?
C1 C2 H2A 109.4 . . ?
C3 C2 H2A 109.4 . . ?
C1 C2 H2B 109.4 . . ?
C3 C2 H2B 109.4 . . ?
H2A C2 H2B 108.0 . . ?
C4 C3 C2 110.2(2) . . ?
C4 C3 H3A 109.6 . . ?
C2 C3 H3A 109.6 . . ?
C4 C3 H3B 109.6 . . ?
C2 C3 H3B 109.6 . . ?
H3A C3 H3B 108.1 . . ?
C3 C4 C5 111.0(2) . . ?
C3 C4 H4A 109.4 . . ?
C5 C4 H4A 109.4 . . ?
C3 C4 H4B 109.4 . . ?
C5 C4 H4B 109.4 . . ?
H4A C4 H4B 108.0 . . ?
C4 C5 C6 111.0(2) . . ?
C4 C5 H5A 109.4 . . ?
C6 C5 H5A 109.4 . . ?
C4 C5 H5B 109.4 . . ?
C6 C5 H5B 109.4 . . ?
H5A C5 H5B 108.0 . . ?
N1 C6 C1 108.69(17) . . ?
N1 C6 C5 110.92(18) . . ?
C1 C6 C5 107.63(19) . . ?
N1 C6 H6 109.9 . . ?
C1 C6 H6 109.9 . . ?
C5 C6 H6 109.9 . . ?
O3 C7 O1 119.33(19) . . ?
O3 C7 C8 120.3(2) . . ?
O1 C7 C8 120.32(19) . . ?
N1 C8 C19 112.02(16) . . ?
N1 C8 C7 114.12(17) . . ?
C19 C8 C7 105.00(17) . . ?
N1 C8 C9 109.05(17) . . ?
C19 C8 C9 112.48(18) . . ?
C7 C8 C9 103.91(17) . . ?
O4 C9 O5 125.2(2) . . ?
O4 C9 C8 126.1(2) . . ?
O5 C9 C8 108.65(18) . . ?
O5 C10 C11 107.5(2) . . ?
O5 C10 H10A 110.2 . . ?
C11 C10 H10A 110.2 . . ?
O5 C10 H10B 110.2 . . ?
C11 C10 H10B 110.2 . . ?
H10A C10 H10B 108.5 . . ?
C10 C11 H11A 109.5 . . ?
C10 C11 H11B 109.5 . . ?
H11A C11 H11B 109.5 . . ?
C10 C11 H11C 109.5 . . ?
H11A C11 H11C 109.5 . . ?
H11B C11 H11C 109.5 . . ?
C13 C12 C17 117.4(2) . . ?
C13 C12 N1 119.55(19) . . ?
C17 C12 N1 123.1(2) . . ?
C12 C13 C14 122.5(2) . . ?
C12 C13 H13 118.7 . . ?
C14 C13 H13 118.7 . . ?
C15 C14 C13 119.3(2) . . ?
C15 C14 H14 120.4 . . ?
C13 C14 H14 120.4 . . ?
O2 C15 C14 124.4(2) . . ?
O2 C15 C16 116.5(2) . . ?
C14 C15 C16 119.2(2) . . ?
C15 C16 C17 120.9(2) . . ?
C15 C16 H16 119.6 . . ?
C17 C16 H16 119.6 . . ?
C16 C17 C12 120.7(2) . . ?
C16 C17 H17 119.6 . . ?
C12 C17 H17 119.6 . . ?
O2 C18 H18A 109.5 . . ?
O2 C18 H18B 109.5 . . ?
H18A C18 H18B 109.5 . . ?
O2 C18 H18C 109.5 . . ?
H18A C18 H18C 109.5 . . ?
H18B C18 H18C 109.5 . . ?
C20 C19 C24 117.7(2) . . ?
C20 C19 C8 120.59(19) . . ?
C24 C19 C8 121.5(2) . . ?
C21 C20 C19 120.7(2) . . ?
C21 C20 H20 119.7 . . ?
C19 C20 H20 119.7 . . ?
C22 C21 C20 120.8(3) . . ?
C22 C21 H21 119.6 . . ?
C20 C21 H21 119.6 . . ?
C21 C22 C23 119.1(2) . . ?
C21 C22 H22 120.4 . . ?
C23 C22 H22 120.4 . . ?
C22 C23 C24 121.0(2) . . ?
C22 C23 H23 119.5 . . ?
C24 C23 H23 119.5 . . ?
C23 C24 C19 120.7(2) . . ?
C23 C24 H24 119.7 . . ?
C19 C24 H24 119.7 . . ?
 
loop_
 _geom_torsion_atom_site_label_1
 _geom_torsion_atom_site_label_2
 _geom_torsion_atom_site_label_3
 _geom_torsion_atom_site_label_4
 _geom_torsion
 _geom_torsion_site_symmetry_1
 _geom_torsion_site_symmetry_2
 _geom_torsion_site_symmetry_3
 _geom_torsion_site_symmetry_4
 _geom_torsion_publ_flag
C7 O1 C1 C6 39.9(3) . . . . ?
C7 O1 C1 C2 162.5(2) . . . . ?
O1 C1 C2 C3 -178.5(2) . . . . ?
C6 C1 C2 C3 -57.5(3) . . . . ?
C1 C2 C3 C4 54.2(3) . . . . ?
C2 C3 C4 C5 -55.3(3) . . . . ?
C3 C4 C5 C6 58.5(3) . . . . ?
C12 N1 C6 C1 -173.84(18) . . . . ?
C8 N1 C6 C1 43.8(2) . . . . ?
C12 N1 C6 C5 -55.7(3) . . . . ?
C8 N1 C6 C5 161.98(19) . . . . ?
O1 C1 C6 N1 -62.8(2) . . . . ?
C2 C1 C6 N1 178.54(19) . . . . ?
O1 C1 C6 C5 176.96(18) . . . . ?
C2 C1 C6 C5 58.3(2) . . . . ?
C4 C5 C6 N1 -177.1(2) . . . . ?
C4 C5 C6 C1 -58.3(3) . . . . ?
C1 O1 C7 O3 179.9(2) . . . . ?
C1 O1 C7 C8 3.1(3) . . . . ?
C12 N1 C8 C19 94.3(2) . . . . ?
C6 N1 C8 C19 -122.46(19) . . . . ?
C12 N1 C8 C7 -146.51(19) . . . . ?
C6 N1 C8 C7 -3.3(3) . . . . ?
C12 N1 C8 C9 -30.8(2) . . . . ?
C6 N1 C8 C9 112.4(2) . . . . ?
O3 C7 C8 N1 160.6(2) . . . . ?
O1 C7 C8 N1 -22.7(3) . . . . ?
O3 C7 C8 C19 -76.4(3) . . . . ?
O1 C7 C8 C19 100.4(2) . . . . ?
O3 C7 C8 C9 41.9(3) . . . . ?
O1 C7 C8 C9 -141.3(2) . . . . ?
C10 O5 C9 O4 -0.8(3) . . . . ?
C10 O5 C9 C8 177.0(2) . . . . ?
N1 C8 C9 O4 111.9(2) . . . . ?
C19 C8 C9 O4 -13.0(3) . . . . ?
C7 C8 C9 O4 -126.0(2) . . . . ?
N1 C8 C9 O5 -66.0(2) . . . . ?
C19 C8 C9 O5 169.14(17) . . . . ?
C7 C8 C9 O5 56.1(2) . . . . ?
C9 O5 C10 C11 177.2(2) . . . . ?
C6 N1 C12 C13 145.7(2) . . . . ?
C8 N1 C12 C13 -71.3(3) . . . . ?
C6 N1 C12 C17 -33.3(3) . . . . ?
C8 N1 C12 C17 109.7(2) . . . . ?
C17 C12 C13 C14 0.1(4) . . . . ?
N1 C12 C13 C14 -179.0(2) . . . . ?
C12 C13 C14 C15 1.7(4) . . . . ?
C18 O2 C15 C14 -7.3(4) . . . . ?
C18 O2 C15 C16 172.6(3) . . . . ?
C13 C14 C15 O2 178.0(3) . . . . ?
C13 C14 C15 C16 -1.8(4) . . . . ?
O2 C15 C16 C17 -179.6(3) . . . . ?
C14 C15 C16 C17 0.3(4) . . . . ?
C15 C16 C17 C12 1.5(4) . . . . ?
C13 C12 C17 C16 -1.6(4) . . . . ?
N1 C12 C17 C16 177.4(2) . . . . ?
N1 C8 C19 C20 18.7(3) . . . . ?
C7 C8 C19 C20 -105.7(2) . . . . ?
C9 C8 C19 C20 142.0(2) . . . . ?
N1 C8 C19 C24 -165.7(2) . . . . ?
C7 C8 C19 C24 69.9(3) . . . . ?
C9 C8 C19 C24 -42.5(3) . . . . ?
C24 C19 C20 C21 1.1(3) . . . . ?
C8 C19 C20 C21 176.8(2) . . . . ?
C19 C20 C21 C22 -0.5(4) . . . . ?
C20 C21 C22 C23 -0.3(4) . . . . ?
C21 C22 C23 C24 0.5(4) . . . . ?
C22 C23 C24 C19 0.1(4) . . . . ?
C20 C19 C24 C23 -0.9(3) . . . . ?
C8 C19 C24 C23 -176.6(2) . . . . ?
 
_refine_diff_density_max    0.094
_refine_diff_density_min   -0.150
_refine_diff_density_rms    0.031

_shelx_res_file
;
TITL t_a       P 21 21 21   R =  New: P212121
    t_a.res
    created by SHELXL-2018/3 at 16:34:20 on 23-Feb-2023
CELL  1.54178   10.6670   14.2760   14.2840    90.000    90.000    90.000
ZERR        4    0.0020    0.0030    0.0030     0.000     0.000     0.000
LATT  -1
SYMM     0.50000 - X ,            - Y ,    0.50000 + Z
SYMM     0.50000 + X ,    0.50000 - Y ,            - Z
SYMM             - X ,    0.50000 + Y ,    0.50000 - Z
SFAC  C  H  N  O
UNIT 96 108 4 20
LIST 6 ! automatically inserted. Change 6 to 4 for CHECKCIF!!
L.S. 5
FMAP 2
PLAN -20
ACTA
size 0.20 0.18 0.16
conf
BOND $H
CONF
TWIN
WGHT    0.058900    0.052100
BASF  -0.12755
FVAR       0.96374
O1    4   -0.065876   -0.126806   -0.527815    11.00000    0.06212    0.06391 =
         0.03724    0.00634   -0.00665   -0.01067
O2    4    0.186918   -0.303881   -0.002989    11.00000    0.09213    0.10548 =
         0.05495    0.02372   -0.01872    0.01941
O3    4   -0.189284   -0.249181   -0.523677    11.00000    0.05658    0.06650 =
         0.04623   -0.01013   -0.00671   -0.00793
O4    4   -0.176524   -0.347178   -0.300205    11.00000    0.06761    0.05963 =
         0.06738    0.01665    0.01217   -0.00451
O5    4   -0.010729   -0.339143   -0.397241    11.00000    0.05642    0.04336 =
         0.05849    0.00367    0.00540    0.00381
N1    3   -0.008159   -0.149563   -0.333050    11.00000    0.03847    0.04872 =
         0.03640    0.00247   -0.00348   -0.00129
C1    1    0.010959   -0.060281   -0.475851    11.00000    0.04926    0.04555 =
         0.04248    0.00183   -0.00208   -0.00041
AFIX  13
H1    2   -0.043413   -0.012526   -0.447915    11.00000   -1.20000
AFIX   0
C2    1    0.096153   -0.014455   -0.546700    11.00000    0.06835    0.05471 =
         0.05552    0.01310    0.00563   -0.00529
AFIX  23
H2A   2    0.045919    0.017675   -0.593316    11.00000   -1.20000
H2B   2    0.145137   -0.062144   -0.578350    11.00000   -1.20000
AFIX   0
C3    1    0.183837    0.055183   -0.499887    11.00000    0.07355    0.05641 =
         0.08145    0.01806    0.00399   -0.01133
AFIX  23
H3A   2    0.242537    0.079582   -0.545661    11.00000   -1.20000
H3B   2    0.135702    0.107279   -0.475219    11.00000   -1.20000
AFIX   0
C4    1    0.255274    0.008106   -0.420976    11.00000    0.05711    0.06739 =
         0.08965    0.01433   -0.00121   -0.01949
AFIX  23
H4A   2    0.306577    0.054191   -0.389004    11.00000   -1.20000
H4B   2    0.310490   -0.039341   -0.446717    11.00000   -1.20000
AFIX   0
C5    1    0.165828   -0.037084   -0.351204    11.00000    0.05328    0.06132 =
         0.05727    0.00006   -0.00482   -0.01301
AFIX  23
H5A   2    0.113931    0.010895   -0.322742    11.00000   -1.20000
H5B   2    0.213704   -0.067211   -0.301943    11.00000   -1.20000
AFIX   0
C6    1    0.082036   -0.109660   -0.399277    11.00000    0.04060    0.04417 =
         0.04101    0.00167    0.00240    0.00010
AFIX  13
H6    2    0.133749   -0.159625   -0.426147    11.00000   -1.20000
AFIX   0
C7    1   -0.125387   -0.193884   -0.481208    11.00000    0.04336    0.05213 =
         0.03957   -0.00146   -0.00290    0.00180
C8    1   -0.118558   -0.197919   -0.373435    11.00000    0.04204    0.04541 =
         0.03528    0.00185   -0.00374   -0.00245
C9    1   -0.109314   -0.303942   -0.351615    11.00000    0.04658    0.05126 =
         0.04180    0.00429   -0.00352   -0.00282
C10   1    0.017058   -0.437718   -0.381587    11.00000    0.06876    0.04593 =
         0.06832    0.01241    0.00301    0.00890
AFIX  23
H10A  2   -0.055176   -0.475867   -0.397337    11.00000   -1.20000
H10B  2    0.037916   -0.448341   -0.316347    11.00000   -1.20000
AFIX   0
C11   1    0.124170   -0.462544   -0.441819    11.00000    0.09643    0.06078 =
         0.09030    0.01991    0.02837    0.02169
AFIX 137
H11A  2    0.143257   -0.527836   -0.434377    11.00000   -1.50000
H11B  2    0.195779   -0.425772   -0.424309    11.00000   -1.50000
H11C  2    0.103256   -0.450196   -0.506012    11.00000   -1.50000
AFIX   0
C12   1    0.041219   -0.191530   -0.249617    11.00000    0.04337    0.04447 =
         0.03884    0.00054   -0.00558   -0.00171
C13   1   -0.025310   -0.185110   -0.167173    11.00000    0.04622    0.06188 =
         0.04316    0.00414   -0.00207    0.00315
AFIX  43
H13   2   -0.102131   -0.154307   -0.167524    11.00000   -1.20000
AFIX   0
C14   1    0.017822   -0.222777   -0.083757    11.00000    0.06062    0.06677 =
         0.03917    0.00822   -0.00037   -0.00363
AFIX  43
H14   2   -0.030433   -0.218621   -0.029691    11.00000   -1.20000
AFIX   0
C15   1    0.133361   -0.266595   -0.081794    11.00000    0.06420    0.05775 =
         0.04791    0.00839   -0.01616    0.00086
C16   1    0.201528   -0.274160   -0.163672    11.00000    0.05821    0.07877 =
         0.05743    0.00300   -0.01020    0.01989
AFIX  43
H16   2    0.279130   -0.303840   -0.162837    11.00000   -1.20000
AFIX   0
C17   1    0.155932   -0.238199   -0.246850    11.00000    0.04939    0.07199 =
         0.04550   -0.00061   -0.00238    0.01537
AFIX  43
H17   2    0.202300   -0.245224   -0.301538    11.00000   -1.20000
AFIX   0
C18   1    0.127408   -0.287765    0.083766    11.00000    0.09759    0.10845 =
         0.04930    0.02360   -0.01751   -0.00867
AFIX 137
H18A  2    0.171113   -0.321071    0.132178    11.00000   -1.50000
H18B  2    0.042264   -0.309334    0.080710    11.00000   -1.50000
H18C  2    0.128365   -0.221927    0.097428    11.00000   -1.50000
AFIX   0
C19   1   -0.242496   -0.154881   -0.339554    11.00000    0.04115    0.05319 =
         0.03581    0.00160   -0.00328    0.00181
C20   1   -0.245151   -0.065103   -0.301252    11.00000    0.04712    0.05956 =
         0.04555   -0.00157   -0.00312    0.00339
AFIX  43
H20   2   -0.170653   -0.032211   -0.293300    11.00000   -1.20000
AFIX   0
C21   1   -0.357502   -0.024408   -0.274933    11.00000    0.05918    0.07119 =
         0.05157   -0.00653   -0.00227    0.01785
AFIX  43
H21   2   -0.357584    0.035356   -0.249024    11.00000   -1.20000
AFIX   0
C22   1   -0.468994   -0.071276   -0.286632    11.00000    0.04672    0.10206 =
         0.04841   -0.00437   -0.00215    0.01826
AFIX  43
H22   2   -0.544201   -0.043721   -0.268570    11.00000   -1.20000
AFIX   0
C23   1   -0.467836   -0.159299   -0.325333    11.00000    0.04257    0.10390 =
         0.05003   -0.00550   -0.00138   -0.00407
AFIX  43
H23   2   -0.543025   -0.191158   -0.333841    11.00000   -1.20000
AFIX   0
C24   1   -0.356963   -0.201141   -0.351753    11.00000    0.04567    0.07184 =
         0.04639   -0.00565   -0.00277   -0.00649
AFIX  43
H24   2   -0.358221   -0.260762   -0.377971    11.00000   -1.20000
AFIX   0
HKLF 4


REM  t_a       P 21 21 21   R =  New: P212121
REM wR2 = 0.092500, GooF = S = 1.04380, Restrained GooF = 1.04380 for all data
REM R1 = 0.034029 for 3554 Fo > 4sig(Fo) and 0.039945 for all 3997 data
REM 274 parameters refined using 0 restraints

END

WGHT      0.0492      0.1196

REM Highest difference peak  0.094,  deepest hole -0.150,  1-sigma level  0.031
Q1    1  -0.1466 -0.2585 -0.6099  11.00000  0.05    0.09
Q2    1  -0.0271 -0.4738 -0.3181  11.00000  0.05    0.09
Q3    1   0.1596 -0.4267 -0.4978  11.00000  0.05    0.09
Q4    1  -0.1987 -0.2371 -0.6231  11.00000  0.05    0.08
Q5    1  -0.5312 -0.1915 -0.4179  11.00000  0.05    0.08
Q6    1   0.2499 -0.1946 -0.3361  11.00000  0.05    0.08
Q7    1   0.1725 -0.5354 -0.4195  11.00000  0.05    0.08
Q8    1  -0.0641 -0.3834 -0.2204  11.00000  0.05    0.08
Q9    1  -0.1137 -0.1958 -0.4207  11.00000  0.05    0.08
Q10   1   0.2255 -0.3661 -0.3955  11.00000  0.05    0.08
Q11   1   0.1527 -0.3227 -0.3381  11.00000  0.05    0.08
Q12   1  -0.0081 -0.1596 -0.6020  11.00000  0.05    0.08
Q13   1   0.2048 -0.5479 -0.5792  11.00000  0.05    0.08
Q14   1  -0.1630 -0.2013 -0.6862  11.00000  0.05    0.08
Q15   1   0.0288 -0.3425 -0.1919  11.00000  0.05    0.08
Q16   1   0.1117 -0.5488 -0.4823  11.00000  0.05    0.08
Q17   1   0.1951 -0.2801  0.1386  11.00000  0.05    0.08
Q18   1  -0.2206 -0.3661 -0.2009  11.00000  0.05    0.08
Q19   1  -0.2996 -0.4408 -0.2246  11.00000  0.05    0.08
Q20   1   0.0831  0.0824 -0.3429  11.00000  0.05    0.08
;
_shelx_res_checksum   43348

_shelx_hkl_file
;
  -1   0   0    1.10    0.30
  -1   0   0    0.00    0.40
  -2   0   0 1943.21   59.59
  -2   0   0 1943.31   59.99
  -3   0   0    2.30    0.90
  -3   0   0   -1.40    1.00
  -3   0   0   -0.10    1.00
  -4   0   0   72.59    3.60
  -4   0   0   79.99    4.70
  -4   0   0   73.99    4.30
  -5   0   0   -1.10    1.60
  -5   0   0    0.90    2.00
  -5   0   0    1.80    2.20
  -6   0   0 3496.55  107.89
  -6   0   0 3358.06  105.89
  -6   0   0 3458.75  108.59
  -7   0   0    1.10    3.90
   7   0   0    5.70    4.40
  -7   0   0   -0.50    3.20
  -8   0   0  677.83   26.80
   8   0   0  698.03   26.10
  -8   0   0  669.73   26.70
  -8   0   0  699.23   26.90
  -9   0   0    2.40    5.10
  -9   0   0    0.30    5.60
   9   0   0    2.80    4.30
  -9   0   0  -22.50    8.90
 -10   0   0   -5.90    4.30
 -10   0   0   -0.80    7.30
  10   0   0   -0.70    4.30
 -10   0   0   -2.60    8.50
 -11   0   0    5.70    8.10
 -11   0   0    3.70    3.90
  11   0   0    1.60    4.60
 -12   0   0    0.60    9.00
  12   0   0   12.20    4.90
 -12   0   0   13.40    3.30
   0  -1   0    1.10    0.40
   0   1   0    0.20    0.30
   0   1   0   -0.20    0.40
  -1  -1   0   20.20    1.30
  -1   1   0   20.40    1.30
  -1   1   0   19.20    1.30
  -2  -1   0  947.31   30.00
  -2  -1   0  963.90   30.10
  -2  -1   0  887.81   29.50
  -2   1   0  973.90   30.20
  -2   1   0  999.50   30.10
  -2   1   0  943.61   29.80
  -3  -1   0  430.06   15.10
  -3  -1   0  423.96   14.30
  -3  -1   0  450.95   15.20
  -3   1   0  463.55   14.80
  -3   1   0  449.86   15.30
  -3   1   0  467.15   15.20
  -4  -1   0   91.89    4.10
  -4  -1   0   92.69    5.00
  -4   1   0  102.49    5.10
  -4   1   0  106.19    5.40
  -4   1   0   99.09    4.60
  -5  -1   0  111.69    5.00
  -5  -1   0  118.99    6.30
  -5  -1   0  115.69    6.90
  -5   1   0  122.29    6.40
  -5   1   0  122.69    5.60
  -5   1   0  115.99    6.30
  -6  -1   0    1.80    2.50
  -6  -1   0   -0.50    2.80
  -6   1   0    3.00    2.60
  -6   1   0    0.90    2.60
  -6   1   0   -2.70    2.50
  -7  -1   0   10.10    4.20
   7  -1   0    8.90    4.50
  -7  -1   0    4.40    4.30
  -7   1   0   12.90    3.70
  -7   1   0   15.20    4.40
   7   1   0   14.30    4.70
   8  -1   0  299.47   14.60
  -8  -1   0  309.77   15.70
  -8  -1   0  294.67   15.60
  -8  -1   0  291.87   16.10
  -8   1   0  288.67   15.80
  -8   1   0  318.27   15.40
   8   1   0  326.87   15.00
  -8   1   0  307.07   16.00
   9  -1   0  435.96   19.10
  -9  -1   0  421.26   20.70
  -9  -1   0  440.16   19.50
  -9  -1   0  455.85   25.00
  -9   1   0  396.26   23.10
   9   1   0  434.76   18.90
  -9   1   0  421.16   19.10
  -9   1   0  437.96   20.10
  -9   1   0  396.46   23.70
 -10  -1   0   -2.00    9.90
  10  -1   0    1.40    4.60
 -10  -1   0    3.60    7.80
 -10  -1   0   -2.40    4.40
  10   1   0    4.30    4.70
 -10   1   0    0.90    6.80
 -10   1   0    5.60    4.60
 -10   1   0   -2.40    8.00
 -11  -1   0    5.50    9.90
 -11  -1   0    8.80    3.90
  11  -1   0   14.90    5.10
 -11   1   0    0.30    7.80
  11   1   0   11.50    5.10
 -11   1   0   12.20    7.40
 -11   1   0    1.20    3.70
  12  -1   0   37.00    5.70
 -12  -1   0   41.60    5.40
 -12   1   0   26.30    7.20
  12   1   0   36.40    5.70
 -12   1   0   42.80    5.30
   1  -2   0   24.10    1.80
  -1  -2   0   21.80    1.80
  -1   2   0   22.90    1.70
  -2  -2   0   14.90    1.90
  -2   2   0   17.10    1.80
  -2   2   0   16.70    1.90
  -2   2   0   15.70    1.90
  -3  -2   0 2158.68   68.79
  -3  -2   0 2187.58   68.79
  -3   2   0 2304.47   68.99
  -3   2   0 2157.78   68.89
  -3   2   0 2220.68   68.49
  -4  -2   0  487.65   17.30
  -4  -2   0  514.05   17.30
  -4  -2   0  469.55   15.90
  -4   2   0  488.75   16.70
  -4   2   0  483.15   17.30
  -4   2   0  503.15   17.30
  -5  -2   0  906.01   29.80
  -5  -2   0  948.81   31.60
  -5   2   0  968.70   31.70
  -5   2   0  957.00   30.90
  -5   2   0  948.71   31.90
  -6  -2   0 1209.58   40.40
  -6  -2   0 1184.98   39.30
  -6   2   0 1172.28   39.30
  -6   2   0 1137.49   38.00
  -6   2   0 1158.98   39.50
  -7  -2   0  214.68   12.10
  -7  -2   0  193.58   11.10
   7  -2   0  209.58   11.60
   7   2   0  205.48   11.70
  -7   2   0  216.18   11.30
  -7   2   0  222.48   11.40
  -8  -2   0    2.30    7.10
  -8  -2   0   -9.80    5.60
  -8  -2   0   -3.80    4.90
   8  -2   0    3.30    4.20
  -8   2   0   -0.30    6.00
   8   2   0    6.90    4.60
  -8   2   0    5.90    5.60
  -8   2   0    1.30    4.20
  -8   2   0    5.80   10.60
  -9  -2   0   23.50    5.80
   9  -2   0   23.00    5.50
  -9  -2   0   19.40    6.70
  -9   2   0   42.40    9.70
  -9   2   0   20.80    5.60
   9   2   0   26.00    5.50
  -9   2   0   26.10    8.60
  -9   2   0   30.00    6.50
 -10  -2   0   24.10    5.20
 -10  -2   0   33.40    9.00
  10  -2   0   43.60    6.30
 -10   2   0   46.50    9.10
 -10   2   0   32.30    7.40
 -10   2   0   27.20    5.20
  10   2   0   36.40    6.20
  11  -2   0   -2.20    4.60
 -11  -2   0    5.10    3.80
  11   2   0    8.20    4.90
 -11   2   0    0.10    6.90
 -11   2   0   -2.90    3.40
 -11   2   0    4.20    6.50
 -12  -2   0  119.69    7.60
  12  -2   0  129.59    9.80
 -12   2   0  139.09   12.00
 -12   2   0  116.39    7.00
  12   2   0  125.89   10.40
   0  -3   0    1.40    1.10
   0   3   0    0.20    1.10
   0   3   0    0.70    0.90
  -1  -3   0 5577.64  172.78
   1  -3   0 5499.55  172.68
  -1   3   0 5736.03  172.78
   1   3   0 5731.43  172.48
  -2  -3   0  150.38    6.20
  -2   3   0  150.68    6.30
  -2   3   0  153.38    6.20
  -2   3   0  142.49    6.10
  -3  -3   0   27.80    3.00
  -3   3   0   26.20    2.90
  -3   3   0   23.60    2.70
  -3   3   0   26.80    2.70
  -4  -3   0  830.12   27.30
  -4  -3   0  809.82   27.30
  -4  -3   0  756.42   25.80
  -4   3   0  824.92   26.90
  -4   3   0  804.52   27.20
  -4   3   0  840.82   27.40
  -5  -3   0  190.08    7.60
  -5  -3   0  204.98    9.40
  -5  -3   0  209.48    9.40
  -5   3   0  203.78    9.40
  -5   3   0  201.58    9.20
  -5   3   0  196.98    8.80
  -6  -3   0   16.70    3.70
   6  -3   0   17.40    4.90
  -6   3   0   14.00    3.50
  -6   3   0   16.00    3.30
  -6   3   0   13.20    3.40
   6   3   0   11.80    4.50
   7  -3   0   64.29    7.90
  -7  -3   0   57.39    7.80
  -7  -3   0   74.29    8.20
   7   3   0   59.09    8.10
  -7   3   0   47.20    7.30
  -7   3   0   69.09    6.90
  -8  -3   0   15.60    6.20
  -8  -3   0   13.80    6.90
   8  -3   0   10.40    4.90
  -8  -3   0   11.40    5.80
  -8   3   0   12.90    5.70
  -8   3   0    6.40    4.50
  -8   3   0    5.60    9.30
   8   3   0   19.90    5.20
  -9  -3   0   70.99    9.80
  -9  -3   0   40.60    8.50
   9  -3   0   51.99    8.50
   9   3   0   68.69    8.50
  -9   3   0   51.39   10.10
  -9   3   0   47.70    8.90
  -9   3   0   51.79    6.60
  -9   3   0   57.29    9.20
  10  -3   0   20.40    5.60
 -10  -3   0    1.90    4.30
 -10  -3   0   19.60    9.10
  10   3   0   10.40    4.80
 -10   3   0   -0.40    6.40
 -10   3   0   12.30    4.60
 -10   3   0   13.00    7.60
  11  -3   0   -3.10    4.50
 -11  -3   0   -1.50    3.60
 -11   3   0    3.20    6.10
  11   3   0   -4.20    4.80
 -11   3   0    6.70    3.70
 -11   3   0    8.40    6.40
 -12  -3   0   83.79    6.50
  12  -3   0   61.19    8.20
 -12   3   0   86.49    9.90
  12   3   0   85.49   10.00
 -12   3   0   92.49    5.90
 -12   3   0   63.39    9.30
   0  -4   0 5664.03  177.08
   0   4   0 5865.31  176.98
   1  -4   0  403.16   14.40
  -1  -4   0  400.16   14.40
   1   4   0  410.36   14.10
  -1   4   0  416.46   14.40
  -1   4   0  415.26   14.30
   2  -4   0 5020.90  157.08
  -2  -4   0 5102.89  157.18
  -2   4   0 5205.08  157.18
  -2   4   0 5073.89  157.08
   3  -4   0 2438.56   77.69
  -3  -4   0 2514.15   77.79
  -3   4   0 2523.65   77.59
  -3   4   0 2416.76   77.49
  -4  -4   0 3006.30   94.79
  -4  -4   0 3010.20   94.79
  -4   4   0 2977.10   94.69
  -4   4   0 3080.99   94.89
  -4   4   0 3018.80   94.39
  -5  -4   0   32.70    3.80
  -5  -4   0   38.20    4.60
  -5  -4   0   26.90    3.90
  -5   4   0   33.50    4.00
  -5   4   0   32.30    4.50
  -5   4   0   29.60    4.40
   6  -4   0  235.18   12.00
  -6  -4   0  231.58   11.50
  -6  -4   0  230.18   11.50
   6   4   0  227.78   12.10
  -6   4   0  217.88   10.80
  -6   4   0  223.18   11.40
  -6   4   0  233.58   10.90
  -7  -4   0   19.90    5.20
  -7  -4   0   24.90    5.80
   7  -4   0   13.60    4.70
   7   4   0   23.20    5.40
  -7   4   0   22.70    4.50
   8  -4   0   18.90    5.20
  -8  -4   0    9.80    7.40
  -8  -4   0   13.60    5.80
  -8  -4   0   12.80    6.70
   8   4   0   27.00    5.60
  -8   4   0   17.30    5.70
  -8   4   0   -2.10   11.20
  -8   4   0   19.20    5.20
  -8   4   0   16.80    8.00
  -8   4   0   16.20    7.70
   9  -4   0   22.00   10.00
  -9  -4   0   11.50    8.00
  -9  -4   0    6.30    5.30
   9  -4   0   11.60    4.90
   9   4   0    8.90    4.80
  -9   4   0    9.00    6.90
  -9   4   0   11.20    4.80
  -9   4   0   -2.40   15.90
  -9   4   0   13.90    5.60
  10  -4   0   -0.10    4.50
 -10  -4   0    6.70    4.40
 -10   4   0    6.50    4.00
  10   4   0   14.40    5.10
 -10   4   0   13.50    7.40
  11  -4   0   74.19    8.90
 -11  -4   0   92.49    7.70
  11   4   0   62.69    9.40
 -11   4   0   88.59   10.90
 -11   4   0   77.39   10.20
 -11   4   0   74.79    6.70
 -12  -4   0   47.10    5.20
  12  -4   0   45.20    5.60
 -12   4   0   34.40    5.80
  12   4   0   49.30    7.30
 -12   4   0   34.50    5.80
   0   5   0   16.30    2.40
  -1  -5   0 1464.45   47.00
   1  -5   0 1462.35   47.00
   1   5   0 1454.15   46.60
  -1   5   0 1444.96   46.80
  -1   5   0 1491.65   47.00
   2  -5   0 5077.19  158.28
  -2  -5   0 5101.89  158.28
  -2   5   0 5020.30  158.08
  -2   5   0 5274.47  158.18
  -3  -5   0   49.99    4.40
   3  -5   0   53.59    4.50
  -3   5   0   59.39    4.40
  -3   5   0   57.09    4.40
  -4  -5   0   83.79    6.10
   4  -5   0   91.79    6.30
  -4  -5   0   89.69    6.20
  -4   5   0   88.59    5.70
  -4   5   0   98.09    6.10
   4   5   0   96.29    7.40
  -5  -5   0 1977.00   65.79
  -5  -5   0 2165.98   68.09
   5  -5   0 2071.09   68.09
  -5  -5   0 2276.87   68.49
  -5   5   0 2107.49   67.49
  -5   5   0 2156.98   67.79
   5   5   0 1972.10   67.09
  -6  -5   0   18.30    4.90
   6  -5   0   16.10    4.30
   6  -5   0   19.30    5.20
  -6  -5   0   17.70    4.20
   6   5   0   16.10    4.70
  -6   5   0   10.40    4.00
  -6   5   0   17.20    3.80
   7  -5   0    4.90    4.60
  -7  -5   0    5.80    5.90
   7  -5   0    4.20    5.40
  -7  -5   0    8.50    5.80
   7   5   0   12.20    5.00
  -7   5   0    2.00    5.70
  -7   5   0   -2.60    8.10
  -7   5   0    6.90    5.60
  -7   5   0    5.10    3.70
   8  -5   0  277.27   16.90
   8  -5   0  273.77   14.60
  -8  -5   0  274.47   16.00
  -8  -5   0  264.67   17.10
  -8  -5   0  260.17   18.00
   8   5   0  310.27   14.70
  -8   5   0  276.57   17.60
  -8   5   0  262.87   14.30
  -8   5   0  205.68   21.40
  -8   5   0  265.47   18.80
  -8   5   0  274.57   14.50
  -9  -5   0   -0.90    5.00
   9  -5   0    2.70    4.90
  -9  -5   0   -4.20    8.80
  -9   5   0   13.40   10.20
   9   5   0    6.90    5.00
  -9   5   0    5.80    6.80
  -9   5   0    1.00    5.40
  -9   5   0    0.30    4.00
 -10  -5   0  108.29    9.70
  10  -5   0  105.59   10.00
 -10   5   0  106.59   12.80
 -10   5   0   95.39   11.40
  10   5   0  108.49   10.30
 -10   5   0  118.19    8.60
  11  -5   0   19.10    5.10
 -11  -5   0   13.40    3.80
 -11   5   0   16.40    5.50
 -11   5   0   13.30    5.20
 -11   5   0   14.80    3.70
  11   5   0    7.10    5.60
  12  -5   0    0.90    4.20
 -12  -5   0    1.30    2.60
 -12   5   0    0.40    4.10
 -12   5   0    0.60    4.60
   0  -6   0 1888.71   60.59
   0   6   0 1906.01   60.49
   1  -6   0  555.64   19.80
  -1  -6   0  546.25   19.70
  -1   6   0  548.15   19.70
  -1   6   0  548.05   19.50
   1   6   0  539.25   19.70
   2  -6   0  874.71   30.70
  -2  -6   0  921.41   30.70
   2   6   0  908.81   30.60
  -2   6   0  897.71   30.50
  -2   6   0  912.81   30.60
  -3  -6   0  551.84   19.90
   3  -6   0  524.35   19.80
  -3   6   0  520.55   19.50
   3   6   0  553.44   20.00
  -3   6   0  516.45   19.40
   4  -6   0   55.09    5.70
  -4  -6   0   54.89    5.70
   4   6   0   53.59    6.40
  -4   6   0   47.30    5.30
  -4   6   0   52.89    5.00
  -5  -6   0  194.68   10.80
   5  -6   0  189.38   10.60
  -5  -6   0  184.78   10.50
   5  -6   0  178.48   11.30
  -5   6   0  193.28    9.80
   5   6   0  177.88   10.80
  -5   6   0  200.38   10.40
   5   6   0  176.88   10.70
  -6  -6   0    4.20    5.10
   6  -6   0    0.90    4.70
  -6  -6   0    4.20    3.70
   6  -6   0    2.00    4.30
   6   6   0   -0.70    4.50
  -6   6   0    6.70    3.50
  -6   6   0   11.10    4.80
   7  -6   0  149.59   12.20
  -7  -6   0  149.39   13.40
  -7  -6   0  149.88   12.90
  -7  -6   0  136.49   13.40
   7  -6   0  143.59   10.80
   7   6   0  155.28   10.90
  -7   6   0  162.38   14.30
  -7   6   0  138.09   13.00
  -7   6   0  127.19   11.00
  -7   6   0  155.98    9.80
  -7   6   0  119.89   16.90
  -7   6   0  135.89   15.50
  -8  -6   0  172.88   15.20
  -8  -6   0  177.08   13.20
   8  -6   0  174.98   15.80
  -8  -6   0  193.98   17.00
   8  -6   0  210.28   12.90
  -8   6   0  222.28   17.10
  -8   6   0  202.88   12.40
  -8   6   0  171.88   17.90
  -8   6   0  205.88   11.90
   8   6   0  200.78   12.20
  -9  -6   0   -3.10    4.70
   9  -6   0   -1.30    4.80
  -9  -6   0   11.70   10.80
  -9   6   0   -3.10    6.30
  -9   6   0    2.10    4.00
  -9   6   0   -6.80    5.60
   9   6   0   -0.80    5.00
  -9   6   0    9.80    8.90
 -10  -6   0    5.20    4.30
  10  -6   0    0.70    4.70
 -10   6   0    3.80    5.00
 -10   6   0    5.60    5.70
 -10   6   0    7.90    3.80
  10   6   0    9.90    5.60
  11  -6   0    1.50    4.30
 -11  -6   0    0.30    3.20
 -11   6   0    6.40    5.30
  11   6   0   -7.30    6.60
 -11   6   0    5.70    4.40
  12  -6   0    0.00    3.60
  12  -6   0   -1.50    4.20
 -12  -6   0    2.50    2.40
 -12   6   0    1.20    4.20
 -12   6   0   -0.10    3.60
   0  -7   0   -1.40    2.30
   0   7   0    4.00    2.90
   0   7   0    0.30    2.20
  -1  -7   0 1487.45   48.00
   1  -7   0 1463.65   48.10
  -1   7   0 1393.86   47.30
   1   7   0 1421.06   47.60
  -1   7   0 1515.65   47.90
   2  -7   0    2.20    2.40
  -2  -7   0    1.50    2.50
   2   7   0    4.40    3.10
  -2   7   0    1.20    2.30
  -2   7   0   -2.40    3.50
  -2   7   0    1.60    2.50
  -3  -7   0   18.40    3.90
   3  -7   0   24.00    4.20
  -3   7   0   19.60    3.90
  -3   7   0   17.10    3.40
   3   7   0   16.60    4.00
  -3   7   0    6.20    4.10
   4  -7   0   24.20    5.50
  -4  -7   0   17.50    4.20
   4  -7   0   22.30    4.80
  -4   7   0   26.10    4.50
   4   7   0   17.80    5.20
   4   7   0   26.40    4.70
  -4   7   0   22.30    4.00
   5  -7   0  209.58   12.30
   5  -7   0  232.28   12.80
  -5  -7   0  222.88   12.70
  -5  -7   0  226.28   12.10
  -5   7   0  221.38   11.20
  -5   7   0  225.28   12.10
   5   7   0  218.78   12.20
   5   7   0  200.88   12.10
  -6  -7   0   46.30    7.10
  -6  -7   0   44.60    8.40
   6  -7   0   38.70    6.60
   6  -7   0   39.50    6.10
  -6  -7   0   30.10    5.30
  -6   7   0   55.89    8.80
   6   7   0   52.39    8.60
  -6   7   0   65.79   10.00
  -6   7   0   39.60   10.30
  -6   7   0   43.00    6.90
  -7  -7   0   48.30   12.70
  -7  -7   0   60.99    8.40
  -7  -7   0   86.89   10.10
  -7  -7   0   83.09   10.90
  -7  -7   0   48.40    9.70
   7  -7   0   70.69    9.50
   7  -7   0   70.79    9.10
  -7   7   0   83.99    8.60
   7   7   0   75.29    9.40
  -7   7   0   79.19    9.70
  -7   7   0   75.89   10.80
  -7   7   0   81.19   10.20
  -7   7   0   88.69   14.90
  -8  -7   0   34.70   11.40
   8  -7   0   65.09    9.00
  -8  -7   0   56.39    8.30
  -8  -7   0   54.69    7.40
  -8   7   0   49.30    6.20
   8   7   0   61.69    9.30
  -8   7   0   47.20    8.10
  -8   7   0   59.19    9.80
  -8   7   0   52.69    7.30
   9  -7   0    9.20    4.90
  -9  -7   0   13.70    5.30
  -9   7   0    9.40    6.30
  -9   7   0   18.20    8.50
  -9   7   0    8.50    5.90
   9   7   0   14.00    5.90
  -9   7   0   13.30    4.50
  10  -7   0   37.60    6.00
 -10  -7   0   34.40    5.40
 -10   7   0   53.19    8.60
  10   7   0   37.90    6.90
 -10   7   0   27.60    6.30
 -11  -7   0    6.20    3.10
  11  -7   0    4.20    4.50
  11  -7   0    7.40    4.30
 -11   7   0   10.10    5.00
 -11   7   0    8.30    4.00
   0  -8   0 1354.16   44.90
   0   8   0 1299.07   44.10
  -1  -8   0  241.28   12.00
   1  -8   0  259.37   12.40
  -1   8   0  251.17   11.90
   1   8   0  264.47   11.80
  -1   8   0  266.27   12.00
   2  -8   0  376.86   16.60
   2  -8   0  413.26   16.80
  -2  -8   0  391.46   16.40
   2   8   0  383.76   16.10
  -2   8   0  364.76   15.80
  -2   8   0  401.76   16.30
   3  -8   0  106.39    8.40
  -3  -8   0  103.49    9.10
   3  -8   0  110.79    9.40
  -3  -8   0  112.09    8.20
  -3   8   0  118.99    8.80
  -3   8   0  104.09    7.90
  -3   8   0   96.79    7.40
   3   8   0  110.79    8.20
  -4  -8   0  109.99    9.00
  -4  -8   0  103.19   10.10
   4  -8   0  115.89    9.90
   4  -8   0  126.99    9.50
  -4   8   0  111.19    9.10
  -4   8   0  124.99    8.20
   4   8   0  119.29    9.10
   4   8   0  105.99    9.70
  -4   8   0  110.19   10.90
  -5  -8   0    5.80    4.70
   5  -8   0   10.30    4.90
  -5  -8   0    4.80    5.80
   5  -8   0    7.90    5.10
  -5   8   0    4.00    5.10
   5   8   0   12.50    5.40
  -5   8   0    6.30    3.80
   5   8   0    5.60    5.00
  -6  -8   0  313.37   17.30
   6  -8   0  273.27   16.50
  -6  -8   0  246.68   15.70
  -6  -8   0  284.07   15.60
   6  -8   0  274.97   14.50
  -6  -8   0  257.47   16.30
  -6   8   0  269.77   15.90
  -6   8   0  276.27   14.70
  -6   8   0  277.77   18.30
   6   8   0  256.97   14.40
  -6   8   0  233.28   19.30
  -6   8   0  267.17   14.10
  -7  -8   0   -1.20    6.00
  -7  -8   0   -3.90    7.30
  -7  -8   0    7.40   10.70
  -7  -8   0    1.80    6.50
   7  -8   0   -2.70    7.70
   7  -8   0    8.80    5.20
  -7   8   0   10.50    5.20
  -7   8   0    5.20    7.40
   7   8   0    7.30    5.80
  -7   8   0    8.40    7.80
  -7   8   0    4.50    5.10
   8  -8   0  243.48   13.90
  -8  -8   0  249.28   14.30
  -8  -8   0  195.88   23.40
  -8  -8   0  228.28   14.30
   8   8   0  216.48   13.80
  -8   8   0  229.68   17.10
  -8   8   0  208.18   13.80
  -8   8   0  230.68   16.10
  -8   8   0  229.48   17.30
  -9  -8   0    3.60    4.40
   9  -8   0    3.00    4.80
  -9   8   0    3.90    5.40
  -9   8   0    0.80    5.00
   9   8   0    3.00    6.40
  10  -8   0   -4.50    4.80
 -10  -8   0   -1.40    3.40
  10  -8   0    5.60    4.40
 -10   8   0   -0.50    4.90
 -10   8   0   -1.40    4.10
 -11  -8   0    1.80    2.70
  11  -8   0   -3.20    3.90
  11  -8   0   -1.90    4.10
 -11   8   0    3.70    3.50
 -11   8   0   -5.00    4.10
   0  -9   0    0.30    3.70
   0  -9   0    2.10    4.60
   0   9   0   -6.00    3.20
  -1  -9   0    8.30    4.70
   1  -9   0   13.80    5.20
   1  -9   0   13.20    4.20
  -1  -9   0   13.10    4.20
   1   9   0    7.20    3.70
  -1   9   0    9.30    3.80
  -1   9   0    7.10    3.70
   2  -9   0   58.19    8.10
  -2  -9   0   64.29    8.10
  -2  -9   0   58.69    7.20
   2  -9   0   65.79    8.80
  -2   9   0   71.59    7.50
  -2   9   0   60.29    7.40
   2   9   0   57.69    6.90
  -3  -9   0    6.00    4.80
  -3  -9   0    0.90    4.20
   3  -9   0   -3.00    4.80
   3  -9   0    5.00    5.10
   3   9   0  -14.50    6.60
   3   9   0   -0.20    3.60
  -3   9   0   -0.70    4.50
  -3   9   0   -4.40    3.80
   4  -9   0   17.00    5.40
  -4  -9   0    8.70    4.60
  -4  -9   0    7.90    5.90
   4  -9   0    5.40    5.10
  -4   9   0   12.80    4.90
   4   9   0   16.10    5.00
  -4   9   0   22.60    5.10
  -4   9   0   10.20    6.20
   4   9   0   11.30    6.20
   5  -9   0  489.05   23.50
  -5  -9   0  497.35   22.00
  -5  -9   0  475.45   22.00
   5  -9   0  506.15   23.10
  -5  -9   0  502.25   23.60
  -5  -9   0  454.25   22.10
   5  -9   0  492.35   20.90
  -5   9   0  533.75   23.90
  -5   9   0  494.15   22.00
  -5   9   0  435.96   26.00
  -5   9   0  504.25   20.80
   5   9   0  480.85   20.40
  -5   9   0  503.25   23.80
  -5   9   0  431.76   24.40
   5   9   0  500.15   20.90
  -6  -9   0 1080.09   39.10
  -6  -9   0 1004.60   38.60
  -6  -9   0 1000.00   39.30
   6  -9   0  991.50   38.70
   6  -9   0 1052.29   40.20
   6  -9   0 1058.99   37.40
  -6  -9   0 1043.30   37.40
  -6   9   0  941.21   37.80
   6   9   0  980.60   36.20
  -6   9   0 1053.69   39.60
  -6   9   0 1045.50   37.20
  -6   9   0 1031.70   39.60
  -6   9   0  970.70   38.70
  -6   9   0 1004.00   40.30
   7  -9   0  149.99   11.50
  -7  -9   0  138.49   12.30
  -7  -9   0  134.19   12.50
   7  -9   0  129.69   13.70
  -7   9   0  166.08   13.60
   7   9   0  137.19   12.70
  -7   9   0  151.28   15.80
  -7   9   0  140.39   12.00
   8  -9   0   29.50    5.90
  -8  -9   0   23.40    6.80
  -8  -9   0   33.40    6.30
   8  -9   0   28.50    7.00
  -8   9   0   14.20    5.80
  -8   9   0   33.90    7.80
   8   9   0   15.20    7.20
   9  -9   0   88.39   10.10
   9  -9   0   83.09    9.00
  -9  -9   0   98.89    9.00
  -9   9   0   74.99    9.70
  -9   9   0   90.89   11.30
  10  -9   0   30.30    5.30
  10  -9   0   29.80    5.40
 -10   9   0   31.70    5.70
 -10   9   0   41.70    6.50
   0 -10   0  484.55   20.90
   0 -10   0  471.85   19.90
   0  10   0  484.45   19.60
  -1 -10   0  233.78   12.70
  -1 -10   0  240.28   13.40
   1 -10   0  217.68   12.80
   1 -10   0  246.28   14.00
  -1  10   0  241.48   12.50
   1  10   0  236.08   12.40
   2 -10   0   11.70    5.10
  -2 -10   0   10.70    5.20
   2 -10   0    8.80    5.20
  -2 -10   0    9.90    4.70
   2  10   0   14.60    4.40
  -2  10   0    6.80    4.70
  -3 -10   0  150.68   11.90
   3 -10   0  159.38   11.40
   3 -10   0  166.68   13.20
  -3 -10   0  152.68   13.90
  -3 -10   0  141.29   10.90
   3 -10   0  144.29   15.00
  -3  10   0  148.29   11.30
  -3  10   0  154.98   11.00
   3  10   0  162.28   10.90
   4 -10   0  765.52   29.50
  -4 -10   0  763.22   30.50
   4 -10   0  773.32   31.50
  -4 -10   0  703.63   28.40
  -4 -10   0  793.22   32.10
   4 -10   0  772.22   31.50
  -4 -10   0  785.22   30.80
  -4  10   0  778.72   30.40
   4  10   0  804.62   29.70
  -4  10   0  742.13   32.00
   5 -10   0   13.70    5.50
   5 -10   0   10.50    8.50
   5 -10   0   10.20    7.60
  -5 -10   0   10.20    6.90
  -5 -10   0   11.00    7.40
  -5 -10   0   14.70    6.40
  -5 -10   0   13.80    9.60
  -5  10   0   15.70    8.20
  -5  10   0   19.20    7.60
   5  10   0   15.50    5.90
  -5  10   0   10.60   10.20
  -6 -10   0  575.94   24.40
  -6 -10   0  603.04   25.80
   6 -10   0  598.44   26.30
   6 -10   0  617.54   24.60
  -6  10   0  550.94   27.60
  -6  10   0  545.55   25.90
  -6  10   0  609.04   26.90
   7 -10   0    7.90    5.10
  -7 -10   0    0.40    5.20
   7 -10   0    9.60    6.50
  -7 -10   0    4.30    5.80
  -7  10   0    6.60    7.40
  -7  10   0   12.60    6.50
  -8 -10   0    5.40    4.40
   8 -10   0    2.70    4.70
  -8 -10   0   -3.60    5.60
   8 -10   0    9.90    5.70
  -8  10   0    1.80    4.70
  -8  10   0    2.00    6.30
   9 -10   0   26.20    5.30
  -9 -10   0   21.40    4.70
   9 -10   0   19.90    5.50
  -9  10   0   29.90    6.30
  -9  10   0   30.90    5.90
  10 -10   0    2.60    4.00
  10 -10   0    2.70    4.20
 -10 -10   0    1.50    2.80
 -10  10   0    3.30    4.10
 -10  10   0    0.30    3.30
   0 -11   0    0.70    6.50
   0 -11   0    4.40    4.80
   0 -11   0   -2.50    5.00
   0  11   0   -3.60    3.90
   1 -11   0    7.40    5.00
   1 -11   0   18.20    6.90
   1 -11   0   12.20    6.80
  -1 -11   0   12.50    6.80
  -1 -11   0   12.50    6.00
  -1 -11   0    8.70    4.90
  -1  11   0    9.40    4.80
   1  11   0   12.00    4.60
  -2 -11   0   96.99    9.80
   2 -11   0   86.09    9.60
   2 -11   0  110.39   12.80
  -2 -11   0   88.69   11.60
  -2 -11   0   93.49   11.10
   2 -11   0  102.79   12.00
  -2 -11   0  106.89   12.70
  -2  11   0  100.59    9.60
   2  11   0  116.49    9.30
   3 -11   0   32.20    6.30
  -3 -11   0   17.40    6.60
   3 -11   0   23.00    8.50
  -3 -11   0   27.90    6.20
  -3 -11   0    8.00    9.30
  -3 -11   0   44.90    8.10
   3 -11   0   30.40    8.00
   3  11   0   29.20    6.10
  -3  11   0   24.00    6.50
  -3  11   0   34.40   10.70
  -4 -11   0  219.78   14.80
  -4 -11   0  218.58   17.00
   4 -11   0  247.68   13.90
   4 -11   0  208.08   16.10
   4 -11   0  233.68   18.20
  -4 -11   0  241.08   16.90
  -4  11   0  224.58   17.50
   4  11   0  260.77   14.70
   5 -11   0  155.58   14.00
  -5 -11   0  144.39   13.70
   5 -11   0  172.18   12.20
  -5 -11   0  163.88   12.40
  -5  11   0  139.29   14.80
  -5  11   0  119.19   19.00
  -5  11   0  153.08   14.40
  -6 -11   0   27.60    6.80
   6 -11   0   34.50    6.60
   6 -11   0   27.10    6.80
  -6 -11   0   29.50    6.30
  -6  11   0   25.70    7.80
  -6  11   0   22.10    7.80
  -6  11   0   19.40    8.70
  -7 -11   0  120.69   10.80
  -7 -11   0  163.38   16.40
   7 -11   0  130.59   10.60
   7 -11   0  143.49   12.30
  -7 -11   0  138.59   11.40
  -7  11   0  111.49   14.40
  -7  11   0  123.79   11.70
   8 -11   0    3.80    5.00
   8 -11   0   -6.60    4.50
  -8 -11   0   -2.60    4.10
  -8 -11   0   -5.00    5.50
  -8  11   0    2.90    4.80
  -8  11   0    0.50    5.70
  -9 -11   0    2.10    3.30
   9 -11   0    0.00    4.20
   9 -11   0    2.00    4.20
  -9  11   0    5.80    4.80
  -9  11   0   -0.40    3.80
   0 -12   0   21.30    5.60
   0 -12   0   10.00    6.90
   0 -12   0    5.80    6.40
   0  12   0   16.00    5.00
   1 -12   0  145.39   11.50
   1 -12   0  133.69   12.80
  -1 -12   0  133.89   19.30
  -1 -12   0  126.29   12.90
   1 -12   0  144.49   14.00
  -1 -12   0  159.18   14.20
  -1 -12   0  140.59   11.20
  -1  12   0  150.18   11.30
   1  12   0  148.19   11.10
   2 -12   0   11.00    5.00
  -2 -12   0   14.00    8.70
  -2 -12   0   11.80    6.20
  -2 -12   0   15.20    9.80
  -2 -12   0    8.00    5.60
   2 -12   0   10.30    6.60
   2 -12   0   -4.00    7.10
  -2  12   0    5.00    6.10
   2  12   0    4.20    5.30
   3 -12   0   10.50    5.00
   3 -12   0   16.20    7.10
  -3 -12   0   -0.40    8.30
  -3 -12   0    7.20    9.30
   3 -12   0   11.80    9.50
  -3 -12   0    8.60    6.00
  -3 -12   0   13.00    6.70
   3  12   0   11.40    5.30
  -3  12   0   31.50    9.70
  -3  12   0   14.10    6.80
   4 -12   0  386.56   18.00
  -4 -12   0  381.16   18.60
   4 -12   0  387.96   19.80
  -4 -12   0  372.06   20.40
  -4  12   0  349.37   20.60
   4  12   0  366.96   18.80
  -4  12   0  390.36   19.70
   5 -12   0   20.00    5.70
   5 -12   0   14.00    6.40
  -5 -12   0    5.60    5.30
  -5 -12   0    9.40    6.30
  -5  12   0   10.90    6.30
  -5  12   0    8.50    7.10
   6 -12   0    7.70    6.00
  -6 -12   0    5.30    5.40
  -6 -12   0    7.20    5.20
   6 -12   0   11.40    5.00
  -6  12   0   10.30    6.00
  -6  12   0   15.70    6.00
  -6  12   0   -4.30    8.10
  -7 -12   0   23.80    8.80
   7 -12   0    9.40    4.80
  -7 -12   0    5.80    4.70
  -7 -12   0    6.10    5.00
   7 -12   0    4.20    5.20
  -7  12   0   -1.10    6.70
  -7  12   0    5.70    5.10
  -8 -12   0    5.60    4.00
   8 -12   0    4.50    4.40
   8 -12   0    6.90    4.50
  -8  12   0    5.00    4.20
  -8  12   0    7.20    5.70
  -9 -12   0   10.80    3.20
   9 -12   0    6.00    3.90
   9 -12   0   12.20    4.40
  -9  12   0    6.30    3.40
  -9  12   0    3.20    4.90
   9  12   0    9.60    4.40
   0 -13   0   -5.10    5.80
   0 -13   0    1.60   16.70
   0 -13   0   -6.60    4.90
   0  13   0    3.80    5.20
  -1 -13   0   11.30    5.60
   1 -13   0   10.90    5.00
  -1 -13   0   10.70   10.00
   1 -13   0    4.50    6.10
  -1 -13   0   15.00    5.50
  -1  13   0   12.70    6.20
   1  13   0    3.40    5.40
   2 -13   0   39.20    7.10
  -2 -13   0   37.00    6.70
   2 -13   0   32.10    6.30
  -2 -13   0   35.20    6.40
  -2 -13   0   32.60    9.70
  -2  13   0   45.30    7.30
   2  13   0   54.39    7.70
  -3 -13   0   16.20    5.60
  -3 -13   0   12.00    8.20
   3 -13   0   23.60    5.60
   3 -13   0   20.90    6.50
  -3  13   0   21.40    6.20
  -3  13   0   17.30    7.70
   3  13   0   22.00    6.80
  -4 -13   0    6.70    6.60
  -4 -13   0    7.30    5.10
   4 -13   0   14.00    5.10
   4 -13   0    8.50    6.30
  -4  13   0    6.10    5.10
   4  13   0    5.20    7.70
  -4  13   0   12.30    7.60
  -5 -13   0  117.59    9.90
   5 -13   0  123.09   10.30
   5 -13   0  136.79   11.90
  -5 -13   0  129.79   12.00
  -5  13   0  113.29   11.90
  -5  13   0  126.49   11.60
   6 -13   0   59.19    8.30
   6 -13   0   62.69    7.50
  -6 -13   0   51.19    7.90
  -6 -13   0   56.89    8.80
  -6  13   0   57.89    8.80
  -7 -13   0    9.70    8.90
   7 -13   0   -2.60    4.20
  -7 -13   0    0.10    4.10
   7 -13   0    4.60    4.40
  -7 -13   0    0.30    4.50
  -7  13   0    5.20    4.50
   8 -13   0   18.60    4.60
  -8 -13   0   19.00    3.80
   8 -13   0   11.20    3.90
  -8  13   0   10.30    3.90
   0 -14   0   12.40    5.50
   0 -14   0    3.60    5.10
   0  14   0    5.80    5.60
  -1 -14   0   81.19   11.50
   1 -14   0   75.59   10.40
  -1 -14   0   79.59   10.50
   1 -14   0   78.89    9.80
  -1 -14   0   74.09    9.40
  -1  14   0   92.69   12.30
  -1  14   0   72.79   10.70
   1  14   0   97.09   10.50
  -2 -14   0    3.00    8.40
   2 -14   0   -0.50    4.80
  -2 -14   0   -3.90    6.90
  -2 -14   0   -2.30    4.70
   2 -14   0    4.50    5.40
   2  14   0    5.60    5.90
  -2  14   0   -3.30    5.40
  -2  14   0    3.90    6.80
   3 -14   0   18.40    5.60
  -3 -14   0   17.20    7.10
  -3 -14   0   22.50    5.50
   3 -14   0   14.00    5.00
  -3  14   0   11.40    4.70
   3  14   0   15.10    6.30
  -4 -14   0  150.78   10.70
  -4 -14   0  171.58   13.40
   4 -14   0  161.28   11.70
   4 -14   0  176.08   11.50
  -4  14   0  155.68   11.70
   4  14   0  169.88   14.00
  -5 -14   0    1.70    5.00
   5 -14   0    2.20    4.60
  -5 -14   0    6.70    4.20
   5 -14   0    3.00    4.50
  -5  14   0    1.90    6.70
  -5  14   0   -6.50    4.40
   6 -14   0   -0.40    4.30
   6 -14   0    4.00    4.20
  -6 -14   0    2.20    4.00
  -6 -14   0    1.00    4.20
  -6  14   0   -1.10    4.70
  -6  14   0   -1.30    5.20
   7 -14   0   -2.60    3.50
  -7 -14   0   -2.60    3.70
  -7 -14   0    5.90    7.30
   7 -14   0    1.60    4.50
  -7  14   0    0.40    4.00
   0 -15   0   -1.20    5.90
   0 -15   0    2.50    4.20
   0  15   0   -0.40    5.60
   0  15   0   -1.20    4.20
  -1 -15   0   -6.10    9.50
  -1 -15   0   12.00    4.60
   1 -15   0    4.90    5.50
   1 -15   0    4.60    4.30
  -1 -15   0   -4.20    9.70
  -1  15   0    3.20    3.90
  -1  15   0   -5.90    6.60
   1  15   0    5.60    4.90
   1  15   0    6.90    4.80
  -2 -15   0    4.30    7.40
   2 -15   0   11.90    5.00
  -2 -15   0   11.90    4.50
   2 -15   0   14.40    5.20
   2  15   0    7.50    5.00
  -2  15   0   10.90    4.50
  -3 -15   0    8.90    4.10
  -3 -15   0    6.20    6.60
   3 -15   0    7.70    4.30
   3 -15   0    3.70    4.90
   3  15   0    5.10    5.30
  -3  15   0    4.90    3.70
  -4 -15   0    5.60    3.80
  -4 -15   0   13.30    5.70
   4 -15   0    5.60    4.30
   4 -15   0    5.30    4.50
  -4  15   0    6.90    3.70
   4  15   0   -2.90   10.80
  -5 -15   0    3.10    3.50
  -5 -15   0   -0.30    4.70
   5 -15   0   -0.40    4.50
   5 -15   0   -5.00    3.60
  -5  15   0    1.30    3.90
   6 -15   0    4.30    6.20
  -6 -15   0   -1.70    3.80
   6 -15   0    7.70    3.50
  -6 -15   0   -0.80    3.80
  -6  15   0   -4.50    4.50
   0 -16   0   34.00    5.20
   0  16   0   29.70    4.80
   0  16   0   32.20    6.10
  -1 -16   0    0.00    3.60
  -1 -16   0    9.00    9.00
   1 -16   0    0.20    3.40
   1  16   0    4.30    4.40
   1  16   0    2.40    3.80
  -1  16   0    6.40    3.60
  -2 -16   0    9.50    7.30
   2 -16   0   10.30    6.30
   2 -16   0    4.90    3.60
  -2 -16   0    4.50    3.50
   2  16   0    2.70    3.80
  -2  16   0    4.70    3.20
   2  16   0    8.10    4.20
  -3 -16   0    5.70    5.80
   3 -16   0    2.00    5.70
   3 -16   0    0.90    3.50
  -3 -16   0    2.60    3.50
   3  16   0    6.90    4.90
   3  16   0   -1.00    3.30
  -3  16   0    2.80    3.20
  -4 -16   0   -0.50    5.00
   4 -16   0    4.10    3.20
  -4 -16   0    2.00    3.20
  -4  16   0    1.70    3.10
   4  16   0   -0.40    2.90
   0 -17   0    0.40    2.90
   0  17   0    1.50    2.80
   1 -17   0    3.00    3.10
  -1 -17   0    0.60    3.00
   1  17   0    2.30    4.40
   1  17   0    0.80    3.00
  -1  17   0    5.00    3.00
  -2  17   0   13.60    3.00
   2  17   0   14.20    3.80
   2  17   0   13.20    3.90
 -12   0   1   -0.60    3.10
  12   0  -1    2.40    4.40
  11   0  -1   73.89    9.00
 -11   0   1   80.39   10.30
 -11   0   1   81.79    7.90
  10   0  -1   29.10    5.80
 -10   0   1   -0.40    9.20
 -10   0   1   19.60    4.90
 -10   0   1   19.50    9.00
 -10   0   1   26.60    7.00
  -9   0   1  119.59   16.40
   9   0  -1  113.49    9.70
  -9   0   1   83.99   14.40
  -9   0   1  117.59   10.60
  -9   0   1  110.39   17.30
  -9   0   1  121.99   10.40
  -9   0   1  139.29   19.60
  -8   0   1   46.60    7.00
   8   0  -1   54.69    7.80
  -8   0   1   41.60    6.80
  -8   0   1   51.89    7.30
   7   0  -1  133.99    9.40
  -7   0   1  111.09    8.10
  -7   0   1  133.39    9.10
  -6   0   1   90.79    6.50
  -6   0   1   90.69    6.40
  -5   0   1 1496.45   49.10
  -5   0   1 1510.65   46.70
  -5   0   1 1547.05   49.10
  -4   0   1  873.11   28.70
  -4   0   1  876.81   27.20
  -4   0   1  865.91   28.80
  -3   0   1   30.70    2.60
  -3   0   1   32.50    1.70
  -3   0   1   31.10    2.40
  -2   0   1 2002.60   59.49
  -2   0   1 1895.21   60.39
   0   0   1    0.90    0.30
   0   0  -1   -0.10    0.30
   0   0  -1    0.20    0.10
  -2   0  -1 1879.41   58.29
  -2   0  -1 1803.72   57.69
  -2   0  -1 1930.41   57.59
  -3   0  -1   31.40    2.20
  -3   0  -1   34.50    2.40
  -3   0  -1   30.10    3.00
  -4   0  -1  873.01   28.90
  -4   0  -1  870.21   28.00
  -4   0  -1  838.12   27.60
  -5   0  -1 1522.75   48.60
  -5   0  -1 1517.95   49.10
  -5   0  -1 1576.64   50.39
  -6   0  -1   85.89    6.30
  -6   0  -1   93.69    6.70
  -6   0  -1   81.69    5.60
   7   0   1  128.69    9.60
  -7   0  -1  130.69    8.70
  -7   0  -1  129.39    8.80
  -8   0  -1   65.09    8.70
  -8   0  -1   35.80    6.80
   8   0   1   55.59    7.90
  -9   0  -1  133.59   12.60
   9   0   1  124.39   10.40
  -9   0  -1  132.59   11.50
 -10   0  -1   24.30    5.50
  10   0   1   18.10    5.30
 -10   0  -1   26.10    8.80
 -10   0  -1   10.10    8.20
 -11   0  -1   75.79    8.40
  11   0   1   90.79    9.90
 -11   0  -1   92.89   14.90
 -12   0  -1   -0.30    3.00
  12   0   1    3.60    5.30
 -12   0  -1    3.40    8.20
  12  -1  -1    7.50    4.60
 -12  -1   1    5.70    3.20
  12   1  -1    7.70    4.70
 -12   1   1    5.30    3.20
 -12   1   1    6.40    7.00
 -11  -1   1   67.89    7.40
  11  -1  -1   64.89    8.20
 -11   1   1   77.89    7.60
  11   1  -1   59.69    8.60
 -11   1   1   83.69   13.90
  10  -1  -1   16.80    5.50
 -10  -1   1   21.30    7.40
 -10  -1   1    3.50   10.00
 -10  -1   1   14.20    4.90
 -10   1   1   17.90    6.80
  10   1  -1   14.60    4.70
 -10   1   1   35.00    8.60
 -10   1   1   17.90    5.00
 -10   1   1    4.90    8.40
  -9  -1   1  240.68   13.60
  -9  -1   1  210.08   19.60
  -9  -1   1  191.58   19.60
  -9  -1   1  231.78   21.60
  -9  -1   1  236.98   14.30
  -9  -1   1  182.68   21.50
   9  -1  -1  242.98   13.00
  -9   1   1  208.08   20.70
  -9   1   1  231.98   13.00
  -9   1   1  225.08   17.60
  -9   1   1  227.08   13.30
  -9   1   1  246.98   18.90
   9   1  -1  241.48   13.20
  -8  -1   1  233.88   14.00
  -8  -1   1  248.08   13.20
   8  -1  -1  239.48   12.90
  -8  -1   1  234.28   14.40
  -8   1   1  250.77   20.10
  -8   1   1  218.38   13.70
  -8   1   1  226.68   13.60
   8   1  -1  243.98   12.90
  -8   1   1  267.17   13.00
  -7  -1   1  256.97   12.60
   7  -1  -1  246.98   12.70
  -7  -1   1  251.77   12.50
  -7   1   1  268.97   12.20
   7   1  -1  256.07   13.00
  -7   1   1  242.58   12.60
  -6  -1   1   28.00    4.80
  -6  -1   1   31.30    4.40
  -6   1   1   22.40    3.70
  -6   1   1   28.90    3.80
  -5  -1   1  102.69    6.20
  -5  -1   1  101.39    6.20
  -5   1   1  112.79    5.90
  -5   1   1  111.59    6.30
  -5   1   1  114.09    5.00
  -4  -1   1   32.80    3.20
  -4   1   1   29.20    3.10
  -4   1   1   26.40    2.80
  -4   1   1   30.80    2.40
  -3  -1   1  856.71   28.20
  -3  -1   1  875.31   28.40
  -3   1   1  897.11   27.50
  -3   1   1  850.71   28.00
  -3   1   1  884.51   28.40
  -2  -1   1 3157.68  102.29
  -2  -1   1 3300.37  102.49
  -2   1   1 3472.15  101.89
  -2   1   1 3411.26  102.49
  -2   1   1 3299.17  101.99
  -1  -1   1 2184.28   68.19
  -1   1   1 2272.57   68.09
  -1   1   1 2182.18   67.89
  -1   1   1 2174.78   68.39
   1   1  -1 2292.77   67.79
  -1  -1  -1 2112.49   65.29
  -1   1  -1 2201.88   65.69
  -1   1  -1 2072.59   65.49
  -2  -1  -1 3149.28   98.19
  -2  -1  -1 3022.70   98.29
  -2  -1  -1 3304.17   98.49
  -2   1  -1 3395.76   98.39
  -2   1  -1 3121.29   98.49
  -2   1  -1 3246.58   98.89
  -3  -1  -1  822.72   27.10
  -3  -1  -1  805.32   26.70
  -3  -1  -1  854.51   26.80
  -3   1  -1  869.11   27.00
  -3   1  -1  851.51   27.00
  -3   1  -1  843.52   27.60
  -4  -1  -1   24.80    2.50
  -4  -1  -1   30.00    3.50
  -4  -1  -1   22.00    2.80
  -4   1  -1   29.10    2.80
  -4   1  -1   25.40    2.80
  -4   1  -1   28.50    3.50
  -5  -1  -1  105.39    5.20
  -5  -1  -1  109.49    6.60
  -5  -1  -1  101.59    5.60
  -5   1  -1  101.19    5.40
  -5   1  -1   97.99    6.50
  -5   1  -1  102.19    5.80
  -6  -1  -1   33.10    4.40
  -6  -1  -1   28.70    4.60
  -6  -1  -1   27.40    4.80
  -6   1  -1   28.10    4.60
  -6   1  -1   20.00    3.80
  -6   1  -1   24.90    3.40
  -7  -1  -1  261.17   12.70
  -7  -1  -1  269.17   13.60
   7  -1   1  250.47   12.90
  -7   1  -1  238.28   11.90
   7   1   1  237.08   12.90
  -7   1  -1  260.97   12.90
  -8  -1  -1  259.37   14.70
  -8  -1  -1  250.87   14.70
   8  -1   1  250.37   13.30
  -8   1  -1  244.48   15.00
   8   1   1  239.78   13.30
  -8   1  -1  247.28   14.10
  -9  -1  -1  238.28   15.80
   9  -1   1  247.78   13.70
  -9  -1  -1  237.58   14.40
  -9   1  -1  245.28   14.30
  -9   1  -1  235.78   15.50
   9   1   1  243.18   13.50
 -10  -1  -1   17.00    9.20
  10  -1   1   25.80    5.70
 -10  -1  -1    9.80    8.70
 -10  -1  -1   20.40    5.50
 -10   1  -1    8.40    7.30
 -10   1  -1   14.70    8.40
  10   1   1   16.40    5.60
 -10   1  -1   20.80    5.30
 -11  -1  -1   76.09    7.80
  11  -1   1   74.59    9.30
 -11   1  -1   68.09    7.60
  11   1   1   78.19    9.50
 -11   1  -1   55.89    8.90
  12  -1   1    3.70    5.20
 -12  -1  -1    6.20    3.00
  12   1   1    2.10    5.60
 -12   1  -1    4.50    3.10
 -12   1  -1    8.00    6.90
 -12  -2   1   90.19    6.30
  12  -2  -1  105.89    8.70
 -12   2   1   81.69    6.00
 -12   2   1   75.89   11.10
  12   2  -1   91.89    8.80
  11  -2  -1    9.70    4.70
 -11  -2   1    7.60    3.80
 -11   2   1    0.60    7.00
 -11   2   1   14.40    7.00
 -11   2   1   11.20    3.90
  11   2  -1    3.90    4.70
 -10  -2   1  125.79   13.70
 -10  -2   1  114.59    9.80
  10  -2  -1  117.29   10.00
 -10   2   1  133.79   11.30
 -10   2   1  121.49    9.70
 -10   2   1   90.69   12.20
 -10   2   1   91.19   12.60
 -10   2   1  104.29   14.30
  10   2  -1  118.19    9.90
  -9  -2   1  101.19   11.00
  -9  -2   1   68.69   12.70
   9  -2  -1  112.99    9.80
  -9  -2   1  103.69   10.10
  -9   2   1   82.59   11.70
  -9   2   1  109.19   10.20
  -9   2   1  126.09   15.00
  -9   2   1  100.19   15.00
  -9   2   1   76.89   11.40
  -9   2   1  113.19    9.90
   9   2  -1  107.19    9.50
  -8  -2   1  184.88   12.70
  -8  -2   1  192.78   12.10
   8  -2  -1  172.48   11.20
  -8  -2   1  184.88   12.90
   8   2  -1  187.58   11.20
  -8   2   1  203.88   18.30
  -8   2   1  216.28   16.80
  -8   2   1  160.18   12.10
  -8   2   1  197.88   10.90
  -8   2   1  165.58   12.20
   7  -2  -1   91.99    8.80
  -7  -2   1   99.99    8.30
  -7  -2   1  106.59    8.40
  -7   2   1   96.29    7.20
  -7   2   1   85.49    7.90
   7   2  -1   96.99    8.70
  -6  -2   1   66.29    5.90
  -6  -2   1   59.19    5.80
  -6   2   1   56.79    5.80
  -6   2   1   68.69    5.10
  -6   2   1   66.39    5.20
  -5  -2   1  354.86   14.00
  -5   2   1  351.06   13.40
  -5   2   1  363.36   14.00
  -5   2   1  344.07   12.60
  -4  -2   1 1711.13   56.39
  -4  -2   1 1819.12   56.39
  -4   2   1 1808.02   55.49
  -4   2   1 1790.52   56.49
  -4   2   1 1740.23   55.99
  -3  -2   1   34.70    2.80
  -3  -2   1   32.70    2.80
  -3  -2   1   28.30    1.60
  -3   2   1   28.70    2.30
  -3   2   1   27.50    2.30
  -3   2   1   27.00    2.70
  -1  -2   1 4290.47  131.79
  -1   2   1 4573.64  131.99
  -1   2   1 4227.08  131.79
   1   2  -1 4303.47  131.49
  -1   2   1 4116.49  131.49
   0  -2   1 7496.35  231.68
   0  -2  -1 7689.73  231.68
   1  -2   1 4165.18  131.49
  -1  -2  -1 4301.07  131.59
  -1   2  -1 4276.67  131.59
  -1   2  -1 4439.66  131.89
  -3  -2  -1   26.20    2.30
  -3  -2  -1   31.20    2.50
  -3  -2  -1   24.40    2.60
  -3   2  -1   31.60    2.60
  -3   2  -1   31.50    2.80
  -3   2  -1   30.30    2.60
  -4  -2  -1 1697.73   55.19
  -4  -2  -1 1810.62   56.09
  -4  -2  -1 1716.93   55.69
  -4   2  -1 1769.22   56.49
  -4   2  -1 1806.42   55.79
  -4   2  -1 1810.22   55.89
  -5  -2  -1  329.97   12.30
  -5  -2  -1  327.17   12.90
  -5   2  -1  352.26   13.90
  -5   2  -1  360.26   13.30
  -5   2  -1  353.56   13.00
  -6  -2  -1   60.49    6.90
  -6  -2  -1   58.89    5.20
  -6  -2  -1   64.99    5.70
  -6   2  -1   63.09    6.00
  -6   2  -1   61.59    5.40
  -6   2  -1   66.39    5.70
   7  -2   1  102.49    8.90
  -7  -2  -1   97.09    8.50
  -7  -2  -1   94.89    9.00
  -7   2  -1   98.49    8.30
   7   2   1   97.29    8.80
  -7   2  -1  107.29    8.40
  -8  -2  -1  189.48   13.60
  -8  -2  -1  180.98   13.80
   8  -2   1  191.68   11.70
  -8   2  -1  202.88   12.30
   8   2   1  183.18   11.60
  -8   2  -1  189.68   12.90
  -9  -2  -1   99.49   11.00
  -9  -2  -1  104.09   12.80
   9  -2   1  107.29   10.00
  -9   2  -1  106.59   11.30
   9   2   1  117.29   10.20
  -9   2  -1  107.29   10.60
 -10  -2  -1  111.69   16.30
  10  -2   1  106.39   10.30
 -10  -2  -1  118.69   10.30
 -10   2  -1  122.89   13.90
 -10   2  -1  126.19   10.20
  10   2   1  105.39   10.30
 -10   2  -1  108.69   14.00
 -11  -2  -1    8.00    3.90
  11  -2   1   10.70    5.10
 -11   2  -1   15.30    7.10
  11   2   1   14.60    5.60
 -11   2  -1   12.90    4.00
  12  -2   1   82.29    9.40
 -12  -2  -1   90.09    6.70
 -12   2  -1   83.29    9.60
 -12   2  -1   98.99   11.00
 -12   2  -1   91.99    6.30
  12   2   1   93.89   11.10
 -12  -3   1   17.60    3.40
  12  -3  -1   28.30    5.00
 -12   3   1   15.00    5.80
 -12   3   1   24.00    6.50
  12   3  -1   25.90    5.30
 -11  -3   1   32.10    4.90
  11  -3  -1   28.20    5.50
 -11   3   1   31.90    4.40
 -11   3   1   35.00    7.40
 -11   3   1   20.50    7.00
  11   3  -1   39.70    6.00
  10  -3  -1    3.60    4.60
 -10  -3   1    7.50    4.40
 -10  -3   1    1.20    7.80
 -10   3   1   12.10    4.30
 -10   3   1   16.50    6.80
 -10   3   1    4.70    6.40
 -10   3   1    9.90    6.10
  10   3  -1    4.60    4.30
 -10   3   1    9.30    7.00
 -10   3   1    3.10    9.50
  -9  -3   1   68.89    9.30
  -9  -3   1   58.99   12.10
   9  -3  -1   58.09    8.80
  -9   3   1   68.19    8.50
  -9   3   1   76.69    9.10
  -9   3   1   55.99    9.30
  -9   3   1   77.49   13.50
   9   3  -1   75.59    8.60
  -9   3   1   50.79   10.20
  -8  -3   1   45.70    7.30
   8  -3  -1   56.99    8.10
  -8  -3   1   69.49    8.90
  -8  -3   1   63.39    7.80
  -8  -3   1   60.79   14.40
  -8   3   1   70.79   10.90
  -8   3   1   32.50   10.60
  -8   3   1   63.49    7.50
  -8   3   1   61.69   10.30
  -8   3   1   65.59    9.70
  -8   3   1   58.79    7.10
   8   3  -1   79.69    8.20
   7  -3  -1  199.08   11.60
  -7  -3   1  200.68   11.80
  -7  -3   1  229.08   12.20
  -7   3   1  189.28   11.20
   7   3  -1  184.98   11.50
  -7   3   1  205.08   10.50
  -6  -3   1  128.19    8.10
   6   3  -1  132.19    9.00
  -6   3   1  117.89    7.10
  -6   3   1  120.59    7.10
  -6   3   1  128.89    8.00
  -5  -3   1  625.44   22.50
  -5  -3   1  633.14   22.60
  -5   3   1  627.04   21.50
  -5   3   1  617.34   22.40
  -5   3   1  636.14   22.00
  -4  -3   1  555.44   18.90
  -4  -3   1  622.94   21.00
  -4  -3   1  592.94   21.00
  -4   3   1  608.74   20.30
  -4   3   1  616.24   20.50
  -4   3   1  602.84   21.00
  -3  -3   1 2856.61   90.89
  -3  -3   1 2962.30   90.79
  -3   3   1 2873.61   90.29
  -3   3   1 2921.31   90.89
  -3   3   1 2957.80   90.39
  -2  -3   1 5116.39  161.08
  -2   3   1 5131.69  160.88
  -2   3   1 5262.07  160.78
  -2   3   1 5461.65  161.28
  -1  -3   1 1117.29   35.20
   1  -3  -1 1105.49   35.20
  -1   3   1 1148.19   35.20
   1   3  -1 1123.19   34.80
  -1   3   1 1044.50   34.80
   0  -3   1 9355.76  283.47
   0  -3  -1 9207.08  283.47
  -1  -3  -1 1119.79   35.30
   1  -3   1 1118.99   35.20
  -1   3  -1 1101.19   35.50
  -1   3  -1 1106.69   35.30
  -2  -3  -1 5421.86  162.48
   2  -3   1 5167.98  162.38
  -2   3  -1 5392.56  162.78
  -2   3  -1 5174.88  162.38
  -3  -3  -1 2860.61   90.29
  -3   3  -1 2927.11   90.69
  -3   3  -1 2922.81   90.29
  -4  -3  -1  605.64   20.90
  -4  -3  -1  582.14   20.50
  -4  -3  -1  578.04   20.00
  -4   3  -1  609.54   20.80
  -4   3  -1  621.34   20.70
  -4   3  -1  610.74   21.20
  -5  -3  -1  611.04   22.10
  -5  -3  -1  597.74   20.80
  -5  -3  -1  606.54   21.70
  -5   3  -1  631.94   22.50
  -5   3  -1  630.24   21.70
  -5   3  -1  650.83   22.10
   6  -3   1  125.69    9.50
  -6  -3  -1  133.79    7.90
  -6   3  -1  115.39    7.40
   6   3   1  138.09    9.70
  -6   3  -1  131.69    8.00
  -6   3  -1  132.89    8.20
   7  -3   1  192.58   11.60
  -7  -3  -1  207.28   12.40
  -7  -3  -1  208.28   11.80
  -7   3  -1  194.08   11.10
   7   3   1  197.28   11.60
  -7   3  -1  182.28   11.00
  -8  -3  -1   64.09    9.30
   8  -3   1   72.39    8.30
  -8  -3  -1   59.89    8.10
  -8  -3  -1   45.30    7.80
   8   3   1   58.99    8.30
  -8   3  -1   57.29    8.20
  -8   3  -1   57.89    7.70
  -8   3  -1   69.09   10.80
   9  -3   1   64.09    8.80
  -9  -3  -1   46.90    9.50
  -9  -3  -1   60.49    9.40
   9   3   1   63.39    9.10
  -9   3  -1   69.59    8.90
  -9   3  -1   46.00    7.80
 -10  -3  -1   10.70    4.70
  10  -3   1    6.00    4.70
 -10  -3  -1    8.30   11.20
 -10   3  -1   -2.40    7.30
  10   3   1    3.30    5.10
 -10   3  -1   -0.20    6.40
 -10   3  -1    6.10    4.30
 -11  -3  -1   27.90    5.00
  11  -3   1   41.30    6.10
 -11   3  -1   34.30    7.60
 -11   3  -1   30.40    4.70
  11   3   1   30.90    6.30
  12  -3   1   19.90    5.20
 -12  -3  -1   26.40    3.80
 -12   3  -1   12.00    5.50
  12   3   1    4.40    7.60
 -12   3  -1   16.90    3.20
 -12   3  -1   28.10    6.50
 -12  -4   1   24.30    3.60
  12  -4  -1   31.00    4.90
 -12   4   1   24.60    5.90
  12   4  -1   21.40    5.80
 -12   4   1   22.70    5.50
  11  -4  -1   15.70    5.10
 -11  -4   1   18.10    4.00
 -11   4   1   33.40    6.90
 -11   4   1   19.50    4.00
  11   4  -1   18.90    5.10
 -11   4   1   19.00    6.20
  10  -4  -1   28.60    5.80
 -10  -4   1   22.90    4.90
 -10   4   1   19.00    6.80
 -10   4   1   19.00    9.20
 -10   4   1   29.50    7.80
 -10   4   1   25.80    4.60
  10   4  -1   21.20    5.10
   9  -4  -1   24.60    5.80
  -9  -4   1   20.60    7.70
  -9  -4   1   26.80    5.60
  -9  -4   1   23.30   11.00
  -9   4   1   29.60    5.40
   9   4  -1   33.10    6.30
  -9   4   1   26.30    9.70
  -9   4   1   37.20    8.50
  -9   4   1   42.80    6.40
  -9   4   1   39.90    8.60
  -8  -4   1   55.59   12.70
  -8  -4   1   74.09   10.20
   8  -4  -1   82.29    9.00
  -8  -4   1   95.69   12.20
  -8  -4   1   77.49   10.30
   8   4  -1   75.89    8.60
  -8   4   1   77.69    7.80
  -8   4   1   88.29   10.90
  -8   4   1   77.09    9.60
  -8   4   1   88.99   15.20
  -8   4   1   71.99   10.70
  -7  -4   1  131.29   10.60
   7  -4  -1  124.59    9.90
  -7   4   1  125.59    9.80
   7   4  -1  133.49    9.80
  -7   4   1  141.79    8.50
  -6  -4   1   17.80    4.20
   6  -4  -1   22.30    5.20
   6   4  -1   35.90    5.10
  -6   4   1   21.10    4.00
  -6   4   1   22.00    3.60
  -6   4   1   27.80    4.60
  -5  -4   1   19.90    3.60
  -5  -4   1   16.70    2.90
  -5   4   1   19.90    3.20
  -5   4   1   22.90    4.00
  -5   4   1   21.60    3.30
  -4  -4   1  761.22   26.00
  -4  -4   1  744.93   26.20
  -4   4   1  763.02   26.10
  -4   4   1  741.43   25.40
  -4   4   1  758.62   25.50
  -3  -4   1  243.28   10.00
  -3   4   1  241.38    9.50
  -3   4   1  246.98    9.70
  -3   4   1  244.08   10.00
  -2  -4   1 2575.84   79.69
   2  -4  -1 2477.05   79.59
  -2   4   1 2598.34   79.49
  -2   4   1 2538.85   79.29
  -1  -4   1 1635.54   51.89
   1  -4  -1 1605.64   51.89
  -1   4   1 1639.04   51.59
   1   4  -1 1653.43   51.49
  -1   4   1 1679.13   51.89
   0  -4  -1  321.57   11.90
   0  -4   1  316.37   11.80
   0   4   1  333.87   11.80
   0   4  -1  339.57   11.80
   0   4  -1  332.37   12.20
   1  -4   1 1655.93   51.79
  -1  -4  -1 1622.04   51.79
  -1   4  -1 1643.94   51.99
  -1   4  -1 1636.74   51.79
   2  -4   1 2509.45   79.39
  -2  -4  -1 2601.04   79.49
  -2   4  -1 2487.65   79.39
  -2   4  -1 2570.44   79.69
  -3  -4  -1  225.08    9.60
   3  -4   1  237.98    9.60
  -3   4  -1  231.88    9.50
  -3   4  -1  248.38   10.00
  -4  -4  -1  727.43   25.20
  -4  -4  -1  746.33   25.50
  -4   4  -1  741.33   25.30
  -4   4  -1  737.53   25.70
  -5  -4  -1   15.40    3.30
  -5  -4  -1   21.40    3.30
  -5  -4  -1   15.10    2.80
  -5   4  -1   21.60    3.80
  -5   4  -1   23.60    3.60
  -6  -4  -1   29.30    4.80
  -6  -4  -1   25.40    4.20
   6  -4   1   20.00    5.20
  -6   4  -1   24.80    4.10
   6   4   1   26.90    5.60
  -6   4  -1   20.40    4.00
   7  -4   1  134.19   10.30
  -7  -4  -1  136.99   10.70
  -7  -4  -1  140.49   11.80
  -7   4  -1  138.29   10.40
  -7   4  -1  145.39    9.70
   7   4   1  137.69   10.40
  -8  -4  -1   79.19   10.60
  -8  -4  -1   80.99   11.30
  -8  -4  -1   63.69    9.00
   8  -4   1   71.59    9.10
  -8   4  -1   87.69    9.10
  -8   4  -1   74.09   10.00
   8   4   1   63.19    8.90
  -9  -4  -1   19.60    9.00
   9  -4   1   22.00   11.40
  -9  -4  -1   39.70    6.80
   9  -4   1   47.80    6.90
  -9   4  -1   39.10    9.00
   9   4   1   40.50    6.50
  -9   4  -1   43.20    7.60
  -9   4  -1   28.10    5.60
 -10  -4  -1   21.30    5.20
  10  -4   1   31.60    6.00
  10   4   1   22.90    6.10
 -10   4  -1   16.60    4.60
 -10   4  -1   31.30    7.80
  11  -4   1   21.10    5.30
 -11  -4  -1   16.40    4.30
 -11   4  -1   12.90    3.60
 -11   4  -1   12.00    5.70
  11   4   1   16.30    6.20
 -11   4  -1   16.00    6.40
 -12  -4  -1   15.90    3.30
  12  -4   1   19.00    5.20
 -12   4  -1   22.50    5.00
 -12   4  -1   24.80    5.90
 -12   4  -1   25.50    3.40
  12  -5  -1   10.80    4.30
 -12  -5   1    9.40    3.00
 -12   5   1    9.60    4.80
 -12   5   1    8.40    4.70
 -11  -5   1   13.90    3.70
  11  -5  -1   12.60    4.80
 -11   5   1   14.20    5.40
  11   5  -1   14.80    5.20
 -11   5   1   16.60    5.70
  10  -5  -1    2.20    4.60
 -10  -5   1    1.40    4.00
 -10   5   1    3.40    5.90
 -10   5   1    1.00    5.60
 -10   5   1    3.70    4.00
 -10   5   1    8.70    8.20
  10   5  -1    8.40    4.80
  -9  -5   1   17.00    8.50
  -9  -5   1   33.50   11.10
  -9  -5   1   15.80    5.30
   9  -5  -1   19.60    5.60
  -9   5   1   22.90    5.00
  -9   5   1   34.40    8.80
   9   5  -1   30.70    6.20
  -9   5   1   26.20    8.50
  -9   5   1   26.20    5.70
  -9   5   1   22.60    7.20
  -8  -5   1   94.29   14.30
   8  -5  -1  118.29   10.00
  -8  -5   1  111.09   11.30
  -8  -5   1   87.59   12.30
   8  -5  -1  136.19   13.00
  -8  -5   1  120.89   13.10
  -8   5   1  114.19   10.20
  -8   5   1  120.29   14.10
  -8   5   1  128.99   15.30
   8   5  -1  123.19    9.80
  -8   5   1  107.39   15.60
  -8   5   1  131.69    9.30
   7  -5  -1  448.26   20.20
  -7  -5   1  412.66   19.50
   7  -5  -1  422.66   18.70
  -7  -5   1  440.16   20.40
  -7   5   1  445.56   17.90
  -7   5   1  478.85   22.40
  -7   5   1  413.66   20.70
  -7   5   1  398.06   22.70
   7   5  -1  447.56   18.70
  -6  -5   1   72.39    7.90
   6  -5  -1   76.59    8.70
  -6  -5   1   71.09    7.30
   6  -5  -1   73.79    7.80
  -6   5   1   69.79    7.40
  -6   5   1   71.89    6.10
   6   5  -1   70.79    7.90
   5  -5  -1   78.99    7.00
  -5  -5   1   97.59    7.00
  -5  -5   1   91.59    7.20
   5   5  -1   96.59    8.00
  -5   5   1   99.19    6.80
  -5   5   1  101.19    6.20
   5   5  -1   79.29    8.40
   4  -5  -1  210.08   10.10
  -4  -5   1  221.38   10.40
  -4  -5   1  202.68   10.00
  -4   5   1  225.18    9.90
  -4   5   1  224.08    9.40
   4   5  -1  207.18   10.60
  -3  -5   1 1832.82   58.69
   3  -5  -1 1794.12   58.69
  -3   5   1 1827.82   58.19
  -3   5   1 1871.81   58.49
   2  -5  -1  413.06   15.60
  -2  -5   1  438.26   15.70
  -2   5   1  416.36   15.40
  -2   5   1  429.96   15.20
  -1  -5   1 2155.28   64.59
   1  -5  -1 1915.21   64.39
  -1   5   1 1909.91   64.19
  -1   5   1 2112.79   64.29
   1   5  -1 2097.39   64.09
   0  -5  -1  477.35   17.10
   0  -5   1  474.55   17.00
   0   5  -1  483.25   17.40
   0   5  -1  479.25   16.90
   0   5   1  507.75   17.10
   1  -5   1 2093.69   65.19
  -1  -5  -1 2117.09   65.29
  -1   5  -1 1945.51   64.99
  -1   5  -1 2093.39   65.49
   2  -5   1  427.06   15.80
  -2  -5  -1  448.36   16.00
  -2   5  -1  427.76   15.80
  -2   5  -1  435.46   16.10
   3  -5   1 1779.02   58.19
  -3  -5  -1 1826.52   58.29
  -3   5  -1 1839.02   58.49
  -3   5  -1 1799.82   58.19
   3   5   1 1840.52   59.89
   4  -5   1  210.38   10.00
  -4  -5  -1  222.08   10.10
  -4  -5  -1  217.18   10.00
   4   5   1  223.78   10.80
  -4   5  -1  226.88   10.00
  -4   5  -1  211.98   10.10
   5  -5   1   82.89    9.10
  -5  -5  -1   97.09    7.00
   5  -5   1   82.29    6.80
  -5  -5  -1   97.09    7.00
  -5  -5  -1   86.59    6.30
  -5   5  -1   97.09    6.70
  -5   5  -1   87.99    6.70
  -6  -5  -1   63.39    7.80
   6  -5   1   62.99    8.20
   6  -5   1   67.19    7.50
  -6  -5  -1   57.49    7.10
   6   5   1   65.89    7.20
  -6   5  -1   64.29    6.70
  -6   5  -1   73.39    7.60
   7  -5   1  433.96   18.70
  -7  -5  -1  431.96   20.40
   7  -5   1  428.46   19.50
  -7  -5  -1  380.76   18.90
  -7   5  -1  445.16   18.70
  -7   5  -1  418.76   18.70
   7   5   1  412.36   18.30
  -7   5  -1  428.76   19.30
   8  -5   1  118.29   10.20
  -8  -5  -1  108.59   12.10
  -8  -5  -1  118.59   14.40
   8  -5   1  110.19   13.00
  -8  -5  -1  106.39   12.90
   8   5   1  110.49   10.40
  -8   5  -1  108.19   10.60
  -8   5  -1  124.49   10.50
  -9  -5  -1   -2.40   10.30
   9  -5   1   30.60    6.20
  -9  -5  -1   24.30    7.80
  -9  -5  -1   25.70    6.10
   9   5   1   15.20    5.80
  -9   5  -1   25.70    7.60
  -9   5  -1   25.00    5.10
  -9   5  -1   24.00    7.00
 -10  -5  -1   -2.90    4.30
  10  -5   1   -2.10    4.80
 -10   5  -1   -4.70    6.30
  10   5   1    0.90    5.70
 -10   5  -1    3.90    3.70
 -11  -5  -1   18.60    4.10
  11  -5   1   17.80    5.10
  11   5   1   18.20    7.50
 -11   5  -1    8.70    5.30
 -11   5  -1   19.20    3.90
 -11   5  -1   12.40    6.00
  12  -5   1   12.90    4.90
 -12  -5  -1    6.00    2.60
 -12   5  -1    8.60    4.60
 -12   5  -1    6.40    4.30
  12  -6  -1    5.70    4.10
 -12  -6   1    8.30    2.70
  12  -6  -1    7.80    4.00
 -12   6   1   -0.50    3.80
 -12   6   1    4.10    4.00
  11  -6  -1   14.60    4.60
 -11  -6   1   12.50    3.30
  11   6  -1   20.00    5.70
 -11   6   1    7.90    5.10
 -11   6   1   13.90    4.90
  10  -6  -1  127.89   10.50
 -10  -6   1  144.69   10.00
  10   6  -1  128.49   10.30
 -10   6   1   91.59   14.50
 -10   6   1  128.09   11.70
 -10   6   1  123.99   12.30
   9  -6  -1   45.20    6.70
  -9  -6   1   34.30   10.10
  -9  -6   1   21.50   10.20
  -9  -6   1   35.50    6.00
  -9   6   1   22.40    6.60
   9   6  -1   46.90    6.80
  -9   6   1   36.30    6.10
  -9   6   1   31.40    7.60
  -9   6   1   35.30    5.30
  -9   6   1   23.20    8.50
  -8  -6   1   13.00   10.20
  -8  -6   1    6.60    8.00
  -8  -6   1    7.60    5.40
   8  -6  -1   10.40    7.90
  -8  -6   1    2.90   10.30
   8  -6  -1   19.50    5.50
  -8   6   1    8.40    7.70
  -8   6   1    6.10    6.60
  -8   6   1   16.30    4.80
  -8   6   1   10.20    8.50
   8   6  -1   10.30    4.90
  -8   6   1   14.00    4.80
   7  -6  -1   88.69   10.80
  -7  -6   1   81.69   10.80
  -7  -6   1   73.29   10.70
   7  -6  -1   76.39    9.00
  -7  -6   1   75.39   11.40
  -7  -6   1   50.09   11.80
  -7   6   1   65.09   10.00
  -7   6   1   73.79   10.50
  -7   6   1  112.99   13.70
  -7   6   1   77.59    7.50
  -7   6   1   82.69    9.80
   7   6  -1   78.89    8.70
  -6  -6   1  235.28   13.30
  -6  -6   1  240.28   13.10
   6  -6  -1  251.97   13.60
   6  -6  -1  222.68   12.90
  -6   6   1  226.18   12.60
  -6   6   1  251.87   11.70
   6   6  -1  248.88   12.80
  -5  -6   1  254.67   12.20
  -5  -6   1  238.98   12.40
   5  -6  -1  221.08   12.80
   5  -6  -1  244.08   12.30
  -5   6   1  236.28   11.60
   5   6  -1  226.78   12.10
  -5   6   1  244.08   11.00
   5   6  -1  227.48   12.10
  -4  -6   1  109.59    7.50
  -4  -6   1  132.29    8.10
   4  -6  -1  112.19    7.70
  -4   6   1  134.29    7.00
   4   6  -1  102.89    8.20
  -4   6   1  121.49    7.50
   3  -6  -1  341.07   14.40
  -3  -6   1  371.06   14.40
   3   6  -1  344.97   14.30
  -3   6   1  368.86   13.80
  -3   6   1  345.57   14.00
   2  -6  -1    5.90    2.70
  -2  -6   1    0.80    2.00
  -2   6   1    1.20    1.90
  -2   6   1    3.80    1.90
   2   6  -1    2.00    2.80
  -1  -6   1  469.35   16.90
   1  -6  -1  455.25   16.90
   1   6  -1  445.46   16.90
  -1   6   1  447.06   16.70
   1   6  -1  453.85   16.40
   0  -6  -1 1317.77   43.40
   0  -6   1 1337.47   43.40
   0   6  -1 1333.87   43.20
  -1  -6  -1  426.36   16.30
   1  -6   1  439.46   16.40
  -1   6  -1  441.26   16.60
   1   6   1  433.76   16.50
  -1   6  -1  445.06   16.20
  -2  -6  -1    0.80    2.20
   2  -6   1    1.40    2.40
  -2   6  -1    1.10    1.80
   2   6   1    1.70    2.80
  -2   6  -1   -0.70    2.00
   3  -6   1  336.67   14.10
  -3  -6  -1  363.76   14.20
   3   6   1  358.66   14.50
  -3   6  -1  337.57   14.00
  -3   6  -1  347.57   14.20
  -4  -6  -1  125.69    7.60
   4  -6   1  107.09    7.50
  -4   6  -1  124.09    7.60
   4   6   1  111.99    7.90
  -4   6  -1  106.69    7.30
   5  -6   1  259.27   12.60
  -5  -6  -1  259.17   12.40
  -5  -6  -1  250.67   12.40
   5  -6   1  245.38   13.00
  -5   6  -1  237.78   12.00
  -5   6  -1  243.48   11.90
   5   6   1  230.88   12.70
   6  -6   1  229.08   13.00
  -6  -6  -1  236.88   12.80
  -6  -6  -1  211.38   12.70
   6  -6   1  253.87   13.20
  -6   6  -1  242.98   12.60
  -6   6  -1  230.18   12.80
   6   6   1  230.28   12.90
  -7  -6  -1  101.99   11.70
   7  -6   1   97.59    9.40
   7  -6   1   90.49   10.70
  -7  -6  -1   86.69   14.40
  -7  -6  -1   72.49   11.60
  -7   6  -1   94.59   11.60
  -7   6  -1   84.89    9.00
   7   6   1   83.39    9.90
  -7   6  -1   67.69   12.80
  -7   6  -1   90.99    9.70
  -8  -6  -1   20.40    9.50
   8  -6   1   16.90    5.70
   8  -6   1    8.80    8.60
  -8  -6  -1   10.40    6.80
  -8  -6  -1   13.70    6.20
  -8   6  -1   12.20    5.80
  -8   6  -1    9.90    7.80
   8   6   1   12.90    5.80
  -8   6  -1   15.50    5.00
  -8   6  -1   -0.70   11.20
  -9  -6  -1   38.60    6.70
  -9  -6  -1   26.00    7.70
  -9  -6  -1   18.90   13.20
   9  -6   1   41.80    6.70
   9   6   1   34.50    6.60
  -9   6  -1   30.20    7.60
  -9   6  -1   37.60    5.50
  -9   6  -1   43.50    7.80
  10  -6   1  145.49   10.20
 -10  -6  -1  143.69   10.50
  10   6   1  130.29   12.50
 -10   6  -1  133.59   13.20
 -10   6  -1  125.09    9.10
  11  -6   1    7.40    4.70
 -11  -6  -1   20.40    4.00
 -11   6  -1    7.90    4.60
 -11   6  -1   17.80    5.20
  12  -6   1    9.80    3.60
 -12  -6  -1    6.50    2.50
 -12   6  -1    2.60    4.30
 -12   6  -1    2.00    3.70
 -11  -7   1    1.20    2.80
  11  -7  -1    1.20    4.10
  11  -7  -1    6.70    4.60
  11   7  -1    2.10    7.00
 -11   7   1   -0.30    4.00
 -11   7   1   -6.30    4.20
 -10  -7   1    3.50    3.90
  10  -7  -1    2.60    4.40
 -10   7   1    1.70    5.00
  10   7  -1    7.50    5.50
 -10   7   1    3.30    5.10
  -9  -7   1   43.80    6.40
  -9  -7   1   29.60   10.00
   9  -7  -1   40.70    6.50
   9   7  -1   48.60    6.80
  -9   7   1   32.80    7.40
  -9   7   1   27.10    6.80
  -9   7   1   47.50    8.10
   8  -7  -1  587.14   23.70
  -8  -7   1  574.94   27.90
  -8  -7   1  545.75   27.90
  -8  -7   1  567.84   24.10
  -8   7   1  556.74   22.20
  -8   7   1  559.44   22.50
   8   7  -1  566.04   23.20
  -8   7   1  579.04   27.40
  -8   7   1  620.44   26.80
  -8   7   1  521.85   25.80
   7  -7  -1   30.30    7.60
  -7  -7   1   54.29    9.00
  -7  -7   1   50.49    9.40
  -7  -7   1   43.40    7.20
  -7  -7   1   60.09   11.20
   7  -7  -1   59.79    8.80
  -7   7   1   52.49    7.20
   7   7  -1   51.79    8.40
  -7   7   1   36.10    8.80
  -7   7   1   60.69    6.80
  -7   7   1   46.30   10.40
  -6  -7   1   38.40    7.00
   6  -7  -1   49.60    6.50
  -6  -7   1   43.40    6.60
   6  -7  -1   36.70    6.40
  -6  -7   1   46.90    8.20
  -6   7   1   44.80    6.90
   6   7  -1   50.19    6.40
  -6   7   1   51.59    8.40
  -6   7   1   51.49    6.50
  -6   7   1   59.09   10.90
  -6   7   1   73.49    9.90
  -6   7   1   49.20   10.40
  -5  -7   1  149.99   10.60
   5  -7  -1  148.69   10.70
  -5  -7   1  151.68   10.00
   5  -7  -1  147.39   10.70
   5   7  -1  140.49   10.20
  -5   7   1  143.39    8.40
   5   7  -1  147.39   10.30
  -5   7   1  144.69   10.00
  -4  -7   1  202.18   10.90
   4  -7  -1  199.28   11.80
   4  -7  -1  214.98   11.30
   4   7  -1  199.88   11.10
   4   7  -1  197.48   10.90
  -4   7   1  207.38   10.70
  -4   7   1  204.38    9.90
  -3  -7   1  905.31   32.20
   3  -7  -1  885.31   32.40
  -3   7   1  879.11   31.30
  -3   7   1  973.90   32.30
  -3   7   1  961.90   31.70
   3   7  -1  925.61   31.90
  -2  -7   1  565.04   21.00
   2  -7  -1  563.54   21.30
  -2   7   1  555.54   20.60
   2   7  -1  549.95   20.90
  -2   7   1  594.34   21.10
   1  -7  -1 1512.55   49.20
  -1  -7   1 1485.15   49.00
  -1   7   1 1487.75   48.80
   1   7  -1 1499.95   48.80
   1   7  -1 1490.75   48.50
  -1   7   1 1453.65   48.40
   0  -7   1  585.74   21.20
   0  -7  -1  574.74   21.20
   0   7  -1  570.94   21.00
   0   7  -1  583.94   20.90
   0   7   1  567.44   20.90
  -1  -7  -1 1500.75   49.60
   1  -7   1 1498.75   49.60
   1   7   1 1496.95   49.30
  -1   7  -1 1519.45   49.40
  -1   7  -1 1474.75   49.10
  -1   7  -1 1558.44   49.99
  -2  -7  -1  574.94   21.20
   2  -7   1  572.04   21.30
  -2   7  -1  557.24   20.80
   2   7   1  565.54   21.00
  -2   7  -1  572.64   21.40
  -2   7  -1  566.94   21.00
  -3  -7  -1  917.51   32.70
   3  -7   1  952.40   33.10
  -3   7  -1  907.91   32.00
   3   7   1  933.61   32.60
  -3   7  -1  940.51   32.90
  -3   7  -1  993.70   32.90
   4  -7   1  208.88   11.30
  -4  -7  -1  210.08   10.90
  -4  -7  -1  209.48   16.40
   4  -7   1  191.18   11.60
  -4   7  -1  223.18   11.00
   4   7   1  193.88   10.90
  -4   7  -1  213.28   12.10
  -4   7  -1  207.98   10.80
  -5  -7  -1  145.19   11.40
   5  -7   1  148.79   10.40
  -5  -7  -1  149.69   10.60
   5  -7   1  152.68   10.60
  -5  -7  -1  168.28   10.40
  -5   7  -1  153.18    9.60
  -5   7  -1  161.08   10.20
   5   7   1  128.29   11.10
  -6  -7  -1   48.30    8.90
  -6  -7  -1   33.40    5.90
   6  -7   1   59.29    8.30
  -6  -7  -1   51.29    8.00
   6  -7   1   53.09    8.70
  -6  -7  -1   40.70    7.70
  -6   7  -1   43.90    6.50
   6   7   1   52.69    7.00
  -6   7  -1   57.49    7.70
  -6   7  -1   59.39    7.10
  -7  -7  -1   63.39    8.70
  -7  -7  -1   52.09    7.80
   7  -7   1   56.49    9.60
   7  -7   1   58.59    9.00
  -7  -7  -1   38.40    7.40
  -7   7  -1   45.60    8.70
   7   7   1   49.20    7.10
  -7   7  -1   36.40    6.00
  -7   7  -1   36.20    6.50
  -7   7  -1   60.89   11.10
  -7   7  -1   41.10    9.40
  -8  -7  -1  567.04   23.40
   8  -7   1  571.34   23.70
  -8  -7  -1  618.34   31.40
  -8  -7  -1  574.54   24.60
  -8   7  -1  543.35   24.10
  -8   7  -1  552.24   22.60
   8   7   1  537.45   23.10
  -9  -7  -1   29.80    6.00
  -9  -7  -1   32.80    7.30
   9  -7   1   38.20    6.60
   9   7   1   21.10    7.00
  -9   7  -1   45.30    5.80
  -9   7  -1   46.00    9.00
  10  -7   1    1.60    4.60
 -10  -7  -1    2.10    3.80
 -10   7  -1    1.30    3.60
 -10   7  -1    4.20    4.40
 -10   7  -1   10.40    5.60
  11  -7   1   -0.80    4.00
 -11  -7  -1   -0.20    2.90
  11  -7   1    3.20    4.60
 -11   7  -1    7.90    4.80
 -11   7  -1    1.10    3.80
  11  -8  -1   -3.20    4.10
 -11  -8   1    1.20    2.60
  11  -8  -1    0.30    3.90
 -11   8   1    4.20    4.00
 -11   8   1    1.70    3.70
 -10  -8   1    1.20    3.50
  10  -8  -1    3.30    4.30
  10  -8  -1    6.30    5.10
 -10   8   1    1.90    5.00
  10   8  -1    2.70    6.30
 -10   8   1   -1.00    4.30
  -9  -8   1   16.70    5.00
   9  -8  -1   19.80    5.20
  -9  -8   1   12.30   10.00
  -9   8   1    6.80    6.70
  -9   8   1    7.40    6.10
   9   8  -1   13.30    5.60
  -9   8   1    9.30    5.40
  -8  -8   1  114.19   11.00
  -8  -8   1   90.59   11.40
   8  -8  -1  128.89   10.50
  -8   8   1  114.89   13.60
   8   8  -1  121.19   10.70
  -8   8   1  120.29   10.20
  -8   8   1  121.19   12.60
  -8   8   1  121.19   13.40
  -7  -8   1   34.20   10.80
  -7  -8   1   23.50    7.60
   7  -8  -1   22.10    5.60
  -7  -8   1   21.60    7.50
   7  -8  -1   24.90    8.40
  -7  -8   1   34.90    6.90
   7   8  -1   38.60    6.70
  -7   8   1   24.10    7.60
  -7   8   1   33.10    7.40
  -7   8   1   28.10    5.50
  -7   8   1   40.20    9.80
  -6  -8   1  416.56   21.60
  -6  -8   1  487.35   21.70
   6  -8  -1  465.05   20.30
  -6  -8   1  463.75   21.80
   6  -8  -1  506.15   22.70
  -6  -8   1  479.95   21.80
  -6   8   1  472.75   19.30
  -6   8   1  465.35   23.20
   6   8  -1  459.95   19.60
  -6   8   1  471.35   24.70
  -6   8   1  463.95   24.80
  -6   8   1  450.95   23.00
  -5  -8   1   11.70    6.00
  -5  -8   1   12.10    5.00
   5  -8  -1   21.80    5.50
   5  -8  -1   14.10    5.30
   5   8  -1   17.30    5.30
  -5   8   1   13.90    4.90
   5   8  -1   21.60    5.30
  -5   8   1   16.30    4.20
   4  -8  -1   49.60    7.70
  -4  -8   1   59.39    7.50
   4  -8  -1   51.89    8.20
  -4   8   1   49.30    5.70
   4   8  -1   47.30    7.10
   4   8  -1   51.49    8.10
  -4   8   1   50.89    7.30
   3  -8  -1  131.39   10.00
  -3  -8   1  134.59    8.90
   3  -8  -1  134.69    9.40
  -3   8   1  136.79    8.80
  -3   8   1  121.79    9.40
   3   8  -1  117.19    8.70
   3   8  -1  117.99    9.50
   2  -8  -1   61.49   11.00
  -2  -8   1   56.89    6.40
   2  -8  -1   65.69    6.80
   2   8  -1   69.59    6.80
  -2   8   1   65.79    7.10
  -2   8   1   64.79    6.30
  -1  -8   1  310.87   14.00
   1  -8  -1  323.47   14.20
   1   8  -1  315.37   13.80
  -1   8   1  315.07   13.70
   0  -8   1   11.50    3.60
   0  -8  -1   10.60    3.40
   0   8   1   11.10    3.40
   0   8  -1   15.70    3.20
   0   8  -1   16.70    3.70
   1  -8   1  329.67   14.50
  -1  -8  -1  341.07   14.50
  -1   8  -1  313.07   14.00
  -1   8  -1  315.87   14.10
   1   8   1  338.07   14.00
   2  -8   1   65.59    6.70
  -2  -8  -1   59.69    7.60
  -2  -8  -1   62.59    6.50
  -2   8  -1   64.59    6.30
   2   8   1   60.19    6.80
  -2   8  -1   69.29    7.10
  -2   8  -1   66.89    6.80
   3  -8   1  145.59    9.50
   3  -8   1  123.89    9.80
  -3  -8  -1  140.59    8.90
  -3  -8  -1  116.09    9.30
  -3   8  -1  113.39    9.10
  -3   8  -1  128.59    8.80
   3   8   1  136.09    8.90
  -3   8  -1  144.39    8.90
   4  -8   1   61.89    8.30
   4  -8   1   55.99    7.90
  -4  -8  -1   56.39    7.30
  -4  -8  -1   52.19    8.30
   4   8   1   45.00    7.50
   4   8   1   61.59    7.70
  -4   8  -1   56.69    7.40
  -4   8  -1   53.79    6.80
  -4   8  -1   52.19    6.40
  -5  -8  -1   14.30    6.10
  -5  -8  -1   24.20    6.20
   5  -8   1   12.00    5.70
   5  -8   1   19.20    5.20
  -5  -8  -1   19.40    5.50
  -5   8  -1   16.20    5.60
   5   8   1   20.40    6.60
  -5   8  -1   19.20    4.70
  -5   8  -1   21.30    8.20
  -6  -8  -1  440.16   20.60
   6  -8   1  468.45   20.10
  -6  -8  -1  468.75   21.90
  -6  -8  -1  488.95   22.60
  -6  -8  -1  438.56   20.60
   6  -8   1  425.86   21.60
  -6   8  -1  447.66   19.80
  -6   8  -1  422.86   23.80
   6   8   1  397.36   19.40
  -6   8  -1  456.35   23.40
  -6   8  -1  451.15   20.80
  -6   8  -1  451.85   20.20
  -7  -8  -1   38.60    8.70
   7  -8   1   24.90    5.70
  -7  -8  -1   26.60    6.80
  -7  -8  -1   16.10    6.20
   7  -8   1   30.80    9.30
  -7   8  -1   19.90    9.80
   7   8   1   28.30    7.20
  -7   8  -1   19.60    5.60
  -7   8  -1   43.20    7.30
  -7   8  -1   37.50    8.80
  -8  -8  -1  109.79   11.40
   8  -8   1  123.39   10.20
  -8  -8  -1  113.49   11.20
  -8  -8  -1   81.19   18.10
  -8   8  -1  105.99   13.40
   8   8   1   78.99   12.20
  -8   8  -1  109.79    9.80
  -8   8  -1  116.39   12.20
   9  -8   1   13.10    5.10
  -9  -8  -1   13.20    6.50
  -9  -8  -1   14.70    5.30
  -9   8  -1   17.60    6.90
  -9   8  -1    9.90    5.30
  10  -8   1    4.60    4.50
  10  -8   1   -2.20    4.60
 -10  -8  -1   -0.40    3.60
 -10   8  -1    1.70    4.00
 -10   8  -1   -0.30    4.90
  11  -8   1    1.20    4.60
  11  -8   1   -1.70    3.80
 -11  -8  -1    1.00    2.70
 -11   8  -1    3.30    4.10
 -11   8  -1    5.40    3.60
 -10  -9   1    2.40    3.10
  10  -9  -1   -0.30    4.80
  10  -9  -1    4.70    4.30
 -10   9   1    1.70    3.80
 -10   9   1    3.80    4.60
   9  -9  -1    3.50    4.50
   9  -9  -1    2.30    5.50
  -9  -9   1   -4.30    3.60
  -9   9   1    0.80    4.50
  -9   9   1    7.50    5.40
   9   9  -1   -2.30    6.50
  -8  -9   1  140.79   17.60
  -8  -9   1  137.89   11.00
   8  -9  -1  147.89   11.40
   8  -9  -1  142.29   13.30
  -8   9   1  154.58   13.00
  -8   9   1  153.58   14.30
  -8   9   1  171.18   13.20
   8   9  -1  136.09   11.90
  -7  -9   1   52.69    8.00
   7  -9  -1   68.69    9.40
  -7  -9   1   56.79    7.60
   7  -9  -1   63.39    8.80
  -7   9   1   54.19    9.10
   7   9  -1   57.09    7.50
  -7   9   1   45.40    8.00
  -7   9   1   58.89    8.90
   6  -9  -1   75.99   10.30
  -6  -9   1   80.19   11.90
  -6  -9   1   86.39   12.20
   6  -9  -1   91.89    9.80
  -6  -9   1   53.29   10.00
   6  -9  -1   67.79   10.40
  -6  -9   1   83.29   11.30
   6   9  -1   91.39   10.00
  -6   9   1   93.99   12.20
  -6   9   1   92.59   13.10
  -6   9   1   91.09   14.90
  -6   9   1   75.39   10.60
  -5  -9   1  266.27   16.40
   5  -9  -1  301.97   15.00
  -5  -9   1  281.87   17.20
   5  -9  -1  291.47   18.60
  -5  -9   1  265.57   15.70
   5  -9  -1  269.47   16.90
  -5  -9   1  256.37   16.20
  -5   9   1  274.67   18.00
   5   9  -1  275.57   14.80
  -5   9   1  268.37   20.80
  -5   9   1  289.47   17.90
   5   9  -1  276.37   14.40
  -5   9   1  277.87   18.60
  -4  -9   1  118.39   10.30
   4  -9  -1  116.19   10.80
   4  -9  -1  119.39    9.80
  -4   9   1  111.09   12.90
   4   9  -1  127.19   10.10
   4   9  -1  124.89    9.90
   3  -9  -1   47.50    6.50
  -3  -9   1   55.99    7.10
   3  -9  -1   59.79    7.70
  -3  -9   1   44.80    6.70
   3   9  -1   48.50    7.30
   3   9  -1   39.90    6.50
  -3   9   1   30.90    6.00
   2  -9  -1   -6.20    4.80
  -2  -9   1   -0.10    5.10
   2  -9  -1    2.40    4.30
  -2  -9   1   -2.40    3.70
   2   9  -1    2.50    5.70
  -2   9   1    0.00    3.70
   2   9  -1   -3.00    3.20
  -1  -9   1  491.35   19.90
   1  -9  -1  447.46   19.60
   1  -9  -1  494.45   20.20
  -1  -9   1  476.85   19.40
   1   9  -1  485.75   19.30
  -1   9   1  477.55   19.00
   0  -9   1  540.55   21.60
   0  -9  -1  560.54   22.20
   0  -9   1  568.14   22.00
   0  -9  -1  524.95   21.40
   0   9  -1  564.24   21.20
   0   9   1  537.45   20.90
   0   9  -1  544.55   21.30
   1  -9   1  502.35   20.30
  -1  -9  -1  468.35   19.60
  -1  -9  -1  499.25   20.20
   1  -9   1  464.65   19.80
  -1   9  -1  498.65   19.30
   1   9   1  489.55   19.50
  -1   9  -1  475.35   19.70
   2  -9   1    4.60    4.30
   2  -9   1    4.10    5.00
  -2  -9  -1    1.00    4.50
  -2  -9  -1    3.00    4.20
  -2   9  -1   -1.30    3.90
  -2   9  -1    3.50    3.90
   2   9   1    0.70    3.50
   3  -9   1   47.20    6.80
  -3  -9  -1   48.10    6.20
  -3  -9  -1   60.09    7.30
   3  -9   1   45.90    6.80
  -3   9  -1   42.70    5.70
   3   9   1   43.30    6.00
  -3   9  -1   47.60    7.80
  -3   9  -1   60.09    7.70
   4  -9   1  120.39   10.10
  -4  -9  -1  106.19   12.30
  -4  -9  -1  120.09   10.20
   4  -9   1  120.19   11.20
  -4  -9  -1  115.59   10.00
  -4   9  -1  126.89   10.60
  -4   9  -1  117.59    9.50
   4   9   1  120.79   10.00
  -4   9  -1  101.29   11.00
  -5  -9  -1  283.17   16.30
   5  -9   1  300.07   17.50
  -5  -9  -1  287.57   16.10
  -5  -9  -1  268.37   15.20
   5  -9   1  268.07   14.70
  -5  -9  -1  280.27   18.30
   5  -9   1  291.37   17.00
  -5  -9  -1  276.67   16.70
  -5   9  -1  282.67   16.20
  -5   9  -1  277.37   15.20
  -5   9  -1  232.18   21.00
   6  -9   1   81.59   11.80
   6  -9   1   71.79    9.60
  -6  -9  -1   77.89   12.40
   6  -9   1   75.09    9.60
  -6  -9  -1   69.89    9.60
  -6  -9  -1   79.79   11.70
  -6  -9  -1   69.49   10.60
  -6   9  -1   75.89   10.10
  -6   9  -1   56.79    9.30
  -6   9  -1   61.69    9.80
  -6   9  -1   72.89   17.50
  -7  -9  -1   55.79    7.60
  -7  -9  -1   44.40    7.20
   7  -9   1   72.09    9.30
   7  -9   1   45.60    8.10
  -7   9  -1   44.40    7.70
  -7   9  -1   44.10    7.40
  -7   9  -1   54.59    8.80
  -8  -9  -1  143.99   11.10
   8  -9   1  153.38   11.30
   8  -9   1  143.19   12.80
  -8  -9  -1  155.78   12.10
  -8   9  -1  119.09   13.90
  -8   9  -1  131.39   12.30
  -9  -9  -1    1.40    6.00
  -9  -9  -1    5.30    4.40
   9  -9   1   -1.50    4.50
   9  -9   1   -1.90    5.00
  -9   9  -1    0.30    5.00
  -9   9  -1   -6.90    4.70
 -10  -9  -1    1.60    3.20
  10  -9   1    6.00    4.30
  10  -9   1    5.20    4.70
 -10   9  -1    4.30    4.60
 -10   9  -1   -0.10    3.80
  10 -10  -1    9.90    4.50
 -10 -10   1   22.80    3.80
  10 -10  -1   19.20    4.50
 -10  10   1   23.00    4.50
 -10  10   1   13.90    3.80
   9 -10  -1    0.60    4.20
   9 -10  -1   11.20    5.30
  -9 -10   1    1.40    3.20
  -9  10   1    0.90    4.90
  -9  10   1    5.40    4.30
   8 -10  -1    4.90    6.30
  -8 -10   1    4.30    8.40
   8 -10  -1    1.50    4.60
  -8 -10   1   -1.60    4.20
  -8  10   1    5.30    6.30
  -8  10   1    4.20    5.50
   8  10  -1   -8.00    9.30
  -7 -10   1  110.79   11.70
   7 -10  -1   84.59   12.90
   7 -10  -1  109.39   10.10
   7  10  -1  100.79   12.00
  -7  10   1  103.79   11.90
  -7  10   1   90.59   13.10
  -6 -10   1  152.38   12.70
   6 -10  -1  165.88   11.30
   6 -10  -1  121.19   14.60
  -6  10   1  148.59   16.00
  -6  10   1  141.29   14.30
   6  10  -1  138.39   12.40
  -6  10   1  145.49   13.80
   5 -10  -1  331.37   20.10
   5 -10  -1  357.06   20.40
  -5 -10   1  320.87   20.10
  -5 -10   1  331.07   18.00
  -5 -10   1  346.87   18.90
  -5 -10   1  346.27   18.80
   5 -10  -1  367.56   17.30
  -5  10   1  348.87   19.90
   5  10  -1  372.56   17.80
  -5  10   1  346.47   19.90
  -5  10   1  311.57   22.20
   5  10  -1  349.96   16.90
  -4 -10   1  116.59   13.00
  -4 -10   1  119.09   14.00
  -4 -10   1  137.49   12.30
   4 -10  -1  109.99   14.40
   4 -10  -1  101.29   12.70
   4 -10  -1  123.19   10.70
  -4  10   1   99.09   14.30
  -4  10   1   98.49   14.00
   4  10  -1  116.39   10.10
  -4  10   1   73.19   13.80
   4  10  -1  108.99   11.10
  -3 -10   1   67.69    9.50
   3 -10  -1   84.49   11.00
  -3 -10   1   73.49    9.10
  -3 -10   1   72.79    7.90
  -3 -10   1   62.09   10.30
   3 -10  -1   64.29    8.90
   3 -10  -1   58.09    9.80
  -3  10   1   78.89    9.80
   3  10  -1   69.19    8.40
   3  10  -1   61.79    8.00
  -2 -10   1   47.90    6.80
  -2 -10   1   65.59    8.70
   2 -10  -1   40.80    6.60
   2 -10  -1   50.89    6.90
  -2  10   1   63.69    8.30
   2  10  -1   59.39    7.80
   1 -10  -1   66.39    8.90
  -1 -10   1   68.49    8.80
   1 -10  -1   51.09    8.30
  -1 -10   1   70.49    8.90
   1  10  -1   57.09    7.30
  -1  10   1   62.59    7.40
   0 -10  -1   12.20    4.60
   0 -10   1    9.90    4.40
   0 -10  -1   12.30    5.30
   0 -10   1   12.90    5.10
   0  10   1   10.10    4.00
   0  10  -1   13.10    4.10
   1 -10   1   50.69    6.50
  -1 -10  -1   43.20    5.80
   1 -10   1   42.00    6.40
  -1 -10  -1   53.69    7.70
  -1  10  -1   60.29    7.80
   1  10   1   66.29    7.40
  -2 -10  -1   54.99    7.70
   2 -10   1   57.89    9.00
   2 -10   1   61.19    8.80
  -2 -10  -1   61.59    8.30
  -2  10  -1   58.29    8.30
   2  10   1   63.29    7.20
  -2  10  -1   46.60    6.20
  -3 -10  -1   80.19   11.30
   3 -10   1   81.19    9.80
   3 -10   1   77.09   10.80
  -3 -10  -1   68.29    8.90
  -3 -10  -1   63.79    9.60
   3 -10   1   78.19    9.20
  -3  10  -1   61.99    8.90
  -3  10  -1   66.59    9.60
   3  10   1   77.59    8.40
   4 -10   1  106.69   12.60
  -4 -10  -1  120.69   10.40
   4 -10   1  119.29   13.50
  -4 -10  -1  123.59   15.80
  -4 -10  -1  108.89   12.40
  -4 -10  -1  107.89   11.40
   4 -10   1  100.29   10.50
  -4  10  -1  101.59   11.70
   4  10   1  104.89   10.20
  -4  10  -1  125.39   12.00
  -4  10  -1  112.99   15.00
  -5 -10  -1  355.66   19.20
   5 -10   1  358.46   17.30
  -5 -10  -1  316.77   19.40
  -5 -10  -1  359.56   21.10
  -5 -10  -1  337.07   17.70
   5 -10   1  302.87   20.00
   5 -10   1  372.86   19.60
  -5  10  -1  329.47   19.50
  -5  10  -1  337.77   19.50
  -5  10  -1  338.67   17.90
  -5  10  -1  317.17   23.10
  -6 -10  -1  149.39   11.90
   6 -10   1  148.19   13.30
  -6 -10  -1  157.68   13.90
   6 -10   1  140.79   11.60
  -6  10  -1  114.39   17.10
  -6  10  -1  148.89   13.70
  -6  10  -1  131.79   16.40
  -6  10  -1  133.49   13.20
   7 -10   1   97.59   11.90
   7 -10   1  100.49   10.30
  -7 -10  -1  111.39   11.70
  -7 -10  -1  104.49   10.90
  -7  10  -1  105.69   14.10
  -7  10  -1  114.99   12.10
  -8 -10  -1    1.10    5.10
   8 -10   1    4.70    5.30
   8 -10   1    3.00    4.90
  -8 -10  -1    1.40    4.90
  -8  10  -1    2.00    6.40
  -8  10  -1    6.60    5.20
  -9 -10  -1    7.70    6.40
   9 -10   1    4.00    4.80
  -9 -10  -1    3.90    3.80
   9 -10   1    9.40    4.80
  -9  10  -1    3.30    5.20
  -9  10  -1    1.80    4.30
 -10 -10  -1   23.70    3.80
  10 -10   1   19.70    4.40
  10 -10   1   22.20    5.00
 -10  10  -1   17.80    4.90
 -10  10  -1   18.20    4.00
   9 -11  -1    1.90    3.90
  -9 -11   1   -1.90    3.20
   9 -11  -1   -3.40    4.50
  -9  11   1   -7.90    4.40
  -9  11   1    2.50    3.60
   8 -11  -1   15.00    5.60
   8 -11  -1   18.50    4.90
  -8 -11   1   13.10    4.40
  -8 -11   1    0.90    8.30
  -8  11   1   13.60    6.20
  -8  11   1    7.10    4.80
  -7 -11   1   59.49    8.90
   7 -11  -1   54.59    7.90
   7 -11  -1   55.89    8.90
  -7 -11   1   40.80    6.80
  -7  11   1   39.00    7.30
  -7  11   1   47.90    8.30
   6 -11  -1  228.88   13.70
  -6 -11   1  223.38   14.50
  -6 -11   1  197.58   13.70
   6 -11  -1  182.28   15.20
  -6  11   1  234.78   15.40
  -6  11   1  235.08   15.20
  -6  11   1  195.78   17.30
   5 -11  -1  319.17   18.30
   5 -11  -1  294.37   15.80
  -5 -11   1  287.57   16.10
  -5 -11   1  297.57   17.30
  -5  11   1  310.27   17.80
   5  11  -1  321.67   16.70
  -5  11   1  259.57   21.20
  -5  11   1  277.87   17.80
  -4 -11   1  982.80   36.60
   4 -11  -1  908.91   37.40
  -4 -11   1  920.71   37.80
   4 -11  -1  997.70   39.30
  -4 -11   1  943.91   38.80
   4 -11  -1 1006.20   36.20
  -4 -11   1 1030.60   38.50
   4  11  -1 1056.99   36.60
  -4  11   1 1025.70   37.90
  -4  11   1  936.41   38.00
   3 -11  -1   70.89   10.40
  -3 -11   1   67.59    8.70
  -3 -11   1   72.79    9.90
  -3 -11   1   32.70    9.10
   3 -11  -1   64.59    9.30
   3 -11  -1   51.59    8.80
  -3 -11   1   53.69    8.30
  -3  11   1   58.39    7.80
  -3  11   1   44.20    9.60
   3  11  -1   60.29    8.40
  -2 -11   1   12.30    6.50
   2 -11  -1   -1.10    4.80
   2 -11  -1    5.30    5.90
  -2 -11   1   -1.70    5.70
  -2 -11   1    0.80    5.50
   2 -11  -1    5.80    7.20
  -2 -11   1    7.40    9.50
  -2  11   1   -4.50    4.90
  -2  11   1   11.30   10.70
  -2  11   1    3.00   10.40
   2  11  -1    6.00    4.20
  -1 -11   1    8.70    5.30
  -1 -11   1   23.10   10.90
   1 -11  -1   18.60    7.50
  -1 -11   1   18.00    6.80
   1 -11  -1   15.70    5.40
  -1 -11   1   11.70    7.10
   1 -11  -1   18.00    6.90
  -1  11   1   16.30    5.30
   1  11  -1   22.20    5.10
   0 -11  -1   67.79   10.00
   0 -11   1   65.69    9.20
   0 -11   1   65.29    8.70
   0 -11   1   46.70    8.00
   0 -11  -1   51.49    8.30
   0 -11  -1   68.59    9.30
   0 -11   1   53.39   19.20
   0  11  -1   66.39    8.10
   0  11   1   59.69    8.50
  -1 -11  -1   16.70    6.70
  -1 -11  -1    6.80    4.90
   1 -11   1   14.80    6.80
   1 -11   1   14.60    6.30
   1 -11   1   10.80    5.10
  -1 -11  -1    7.70    6.80
  -1  11  -1    9.50    4.70
   1  11   1    9.40    4.70
  -2 -11  -1    1.80    4.90
   2 -11   1    4.00    6.60
  -2 -11  -1   -1.90   12.70
  -2 -11  -1    5.10    5.50
  -2 -11  -1   -0.70    5.90
   2 -11   1    6.20    5.20
   2 -11   1    3.10    6.80
  -2  11  -1   -0.70    4.50
   2  11   1    7.50    4.20
  -3 -11  -1   57.69   11.20
  -3 -11  -1   42.10    7.40
   3 -11   1   58.59    9.30
  -3 -11  -1   54.69    8.80
   3 -11   1   48.00    8.50
   3 -11   1   59.09    8.70
  -3 -11  -1   54.29    8.70
  -3  11  -1   50.29    7.20
  -3  11  -1   51.19   11.60
  -3  11  -1   66.89    9.20
   3  11   1   51.99    7.10
  -4 -11  -1  955.80   37.80
  -4 -11  -1 1023.60   36.60
   4 -11   1  977.30   35.80
   4 -11   1  975.10   37.50
  -4 -11  -1  975.20   34.60
   4 -11   1  991.60   39.00
  -4 -11  -1  903.91   37.90
  -4  11  -1 1015.80   38.00
  -4  11  -1  922.31   38.00
   5 -11   1  273.77   15.50
  -5 -11  -1  291.47   18.10
  -5 -11  -1  292.87   16.00
   5 -11   1  337.67   17.80
  -5  11  -1  291.47   18.10
  -5  11  -1  281.87   18.20
  -6 -11  -1  201.78   13.40
   6 -11   1  234.48   13.70
  -6 -11  -1  226.98   15.20
   6 -11   1  234.88   15.20
  -6  11  -1  192.78   18.40
  -6  11  -1  227.68   16.40
  -6  11  -1  207.28   15.40
   7 -11   1   30.00    6.80
  -7 -11  -1   53.09    7.40
  -7 -11  -1   45.20    6.60
   7 -11   1   60.89    9.00
  -7  11  -1   49.60    8.40
  -7  11  -1   60.29    9.80
  -8 -11  -1   15.10    5.00
  -8 -11  -1    5.40    4.80
   8 -11   1    5.50    4.70
   8 -11   1   13.50    5.10
  -8  11  -1   10.30    5.00
  -8  11  -1   10.30    6.00
   9 -11   1    5.60    4.20
   9 -11   1   -5.20    4.40
  -9 -11  -1    3.40    3.60
  -9  11  -1   -0.70    4.40
  -9  11  -1   -2.70    3.80
  -9 -12   1    5.50    2.90
   9 -12  -1    9.60    4.00
   9 -12  -1    8.10    4.00
  -9  12   1    9.10    3.40
  -9  12   1    0.30    4.50
  -8 -12   1   32.70    8.60
   8 -12  -1   25.40    5.00
   8 -12  -1   26.50    5.40
  -8 -12   1   17.90    4.40
  -8  12   1   19.70    6.00
  -8  12   1   17.80    4.60
  -7 -12   1   21.20    5.80
   7 -12  -1   10.20    5.80
  -7 -12   1   23.80    5.10
   7 -12  -1   24.10    5.30
  -7 -12   1   27.90    7.70
  -7  12   1    7.20    6.80
  -7  12   1   27.40    6.10
  -7  12   1   15.20    6.70
  -6 -12   1   53.89    7.70
  -6 -12   1   53.39    7.10
   6 -12  -1   54.29    8.30
   6 -12  -1   70.39   10.60
  -6  12   1   61.89    9.10
  -6  12   1   48.60    7.30
  -6  12   1   44.40    7.10
   5 -12  -1   67.69    9.30
  -5 -12   1   55.89    7.40
   5 -12  -1   49.90    8.00
  -5 -12   1   87.59   10.90
  -5  12   1   86.69   11.50
  -5  12   1   53.59   14.60
  -5  12   1   71.39   11.20
  -4 -12   1  179.38   14.40
  -4 -12   1  176.58   13.00
   4 -12  -1  170.08   14.70
   4 -12  -1  196.18   12.50
  -4  12   1  155.38   14.70
  -4  12   1  164.18   13.80
   4  12  -1  163.28   13.30
   3 -12  -1   -5.30    4.70
  -3 -12   1   -3.40    5.70
   3 -12  -1   10.90   10.00
  -3 -12   1   -2.30    7.30
  -3 -12   1    5.60    8.80
   3 -12  -1    0.70    6.80
   3  12  -1   -1.70    4.80
  -3  12   1    5.80    6.60
  -3  12   1   -2.60    8.30
  -3  12   1   -2.70    6.80
   2 -12  -1   15.40    7.80
  -2 -12   1   24.40    8.80
  -2 -12   1   33.60    8.60
  -2 -12   1   14.30    6.60
   2 -12  -1   13.90    5.20
  -2 -12   1    6.40    5.90
   2 -12  -1   14.60    6.60
  -2  12   1   18.10    9.60
  -2  12   1   13.80    6.10
   2  12  -1    8.50    4.90
  -1 -12   1   -6.90    5.60
  -1 -12   1   -1.90    9.90
   1 -12  -1    0.50    6.40
  -1 -12   1   11.60    6.20
   1 -12  -1    9.10    7.50
  -1 -12   1    3.00    7.20
   1 -12  -1  -11.60    4.60
   1  12  -1   -0.70    4.50
  -1  12   1    5.00    5.20
   0 -12   1   44.20    7.60
   0 -12  -1   43.60    6.30
   0 -12   1   39.40   11.70
   0 -12  -1   70.49    9.20
   0 -12  -1   49.99    9.00
   0 -12   1   77.29   10.90
   0 -12   1   59.99    9.60
   0  12   1   56.89    8.50
   0  12  -1   64.19    8.80
  -1 -12  -1    8.10    7.40
   1 -12   1   12.00   12.10
   1 -12   1    5.90    5.30
  -1 -12  -1    1.80    5.10
  -1 -12  -1    3.70    6.10
   1 -12   1   -2.70    7.40
   1 -12   1   -1.60    6.10
  -1  12  -1    2.90    4.80
   1  12   1    0.40    4.40
   2 -12   1   25.30    5.80
  -2 -12  -1   12.30    6.00
   2 -12   1   14.20    6.80
   2 -12   1   11.30    8.80
  -2 -12  -1   13.30   11.60
  -2 -12  -1    8.40    7.70
  -2 -12  -1   24.80    5.70
  -2  12  -1   13.00    5.50
   2  12   1   14.30    5.50
  -3 -12  -1   -5.50    5.50
  -3 -12  -1    5.40    9.40
   3 -12   1   -3.90    6.00
  -3 -12  -1   -4.70    8.60
   3 -12   1   -5.90   10.70
  -3 -12  -1  -14.30    5.50
   3 -12   1    6.70    5.20
   3  12   1   -9.70    5.30
  -3  12  -1    1.60    6.20
  -4 -12  -1  144.99   15.30
  -4 -12  -1  161.78   12.30
   4 -12   1  188.88   12.20
  -4 -12  -1  150.78   13.10
   4 -12   1  175.18   13.90
   4  12   1  125.59   16.80
  -4  12  -1  164.78   16.00
   5 -12   1   81.19   11.10
  -5 -12  -1   59.09    8.40
   5 -12   1   73.09    9.50
  -5 -12  -1   68.19    9.50
  -5  12  -1   54.09    8.90
  -5  12  -1   79.79   12.00
  -6 -12  -1   58.79    8.00
   6 -12   1   56.89    8.80
   6 -12   1   56.59    7.60
  -6 -12  -1   59.89    8.60
  -6  12  -1   52.29    7.90
  -6  12  -1   53.29    7.90
  -6  12  -1   36.00    9.30
  -7 -12  -1   20.90    5.60
  -7 -12  -1   21.90    5.00
   7 -12   1   16.50    5.40
   7 -12   1   26.10    5.70
  -7  12  -1   24.80    5.90
  -7  12  -1   25.10    8.10
   8 -12   1   25.70    5.20
   8 -12   1   29.20    5.30
  -8 -12  -1   30.80    5.00
  -8 -12  -1   20.00    5.20
  -8  12  -1   17.40    6.30
  -8  12  -1   28.50    5.40
   9 -12   1   10.30    3.80
  -9 -12  -1    7.40    3.50
   9 -12   1   13.20    5.50
  -9  12  -1    9.50    3.70
   9  12   1    6.60    4.80
  -9  12  -1    0.60    5.10
   8 -13  -1   41.90    6.50
   8 -13  -1   37.10    4.90
  -8  13   1   35.90    6.00
   7 -13  -1   18.60    5.00
  -7 -13   1   15.00    4.20
  -7 -13   1    3.00    7.30
  -7 -13   1   22.80    6.90
   7 -13  -1   16.00    4.50
  -7  13   1    5.60   10.10
  -7  13   1   15.70    4.70
  -7  13   1    1.90    8.50
   6 -13  -1    1.90    5.20
   6 -13  -1    4.60    4.30
  -6 -13   1    3.70    4.90
  -6 -13   1   -2.50    4.40
  -6  13   1   -4.30    5.10
  -6  13   1    3.10    5.20
   5 -13  -1   10.30    4.90
  -5 -13   1    9.60    5.40
   5 -13  -1    3.80    5.80
  -5 -13   1    7.70    5.20
  -5  13   1    6.10    4.90
  -5  13   1    7.30    5.90
   4 -13  -1   24.60    6.80
  -4 -13   1   26.80    6.00
  -4 -13   1   31.40    7.00
   4 -13  -1   30.90    5.80
   4  13  -1   36.50    7.40
  -4  13   1   26.10    6.10
  -4  13   1   27.10    7.60
   3 -13  -1    6.20    4.90
   3 -13  -1   -4.40    5.80
  -3 -13   1    0.90    5.20
  -3 -13   1    0.00    7.00
  -3  13   1    0.30    4.80
  -3  13   1    3.70    8.80
   3  13  -1    0.70    5.40
  -2 -13   1   42.40    6.90
  -2 -13   1   27.20    8.70
  -2 -13   1    8.20    9.80
   2 -13  -1   35.90    6.20
   2 -13  -1   42.70    7.40
   2  13  -1   35.50    6.90
  -2  13   1   51.79    8.10
  -2  13   1   32.10    7.40
  -1 -13   1   43.10    9.90
  -1 -13   1   41.80    7.40
  -1 -13   1   44.60    7.10
   1 -13  -1   36.10    7.50
   1 -13  -1   44.60    6.60
  -1  13   1   46.70    7.60
   1  13  -1   36.90    6.50
  -1  13   1   32.90    7.90
   0 -13  -1    0.20    4.70
   0 -13   1    1.10    9.70
   0 -13   1    6.00    5.60
   0 -13   1    8.60    5.80
   0 -13  -1    4.70    5.80
   0  13   1   -8.70    5.20
   0  13  -1    3.00    5.10
   1 -13   1   50.69    7.10
  -1 -13  -1   42.60    6.30
  -1 -13  -1   61.19    9.60
   1 -13   1   29.50   11.60
   1 -13   1   35.00    7.10
  -1  13  -1   39.40    6.70
   1  13   1   44.20    7.00
  -2 -13  -1   17.80   10.60
  -2 -13  -1   30.60    6.30
   2 -13   1   47.50    6.90
   2 -13   1   35.80    6.90
  -2 -13  -1   40.60    6.30
  -2  13  -1   31.90    7.50
   2  13   1   55.39    7.70
  -3 -13  -1    1.90    8.40
   3 -13   1   -5.90    4.90
  -3 -13  -1   -2.20    5.00
   3 -13   1   11.10    5.90
  -3 -13  -1    3.70    6.10
  -3  13  -1   -5.60    7.00
   3  13   1    3.50    7.00
   4 -13   1   34.30    6.90
  -4 -13  -1   26.80    8.20
  -4 -13  -1   32.00    5.90
   4 -13   1   16.50    5.40
  -4  13  -1   41.30    7.00
  -4  13  -1   21.60    8.60
   4  13   1   15.50    8.20
  -5 -13  -1   11.20    6.40
  -5 -13  -1    5.70    4.60
   5 -13   1    9.50    5.30
   5 -13   1   12.70    5.70
  -5  13  -1    8.90    7.00
  -5  13  -1    6.20    5.40
  -6 -13  -1   -0.50    5.10
   6 -13   1   -5.80    4.50
  -6 -13  -1    6.90    4.40
   6 -13   1    0.90    4.80
  -6  13  -1    0.50    5.60
  -6  13  -1    2.80    5.70
   7 -13   1   13.30    4.90
  -7 -13  -1   14.00    4.80
  -7 -13  -1   15.70    4.30
   7 -13   1   13.70    4.60
  -7  13  -1   13.90    4.90
   8 -13   1   36.00    5.50
  -8 -13  -1   25.90    4.30
   8 -13   1   32.70    4.50
   8  13   1   30.20    4.50
  -8  13  -1   27.10    4.60
  -7 -14   1    4.70    3.60
   7 -14  -1   -5.80    4.00
  -7 -14   1   -5.20    7.10
   7 -14  -1   -2.10    3.70
  -7  14   1    0.40    4.10
  -6 -14   1   -4.50    3.90
   6 -14  -1    9.00    4.50
   6 -14  -1    6.60    4.30
  -6 -14   1    0.70    4.60
  -6  14   1   -0.30    4.70
  -6  14   1   -1.70    4.60
   5 -14  -1   38.00    6.10
  -5 -14   1   40.30    5.70
   5 -14  -1   40.20    5.70
  -5 -14   1   34.10    5.80
  -5  14   1   41.70    7.00
  -5  14   1   30.70    5.30
  -4 -14   1    2.00    5.60
   4 -14  -1    2.10    4.40
   4 -14  -1    9.00    5.30
  -4 -14   1    9.60    4.50
   4  14  -1    3.90    7.10
  -4  14   1    5.40    7.50
  -4  14   1    6.30    4.80
   3 -14  -1   59.39    7.70
  -3 -14   1   58.09    8.40
   3 -14  -1   61.99    8.40
  -3 -14   1   67.99    9.00
   3  14  -1   55.99    7.90
  -3  14   1   40.00    5.90
   2 -14  -1    7.20    4.80
  -2 -14   1    9.80    5.10
   2 -14  -1    1.40    5.20
  -2 -14   1    5.60    7.30
  -2  14   1   -4.50   10.70
   2  14  -1    6.80    5.60
  -2  14   1   14.40    5.50
  -1 -14   1   38.20    9.30
  -1 -14   1   39.80    6.50
   1 -14  -1   41.50    7.10
   1 -14  -1   35.90    6.00
  -1  14   1   42.60    7.10
  -1  14   1   40.20    8.00
   1  14  -1   27.50    6.30
   0 -14   1   28.20    6.70
   0 -14   1   30.70    6.20
   0 -14  -1   37.00    6.30
   0 -14  -1   22.70    5.60
   0 -14   1   25.90    9.30
   0  14   1   27.80    6.00
   0  14  -1   32.00    6.30
  -1 -14  -1   56.49    9.10
  -1 -14  -1   32.10    6.30
   1 -14   1   25.80   10.10
   1 -14   1   25.10    6.10
   1 -14   1   44.20    6.90
   1  14   1   31.50    6.60
  -1  14  -1   35.40    6.80
  -2 -14  -1    3.40    4.90
  -2 -14  -1    2.20    5.80
   2 -14   1    8.10    5.10
  -2 -14  -1  -10.80    9.30
   2 -14   1    7.70    5.30
   2  14   1    8.60    5.70
  -2  14  -1    4.60    6.20
  -3 -14  -1   39.70    8.90
   3 -14   1   45.00    6.70
  -3 -14  -1   54.59    8.30
   3 -14   1   55.79    9.20
  -3  14  -1   34.40    8.40
  -3  14  -1   66.19    9.60
   3  14   1   45.80    7.40
  -4 -14  -1    7.30    6.80
   4 -14   1    1.40    4.70
   4 -14   1    6.40    5.10
  -4 -14  -1    6.00    4.10
   4  14   1   -3.60    7.70
  -4  14  -1    7.70    4.90
  -5 -14  -1   35.80    5.30
   5 -14   1   48.90    6.20
   5 -14   1   42.90    6.20
  -5 -14  -1   60.49    7.60
  -5  14  -1   42.70    6.10
  -6 -14  -1    5.70    4.80
   6 -14   1    1.70    4.00
   6 -14   1   -3.00    5.00
  -6 -14  -1   -2.60    3.70
  -6  14  -1    1.40    6.10
  -6  14  -1    3.80    5.30
   7 -14   1    2.20    5.60
  -7 -14  -1   -0.40    3.70
   7 -14   1    2.60    3.50
  -7 -14  -1    1.60    4.00
  -7  14  -1    2.10    5.00
   7  14   1   -0.60    2.90
   7  14   1    4.40    6.50
  -6 -15   1    9.90    5.30
  -6 -15   1    2.60    3.60
   6 -15  -1   -0.10    3.70
   6 -15  -1    5.30    4.20
  -6  15   1   -0.20    4.10
  -5 -15   1    1.30    4.20
   5 -15  -1    2.60    3.90
   5 -15  -1   -3.40    4.20
  -5 -15   1    3.20    3.90
  -5  15   1   -0.40    3.70
   4 -15  -1    4.20    4.30
  -4 -15   1    7.90    4.00
  -4 -15   1    3.70    4.90
   4 -15  -1    6.40    4.40
   4  15  -1    3.70    6.30
  -4  15   1    3.20    3.80
   3 -15  -1   14.90    4.70
   3 -15  -1    8.20    4.80
  -3 -15   1    9.20    4.20
  -3 -15   1   17.10    5.80
   3  15  -1    7.70    5.20
  -3  15   1   10.30    4.30
  -2 -15   1   -0.50    4.20
  -2 -15   1   -3.10    6.70
   2 -15  -1    5.30    4.50
   2 -15  -1   12.50    4.90
  -2  15   1   -3.00    3.80
   2  15  -1    5.60    4.70
  -1 -15   1   74.69    8.60
  -1 -15   1   91.59   13.10
   1 -15  -1   82.89    8.70
   1 -15  -1   81.69    8.90
  -1  15   1   64.99   10.70
   1  15  -1   70.49   10.10
  -1  15   1   65.09    8.60
   0 -15   1   14.00    9.20
   0 -15  -1    9.60    5.40
   0 -15   1    5.20    4.20
   0 -15  -1    5.90    4.30
   0  15   1    8.40    4.40
   0  15  -1    5.10    5.70
   0  15  -1   15.30    6.50
   0  15   1   13.50    5.60
   1 -15   1   64.39    8.10
  -1 -15  -1   77.29    8.70
   1 -15   1   72.49    8.70
  -1 -15  -1   67.69    9.90
  -1  15  -1   81.89   10.10
   1  15   1   80.89    9.00
   1  15   1   61.49    8.60
  -1  15  -1   83.39    9.00
   2 -15   1   -1.00    4.20
   2 -15   1   -2.80    5.90
  -2 -15  -1    1.90    3.80
  -2 -15  -1    5.60    9.20
   2  15   1    6.70    4.80
   2  15   1   -2.90    4.20
  -2  15  -1    1.90    4.10
  -3 -15  -1   11.00    4.00
  -3 -15  -1   10.00    7.60
   3 -15   1    4.40    5.90
   3 -15   1   13.80    4.50
  -3  15  -1    9.00    4.30
   3  15   1    9.40    5.50
  -4 -15  -1    1.70    6.20
   4 -15   1    6.30    4.10
   4 -15   1    3.20    5.50
  -4 -15  -1    2.60    3.70
  -4  15  -1    0.20    3.90
  -5 -15  -1   -4.50    5.00
   5 -15   1    3.10    3.70
   5 -15   1   -2.80    5.60
  -5 -15  -1   -5.60    3.20
  -5  15  -1    4.30    3.90
   5  15   1   -0.60    2.60
  -6 -15  -1    6.10    4.00
   6 -15   1    5.40    3.40
  -6 -15  -1    3.30    3.40
   6  15   1    2.10    2.60
  -6  15  -1   -1.30    5.80
  -4 -16   1    2.50    4.40
   4 -16  -1    4.80    3.40
  -4 -16   1    1.70    3.50
   4 -16  -1    0.60    5.00
  -4  16   1    4.80    3.20
   4  16  -1    3.00    2.80
   3 -16  -1    5.80    4.70
  -3 -16   1    5.60    5.10
  -3 -16   1    1.00    3.50
   3 -16  -1   12.20    3.90
   3  16  -1    3.70    3.10
   3  16  -1    7.50    4.60
  -3  16   1    2.30    3.00
  -2 -16   1   19.00    6.40
   2 -16  -1   10.10    4.90
   2 -16  -1   10.80    3.90
  -2 -16   1   16.90    4.10
   2  16  -1    4.40    3.80
  -2  16   1    6.70    3.60
   2  16  -1    8.50    4.20
   1 -16  -1    6.60    3.70
   1 -16  -1    4.90    5.30
  -1 -16   1   -6.60    7.20
  -1 -16   1    6.00    3.70
  -1  16   1   -4.30   10.30
  -1  16   1    9.00    3.80
   1  16  -1    2.40    3.90
   1  16  -1    5.40    4.40
   0 -16  -1    2.60    3.80
   0 -16   1   -1.40    8.60
   0 -16   1    2.30    3.70
   0 -16  -1   10.10    6.20
   0  16  -1    1.20    5.60
   0  16  -1    4.20    3.60
   0  16   1   -0.40    4.90
   0  16   1    2.20    3.60
  -1 -16  -1   -0.50    3.50
   1 -16   1    5.70    3.70
   1  16   1    4.30    4.10
   1  16   1   -4.70    4.10
  -1  16  -1    4.80    3.60
   2 -16   1   13.30    3.90
  -2 -16  -1   14.80    4.00
   2  16   1    6.70    3.90
   2  16   1   11.10    4.20
  -2  16  -1   12.20    3.70
  -3 -16  -1   -3.10    7.30
   3 -16   1    6.50    3.60
  -3 -16  -1    9.90    3.60
  -3  16  -1   10.50    3.50
   3  16   1    7.50    5.30
   3  16   1    6.60    3.50
  -4 -16  -1    2.50    3.30
  -4 -16  -1    1.20    6.10
   4 -16   1    1.40    3.20
   4  16   1    2.80    3.10
  -4  16  -1    4.80    3.20
  -1 -17   1   12.50    3.40
  -1 -17   1    6.70   10.50
   1 -17  -1    9.50    3.40
   1  17  -1    7.10    6.20
   1  17  -1    9.30    3.50
  -1  17   1    7.40    2.90
   0 -17   1    9.90    3.20
   0 -17  -1   11.90    3.40
   0  17   1    9.60    3.30
   0  17  -1    9.70    3.30
   1 -17   1    8.60    3.40
  -1 -17  -1    9.40    3.30
   1  17   1    6.30    4.00
   1  17   1   11.40    3.40
  -1  17  -1    7.90    3.20
  12   0  -2    0.90    4.20
  11   0  -2  109.19    9.40
 -11   0   2   93.39   13.10
 -11   0   2  103.29    7.90
 -10   0   2  266.67   17.70
 -10   0   2  317.37   15.70
 -10   0   2  304.37   14.40
  10   0  -2  307.37   15.10
 -10   0   2  282.17   20.50
 -10   0   2  286.47   19.80
  -9   0   2  256.37   18.60
  -9   0   2  259.47   17.80
  -9   0   2  271.67   14.00
  -9   0   2  253.47   19.40
  -9   0   2  258.97   14.10
   9   0  -2  285.17   14.20
  -9   0   2  263.17   20.80
  -8   0   2   44.90   13.60
  -8   0   2   27.60    9.70
  -8   0   2   38.30    6.50
  -8   0   2   36.10    6.40
   8   0  -2   38.30    6.00
  -8   0   2   52.39    7.60
  -7   0   2   44.40    7.00
  -7   0   2   37.70    4.90
   7   0  -2   43.80    6.10
  -6   0   2  124.79    7.80
  -6   0   2  120.69    6.90
  -5   0   2   18.10    3.10
  -5   0   2   18.50    3.00
  -4   0   2 1033.90   33.00
  -4   0   2 1012.10   33.70
  -3   0   2    7.50    1.70
  -2   0   2    6.80    1.40
  -1   0   2 2122.79   63.69
  -1   0   2 2045.20   64.29
   0   0   2 2134.19   64.19
   0   0  -2 1951.50   64.29
   0   0   2 2196.18   64.19
  -1   0  -2 1928.01   59.59
  -2   0  -2    8.40    1.80
  -2   0  -2   11.20    1.10
  -3   0  -2    2.20    1.80
  -3   0  -2    1.70    1.10
  -3   0  -2    1.00    1.10
  -4   0  -2  980.30   31.60
  -4   0  -2  953.10   31.10
  -4   0  -2  992.10   32.80
  -5   0  -2   19.50    3.80
  -5   0  -2   21.20    3.30
  -5   0  -2   18.20    2.80
  -6   0  -2  115.59    8.50
  -6   0  -2  110.59    6.80
  -6   0  -2  119.69    6.80
  -7   0  -2   34.80    5.70
  -7   0  -2   35.20    5.50
   7   0   2   24.10    5.20
   8   0   2   33.40    5.60
  -8   0  -2   44.80    7.20
  -8   0  -2   46.30    7.60
   9   0   2  271.57   14.80
  -9   0  -2  281.77   15.60
  -9   0  -2  247.98   16.90
 -10   0  -2  302.57   15.80
 -10   0  -2  310.27   20.80
  10   0   2  299.27   16.00
 -11   0  -2  102.99   14.10
  11   0   2   93.19   10.70
 -11   0  -2   89.59    8.80
 -12   0  -2   -3.20    7.40
 -12   0  -2    3.60    2.90
  12   0   2    2.40    6.70
  12  -1  -2   16.20    5.00
 -12  -1   2   22.00    3.50
 -12   1   2   15.20    7.40
  12   1  -2   32.60    5.20
 -11  -1   2   71.39    7.50
  11  -1  -2   82.69    8.70
 -11   1   2   54.09    8.30
 -11   1   2   51.09    8.70
 -11   1   2   66.59    7.10
 -11   1   2   51.99   12.40
  11   1  -2   78.29    8.70
 -10  -1   2   59.19   10.10
 -10  -1   2   70.79    8.80
 -10  -1   2   63.69   10.00
 -10  -1   2   68.59   10.40
  10  -1  -2   70.49    8.90
 -10   1   2   60.19    8.50
 -10   1   2   71.29    9.40
 -10   1   2   65.89    9.90
 -10   1   2   68.39    9.70
 -10   1   2   54.19    8.80
  10   1  -2   65.79    8.80
  -9  -1   2  351.16   22.20
  -9  -1   2  337.47   20.60
  -9  -1   2  343.97   16.30
   9  -1  -2  349.07   16.60
  -9  -1   2  353.86   24.20
  -9  -1   2  358.96   16.80
  -9  -1   2  297.07   20.70
   9   1  -2  368.76   16.80
  -9   1   2  370.26   16.20
  -9   1   2  335.17   21.70
  -9   1   2  349.87   16.10
  -9   1   2  309.07   19.10
  -9   1   2  371.76   22.10
  -9   1   2  355.66   20.10
  -8  -1   2   64.79   10.10
  -8  -1   2   67.49    9.60
   8  -1  -2   59.69    8.40
  -8  -1   2   40.20   10.80
  -8  -1   2   69.99    7.50
  -8   1   2   80.39   10.10
   8   1  -2   72.39    8.30
  -8   1   2   47.20   10.40
  -8   1   2   56.39    9.50
  -8   1   2   75.19    7.30
  -8   1   2   60.89    7.20
  -8   1   2   55.29   11.60
   7  -1  -2   46.80    7.70
  -7  -1   2   53.89    6.80
  -7  -1   2   47.80    5.70
  -7   1   2   50.59    7.00
  -7   1   2   45.30    5.20
   7   1  -2   59.39    7.90
  -6  -1   2  286.17   12.70
  -6  -1   2  275.37   11.90
  -6   1   2  265.67   12.40
  -6   1   2  272.27   11.40
  -5  -1   2  530.25   19.30
  -5  -1   2  543.05   18.90
  -5   1   2  521.75   18.30
  -5   1   2  503.75   19.20
  -4  -1   2  252.57   10.50
  -4   1   2  265.67    9.80
  -4   1   2  267.57   10.60
  -3  -1   2  406.66   14.60
  -3   1   2  415.86   14.60
  -3   1   2  412.26   13.70
  -2  -1   2 3246.08   99.59
  -2  -1   2 3193.08   99.29
  -2   1   2 3246.88   98.59
  -2   1   2 3214.58   99.59
  -1  -1   2 1619.04   48.70
  -1  -1   2 1573.64   48.60
  -1  -1   2 1537.45   49.00
  -1   1   2 1594.04   48.90
   1   1  -2 1543.95   48.30
   0  -1   2 1173.98   35.60
   0  -1  -2 1156.48   35.70
   0   1   2 1205.88   35.90
   0   1  -2 1087.99   35.90
  -1  -1  -2 1581.34   48.80
  -1   1  -2 1668.53   49.60
  -1   1  -2 1507.05   49.20
  -2  -1  -2 3074.79   96.39
  -2  -1  -2 3213.28   96.09
  -2  -1  -2 3052.69   95.59
  -2   1  -2 3070.59   96.39
  -2   1  -2 3234.88   96.99
  -3  -1  -2  377.06   12.90
  -3  -1  -2  412.06   13.50
  -3  -1  -2  396.26   13.50
  -3   1  -2  395.16   13.10
  -3   1  -2  389.86   14.30
  -3   1  -2  391.66   13.60
  -4  -1  -2  256.37    9.60
  -4  -1  -2  247.98    9.10
  -4  -1  -2  244.18   10.70
  -4   1  -2  244.68    9.30
  -4   1  -2  252.67    9.70
  -4   1  -2  257.17   10.70
  -5  -1  -2  506.45   19.40
  -5  -1  -2  495.55   17.50
  -5  -1  -2  509.85   17.70
  -5   1  -2  506.85   17.90
  -5   1  -2  506.75   17.60
  -5   1  -2  509.15   19.20
  -6  -1  -2  269.17   13.10
  -6  -1  -2  273.67   11.20
  -6  -1  -2  266.07   11.10
  -6   1  -2  261.97   11.30
  -6   1  -2  278.07   11.40
  -6   1  -2  265.17   12.50
   7  -1   2   48.30    7.80
  -7  -1  -2   33.80    5.90
  -7   1  -2   38.80    5.70
  -7   1  -2   49.20    6.90
  -7   1  -2   41.50    7.30
   7   1   2   37.30    5.70
  -8  -1  -2   67.29   10.50
  -8  -1  -2   67.59   10.10
   8  -1   2   77.89    9.10
  -8   1  -2   78.29    9.70
   8   1   2   74.19    8.70
  -8   1  -2   66.89    8.10
  -9  -1  -2  338.17   19.80
   9  -1   2  377.56   17.60
  -9  -1  -2  375.36   18.40
  -9   1  -2  384.56   18.30
   9   1   2  379.26   17.70
  -9   1  -2  345.07   19.50
 -10  -1  -2   44.40    9.80
 -10  -1  -2   49.20   11.80
 -10  -1  -2   60.89    8.90
  10  -1   2   69.99    9.50
  10   1   2   66.79    9.20
 -10   1  -2   81.19    9.30
 -10   1  -2   55.69   10.90
 -11  -1  -2   69.49    8.00
  11  -1   2   79.69    9.90
 -11  -1  -2   45.70    9.60
 -11   1  -2   50.49    8.50
  11   1   2   76.59   10.30
 -11   1  -2   74.79    7.60
 -12  -1  -2   14.10    3.40
  12  -1   2   18.40    6.50
 -12   1  -2   10.10    6.60
  12   1   2   27.20    7.90
 -12   1  -2   20.70    7.00
 -12   1  -2   20.70    3.60
  12  -2  -2   17.60    4.40
 -12  -2   2   15.40    3.30
  12   2  -2   16.90    4.70
 -12   2   2   21.70    6.50
  11  -2  -2   15.70    5.00
 -11  -2   2   13.70    4.00
 -11   2   2   17.40    4.00
 -11   2   2   14.20    6.90
 -11   2   2   16.10    9.20
  11   2  -2   13.40    4.80
 -11   2   2    0.70    7.30
 -10  -2   2   36.40    9.40
 -10  -2   2   16.40    7.10
  10  -2  -2   26.10    5.20
 -10  -2   2   26.40    5.20
 -10   2   2   16.30    8.20
 -10   2   2   28.70    5.10
 -10   2   2   24.00    7.60
 -10   2   2   24.50    8.70
  10   2  -2   31.70    5.80
 -10   2   2   33.50    6.00
 -10   2   2   25.00    7.70
  -9  -2   2  118.39   10.10
  -9  -2   2   96.59    9.90
   9  -2  -2  103.89    9.70
  -9  -2   2  107.39   16.20
  -9  -2   2   68.39   11.60
  -9  -2   2   92.39   15.90
  -9   2   2  103.49   15.40
  -9   2   2  115.69    9.10
  -9   2   2   84.99   10.70
  -9   2   2   80.39    9.90
   9   2  -2  109.69    9.60
  -9   2   2  105.69    9.90
  -8  -2   2   42.60    6.40
  -8  -2   2   44.70    6.60
   8  -2  -2   42.00    6.20
  -8  -2   2   41.40    6.80
  -8  -2   2   39.30   10.40
  -8   2   2   51.69    6.40
  -8   2   2   67.79   10.10
   8   2  -2   43.20    6.00
  -8   2   2   39.20    9.50
  -8   2   2   53.59   10.80
  -8   2   2   44.10    6.50
  -8   2   2   30.80    6.10
  -7  -2   2   32.50    5.00
  -7  -2   2   23.40    4.80
   7  -2  -2   17.40    5.20
  -7   2   2   26.10    4.50
   7   2  -2   18.40    5.00
  -7   2   2   17.60    4.50
  -6  -2   2  258.07   11.60
  -6  -2   2  246.78   11.90
  -6   2   2  248.38   10.60
  -6   2   2  244.18   11.80
  -5  -2   2  625.64   22.60
  -5   2   2  630.34   21.50
  -5   2   2  621.24   22.40
  -4  -2   2  273.37   10.90
  -4  -2   2  276.57   11.20
  -4   2   2  279.47   10.20
  -4   2   2  282.07    9.90
  -4   2   2  268.37   11.10
  -3  -2   2  218.48    8.60
  -3  -2   2  218.68    8.90
  -3   2   2  217.38    8.80
  -3   2   2  211.68    7.90
  -3   2   2  227.48    8.10
  -2  -2   2 2192.58   68.49
  -2  -2   2 2178.18   68.09
  -2   2   2 2207.48   67.39
  -2   2   2 2193.38   68.39
   2   2  -2 2185.88   67.09
  -1  -2   2 5967.00  182.38
   0  -2  -2  135.19    5.30
   0  -2   2  137.29    5.20
   0   2   2  139.09    5.30
   0   2  -2  142.79    5.30
   0   2  -2  142.99    5.70
   1  -2   2 6031.60  190.48
  -1  -2  -2 6229.28  190.58
  -1   2  -2 6453.35  191.28
  -2  -2  -2 2210.68   66.09
  -2   2  -2 2075.99   66.29
  -2   2  -2 2105.49   66.79
  -3  -2  -2  216.78    8.20
  -3  -2  -2  205.08    7.70
  -3  -2  -2  213.58    8.20
  -3   2  -2  218.88    9.10
  -3   2  -2  212.48    8.40
  -4  -2  -2  271.67   10.30
  -4  -2  -2  253.57    9.70
  -4  -2  -2  262.67   10.00
  -4   2  -2  258.07   10.30
  -4   2  -2  273.17   11.20
  -5  -2  -2  592.24   20.40
  -5  -2  -2  615.94   20.70
  -5  -2  -2  598.64   22.60
  -5   2  -2  559.84   21.90
  -5   2  -2  618.64   20.80
  -5   2  -2  614.04   21.00
  -6  -2  -2  251.57   12.70
  -6  -2  -2  228.38   10.40
  -6  -2  -2  243.38   10.70
   6  -2   2  245.18   12.50
   6   2   2  234.58   12.50
  -6   2  -2  266.07   12.50
  -6   2  -2  238.98   10.80
  -7  -2  -2   29.60    6.20
   7  -2   2   20.80    5.10
  -7   2  -2   27.00    5.60
   7   2   2   24.00    5.30
  -7   2  -2   24.60    4.70
  -8  -2  -2   54.29    8.30
   8  -2   2   41.00    6.00
  -8  -2  -2   32.70    7.00
  -8  -2  -2   55.59    8.10
   8   2   2   59.69    8.70
  -8   2  -2   59.69    7.60
  -8   2  -2   48.40    7.70
  -9  -2  -2   82.09   10.60
  -9  -2  -2   91.69   13.90
   9  -2   2  100.19   10.30
  -9  -2  -2   95.29   14.10
  -9   2  -2   94.59   12.80
  -9   2  -2   93.29   10.30
   9   2   2   99.09   10.30
 -10  -2  -2   32.50    6.10
 -10  -2  -2   15.70   10.40
 -10  -2  -2   55.69   12.00
  10  -2   2   35.10    6.60
 -10   2  -2   30.10    5.60
 -10   2  -2   12.50    9.10
  10   2   2   30.70    6.30
  11  -2   2   16.60    5.40
 -11  -2  -2   10.50    4.00
 -11   2  -2   12.10    6.50
 -11   2  -2   13.10    3.90
  11   2   2   11.90    6.30
 -12  -2  -2   20.30    3.90
  12  -2   2   16.20    6.10
 -12   2  -2   16.60    3.30
 -12   2  -2   10.60    5.90
 -12   2  -2    7.30    5.90
 -12  -3   2    3.60    3.00
  12  -3  -2   10.40    4.40
 -12   3   2   18.70    5.70
  12   3  -2    8.10    4.50
 -11  -3   2   22.00    4.40
  11  -3  -2   30.20    5.30
 -11   3   2   20.50    6.90
 -11   3   2   17.60    4.10
  11   3  -2   21.30    5.20
 -11   3   2   22.30    8.60
 -11   3   2   12.60    6.40
 -10  -3   2    1.10    9.00
 -10  -3   2    2.20    4.20
  10  -3  -2   -3.10    4.40
 -10  -3   2    5.00    9.40
 -10   3   2   -4.90    6.00
 -10   3   2    8.30    7.00
 -10   3   2   -2.10    4.10
  10   3  -2    8.30    4.60
 -10   3   2    0.50    7.70
 -10   3   2   -7.30    6.40
   9  -3  -2    9.60    5.10
  -9  -3   2   14.10    9.20
  -9  -3   2    9.00   11.10
  -9  -3   2   15.00    5.30
  -9  -3   2   14.20    5.90
  -9   3   2   13.00    5.00
  -9   3   2   30.30    9.60
  -9   3   2   14.50    8.30
  -9   3   2   16.90    8.00
  -9   3   2    2.10    8.00
   9   3  -2   15.00    5.00
  -9   3   2   18.40    4.90
  -9   3   2   14.40    7.60
  -8  -3   2   21.40    5.50
  -8  -3   2   21.90   10.60
  -8  -3   2   29.10    6.20
  -8  -3   2   22.40    6.20
   8  -3  -2   28.40    5.50
  -8   3   2   31.00    9.00
   8   3  -2   25.90    5.20
  -8   3   2   24.90    4.50
  -8   3   2   12.50    5.80
  -8   3   2   36.90    8.70
  -7  -3   2   77.19    7.40
   7  -3  -2   57.59    8.70
  -7  -3   2   65.19    7.70
   7   3  -2   59.69    7.80
  -7   3   2   75.09    8.00
  -7   3   2   64.79    5.80
  -6  -3   2  191.88   10.40
  -6   3   2  186.88   10.10
  -6   3   2  187.78    8.80
   6   3  -2  191.08   10.80
  -5  -3   2 1522.35   49.60
  -5  -3   2 1513.05   49.20
  -5   3   2 1514.35   48.20
  -5   3   2 1460.65   49.30
  -4  -3   2  676.53   23.70
  -4  -3   2  675.93   24.00
  -4   3   2  687.93   23.90
  -4   3   2  692.53   22.90
  -4   3   2  700.73   22.90
  -3  -3   2  251.77   10.10
  -3  -3   2  229.88    9.60
  -3   3   2  251.07   10.00
  -3   3   2  250.27    9.00
  -3   3   2  258.97    9.50
  -2  -3   2   69.09    4.00
  -2   3   2   82.59    3.50
  -2   3   2   72.69    4.20
   2   3  -2   73.09    3.40
  -2   3   2   77.19    4.10
   1  -3  -2 8139.19  249.08
  -1  -3   2 8150.58  249.08
   0  -3  -2   36.20    2.70
   0  -3   2   45.40    2.80
   0   3  -2   44.80    3.30
   0   3  -2   46.30    2.80
  -1  -3  -2 8196.78  252.27
   1  -3   2 8067.79  252.17
  -1   3  -2 8488.55  252.87
   2  -3   2   72.69    3.90
  -2  -3  -2   79.79    4.00
  -2   3  -2   67.79    4.40
  -2   3  -2   71.19    4.00
  -3  -3  -2  242.78    9.50
  -3   3  -2  246.58   10.10
  -3   3  -2  241.98    9.60
  -4  -3  -2  668.03   22.40
  -4  -3  -2  607.54   21.70
  -4  -3  -2  659.93   22.10
  -4   3  -2  652.73   23.20
  -4   3  -2  671.63   22.50
  -5  -3  -2 1360.96   46.30
  -5  -3  -2 1496.25   47.40
  -5  -3  -2 1434.36   46.50
  -5   3  -2 1473.15   48.10
  -5   3  -2 1478.65   47.20
  -6  -3  -2  189.48   12.10
   6  -3   2  209.48   11.50
  -6  -3  -2  196.28    9.30
  -6  -3  -2  187.28    9.50
  -6   3  -2  198.18    9.80
  -6   3  -2  190.38   10.70
   6   3   2  170.78   11.40
  -7  -3  -2   74.89   10.00
   7  -3   2   56.99    8.60
  -7   3  -2   62.19    7.60
  -7   3  -2   56.99    7.90
   7   3   2   55.79    8.70
  -8  -3  -2   18.50    7.90
  -8  -3  -2   22.90    7.30
   8  -3   2   33.30    6.50
  -8  -3  -2   37.60    7.80
  -8   3  -2   30.10    6.50
  -8   3  -2   29.70    6.80
   8   3   2   26.10    5.80
  -9  -3  -2   14.50    7.30
  -9  -3  -2   24.60    9.70
   9  -3   2   13.30    5.30
  -9  -3  -2   17.70    5.80
  -9   3  -2   18.10    7.20
   9   3   2   14.40    5.80
  -9   3  -2   17.40    5.40
 -10  -3  -2    0.80    4.60
  10  -3   2    5.40    5.00
 -10   3  -2    5.50    6.90
 -10   3  -2    5.60    4.40
  10   3   2    2.80    5.70
 -11  -3  -2   11.60    4.10
  11  -3   2   17.50    5.60
 -11   3  -2   19.40    6.20
  11   3   2   20.30    7.30
 -11   3  -2   11.70    3.80
  12  -3   2    8.80    5.80
 -12  -3  -2    7.00    3.30
 -12   3  -2    8.60    5.30
 -12   3  -2    6.20    5.00
 -12   3  -2    6.00    2.80
  12  -4  -2    4.50    4.00
 -12  -4   2    1.00    2.90
 -12   4   2    2.60    4.40
  12   4  -2    8.00    4.80
 -12   4   2    1.10    5.40
  11  -4  -2    1.30    4.20
 -11  -4   2   -0.50    3.40
 -11   4   2    2.10    5.40
  11   4  -2    3.70    4.40
 -11   4   2    4.20    8.00
 -11   4   2    1.30    5.80
 -10  -4   2   78.49   10.60
  10  -4  -2   83.19    9.50
 -10  -4   2   88.09    8.60
 -10   4   2  100.89   12.70
 -10   4   2   81.19   12.00
 -10   4   2   67.39    7.90
 -10   4   2   75.89   11.80
 -10   4   2   65.89    9.30
  -9  -4   2   60.19   10.80
   9  -4  -2   83.19    9.40
  -9  -4   2   78.49    9.50
  -9  -4   2   87.49   12.00
  -9   4   2   66.59    9.70
  -9   4   2   66.19    9.80
  -9   4   2   82.59    8.90
  -9   4   2   69.89    9.50
  -9   4   2   87.59    8.20
  -9   4   2   84.19   12.80
   9   4  -2   97.59    9.10
  -8  -4   2   44.80    6.60
  -8  -4   2   60.09    9.10
  -8  -4   2   42.50    7.70
  -8  -4   2   46.40   10.70
   8  -4  -2   56.79    8.60
  -8   4   2   75.79   10.00
  -8   4   2   52.89    6.60
  -8   4   2   33.70    6.80
   8   4  -2   52.29    7.90
  -8   4   2   49.20    8.90
  -8   4   2   52.59   10.40
  -8   4   2   54.89    6.60
  -7  -4   2   65.79    8.80
   7  -4  -2   60.59    8.60
  -7   4   2   77.99    6.30
  -7   4   2   49.60    8.10
   7   4  -2   75.99    8.00
   6  -4  -2   94.19    9.30
  -6  -4   2   97.59    8.20
  -6   4   2  107.49    7.80
   6   4  -2  102.09    8.50
  -6   4   2   86.99    6.10
  -5  -4   2  235.48   11.60
  -5  -4   2  247.68   11.30
  -5   4   2  254.17   10.20
  -5   4   2  243.78   11.40
  -5   4   2  247.88   10.50
  -4  -4   2  388.66   15.30
  -4  -4   2  381.16   14.80
  -4   4   2  378.26   14.90
  -4   4   2  380.36   13.80
  -4   4   2  380.56   14.20
  -3  -4   2 4013.10  124.89
  -3   4   2 3991.70  125.09
  -3   4   2 4018.90  124.09
  -3   4   2 4062.99  124.59
  -2  -4   2  509.65   18.00
   2  -4  -2  501.55   18.00
   2   4  -2  491.15   17.20
  -2   4   2  545.55   18.30
  -2   4   2  533.95   18.00
  -2   4   2  532.95   17.40
   1  -4  -2 1086.79   35.30
  -1  -4   2 1124.29   35.30
   1   4  -2 1072.09   34.90
   0  -4  -2 1470.55   47.60
   0  -4   2 1493.85   47.50
   0   4  -2 1508.95   48.10
   0   4  -2 1532.15   47.50
  -1  -4  -2 1077.79   34.10
   1  -4   2 1060.79   34.00
  -1   4  -2 1021.80   34.50
  -1   4  -2 1058.79   34.10
  -2  -4  -2  500.75   17.90
   2  -4   2  516.35   17.90
  -2   4  -2  546.55   18.20
  -2   4  -2  513.45   18.50
   3  -4   2 4033.80  124.79
  -3  -4  -2 4082.29  124.89
  -3   4  -2 4022.80  125.49
  -3   4  -2 3963.50  124.99
  -4  -4  -2  362.86   13.80
  -4  -4  -2  367.56   14.20
   4  -4   2  378.46   14.20
  -4   4  -2  355.56   14.20
  -4   4  -2  384.16   14.90
  -5  -4  -2  229.88   10.40
  -5  -4  -2  253.77   11.10
  -5  -4  -2  230.48   10.20
  -5   4  -2  253.77   11.80
  -5   4  -2  243.98   10.90
  -6  -4  -2   81.69    7.40
   6  -4   2   96.39    9.10
  -6  -4  -2  101.89    7.40
   6   4   2   84.39    9.50
  -6   4  -2   96.79    8.10
  -6   4  -2   99.69    7.30
  -7  -4  -2   63.69    9.30
   7  -4   2   60.99    8.40
  -7   4  -2   78.09    8.50
   7   4   2   68.69    9.20
  -7   4  -2   65.89    8.20
   8  -4   2   75.79    8.90
  -8  -4  -2   43.10    7.50
  -8  -4  -2   46.60    7.90
  -8  -4  -2   61.79   10.20
   8  -4   2   28.80    7.40
   8   4   2   59.59    9.40
  -8   4  -2   48.00    8.00
  -8   4  -2   66.29   10.30
  -9  -4  -2   79.09   11.20
  -9  -4  -2   73.79   12.70
   9  -4   2   97.49    9.70
  -9  -4  -2   96.59   11.10
  -9   4  -2   78.09   11.70
  -9   4  -2   71.49    9.50
   9   4   2   83.39   10.50
  10  -4   2   83.29   10.10
 -10  -4  -2  101.79    9.90
  10   4   2   95.89   11.20
 -10   4  -2   74.49    8.60
 -10   4  -2   93.19   12.60
 -11  -4  -2    0.10    3.50
  11  -4   2    0.90    5.00
  11   4   2    7.10   10.70
 -11   4  -2    2.10    6.10
 -11   4  -2    0.90    3.10
 -12  -4  -2    4.00    2.90
  12  -4   2    6.00    5.70
 -12   4  -2    3.90    4.50
 -12   4  -2    2.90    2.70
 -12   4  -2    9.90    5.10
  12  -5  -2   14.30    4.80
 -12  -5   2    9.80    2.80
  12  -5  -2    9.20    4.20
  12   5  -2   11.00    5.50
 -12   5   2   10.20    4.60
 -12   5   2    9.40    4.40
 -11  -5   2   19.70    3.90
  11  -5  -2   35.30    5.40
 -11   5   2   20.90    6.00
 -11   5   2   35.90    7.10
  11   5  -2   25.80    5.30
 -11   5   2   16.60    7.60
  10  -5  -2  131.29   10.70
 -10  -5   2  137.19    9.90
 -10  -5   2  103.39   17.00
 -10   5   2  100.69   12.40
 -10   5   2  139.19    9.00
 -10   5   2  147.59   13.20
  10   5  -2  140.79   10.40
 -10   5   2  131.79   14.30
  -9  -5   2   61.29   10.30
  -9  -5   2   72.19   10.20
  -9  -5   2   85.79    9.50
   9  -5  -2   85.59    9.30
  -9   5   2   74.29   11.90
  -9   5   2   74.89    8.00
   9   5  -2   86.69    8.80
  -9   5   2   90.99   11.50
  -9   5   2   79.59    8.30
  -9   5   2   81.39   13.50
  -9   5   2  111.99   12.40
  -8  -5   2   23.00    6.80
  -8  -5   2   18.50    5.90
   8  -5  -2   35.50    8.70
  -8  -5   2   28.30    8.20
  -8  -5   2    7.60    9.00
   8  -5  -2   22.00    5.80
   8   5  -2   17.80    4.80
  -8   5   2   25.70    4.70
  -8   5   2   24.70    9.00
  -8   5   2   29.00    7.80
  -8   5   2    9.00    7.80
  -8   5   2   19.60    8.30
  -8   5   2   15.80    5.40
  -7  -5   2   42.30    7.10
  -7  -5   2   47.00    7.60
   7  -5  -2   49.60    6.50
   7  -5  -2   29.10    6.20
  -7   5   2   44.20   10.00
  -7   5   2   56.59    9.00
  -7   5   2   51.39    9.70
  -7   5   2   48.60    5.90
   7   5  -2   49.99    6.40
  -7   5   2   45.70    9.20
   6  -5  -2  114.99    9.20
  -6  -5   2  109.09    8.60
  -6  -5   2  134.69    9.70
  -6   5   2  116.59    7.00
  -6   5   2  111.49    8.80
   6   5  -2  111.49    9.00
  -5  -5   2  307.57   14.00
   5  -5  -2  302.57   13.70
  -5  -5   2  325.97   13.70
  -5   5   2  288.87   12.60
   5   5  -2  307.27   13.70
  -5   5   2  298.47   13.50
   5   5  -2  271.57   13.80
  -5   5   2  308.47   12.20
  -4  -5   2 3214.28   99.79
  -4  -5   2 3192.38  100.29
   4  -5  -2 3111.79   99.79
  -4   5   2 3239.38   99.19
  -4   5   2 3197.58   98.69
  -4   5   2 3128.29   99.89
   4   5  -2 3041.10   99.09
  -3  -5   2   48.30    4.40
   3  -5  -2   39.70    4.30
  -3   5   2   45.10    4.30
  -3   5   2   41.20    3.50
   2  -5  -2 2389.56   77.49
  -2  -5   2 2434.86   77.39
   2   5  -2 2404.76   76.59
  -2   5   2 2531.75   76.79
  -2   5   2 2525.95   77.39
   1  -5  -2  819.02   28.40
  -1  -5   2  853.51   28.40
   1   5  -2  879.11   28.00
   0  -5  -2    0.20    1.60
   0  -5   2    5.00    1.70
   0   5  -2    3.80    2.40
   0   5  -2    2.80    1.50
  -1  -5  -2  809.82   28.30
   1  -5   2  855.61   28.30
  -1   5  -2  860.41   28.90
  -1   5  -2  874.21   28.40
   2  -5   2 2488.45   78.09
  -2  -5  -2 2494.65   78.09
  -2   5  -2 2460.65   78.19
  -2   5  -2 2480.25   78.69
  -3  -5  -2   45.30    4.30
   3  -5   2   38.30    4.30
  -3   5  -2   40.10    4.10
   3   5   2   50.29    6.00
  -3   5  -2   39.40    4.50
  -4  -5  -2 3003.10   96.69
   4  -5   2 3101.19   97.19
  -4  -5  -2 3101.99   97.29
  -4   5  -2 3103.99   97.39
  -4   5  -2 3113.59   97.89
   5  -5   2  303.57   13.20
  -5  -5  -2  307.57   13.20
  -5  -5  -2  269.87   12.50
   5  -5   2  284.57   14.10
  -5  -5  -2  286.07   12.30
  -5   5  -2  319.57   13.20
  -5   5  -2  298.37   13.60
  -6  -5  -2  108.89    8.50
   6  -5   2  105.39    8.80
   6  -5   2  119.59    9.60
  -6  -5  -2  103.19   11.10
  -6  -5  -2  109.89    9.20
  -6   5  -2  108.09    8.40
  -6   5  -2  106.69    8.10
   6   5   2  114.49   10.30
   7  -5   2   47.40    6.80
  -7  -5  -2   53.29    7.90
  -7  -5  -2   39.70    9.00
   7  -5   2   59.79    8.10
  -7  -5  -2   48.60    8.90
  -7   5  -2   34.80    6.10
  -7   5  -2   51.49    7.40
   7   5   2   41.40    6.60
  -7   5  -2   47.70    6.90
   8  -5   2   15.70    8.10
  -8  -5  -2   34.90    7.50
  -8  -5  -2   39.60   11.30
   8  -5   2   31.40    6.00
  -8   5  -2   21.10    5.70
   8   5   2   12.10    5.90
  -8   5  -2   27.40    6.80
   9  -5   2   89.39    9.70
  -9  -5  -2   85.49   15.40
  -9  -5  -2   77.09   11.30
  -9  -5  -2   78.99    9.30
  -9   5  -2   79.89    9.20
   9   5   2   79.39   11.00
  -9   5  -2   95.79   13.40
 -10  -5  -2  124.49   10.50
  10  -5   2  131.99   11.00
 -10   5  -2  143.89   13.40
  10   5   2  113.29   13.30
 -10   5  -2  122.29    9.10
 -11  -5  -2   22.10    4.60
  11  -5   2   23.90    5.70
 -11   5  -2   18.60    3.70
 -11   5  -2   29.70    6.50
 -12  -5  -2   10.30    3.00
 -12   5  -2   13.90    4.90
 -12   5  -2   13.80    4.40
 -11  -6   2   11.20    3.30
  11  -6  -2   11.70    4.30
 -11   6   2    9.20    5.00
 -11   6   2   10.10    4.80
  11   6  -2   14.50    5.00
 -10  -6   2   11.00    4.30
 -10  -6   2   16.60    8.90
  10  -6  -2    6.70    4.80
 -10   6   2    7.70    6.60
 -10   6   2    6.10    6.10
  10   6  -2    3.50    4.60
 -10   6   2   10.30    5.60
  -9  -6   2  192.88   12.20
  -9  -6   2  164.78   17.40
   9  -6  -2  167.18   12.10
  -9  -6   2  186.58   17.00
  -9   6   2  178.08    9.90
  -9   6   2  181.18   15.30
  -9   6   2  172.08   14.00
  -9   6   2  170.38   14.90
   9   6  -2  181.88   11.70
  -9   6   2  192.68   13.80
  -9   6   2  175.08   10.80
  -8  -6   2   62.99    9.70
  -8  -6   2   80.79   11.00
  -8  -6   2   83.39   12.50
   8  -6  -2   69.29    9.40
   8  -6  -2   67.19   10.50
  -8   6   2   57.19    8.50
   8   6  -2   54.39    8.30
  -8   6   2   74.49   12.20
  -8   6   2   56.59    8.60
  -8   6   2   60.19    8.90
  -8   6   2   65.69    7.30
  -8   6   2   55.49    9.30
  -7  -6   2  227.08   14.00
  -7  -6   2  214.08   18.50
   7  -6  -2  214.88   13.00
   7  -6  -2  221.68   14.80
  -7  -6   2  205.18   14.30
  -7   6   2  213.68   12.80
  -7   6   2  251.67   18.60
  -7   6   2  217.58   16.50
  -7   6   2  201.78   16.30
   7   6  -2  225.38   12.60
  -7   6   2  226.48   10.90
  -7   6   2  219.58   16.80
  -6  -6   2  372.36   16.70
   6  -6  -2  332.47   16.20
   6  -6  -2  387.76   17.40
  -6  -6   2  348.77   17.10
  -6   6   2  361.86   14.50
   6   6  -2  297.57   17.00
   6   6  -2  365.56   16.00
  -5  -6   2   39.50    6.60
   5  -6  -2   33.40    6.10
   5  -6  -2   38.70    5.80
  -5  -6   2   31.70    4.70
   5   6  -2   28.90    5.70
   5   6  -2   44.50    5.80
  -5   6   2   42.50    4.40
  -4  -6   2  430.26   17.90
   4  -6  -2  444.96   17.80
  -4  -6   2  459.55   17.80
  -4   6   2  455.55   16.50
  -4   6   2  431.96   17.10
   4   6  -2  428.46   17.40
  -3  -6   2  893.71   30.60
   3  -6  -2  889.01   30.80
  -3   6   2  871.11   29.60
  -3   6   2  883.11   30.30
   3   6  -2  892.31   30.40
  -2  -6   2  102.19    6.30
   2  -6  -2  112.19    6.80
   2   6  -2  110.19    7.10
   2   6  -2  111.59    6.00
   1  -6  -2  343.47   13.40
  -1  -6   2  321.27   13.10
   1   6  -2  327.27   13.20
   1   6  -2  347.87   12.90
   0  -6   2  605.74   21.90
   0  -6  -2  627.14   22.20
   0   6  -2  625.14   22.90
   0   6  -2  648.54   22.00
   0   6  -2  626.94   22.00
   0   6   2  634.74   23.70
  -1  -6  -2  346.17   13.30
   1  -6   2  328.57   13.20
  -1   6  -2  348.97   13.30
  -1   6  -2  311.97   13.00
  -1   6  -2  330.77   13.90
   1   6   2  340.27   13.50
  -2  -6  -2  110.99    6.60
   2  -6   2  103.99    6.50
  -2   6  -2  105.29    6.70
  -2   6  -2  110.09    6.50
  -2   6  -2  102.69    6.90
   2   6   2  116.99    7.30
   3  -6   2  862.41   30.50
  -3  -6  -2  890.81   30.60
  -3   6  -2  876.91   31.00
  -3   6  -2  856.61   30.00
  -3   6  -2  923.51   30.80
   3   6   2  913.51   30.70
   4  -6   2  430.76   17.50
  -4  -6  -2  451.95   17.60
  -4   6  -2  457.55   18.10
  -4   6  -2  457.65   17.70
  -4   6  -2  412.16   17.20
  -5  -6  -2   37.20    5.50
  -5  -6  -2   37.90    5.50
   5  -6   2   39.90    6.10
   5  -6   2   28.80    4.70
  -5  -6  -2   33.60    4.60
  -5  -6  -2   35.60    5.50
  -5   6  -2   35.10    5.30
  -5   6  -2   32.20    4.50
   6  -6   2  337.47   16.20
  -6  -6  -2  296.97   16.10
  -6  -6  -2  328.37   15.90
  -6  -6  -2  351.56   16.20
   6  -6   2  366.46   16.70
   6   6   2  325.07   16.30
  -6   6  -2  351.26   16.30
  -6   6  -2  352.06   16.20
  -7  -6  -2  197.08   14.10
  -7  -6  -2  214.68   15.50
   7  -6   2  225.98   14.90
   7  -6   2  214.68   12.90
  -7   6  -2  218.78   13.70
  -7   6  -2  204.18   14.40
  -7   6  -2  234.28   13.50
   7   6   2  207.78   13.50
   8  -6   2   73.89   11.80
  -8  -6  -2   84.49   11.10
  -8  -6  -2   50.69   12.80
  -8  -6  -2   51.99    7.90
   8  -6   2   62.19    9.40
   8   6   2   64.29    8.10
  -8   6  -2   80.29   11.80
  -8   6  -2   68.99    8.70
  -9  -6  -2  136.49   20.70
   9  -6   2  179.38   12.10
  -9  -6  -2  166.48   12.70
  -9   6  -2  166.88   14.90
  -9   6  -2  159.28   15.10
  -9   6  -2  167.58   10.90
   9   6   2  156.78   13.60
 -10  -6  -2    7.70    4.60
  10  -6   2   16.40    5.20
 -10   6  -2    9.80    6.00
 -10   6  -2    8.50    3.90
  11  -6   2   12.20    5.10
 -11  -6  -2   13.00    3.60
 -11   6  -2    1.00    4.00
 -11   6  -2   13.30    5.30
 -11   6  -2    9.60    3.30
  11  -7  -2   -2.40    4.80
  11  -7  -2    5.30    4.00
 -11  -7   2    3.30    2.80
 -11   7   2   -1.70    4.10
  11   7  -2   11.30    5.50
 -11   7   2    5.10    4.20
 -10  -7   2   19.30    4.50
  10  -7  -2   17.00    4.90
 -10  -7   2   23.10    9.80
  10   7  -2   12.70    5.10
 -10   7   2   15.50    5.80
 -10   7   2   22.30    6.60
 -10   7   2   28.50    6.30
  -9  -7   2   33.30    5.60
  -9  -7   2   42.20    9.20
   9  -7  -2   58.59    8.50
   9   7  -2   41.10    6.20
  -9   7   2   43.10    7.70
  -9   7   2   49.60    8.30
  -9   7   2   67.89   11.70
   8  -7  -2  103.99    9.80
  -8  -7   2  105.89   15.50
  -8  -7   2   96.39   10.10
  -8   7   2   81.89    8.00
  -8   7   2  103.59   13.30
  -8   7   2   75.89   11.70
   8   7  -2   85.89    9.50
  -8   7   2   84.69   13.00
   7  -7  -2  220.18   13.60
  -7  -7   2  209.08   15.80
  -7  -7   2  219.48   14.40
   7  -7  -2  232.68   16.20
  -7   7   2  238.38   16.20
  -7   7   2  203.78   17.80
   7   7  -2  244.88   13.10
  -7   7   2  235.28   15.70
  -7   7   2  225.58   16.80
  -7   7   2  241.48   11.60
  -6  -7   2   32.30    6.70
   6  -7  -2   49.70    6.80
   6  -7  -2   39.30    7.00
  -6  -7   2   43.80    7.00
  -6  -7   2   42.00    7.40
  -6   7   2   27.80    8.30
  -6   7   2   49.99    9.40
  -6   7   2   51.09    9.60
  -6   7   2   41.80    9.40
   6   7  -2   23.70    7.00
  -6   7   2   50.59    5.80
   6   7  -2   29.30    5.30
   5  -7  -2  180.38   12.00
  -5  -7   2  194.98   11.70
   5  -7  -2  201.08   12.20
  -5  -7   2  211.58   12.50
  -5   7   2  205.38    9.90
   5   7  -2  202.68   11.40
   5   7  -2  195.88   11.80
   4  -7  -2  542.25   22.20
   4  -7  -2  564.24   22.60
  -4  -7   2  582.84   22.90
  -4  -7   2  610.84   22.60
   4   7  -2  552.14   22.00
  -4   7   2  615.74   21.10
   4   7  -2  560.54   21.70
  -3  -7   2  181.08    9.60
   3  -7  -2  188.38   10.10
   3   7  -2  165.18    9.30
  -3   7   2  160.38   10.50
   2  -7  -2  480.15   18.40
  -2  -7   2  471.05   18.00
   2   7  -2  465.95   17.90
  -2   7   2  438.76   17.60
  -1  -7   2  710.53   25.30
   1  -7  -2  705.83   25.50
  -1   7   2  720.43   25.10
   1   7  -2  735.63   24.90
   1   7  -2  672.43   24.90
   0  -7  -2    6.20    2.70
   0  -7   2    4.00    2.90
   0   7  -2    7.40    3.10
   0   7   2    4.60    3.20
   0   7  -2    4.80    2.50
   1  -7   2  709.23   25.40
  -1  -7  -2  723.63   25.50
  -1   7  -2  721.93   25.40
  -1   7  -2  709.53   26.00
   1   7   2  720.43   25.40
  -1   7  -2  698.03   25.10
   2  -7   2  474.85   17.90
  -2  -7  -2  449.16   17.60
  -2   7  -2  466.05   18.20
   2   7   2  434.36   17.60
  -2   7  -2  424.46   17.10
  -2   7  -2  458.25   17.60
   3  -7   2  202.98   10.10
  -3  -7  -2  163.08    9.40
  -3   7  -2  188.98    9.80
  -3   7  -2  174.28    9.70
  -3   7  -2  163.98    9.60
   3   7   2  179.28    9.90
   4  -7   2  598.34   22.90
  -4  -7  -2  560.14   22.00
  -4  -7  -2  613.74   22.70
   4  -7   2  612.04   22.90
  -4   7  -2  577.44   22.80
  -4   7  -2  615.34   22.80
  -4   7  -2  537.25   21.70
   5  -7   2  188.68   11.80
  -5  -7  -2  177.98   11.30
   5  -7   2  194.28   12.00
  -5  -7  -2  192.28   11.30
  -5  -7  -2  204.38   12.00
   5   7   2  177.88   13.80
  -5   7  -2  187.38   11.40
  -5   7  -2  199.68   11.60
  -6  -7  -2   35.40    7.30
   6  -7   2   22.40    6.30
  -6  -7  -2   47.00    9.00
   6  -7   2   47.00    6.60
  -6  -7  -2   24.60    8.50
  -6  -7  -2   27.70    6.80
  -6  -7  -2   46.40    7.00
  -6   7  -2   42.50    6.90
  -6   7  -2   50.39    7.10
  -6   7  -2   29.60    6.10
   6   7   2   38.60    7.50
  -7  -7  -2  211.18   15.60
   7  -7   2  235.98   13.30
  -7  -7  -2  222.88   14.20
   7  -7   2  205.78   15.90
  -7   7  -2  217.78   14.10
   7   7   2  213.88   14.70
  -7   7  -2  220.18   16.00
  -7   7  -2  220.98   13.00
  -8  -7  -2   62.79    8.20
  -8  -7  -2   82.69   10.60
  -8  -7  -2   76.59   17.60
   8  -7   2   81.39    9.90
  -8   7  -2   80.49   12.30
  -8   7  -2   91.49    9.20
  -8   7  -2   85.29   13.20
  -9  -7  -2   62.29    9.60
   9  -7   2   44.30    6.70
  -9  -7  -2   45.90    7.00
  -9   7  -2   42.60    5.70
  -9   7  -2   32.50    7.20
  10  -7   2   21.30    5.40
 -10  -7  -2   24.90    5.00
 -10   7  -2   22.60    4.20
 -10   7  -2   30.50    6.90
  11  -7   2    9.80    4.10
  11  -7   2    7.30    5.10
 -11  -7  -2    3.50    3.00
 -11   7  -2    3.90    4.50
 -11   7  -2    5.20    3.80
 -11  -8   2    4.50    2.60
  11  -8  -2    9.80    4.10
  11  -8  -2    6.00    5.00
 -11   8   2    6.20    3.60
 -11   8   2    6.40    4.00
 -10  -8   2   18.20    3.80
  10  -8  -2   14.80    4.70
  10  -8  -2   13.00    5.70
 -10   8   2   12.30    4.50
 -10   8   2   15.70    5.60
  10   8  -2   11.40    5.50
  -9  -8   2   62.49    9.50
   9  -8  -2   60.99    8.40
  -9  -8   2   85.29    8.30
   9  -8  -2   74.89    9.30
  -9   8   2   65.49   11.00
   9   8  -2   60.79    9.20
  -9   8   2   68.59   11.40
  -9   8   2   63.69    9.60
  -8  -8   2  177.28   12.20
  -8  -8   2  154.58   16.30
   8  -8  -2  173.88   12.20
  -8   8   2  178.28   15.70
  -8   8   2  195.78   14.30
   8   8  -2  171.98   11.80
  -8   8   2  155.58   14.10
  -7  -8   2  251.37   15.10
  -7  -8   2  228.18   18.50
   7  -8  -2  236.78   14.30
  -7   8   2  256.07   17.90
  -7   8   2  235.78   16.70
  -7   8   2  251.37   16.80
   7   8  -2  241.28   13.40
  -6  -8   2  454.35   20.70
  -6  -8   2  432.26   21.30
   6  -8  -2  429.56   19.40
   6  -8  -2  462.55   21.80
  -6  -8   2  370.76   21.00
  -6  -8   2  443.96   20.70
  -6   8   2  480.25   22.80
   6   8  -2  433.56   18.80
  -6   8   2  450.65   23.90
  -6   8   2  437.16   22.40
  -6   8   2  410.06   23.00
   6   8  -2  378.76   19.70
  -5  -8   2   17.50    6.50
   5  -8  -2   19.60    5.50
  -5  -8   2   12.60    7.00
   5  -8  -2   20.60    6.40
  -5  -8   2   17.30    5.40
   5   8  -2   20.20    5.10
  -5   8   2   31.20    8.50
   5   8  -2   15.10    5.20
  -5   8   2   14.00    8.40
  -5   8   2   20.60    7.90
  -4  -8   2  142.49   10.60
   4  -8  -2  147.79   10.40
  -4  -8   2  137.29   10.00
   4  -8  -2  127.59   10.40
   4   8  -2  127.39    9.60
   4   8  -2  141.69    9.80
  -3  -8   2  258.17   12.60
   3  -8  -2  250.77   13.00
   3  -8  -2  216.98   12.90
  -3   8   2  238.18   12.70
   3   8  -2  247.58   12.10
   3   8  -2  262.27   12.60
   2  -8  -2  150.38    9.50
  -2  -8   2  151.38    9.10
   2   8  -2  146.39    8.80
  -2   8   2  128.99    9.00
   1  -8  -2  222.38   11.60
  -1  -8   2  227.38   11.30
   1   8  -2  232.78   10.90
   1   8  -2  225.28   11.20
  -1   8   2  222.28   10.80
   0  -8  -2  265.57   12.60
   0  -8   2  271.77   12.40
   0   8  -2  258.77   12.20
   0   8   2  263.27   12.00
   0   8  -2  276.77   12.50
  -1  -8  -2  239.98   11.40
   1  -8   2  218.48   11.30
  -1   8  -2  232.08   11.20
  -1   8  -2  218.98   10.70
   1   8   2  216.98   11.20
   2  -8   2  146.69   10.60
  -2  -8  -2  150.48    9.80
  -2  -8  -2  151.98    9.20
   2  -8   2  160.38    9.80
  -2   8  -2  153.78    9.10
   2   8   2  161.18    9.30
  -2   8  -2  152.58    9.50
  -2   8  -2  150.78    9.00
  -3  -8  -2  255.57   12.70
   3  -8   2  250.67   13.50
   3  -8   2  253.07   13.10
  -3  -8  -2  241.48   12.50
   3   8   2  268.77   12.80
  -3   8  -2  264.87   12.80
  -3   8  -2  251.77   13.10
  -3   8  -2  246.68   12.30
  -4  -8  -2  138.59    9.80
  -4  -8  -2  125.69    9.60
   4  -8   2  135.09   10.20
   4  -8   2  116.09   10.30
  -4   8  -2  122.49    9.20
  -4   8  -2  153.48   10.00
  -4   8  -2  135.29   10.40
  -5  -8  -2   14.40    7.00
   5  -8   2   20.60    6.60
   5  -8   2   17.10    5.30
  -5  -8  -2   19.10    5.70
  -5  -8  -2   20.00    5.30
  -5  -8  -2   20.40    6.90
  -5   8  -2   15.70    5.20
  -5   8  -2   20.20    6.30
  -5   8  -2   14.60    5.40
   6  -8   2  444.86   19.60
  -6  -8  -2  430.16   20.40
  -6  -8  -2  434.46   19.30
  -6  -8  -2  453.75   20.60
  -6  -8  -2  430.26   22.50
   6  -8   2  427.66   21.10
  -6   8  -2  405.16   19.80
  -6   8  -2  443.06   19.50
  -6   8  -2  422.86   20.60
   7  -8   2  239.58   14.10
  -7  -8  -2  224.68   14.40
  -7  -8  -2  248.98   16.60
  -7  -8  -2  236.88   16.10
   7  -8   2  229.58   18.30
  -7   8  -2  225.18   14.90
  -7   8  -2  210.08   18.20
  -7   8  -2  240.48   13.50
  -7   8  -2  231.48   17.60
  -8  -8  -2  186.78   14.10
   8  -8   2  184.68   12.30
  -8  -8  -2  191.58   12.50
  -8   8  -2  170.08   11.50
  -8   8  -2  181.58   15.20
  -8   8  -2  191.68   15.70
  -9  -8  -2   67.49    9.50
   9  -8   2   62.79    9.10
  -9  -8  -2   44.10    6.50
  -9   8  -2   52.09    7.50
  -9   8  -2   64.39   11.30
  10  -8   2   14.20    5.10
  10  -8   2   19.00    5.10
 -10  -8  -2    7.20    4.00
 -10   8  -2   15.50    5.60
 -10   8  -2   10.30    4.20
  11  -8   2    5.60    7.40
 -11  -8  -2    7.50    3.10
  11  -8   2    9.80    3.90
 -11   8  -2    6.10    4.10
 -11   8  -2    6.60    3.80
  10  -9  -2   38.10    5.20
  10  -9  -2   20.70    5.60
 -10  -9   2   23.40    3.90
 -10   9   2   12.00    4.20
 -10   9   2   25.80    5.80
  -9  -9   2   45.80    7.10
  -9  -9   2   30.50    8.70
   9  -9  -2   42.90    6.10
   9  -9  -2   45.30    7.50
  -9   9   2   26.90    5.70
  -9   9   2   34.90    6.50
   9   9  -2   41.90    6.30
   8  -9  -2    3.30    6.90
  -8  -9   2   -2.10    4.20
   8  -9  -2    0.10    4.90
  -8  -9   2    2.50    7.70
  -8   9   2    0.90    6.30
  -8   9   2    5.10    6.00
   8   9  -2   -6.10    5.00
  -8   9   2   -1.50    5.50
   7  -9  -2   52.19    7.10
  -7  -9   2   36.10    6.40
   7  -9  -2   31.10    8.60
   7   9  -2   50.89    6.90
  -7   9   2   57.39    9.00
  -7   9   2   61.39   10.20
  -7   9   2   37.40    7.20
  -6  -9   2   84.29   10.50
  -6  -9   2   75.69   10.80
   6  -9  -2   85.69   11.50
   6  -9  -2   85.49    9.20
  -6  -9   2   66.29    9.00
   6  -9  -2   70.99   10.10
  -6  -9   2   47.90    9.30
  -6   9   2   79.39   11.30
   6   9  -2   76.59    9.40
  -6   9   2   66.59    9.80
  -6   9   2   59.69    8.60
   6   9  -2   48.50    7.90
  -6   9   2   90.59   11.90
   5  -9  -2  382.76   22.20
   5  -9  -2  391.56   18.20
  -5  -9   2  388.06   19.90
  -5  -9   2  381.36   20.30
  -5  -9   2  395.96   19.80
   5  -9  -2  386.26   20.40
  -5  -9   2  410.56   19.70
  -5   9   2  426.76   21.00
  -5   9   2  378.66   23.60
   5   9  -2  399.06   17.70
   5   9  -2  384.16   18.40
  -5   9   2  423.56   21.50
  -5   9   2  391.36   20.90
   4  -9  -2  164.38   11.40
  -4  -9   2  183.88   12.20
  -4  -9   2  168.28   14.80
   4  -9  -2  149.09   12.40
  -4  -9   2  175.98   12.80
   4   9  -2  161.48   10.90
  -4   9   2  172.68   18.60
  -4   9   2  159.78   14.40
  -4   9   2  167.38   16.00
   4   9  -2  169.88   11.20
   3  -9  -2   94.69    9.60
  -3  -9   2  113.19    9.30
   3  -9  -2  100.39    9.70
   3   9  -2   95.69    9.00
  -3   9   2   79.69    9.70
   3   9  -2   98.19    8.50
   2  -9  -2   36.20    6.20
  -2  -9   2   21.10    4.90
  -2  -9   2   30.00    6.50
   2  -9  -2   34.00    6.70
  -2   9   2   35.00    5.10
   2   9  -2   25.40    5.40
   2   9  -2   30.20    4.80
  -1  -9   2   35.80    6.20
  -1  -9   2   49.10    6.30
   1  -9  -2   46.50    6.40
   1  -9  -2   30.20    5.80
   1   9  -2   33.10    4.80
   1   9  -2   28.80    5.60
  -1   9   2   33.90    5.00
   0  -9   2  164.78   10.20
   0  -9   2  164.98   11.10
   0  -9  -2  162.48   10.50
   0  -9  -2  171.38   10.50
   0   9  -2  157.68    9.80
   0   9   2  167.78    9.60
   0   9  -2  167.78    9.90
  -1  -9  -2   38.60    5.70
   1  -9   2   26.90    5.80
   1  -9   2   37.20    6.30
  -1  -9  -2   24.20    4.60
   1   9   2   33.80    5.00
  -1   9  -2   40.80    5.60
  -1   9  -2   41.90    6.40
  -2  -9  -2   30.30    5.40
   2  -9   2   37.10    6.30
  -2  -9  -2   33.70    5.30
   2  -9   2   44.90    6.70
   2   9   2   27.10    4.50
  -2   9  -2   30.90    5.60
  -2   9  -2   39.30    6.50
  -2   9  -2   36.50    5.20
   3  -9   2   89.69    9.90
  -3  -9  -2   94.69    8.90
  -3  -9  -2   92.99    8.70
   3  -9   2  101.49   10.00
  -3   9  -2   94.09    8.70
  -3   9  -2   93.29    8.90
   3   9   2  105.59    9.00
  -3   9  -2  107.09    9.20
  -4  -9  -2  189.38   12.20
  -4  -9  -2  165.18   10.90
   4  -9   2  165.38   11.60
  -4  -9  -2  163.28   13.60
   4  -9   2  160.88   14.90
   4  -9   2  171.88   12.60
  -4   9  -2  174.08   12.10
  -4   9  -2  166.58   12.10
  -4   9  -2  178.18   12.10
  -5  -9  -2  364.76   19.10
  -5  -9  -2  382.46   17.20
  -5  -9  -2  413.46   20.70
   5  -9   2  403.26   18.40
  -5  -9  -2  383.86   21.80
   5  -9   2  378.36   19.90
   5  -9   2  403.66   20.70
  -5  -9  -2  382.26   19.20
  -5   9  -2  400.96   23.60
  -5   9  -2  376.06   18.90
  -5   9  -2  407.56   19.50
   6  -9   2   87.69    9.80
   6  -9   2   53.19   10.00
  -6  -9  -2   97.49   13.50
  -6  -9  -2   67.49   10.60
   6  -9   2   84.19   12.10
  -6  -9  -2   47.60    8.40
  -6   9  -2   80.49   10.60
  -6   9  -2   63.39    9.90
  -6   9  -2   73.29   10.80
  -7  -9  -2   47.00    7.10
   7  -9   2   58.79    8.70
   7  -9   2   55.89    8.60
  -7  -9  -2   26.80    6.80
  -7   9  -2   46.70    9.50
  -7   9  -2   43.20    8.80
  -8  -9  -2    6.50    5.10
   8  -9   2    0.20    4.90
  -8  -9  -2   -1.00    5.40
   8  -9   2   -0.50    5.40
  -8   9  -2   -3.70    6.40
   9  -9   2   42.30    6.30
  -9  -9  -2   23.90    5.40
   9  -9   2   44.60    6.60
  -9  -9  -2   37.30    6.10
  -9   9  -2   29.60    5.80
  -9   9  -2   37.60    6.90
  10  -9   2   28.20    5.20
 -10  -9  -2   31.60    4.80
  10  -9   2   28.00    5.40
 -10   9  -2   21.40    5.90
 -10   9  -2   21.00    4.60
 -10 -10   2    9.70    2.90
  10 -10  -2   22.20    4.50
  10 -10  -2   10.90    4.90
 -10  10   2   18.70    3.90
 -10  10   2   15.50    4.40
   9 -10  -2   10.10    4.50
  -9 -10   2   12.20    3.80
  -9 -10   2   21.60    8.10
   9 -10  -2   12.50    5.70
  -9  10   2   11.70    5.10
  -9  10   2   12.40    4.50
  -8 -10   2   25.30    5.10
  -8 -10   2   31.30    8.10
   8 -10  -2   29.20    7.40
   8 -10  -2   25.80    5.70
  -8  10   2   32.20    7.10
  -8  10   2   16.50    5.80
   8  10  -2   23.70    6.50
   7 -10  -2   48.60    6.80
  -7 -10   2   47.80    7.10
   7 -10  -2   50.39    8.70
  -7  10   2   43.10    7.50
   7  10  -2   41.50    6.80
  -7  10   2   51.29    9.10
  -6 -10   2   31.30    7.50
   6 -10  -2   44.30    6.70
  -6 -10   2   39.80    7.20
   6 -10  -2   33.70    9.00
  -6  10   2   40.30    9.00
  -6  10   2   48.80    7.80
   6  10  -2   31.10    6.50
  -6  10   2   61.99    9.30
  -6  10   2   58.19    8.40
   5 -10  -2  326.17   20.10
  -5 -10   2  343.87   17.80
   5 -10  -2  323.57   16.10
  -5 -10   2  290.27   19.20
  -5 -10   2  322.47   17.40
  -5 -10   2  347.47   18.50
   5 -10  -2  304.27   19.60
  -5  10   2  311.97   18.30
  -5  10   2  324.97   18.30
   5  10  -2  296.47   16.70
  -5  10   2  284.97   20.50
  -5  10   2  327.57   19.00
   5  10  -2  297.77   15.70
  -4 -10   2   56.19    8.30
  -4 -10   2   61.29    8.40
   4 -10  -2   58.19   10.30
  -4 -10   2   61.39    9.50
   4 -10  -2   63.79    9.50
  -4 -10   2   45.10    8.30
   4 -10  -2   69.59    9.80
  -4  10   2   62.29    9.10
  -4  10   2   63.49   12.20
   4  10  -2   66.89    9.00
  -4  10   2   67.49   10.00
   4  10  -2   62.79    7.40
  -4  10   2   80.29    9.80
   3 -10  -2  149.49   12.60
  -3 -10   2  140.79   13.20
   3 -10  -2  109.69   15.80
   3 -10  -2  124.09   10.90
  -3 -10   2  149.19   14.40
  -3 -10   2  131.79   11.60
  -3  10   2  141.69   14.50
   3  10  -2  154.08   10.70
  -3  10   2  157.38   11.60
  -3  10   2  134.79   15.60
   3  10  -2  128.39   11.00
   2 -10  -2  148.59   10.90
   2 -10  -2  145.89   12.10
  -2 -10   2  157.68   16.20
  -2 -10   2  130.99   12.20
  -2 -10   2  140.39   11.10
   2  10  -2  133.39   11.00
   2  10  -2  161.18   10.00
  -2  10   2  129.89   10.40
   1 -10  -2   40.90    6.60
   1 -10  -2   55.79    8.10
  -1 -10   2   52.99    7.10
  -1 -10   2   57.59    8.70
   1  10  -2   45.70    7.30
  -1  10   2   48.20    7.60
   1  10  -2   56.99    7.40
   0 -10   2   31.60    5.90
   0 -10  -2   38.60    5.90
   0 -10   2   48.60    7.40
   0 -10  -2   27.70    5.50
   0  10   2   39.00    5.70
   0  10  -2   46.90    6.70
   0  10  -2   32.40    5.40
   1 -10   2   66.29    8.60
  -1 -10  -2   61.09    8.40
  -1 -10  -2   54.39    7.80
   1 -10   2   52.49    8.60
   1  10   2   57.69    7.40
  -1  10  -2   45.60    6.10
  -1  10  -2   46.50    7.80
   2 -10   2  141.79   10.80
   2 -10   2  136.69   13.70
  -2 -10  -2  129.19   10.00
   2 -10   2  155.68   11.80
  -2 -10  -2  156.28   13.10
  -2 -10  -2  131.19   10.70
  -2  10  -2  126.89   10.70
   2  10   2  149.79   10.20
  -2  10  -2  139.49   10.10
  -3 -10  -2  143.19   10.30
  -3 -10  -2  124.99   13.00
   3 -10   2  140.09   12.50
   3 -10   2  132.69   13.40
  -3 -10  -2  117.29   11.50
   3 -10   2  134.99   11.10
   3  10   2  150.98   10.40
  -3  10  -2  140.59   11.80
  -3  10  -2  132.69   10.50
  -4 -10  -2   58.39    8.90
  -4 -10  -2   69.59   11.00
   4 -10   2   81.79   12.30
  -4 -10  -2   74.29    9.40
   4 -10   2   58.79    9.70
   4 -10   2   92.29   10.40
  -4 -10  -2   61.59   11.40
  -4  10  -2   70.49   10.90
  -4  10  -2   55.09    7.40
  -4  10  -2   65.39   10.70
  -4  10  -2   73.59   11.50
  -5 -10  -2  310.47   18.10
  -5 -10  -2  240.28   21.70
   5 -10   2  325.97   16.40
   5 -10   2  317.97   19.90
  -5 -10  -2  281.47   19.50
  -5 -10  -2  316.97   15.60
   5 -10   2  290.57   17.60
  -5 -10  -2  335.27   16.50
  -5  10  -2  272.17   22.40
  -5  10  -2  293.37   18.40
  -5  10  -2  283.57   18.30
  -5  10  -2  292.17   17.90
  -6 -10  -2   56.99    7.60
   6 -10   2   35.30    7.00
  -6 -10  -2   36.90    8.00
   6 -10   2   34.50    7.50
  -6  10  -2   32.40    9.80
  -6  10  -2   36.50    8.40
  -6  10  -2   47.20    9.80
  -6  10  -2   40.90    8.80
   7 -10   2   53.89    7.70
  -7 -10  -2   39.20    6.30
  -7 -10  -2   48.70    7.60
   7 -10   2   54.59    7.40
  -7  10  -2   45.30    7.40
  -7  10  -2   47.10    9.10
   8 -10   2   20.50    5.70
  -8 -10  -2   20.10    5.10
   8 -10   2   20.50    5.70
  -8 -10  -2   18.60    5.70
  -8  10  -2   21.30    6.40
  -8  10  -2   30.40    7.20
  -9 -10  -2   11.40    4.60
  -9 -10  -2   10.40    4.90
   9 -10   2   12.60    4.80
   9 -10   2    9.40    5.00
  -9  10  -2   15.40    4.90
  -9  10  -2   14.40    5.60
   9  10   2   15.40    7.00
  10 -10   2   16.10    5.70
 -10 -10  -2   18.10    3.70
  10 -10   2   21.80    4.10
 -10  10  -2   17.10    4.30
 -10  10  -2   14.90    4.60
   9 -11  -2    3.80    3.90
  -9 -11   2    2.60    2.90
   9 -11  -2    4.10    4.90
  -9  11   2    4.50    3.30
  -9  11   2    2.50    4.30
   8 -11  -2    5.50    5.90
   8 -11  -2    9.40    4.60
  -8 -11   2   16.60    7.20
  -8 -11   2    7.80    3.90
  -8  11   2    8.10    4.60
  -8  11   2    6.90    5.50
  -7 -11   2   17.90    4.80
   7 -11  -2   34.90    7.40
  -7  11   2   35.60    7.50
  -7  11   2    2.50    6.50
   7  11  -2   -0.20    7.50
  -6 -11   2    8.70    6.50
   6 -11  -2   23.10    7.50
  -6 -11   2   13.90    5.40
   6 -11  -2   17.90    5.70
  -6  11   2   21.20    7.40
  -6  11   2    5.80    6.50
   6  11  -2   24.40    7.10
  -6  11   2   19.00    7.00
   5 -11  -2  326.07   20.00
  -5 -11   2  379.86   18.80
  -5 -11   2  352.26   17.70
   5 -11  -2  351.06   17.50
   5  11  -2  380.76   18.20
  -5  11   2  343.97   19.60
  -5  11   2  319.47   21.10
   5  11  -2  325.97   17.40
  -5  11   2  369.46   18.80
   4 -11  -2   21.20    5.90
  -4 -11   2    8.30    6.80
  -4 -11   2    7.10    6.60
   4 -11  -2   25.90   10.40
   4 -11  -2    7.40    7.60
  -4 -11   2   25.00    8.90
  -4 -11   2   16.80    9.10
  -4  11   2   22.50   11.20
  -4  11   2   -3.40    6.80
  -4  11   2    4.00    6.60
   4  11  -2   16.20    5.60
   4  11  -2    4.30    6.60
   3 -11  -2  198.88   16.70
   3 -11  -2  228.08   13.10
  -3 -11   2  210.08   15.40
  -3 -11   2  212.28   16.00
   3 -11  -2  236.68   16.80
  -3 -11   2  204.08   15.00
   3  11  -2  185.38   14.10
  -3  11   2  209.08   15.60
   3  11  -2  240.58   13.20
  -3  11   2  191.48   16.20
   2 -11  -2   -2.30    7.00
  -2 -11   2    1.70    8.20
  -2 -11   2    4.60    6.10
   2 -11  -2    4.60    7.30
   2 -11  -2   -5.10    4.70
  -2 -11   2    0.80    7.30
  -2 -11   2   -1.60    6.40
  -2  11   2   15.60    9.20
   2  11  -2    0.90    4.10
  -2  11   2   -6.10    5.40
  -2  11   2    6.60    9.30
  -1 -11   2   61.99    8.50
   1 -11  -2   36.20    7.90
  -1 -11   2   40.20   10.10
  -1 -11   2   36.30    6.70
   1 -11  -2   37.20    8.10
   1 -11  -2   34.20    5.80
  -1 -11   2   44.20    7.50
  -1  11   2   48.20    6.50
   1  11  -2   27.40    5.20
   0 -11  -2   -5.90    5.10
   0 -11   2    2.10    6.50
   0 -11  -2    1.10    4.50
   0 -11   2    7.90   10.40
   0 -11   2   -1.00    5.30
   0 -11   2    3.70    5.30
   0 -11  -2    1.30    6.80
   0  11   2    4.20    4.60
   0  11  -2    4.20    4.00
   1 -11   2   44.40   12.40
   1 -11   2   43.60    7.60
  -1 -11  -2   34.30    5.70
  -1 -11  -2   40.60    7.50
   1 -11   2   49.80    8.50
  -1 -11  -2   29.40    7.40
   1 -11   2   41.90    6.80
  -1  11  -2   50.19    6.70
  -1  11  -2   47.70    7.80
   1  11   2   55.19    8.10
  -2 -11  -2   -1.00    4.50
   2 -11   2    6.60    5.40
   2 -11   2   -3.20    6.00
  -2 -11  -2    4.30    5.70
   2 -11   2   -1.40    6.70
  -2 -11  -2   -2.30    6.00
   2 -11   2   23.90   12.30
   2  11   2   -7.20    4.40
  -2  11  -2   -3.90    4.40
  -2  11  -2   -3.10    5.50
   3 -11   2  160.98   19.70
  -3 -11  -2  207.98   12.10
   3 -11   2  193.78   15.90
  -3 -11  -2  201.48   14.50
  -3 -11  -2  138.59   20.00
  -3 -11  -2  210.48   14.90
   3 -11   2  209.18   12.90
   3 -11   2  223.18   15.40
  -3  11  -2  194.48   14.90
  -3  11  -2  199.88   13.00
  -4 -11  -2    1.70    9.30
   4 -11   2   11.50    5.90
   4 -11   2    1.00    8.60
  -4 -11  -2   14.60    6.10
   4 -11   2   18.00    6.60
  -4 -11  -2    8.30    7.60
  -4 -11  -2   16.50    5.50
  -4  11  -2    7.00    7.90
  -4  11  -2   13.30    7.10
  -4  11  -2   22.70    9.10
  -5 -11  -2  351.46   20.10
  -5 -11  -2  356.46   17.50
   5 -11   2  332.07   18.40
   5 -11   2  340.47   17.20
  -5 -11  -2  343.57   16.70
  -5  11  -2  329.57   19.60
   6 -11   2   25.70    6.70
  -6 -11  -2   16.10    5.60
  -6 -11  -2    8.90    6.50
   6 -11   2   18.20    5.90
  -6  11  -2   22.40    9.00
  -6  11  -2   20.10    8.30
  -6  11  -2   10.90    6.40
   7 -11   2   22.60    5.90
  -7 -11  -2   31.20    6.30
  -7 -11  -2   33.60    5.80
   7 -11   2   35.20    6.20
  -7  11  -2   27.40    6.40
  -7  11  -2   43.10    8.40
  -8 -11  -2    8.20    4.70
  -8 -11  -2   11.10    4.40
   8 -11   2    6.20    4.50
   8 -11   2   11.10    5.10
  -8  11  -2    0.50    4.80
  -8  11  -2    4.10    6.10
   9 -11   2    2.80    5.10
  -9 -11  -2    2.20    3.70
  -9 -11  -2    2.00    4.60
   9 -11   2    3.60    4.00
  -9  11  -2    3.10    5.00
   9  11   2   -0.20    5.90
  -9  11  -2    0.30    4.00
   9 -12  -2   -2.70    4.40
  -9 -12   2    4.30    2.60
   9 -12  -2    6.50    3.80
  -9  12   2    2.40    3.10
  -9  12   2    6.60    4.50
  -8 -12   2    3.90    6.50
   8 -12  -2    7.90    5.20
   8 -12  -2    0.70    3.80
  -8 -12   2   -1.60    3.50
  -8  12   2    1.00    3.90
  -8  12   2    4.00    5.40
  -7 -12   2   10.90    4.40
  -7 -12   2   20.30    6.90
   7 -12  -2   23.50    6.30
   7 -12  -2   19.00    5.00
  -7  12   2   18.90    6.80
  -7  12   2    5.10    6.10
  -7  12   2   12.60    5.00
   6 -12  -2    9.50    4.70
   6 -12  -2   -4.60    6.10
  -6 -12   2    8.60    6.10
  -6 -12   2   -1.30    4.50
  -6  12   2    6.80    5.30
  -6  12   2   -2.80    5.60
  -6  12   2    2.60    6.90
  -5 -12   2   92.99   10.80
   5 -12  -2   79.09   12.60
   5 -12  -2  107.39    9.80
  -5 -12   2  111.99   11.00
   5  12  -2  114.19   11.70
  -5  12   2   90.79   10.90
  -5  12   2   72.39   10.20
  -5  12   2   73.89   11.30
   4 -12  -2   28.60    8.00
  -4 -12   2   40.90    7.80
  -4 -12   2   36.80    7.00
   4 -12  -2   44.00    6.60
  -4  12   2   26.10    7.50
   4  12  -2   28.30    6.50
  -4  12   2   39.10    6.80
  -3 -12   2  115.19   13.70
   3 -12  -2  148.99   14.00
  -3 -12   2  129.79   12.50
   3 -12  -2  135.39   10.90
  -3  12   2  109.29   13.70
   3  12  -2  135.99   11.30
  -3  12   2  147.39   12.60
   2 -12  -2   23.70    9.00
   2 -12  -2   11.50    5.00
  -2 -12   2   16.00    8.20
  -2 -12   2    1.80    5.80
  -2 -12   2    8.40    7.90
   2 -12  -2   31.30    7.70
  -2  12   2   13.20    8.70
  -2  12   2   -7.60    9.40
  -2  12   2    0.50    6.40
   2  12  -2    3.20    4.90
  -1 -12   2    3.10    9.00
  -1 -12   2   11.80    7.70
   1 -12  -2    4.10    6.50
   1 -12  -2    5.50    4.90
  -1 -12   2    7.50    6.80
  -1 -12   2    7.20    6.20
   1 -12  -2   10.40    6.80
  -1  12   2   11.40    7.00
   1  12  -2   17.70    5.70
  -1  12   2    5.80    5.60
  -1  12   2    6.80    7.80
   0 -12   2   92.09   13.30
   0 -12  -2   63.99    8.50
   0 -12   2   64.19   11.00
   0 -12   2   80.39   10.90
   0 -12   2   57.49    8.10
   0 -12  -2   50.49    8.00
   0  12  -2   63.29    8.30
   0  12   2   68.59    9.70
   1 -12   2    1.80    5.70
   1 -12   2   -5.10   10.20
  -1 -12  -2   10.10    6.00
   1 -12   2    6.00    6.40
  -1 -12  -2    8.90    8.00
   1 -12   2   -2.80    7.10
  -1 -12  -2    8.00    4.80
  -1  12  -2    6.30    5.40
   1  12   2   12.90    5.30
   2 -12   2    0.10    7.40
   2 -12   2   14.00    5.80
   2 -12   2   25.20   11.40
  -2 -12  -2   17.40    6.20
   2 -12   2   17.40    6.70
  -2 -12  -2   16.60    7.90
  -2  12  -2   17.70    6.10
   2  12   2   14.80    7.90
   3 -12   2  138.39   12.50
  -3 -12  -2  146.79   12.60
   3 -12   2  130.79   11.40
  -3 -12  -2  134.39   10.80
   3  12   2  117.49   14.70
  -3  12  -2  142.39   12.60
  -4 -12  -2   30.00    9.40
  -4 -12  -2   48.00    6.70
   4 -12   2   34.80    6.30
  -4 -12  -2   31.80    6.30
   4 -12   2   27.00    6.70
  -4  12  -2   25.10    9.70
  -5 -12  -2  100.39   13.60
   5 -12   2   98.59   11.20
   5 -12   2  108.39   10.40
  -5 -12  -2  108.39   10.00
  -5  12  -2   85.09   12.80
  -5  12  -2   82.09   12.70
   6 -12   2    7.70    5.40
  -6 -12  -2    7.90    4.80
   6 -12   2    8.50    5.40
  -6 -12  -2    8.00    6.10
  -6  12  -2    8.60    7.20
  -6  12  -2   10.10    6.30
   7 -12   2   20.70    5.60
   7 -12   2   17.10    5.10
  -7 -12  -2   16.00    4.60
  -7 -12  -2    6.10    5.20
  -7  12  -2   25.60    8.50
  -7  12  -2   14.70    5.70
   8 -12   2   -1.30    5.00
  -8 -12  -2   -0.80    4.00
   8 -12   2    0.10    3.90
  -8 -12  -2   -0.70    4.10
  -8  12  -2    1.60    6.30
  -8  12  -2    2.40    4.30
   8  12   2    0.10    4.10
   9 -12   2    4.70    3.40
  -9 -12  -2   -0.10    3.20
  -9  12  -2    4.90    3.60
  -9  12  -2   -1.30    5.60
  -8 -13   2   29.40   10.30
   8 -13  -2   11.20    4.60
  -8 -13   2   21.30    3.80
   8 -13  -2   28.70    4.50
  -8  13   2   15.80    3.90
  -7 -13   2   10.80    6.00
   7 -13  -2    8.90    4.20
   7 -13  -2    0.20    4.90
  -7 -13   2    7.90    3.90
  -7  13   2   -5.00    5.80
  -7  13   2    7.00    4.30
  -6 -13   2   12.70    4.60
   6 -13  -2   20.60    6.00
   6 -13  -2   21.90    4.90
  -6 -13   2   10.00    5.80
  -6  13   2   24.70    5.60
  -6  13   2   20.30    5.50
  -5 -13   2   62.69    9.40
   5 -13  -2   79.19    8.80
   5 -13  -2   57.89    7.90
  -5 -13   2   61.09    9.30
  -5  13   2   60.59    9.30
  -5  13   2   58.29    7.70
   4 -13  -2   64.19    8.90
   4 -13  -2   59.19    8.00
  -4 -13   2   64.19    9.40
  -4 -13   2   58.09    8.20
  -4  13   2   50.59    7.90
   4  13  -2   61.09    8.00
  -4  13   2   70.09    9.90
   3 -13  -2   21.00    6.80
   3 -13  -2   19.40    5.10
  -3 -13   2   17.50    6.80
  -3 -13   2   23.70    6.10
   3  13  -2   26.40    6.90
  -3  13   2    6.70    7.70
  -3  13   2   15.50    6.10
  -2 -13   2    7.30    7.10
   2 -13  -2   24.60    5.80
  -2 -13   2   22.80    6.10
   2 -13  -2    9.80    6.60
  -2  13   2    9.10    5.20
  -2  13   2   24.20    8.50
   2  13  -2   19.10    5.50
  -1 -13   2   38.10    8.70
  -1 -13   2   41.00    7.00
   1 -13  -2   34.10    5.70
   1 -13  -2   38.60    7.60
   1  13  -2   36.30    7.20
  -1  13   2   40.80    7.00
  -1  13   2   48.60    8.30
   0 -13   2   -0.90    8.60
   0 -13  -2   -0.80    5.50
   0 -13   2   -3.20    6.70
   0 -13  -2    3.00    4.60
   0 -13   2    0.50    5.80
   0  13   2    0.90    5.70
   0  13   2   -2.90    6.00
   0  13  -2   -2.00    4.80
   1 -13   2   27.00    9.70
   1 -13   2   39.80    7.20
  -1 -13  -2   51.89    8.30
  -1 -13  -2   34.10    6.80
   1 -13   2   46.70    7.60
  -1  13  -2   46.70    7.10
   1  13   2   28.40    7.00
   2 -13   2   24.60    6.30
  -2 -13  -2   14.60    5.30
   2 -13   2   10.70   10.10
   2 -13   2   15.90    6.20
  -2 -13  -2   19.30    5.70
   2  13   2   10.20    6.90
  -2  13  -2   13.70    6.20
   3 -13   2   10.90   12.10
   3 -13   2   19.40    6.10
  -3 -13  -2    2.30    9.70
  -3 -13  -2   18.90    5.60
   3 -13   2   18.10    6.40
  -3 -13  -2   16.50    5.70
   3  13   2   13.40    7.40
  -3  13  -2   10.00    7.20
   4 -13   2   56.29    7.30
   4 -13   2   66.09   10.10
  -4 -13  -2   39.70    6.40
  -4 -13  -2   84.09   10.20
  -4 -13  -2   58.99    7.60
   4  13   2   35.20   14.60
  -5 -13  -2   68.09    8.30
   5 -13   2   65.99    9.60
   5 -13   2   49.30    7.00
  -5 -13  -2   78.79   12.10
  -5  13  -2   77.99   12.80
  -5  13  -2   63.59    8.00
  -6 -13  -2    7.00    5.80
   6 -13   2   19.30    5.30
   6 -13   2   22.30    5.70
  -6 -13  -2   14.70    4.40
  -6  13  -2   19.40    6.00
  -6  13  -2   13.30    6.40
   7 -13   2   12.20    4.40
  -7 -13  -2    5.30    3.80
  -7 -13  -2    3.80    4.80
   7 -13   2    7.60    5.40
  -7  13  -2    7.50    5.10
  -8 -13  -2   12.30    4.10
   8 -13   2   25.80    4.20
  -8 -13  -2   17.30    4.20
   8  13   2   15.70    4.00
   8  13   2   23.00    4.50
  -8  13  -2   16.30    4.30
   7 -14  -2   16.50    4.10
   7 -14  -2    9.70    4.20
  -7 -14   2   18.00    5.60
  -7 -14   2   13.10    3.70
  -7  14   2    7.50    4.20
   6 -14  -2    5.40    4.10
   6 -14  -2   -6.60    4.30
  -6 -14   2    2.60    3.90
  -6  14   2    0.40    4.50
  -6  14   2   -1.80    4.20
   5 -14  -2   20.00    4.80
  -5 -14   2   14.60    4.90
   5 -14  -2   21.00    5.40
  -5 -14   2   11.00    5.10
  -5  14   2   14.60    5.70
  -5  14   2   22.20    5.20
  -4 -14   2    7.90    4.80
  -4 -14   2   16.90    5.60
   4 -14  -2   15.60    4.90
   4 -14  -2   15.80    5.70
  -4  14   2    8.10    6.80
  -4  14   2   16.00    5.00
   3 -14  -2   17.60    5.10
  -3 -14   2   13.50    5.30
   3 -14  -2   14.10    5.80
  -3 -14   2   20.30    6.50
  -3  14   2   14.80    4.70
   3  14  -2   13.00    6.40
  -3  14   2    7.20   10.40
  -2 -14   2   33.40    7.60
   2 -14  -2   41.30    6.80
  -2 -14   2   17.60    5.50
   2 -14  -2   27.80    5.30
   2  14  -2   32.00    6.90
  -2  14   2   25.00    5.40
   1 -14  -2   63.09    9.60
   1 -14  -2   53.49    8.40
  -1 -14   2   41.70    8.40
  -1 -14   2   58.29    8.90
  -1  14   2   59.09    8.50
   1  14  -2   60.59    8.20
  -1  14   2   40.80    6.60
   0 -14   2   12.20    5.30
   0 -14  -2    0.70    4.90
   0 -14  -2    9.40    4.90
   0 -14   2  -11.40    7.70
   0  14  -2    3.40    5.90
   0  14   2    1.80    4.80
   0  14   2    6.40    6.10
  -1 -14  -2   55.39    6.70
   1 -14   2   32.90    6.30
  -1 -14  -2   53.19    7.10
   1 -14   2   43.90    9.70
   1 -14   2   38.30    7.70
   1  14   2   47.90    7.20
   1  14   2   42.60    6.60
  -1  14  -2   43.90    7.60
   2 -14   2   20.10   10.00
   2 -14   2   38.00    6.40
  -2 -14  -2   29.90    6.00
  -2 -14  -2   24.30    5.40
   2 -14   2   18.80    6.90
  -2  14  -2   22.60    6.90
   2  14   2   24.10    6.10
   3 -14   2   17.30    5.30
  -3 -14  -2    9.90    5.90
   3 -14   2   16.40    6.20
  -3 -14  -2   10.00    4.70
  -3 -14  -2   22.20    9.80
   3  14   2   15.60    6.40
  -3  14  -2   12.00    7.80
  -4 -14  -2   10.00    4.30
   4 -14   2   13.60    5.90
   4 -14   2    6.60    4.60
  -4 -14  -2   27.10    8.60
  -4  14  -2   11.60    5.00
  -5 -14  -2   23.20    4.50
   5 -14   2    8.80    5.90
  -5 -14  -2   16.90    6.70
   5 -14   2   11.90    4.70
  -5  14  -2   25.20    5.50
  -6 -14  -2    4.10    3.60
   6 -14   2    0.10    6.00
  -6 -14  -2    9.00    5.30
   6 -14   2    5.90    3.80
   6  14   2   -0.70    3.30
  -6  14  -2   -8.50    5.30
   6  14   2   -3.50    5.90
  -7 -14  -2    9.10    3.30
  -7 -14  -2   10.80    4.30
   7 -14   2    4.40    3.50
   7  14   2   11.90    3.70
   7  14   2   11.80    5.20
   6 -15  -2    4.50    4.00
  -6 -15   2    8.50    4.70
  -6 -15   2    2.90    3.50
   6 -15  -2    3.20    3.70
  -6  15   2    3.60    3.90
  -5 -15   2   14.80    4.80
   5 -15  -2   23.40    4.70
   5 -15  -2   24.80    4.60
  -5 -15   2   15.70    4.30
  -5  15   2    8.80   10.60
  -4 -15   2    4.70    4.40
   4 -15  -2    3.00    4.30
   4 -15  -2   13.40    4.50
  -4 -15   2    6.50    4.40
  -4  15   2    3.70    3.50
   4  15  -2    5.90    5.90
   3 -15  -2   17.90    4.80
   3 -15  -2   25.10    5.20
  -3 -15   2   17.40    5.50
  -3 -15   2   24.50    4.80
  -3  15   2   31.00    5.30
   2 -15  -2   37.90    5.60
  -2 -15   2   31.90    6.70
   2 -15  -2   26.90    5.50
  -2 -15   2   17.70    4.90
   2  15  -2   35.50    6.70
  -2  15   2   26.30    4.90
  -1 -15   2    8.40    4.50
   1 -15  -2    4.60    4.40
   1 -15  -2   10.00    4.50
  -1 -15   2   -2.50    6.60
  -1  15   2    6.40    5.90
  -1  15   2    2.50    4.00
   1  15  -2   -0.80    5.50
   0 -15  -2   -6.20    4.10
   0 -15   2   -1.00    4.10
   0 -15  -2    3.70    4.90
   0 -15   2   -8.80    7.10
   0  15   2   -3.50    4.40
   0  15  -2    5.80    6.00
   0  15   2   -2.50    5.00
   0  15  -2   -4.40    5.40
  -1 -15  -2   11.20    4.40
   1 -15   2    4.90    8.40
  -1 -15  -2    3.50    4.90
   1 -15   2    5.20    4.30
  -1  15  -2   -1.90    6.40
   1  15   2    1.10    4.50
   1  15   2    5.40    4.50
  -2 -15  -2   36.30    6.30
   2 -15   2   38.90    5.80
  -2 -15  -2   47.60    6.20
   2 -15   2   12.80    9.70
   2  15   2   22.30    5.70
  -2  15  -2   35.60    7.40
  -3 -15  -2   17.60    4.40
   3 -15   2   19.00    4.70
   3  15   2   29.50    5.40
  -3  15  -2   14.20    4.50
   3  15   2   19.70    5.90
   4 -15   2    4.30    3.90
  -4 -15  -2   11.00    3.70
  -4 -15  -2   10.80    7.60
  -4  15  -2    0.40    4.30
   4  15   2    2.70    3.60
  -5 -15  -2   24.50    3.80
  -5 -15  -2   33.10    6.40
   5 -15   2   23.50    4.30
   5  15   2   19.50    3.80
  -5  15  -2   29.80    4.60
   6 -15   2    9.70    3.40
  -6 -15  -2   -2.60    5.10
  -6 -15  -2    3.30    2.90
   6  15   2    2.90    2.80
   4 -16  -2    1.80    4.10
   4 -16  -2    6.00    3.60
  -4 -16   2    4.20    3.80
  -4 -16   2    8.60    4.20
  -4  16   2    5.90    3.10
   3 -16  -2   41.00    6.30
   3 -16  -2   34.50    5.10
  -3 -16   2   23.20    4.40
  -3 -16   2   23.00    4.90
   3  16  -2   26.80    4.50
  -3  16   2   30.60    4.40
   2 -16  -2   33.50    4.90
  -2 -16   2   17.80    4.20
  -2 -16   2   18.90    5.60
   2 -16  -2   12.30    4.40
  -2  16   2   20.60    4.20
   2  16  -2   22.00    4.10
   1 -16  -2   11.30    4.70
  -1 -16   2    9.30    4.10
  -1 -16   2    5.90    6.20
   1 -16  -2   10.90    4.10
  -1  16   2    4.40    5.70
  -1  16   2   12.30    4.00
   1  16  -2    9.40    4.90
   1  16  -2    4.30    3.90
   0 -16  -2   45.40    6.60
   0 -16  -2   37.80    5.70
   0 -16   2   41.00    6.40
   0 -16   2   20.90    7.10
   0  16   2   49.60    6.20
   0  16  -2   32.10    4.90
   0  16   2   33.00    5.50
  -1 -16  -2    6.70    3.70
   1 -16   2    8.30    3.70
  -1 -16  -2   12.50    6.30
   1 -16   2   14.20    8.10
   1  16   2    9.60    4.40
   1  16   2   10.90    4.10
  -1  16  -2   11.70    4.20
   2 -16   2   22.70    4.40
  -2 -16  -2   16.10    3.80
   2  16   2   28.30    4.70
   2  16   2   12.20    4.30
  -2  16  -2   16.20    3.80
  -3 -16  -2   32.80    4.40
   3 -16   2   29.70    4.40
  -3  16  -2   22.90    4.10
   3  16   2   25.50    5.70
   3  16   2   37.00    5.70
   4 -16   2    5.70    3.30
  -4 -16  -2    7.40    3.30
  -4  16  -2    4.20    3.40
   4  16   2    3.00    3.00
   1 -17  -2   10.30    3.40
  -1 -17   2    6.30    5.70
  -1 -17   2    8.50    3.10
   1  17  -2    8.50    3.30
  -1  17   2    4.30    2.80
   0 -17   2   -1.40    3.10
   0 -17  -2    5.60    3.10
   0 -17   2    7.00    8.30
   0  17   2    2.70    6.10
   0  17   2    1.60    2.90
   0  17  -2   -1.10    2.50
  -1 -17  -2   11.10    3.20
   1 -17   2   10.50    3.50
   1  17   2    7.50    3.80
   1  17   2    9.20    3.30
  -1  17  -2    3.90    2.70
  12   0  -3   16.00    4.40
 -11   0   3    7.80    4.00
 -11   0   3   -3.00    9.10
 -11   0   3    6.30    6.80
 -11   0   3   -6.50    7.20
  11   0  -3    9.20    4.60
  10   0  -3    2.00    4.60
 -10   0   3    6.50    7.50
 -10   0   3    4.50    4.50
 -10   0   3   -4.50    4.80
 -10   0   3   12.00    7.00
 -10   0   3   -7.30    9.30
  -9   0   3  350.06   21.30
  -9   0   3  369.66   16.40
  -9   0   3  376.46   15.90
   9   0  -3  382.56   17.30
  -9   0   3  328.17   20.10
  -9   0   3  363.36   23.00
  -9   0   3  357.56   20.20
   8   0  -3  387.76   17.30
  -8   0   3  392.66   21.60
  -8   0   3  360.36   18.80
  -8   0   3  388.86   17.40
  -8   0   3  399.96   22.50
  -8   0   3  378.96   24.40
  -8   0   3  393.76   16.20
  -8   0   3  412.76   21.30
  -7   0   3  659.53   23.30
   7   0  -3  627.64   24.20
  -7   0   3  658.73   25.30
  -6   0   3  249.58   12.10
  -6   0   3  254.87   10.60
  -5   0   3    5.80    1.80
  -5   0   3    8.20    2.80
  -4   0   3  117.99    5.20
  -4   0   3  113.89    6.30
  -3   0   3 2758.22   86.09
  -2   0   3  927.91   27.00
  -2   0   3  869.41   28.10
   2   0  -3  801.32   26.90
  -1   0   3 4111.69  126.19
   1   0  -3 3945.71  125.79
  -1   0   3 4271.87  125.29
   0   0   3    0.20    0.70
   0   0   3    1.50    0.90
   0   0  -3    2.40    0.90
   1   0   3 4220.98  122.59
  -1   0  -3 3823.22  123.49
  -2   0  -3  837.22   27.60
  -2   0  -3  873.41   28.20
  -3   0  -3 2672.03   83.49
  -3   0  -3 2636.14   82.59
  -4   0  -3  106.29    5.50
  -4   0  -3  105.99    6.70
  -5   0  -3    5.40    2.30
  -5   0  -3    2.80    2.00
  -5   0  -3    1.80    3.40
  -6   0  -3  251.47   12.70
  -6   0  -3  238.38   11.00
   6   0   3  250.17   13.70
  -7   0  -3  662.53   24.40
  -7   0  -3  646.54   26.60
   7   0   3  694.53   25.80
   8   0   3  374.56   17.70
  -8   0  -3  390.96   20.30
  -8   0  -3  374.76   19.40
  -8   0  -3  405.76   19.50
  -9   0  -3  388.56   18.90
   9   0   3  377.26   18.50
  -9   0  -3  372.76   19.20
 -10   0  -3   11.00   16.00
  10   0   3    3.00    5.90
 -10   0  -3    4.00    4.50
 -11   0  -3    1.40    4.00
  11   0   3    9.40    6.60
 -11   0  -3   10.30    7.50
 -12   0  -3   10.50    3.40
 -12   0  -3   14.50    7.70
  12  -1  -3   22.70    4.80
  12   1  -3   31.40    5.00
 -11  -1   3    2.40    7.90
  11  -1  -3    7.00    4.50
 -11  -1   3   -2.50    7.70
 -11  -1   3   -2.40    3.80
 -11   1   3    0.40    6.40
 -11   1   3    9.40    7.20
  11   1  -3    7.10    4.50
 -11   1   3   -6.50    6.80
 -10  -1   3   80.09   13.20
  10  -1  -3   40.60    6.10
 -10  -1   3   52.19    8.50
 -10  -1   3   66.59    9.10
 -10  -1   3   42.80    5.60
 -10   1   3   46.00    8.60
 -10   1   3   30.80    7.10
 -10   1   3   55.89    7.90
 -10   1   3   47.70    9.60
 -10   1   3   56.39    7.20
  -9  -1   3   46.00   10.00
  -9  -1   3   70.09   10.10
  -9  -1   3   62.79    9.50
  -9  -1   3   72.49    9.00
  -9  -1   3   86.99    8.80
   9  -1  -3   83.29    9.10
  -9  -1   3   71.69   13.80
  -9   1   3   74.09    9.00
  -9   1   3   86.09   11.30
  -9   1   3   76.69    9.90
   9   1  -3   72.59    8.80
  -9   1   3   70.39   10.50
  -9   1   3   54.09    8.80
  -9   1   3   74.69    7.70
  -9   1   3   76.39   12.50
  -8  -1   3  308.57   19.80
  -8  -1   3  279.77   19.10
  -8  -1   3  271.97   18.80
   8  -1  -3  287.07   14.20
  -8  -1   3  262.17   15.80
  -8  -1   3  285.47   14.60
  -8  -1   3  302.17   13.40
  -8   1   3  293.97   17.90
  -8   1   3  291.97   12.80
  -8   1   3  271.37   14.60
   8   1  -3  292.17   14.50
  -8   1   3  292.57   18.70
  -8   1   3  265.37   15.50
  -8   1   3  294.97   21.10
  -8   1   3  282.37   31.00
  -7  -1   3   70.09    6.30
   7  -1  -3   87.59    9.40
  -7  -1   3   74.19    7.80
   7   1  -3   85.39    8.60
  -7   1   3   76.59    5.80
  -7   1   3   75.09    8.10
  -6  -1   3  160.78    9.30
  -6  -1   3  155.78    7.90
  -6   1   3  152.58    9.10
  -6   1   3  154.28    7.40
  -5  -1   3  290.97   12.50
  -5  -1   3  301.07   11.50
  -5   1   3  292.07   12.50
  -5   1   3  289.37   10.90
  -4  -1   3  214.48    9.60
  -4   1   3  226.78    8.20
  -4   1   3  221.28    9.50
  -3  -1   3  517.65   17.70
  -3   1   3  501.05   17.60
  -3   1   3  492.35   16.10
  -2  -1   3 1377.46   44.10
  -2  -1   3 1389.96   44.70
  -2  -1   3 1478.65   44.00
   2   1  -3 1355.66   43.30
  -2   1   3 1447.16   44.70
  -1  -1   3 5078.89  155.08
  -1  -1   3 5128.99  155.68
  -1  -1   3 5245.98  155.28
  -1   1   3 5077.09  155.58
   1   1  -3 4846.42  155.08
   0  -1   3 5353.56  163.18
   0  -1  -3 5467.25  162.68
   0  -1   3 5221.18  162.48
   0  -1   3 5243.98  163.28
   0   1   3 5389.66  163.08
  -1  -1  -3 5102.09  152.58
   1  -1   3 5010.90  152.48
  -1   1  -3 4896.01  153.48
  -2  -1  -3 1366.36   44.00
  -2  -1  -3 1494.05   44.80
  -2  -1  -3 1348.77   43.20
  -2   1  -3 1372.66   44.50
  -2   1  -3 1382.16   44.00
  -3  -1  -3  479.85   17.70
  -3  -1  -3  499.55   16.90
  -3   1  -3  492.55   17.70
  -3   1  -3  483.15   16.90
  -4  -1  -3  205.38   10.00
  -4  -1  -3  218.38    8.80
  -4  -1  -3  212.78    7.50
  -4   1  -3  200.48    9.70
  -4   1  -3  211.68    8.90
  -5  -1  -3  270.47   12.80
  -5  -1  -3  263.37   10.00
  -5  -1  -3  282.37   11.30
  -5   1  -3  286.97   11.40
  -5   1  -3  277.77   12.80
   6  -1   3  163.68   10.80
  -6  -1  -3  143.59    8.20
  -6  -1  -3  151.08   10.60
  -6   1  -3  161.98   10.30
  -6   1  -3  161.08    8.50
   6   1   3  149.49   13.40
  -7  -1  -3   73.29    7.80
   7  -1   3   69.89    8.90
  -7  -1  -3   61.69    9.90
   7   1   3   75.49    9.20
  -7   1  -3   72.69    8.40
  -7   1  -3   66.79    7.50
  -8  -1  -3  279.17   18.00
  -8  -1  -3  289.57   16.60
   8  -1   3  313.87   15.50
  -8  -1  -3  281.67   16.50
  -8   1  -3  314.87   17.70
  -8   1  -3  308.97   16.90
  -8   1  -3  276.57   17.50
   8   1   3  304.67   15.50
  -9  -1  -3   71.29   11.40
  -9  -1  -3   69.89    8.50
   9  -1   3   68.09    8.30
  -9  -1  -3   66.69   10.50
   9   1   3   82.49   10.40
  -9   1  -3   50.59    9.90
  -9   1  -3   71.19   10.10
  -9   1  -3   66.19    9.30
  10  -1   3   52.49    7.60
 -10  -1  -3   61.69    9.20
 -10   1  -3   67.89    9.40
  10   1   3   57.39    7.90
  11  -1   3   -9.10    6.10
 -11  -1  -3    3.50    8.00
 -11  -1  -3    1.30    3.80
  11   1   3   -4.10    7.20
 -11   1  -3    7.00    6.70
 -11   1  -3   -2.60    3.40
 -12  -1  -3   23.00    3.90
 -12   1  -3   18.00    6.30
 -12   1  -3   25.50    7.00
 -12   1  -3   25.60    4.00
  12  -2  -3    7.90    4.30
  12   2  -3    4.60    4.00
 -12   2   3   18.90    6.30
  11  -2  -3    6.70    4.40
 -11  -2   3    6.90    8.10
 -11  -2   3    7.00    3.90
 -11   2   3    3.60    6.90
  11   2  -3    1.30    4.20
 -11   2   3    7.40    6.20
 -11   2   3   -0.10    6.60
  10  -2  -3   12.20    4.90
 -10  -2   3    5.70    4.30
 -10  -2   3    8.80    7.70
 -10  -2   3   15.20    8.20
 -10  -2   3   12.20    8.10
 -10   2   3   11.00    4.70
 -10   2   3    7.60    8.30
 -10   2   3    9.70    6.80
 -10   2   3   13.60    8.00
 -10   2   3   14.30    7.30
  10   2  -3    5.20    4.50
  -9  -2   3  586.54   22.60
  -9  -2   3  567.04   22.10
  -9  -2   3  538.05   26.10
  -9  -2   3  478.75   25.00
  -9  -2   3  545.85   26.60
   9  -2  -3  559.74   22.70
  -9   2   3  495.15   25.20
  -9   2   3  548.55   26.80
  -9   2   3  552.14   20.30
  -9   2   3  556.84   26.50
  -9   2   3  558.24   21.30
  -9   2   3  551.74   24.90
  -9   2   3  546.65   25.80
   9   2  -3  598.44   22.80
  -8  -2   3   17.60    8.70
  -8  -2   3   10.90    5.50
  -8  -2   3   10.00    8.70
  -8  -2   3   11.60    6.00
   8  -2  -3   17.40    5.30
  -8  -2   3   17.70    4.70
  -8  -2   3    6.70    8.60
  -8   2   3   23.00    3.90
  -8   2   3   24.40    8.60
  -8   2   3   14.00    9.90
  -8   2   3   24.60    5.80
  -8   2   3   15.30    5.70
  -8   2   3   24.10    7.70
   8   2  -3   26.10    5.40
  -8   2   3   21.20    7.50
  -7  -2   3   46.10    7.50
  -7  -2   3   51.59    6.00
   7  -2  -3   44.40    6.60
  -7   2   3   47.30    7.60
   7   2  -3   51.99    7.60
  -7   2   3   50.59    4.90
  -6  -2   3   69.89    6.60
  -6  -2   3   68.59    5.60
  -6   2   3   65.69    4.70
  -6   2   3   66.89    6.60
  -5  -2   3  464.35   18.10
  -5   2   3  470.25   16.20
  -5   2   3  463.65   17.90
  -4  -2   3 1393.16   45.70
  -4   2   3 1428.46   43.90
  -4   2   3 1371.06   45.50
  -3  -2   3 1686.43   53.59
  -3  -2   3 1678.93   53.09
  -3  -2   3 1662.73   52.99
  -3   2   3 1699.83   51.79
  -3   2   3 1648.04   53.29
  -2  -2   3 1587.14   50.59
  -2  -2   3 1623.54   50.89
  -2  -2   3 1635.24   51.29
  -2   2   3 1676.53   51.19
   2   2  -3 1561.04   49.80
  -1  -2   3  862.21   28.00
   1  -2  -3  866.31   27.60
  -1  -2   3  849.22   27.50
  -1   2   3  894.21   28.00
   1   2  -3  872.91   27.50
   0  -2   3 1096.39   34.20
   0  -2  -3 1061.59   34.40
   0   2  -3 1077.69   34.60
   0   2   3 1151.48   34.60
  -1  -2  -3  877.51   27.50
   1  -2   3  862.61   27.30
  -1   2  -3  820.42   27.90
  -1   2  -3  917.41   28.60
  -2  -2  -3 1562.04   49.90
   2  -2   3 1618.94   49.90
  -2   2  -3 1621.34   51.09
  -2   2  -3 1604.34   50.59
  -3  -2  -3 1622.74   51.09
  -3  -2  -3 1620.74   50.59
  -3  -2  -3 1503.85   49.60
  -3   2  -3 1669.73   51.29
  -3   2  -3 1635.94   51.99
  -4  -2  -3 1423.06   43.00
  -4  -2  -3 1314.27   43.00
  -4  -2  -3 1292.17   44.60
  -4  -2  -3 1321.87   41.70
  -4   2  -3 1324.17   43.30
  -4   2  -3 1339.27   44.30
  -5  -2  -3  455.85   16.60
  -5  -2  -3  437.56   18.70
  -5  -2  -3  430.86   15.40
  -5   2  -3  457.35   18.20
  -5   2  -3  465.55   16.90
   6  -2   3   61.39    8.30
  -6  -2  -3   61.09    5.90
  -6  -2  -3   59.89    8.00
  -6   2  -3   67.69    6.00
   6   2   3   44.90    6.20
  -6   2  -3   56.39    6.80
  -7  -2  -3   53.09    8.40
   7  -2   3   55.09    8.60
  -7   2  -3   44.40    7.30
   7   2   3   55.19    9.00
  -7   2  -3   60.59    8.80
  -8  -2  -3   23.00    6.80
  -8  -2  -3   10.70    7.00
   8  -2   3   23.80    5.80
  -8  -2  -3   15.40    6.70
  -8   2  -3   21.00    6.70
  -8   2  -3   17.50    7.80
   8   2   3   13.50    5.80
  -8   2  -3   13.90    6.50
  -9  -2  -3  549.74   23.70
  -9  -2  -3  576.14   24.50
   9  -2   3  580.94   23.50
   9   2   3  554.94   23.30
  -9   2  -3  532.45   26.00
  -9   2  -3  564.94   23.90
  -9   2  -3  527.15   24.20
  10  -2   3    6.20    5.70
 -10  -2  -3   -3.70    7.40
 -10  -2  -3   11.60    5.10
 -10   2  -3   14.30    4.90
  10   2   3    5.90    6.50
  11  -2   3   11.50    6.20
 -11  -2  -3    3.80    3.90
  11   2   3    6.30   10.40
 -11   2  -3    6.30    3.60
 -11   2  -3   -3.60    5.70
 -12  -2  -3    9.20    3.30
 -12   2  -3   10.20    5.80
 -12   2  -3    8.70    2.90
 -12   2  -3    6.90    5.20
  12  -3  -3    0.50    3.90
  12   3  -3    2.60    4.20
 -12   3   3   -3.80    5.30
 -11  -3   3   26.70    8.50
 -11  -3   3   21.90    4.20
  11  -3  -3   32.20    5.60
  11   3  -3   27.60    5.30
 -11   3   3   21.40    6.80
 -11   3   3   10.80    6.10
 -11   3   3   28.60    7.10
 -11   3   3   13.40    5.80
  10  -3  -3    1.40    4.60
 -10  -3   3    2.50    4.20
 -10  -3   3   -5.10    7.50
 -10   3   3    7.80    6.80
  10   3  -3    3.30    4.40
 -10   3   3   10.40    6.80
 -10   3   3   -1.70    4.40
 -10   3   3    8.00    7.20
 -10   3   3   13.50    6.70
  -9  -3   3  135.99   10.50
  -9  -3   3  120.49   11.00
   9  -3  -3  138.79   10.80
  -9  -3   3   88.19   14.40
  -9  -3   3  154.38   16.20
  -9  -3   3  150.38   23.90
  -9   3   3  137.59   14.70
  -9   3   3  117.29   10.10
  -9   3   3  122.79   14.80
  -9   3   3  129.19    7.90
  -9   3   3  139.39   14.00
  -9   3   3  144.49   13.10
   9   3  -3  137.89   10.30
  -8  -3   3   49.50    9.90
  -8  -3   3   47.50    6.60
  -8  -3   3   34.10    7.80
  -8  -3   3   44.70    7.40
   8  -3  -3   35.50    6.00
  -8  -3   3   48.30   10.10
  -8   3   3   34.80    6.20
  -8   3   3   44.10    8.00
  -8   3   3   36.90    7.30
  -8   3   3   36.50    5.50
   8   3  -3   52.89    7.90
  -8   3   3   36.70    9.60
  -8   3   3   46.40    8.40
  -8   3   3   43.30   10.60
   7  -3  -3   10.90    5.50
  -7  -3   3    9.70    3.80
  -7  -3   3    7.80    4.80
  -7   3   3    8.50    5.00
   7   3  -3    6.00    4.60
  -7   3   3    8.90    2.70
  -6  -3   3  269.37   13.10
  -6   3   3  268.77   10.60
  -6   3   3  271.37   13.00
   6   3  -3  259.97   13.00
  -5  -3   3    4.30    3.00
  -5   3   3    6.40    2.60
  -5   3   3    8.40    1.80
  -4  -3   3 1202.38   39.70
  -4  -3   3 1155.08   40.00
  -4  -3   3 1204.38   39.10
  -4   3   3 1195.58   39.50
  -4   3   3 1188.88   37.60
  -3  -3   3 2132.29   69.49
  -3  -3   3 2115.49   68.89
  -3  -3   3 2227.88   69.69
  -3   3   3 2262.97   69.49
  -3   3   3 2227.88   67.69
  -2  -3   3 2102.19   67.29
  -2  -3   3 2148.58   67.99
   2   3  -3 2120.69   66.59
  -2   3   3 2254.27   67.89
  -1  -3   3 3810.52  118.79
   1  -3  -3 3814.02  118.89
   1   3  -3 3809.62  118.69
  -1   3   3 4003.80  119.29
   0  -3   3 3117.79   97.49
   0  -3  -3 3204.98   97.69
   0   3  -3 3196.28   98.49
   0   3  -3 3139.29   97.79
  -1  -3  -3 3830.62  117.69
   1  -3   3 3797.82  117.49
  -1   3  -3 3922.01  118.69
  -1   3  -3 3739.63  117.99
   2  -3   3 2138.89   66.99
  -2  -3  -3 2157.78   67.09
  -2   3  -3 2156.28   67.59
  -2   3  -3 2152.68   68.19
   3  -3   3 2145.09   66.89
  -3  -3  -3 2153.58   66.99
  -3   3  -3 2085.09   68.09
  -3   3  -3 2158.98   67.49
  -4  -3  -3 1176.58   37.40
  -4  -3  -3 1055.39   36.20
  -4  -3  -3 1142.19   37.40
  -4   3  -3 1180.88   37.80
  -4   3  -3 1164.48   38.60
  -5  -3  -3    8.40    4.40
  -5  -3  -3   14.10    2.80
  -5  -3  -3    4.40    2.60
  -5  -3  -3    9.20    2.90
  -5   3  -3    9.20    3.70
  -5   3  -3    7.10    2.40
   6  -3   3  266.67   13.80
  -6  -3  -3  262.57   14.60
  -6  -3  -3  256.57   12.00
   6   3   3  273.97   13.90
  -6   3  -3  276.07   13.80
  -6   3  -3  284.77   12.50
  -7  -3  -3   10.90    6.60
   7  -3   3    2.20    4.90
  -7   3  -3    4.70    4.70
  -7   3  -3    8.00    5.20
   7   3   3   10.40    5.60
  -8  -3  -3   39.60    7.30
  -8  -3  -3   40.30    9.40
   8  -3   3   38.70    6.30
  -8  -3  -3   40.20    8.00
  -8   3  -3   35.60    7.30
   8   3   3   37.30    6.70
  -8   3  -3   26.00    8.20
  -8   3  -3   63.79    8.20
  -9  -3  -3  135.49   19.70
   9  -3   3  132.29   11.40
  -9  -3  -3  142.09   11.90
   9  -3   3  118.79   16.70
  -9  -3  -3  131.09   11.90
  -9   3  -3  123.09   14.70
  -9   3  -3  133.39   11.40
   9   3   3  114.59   12.20
 -10  -3  -3   -5.40    7.00
 -10  -3  -3   11.80    4.80
  10  -3   3   11.90    5.70
 -10   3  -3    6.30    4.40
  10   3   3   -0.40    7.30
 -11  -3  -3   22.30    4.70
  11  -3   3   11.70    6.30
 -11   3  -3   18.40    6.40
 -11   3  -3   13.10    3.80
 -12  -3  -3   -0.80    2.90
 -12   3  -3    1.30    4.50
 -12   3  -3   -6.30    5.40
 -12   3  -3   -1.00    2.50
  12  -4  -3    2.00    3.90
 -12   4   3    3.90    4.70
  12   4  -3   11.00    4.40
 -11  -4   3   66.29    6.60
  11  -4  -3   75.19    8.50
 -11  -4   3   68.39    9.40
  11   4  -3   75.09    8.10
 -11   4   3   75.49   12.00
 -11   4   3   69.19   10.00
 -11   4   3   62.19    9.70
  10  -4  -3    9.70    4.90
 -10  -4   3    7.80    7.70
 -10  -4   3    3.10    4.10
 -10   4   3   -2.90    6.50
 -10   4   3    4.00    6.00
 -10   4   3    8.20    6.70
 -10   4   3   10.50    6.40
  10   4  -3    8.40    4.50
  -9  -4   3   38.70    8.90
   9  -4  -3   36.50    6.20
  -9  -4   3   33.00    7.20
  -9  -4   3   29.70    5.70
  -9   4   3   30.30    7.70
  -9   4   3   22.70    8.00
  -9   4   3   23.80    7.90
   9   4  -3   30.80    6.10
  -9   4   3   31.30    5.40
  -9   4   3   32.90    7.80
  -8  -4   3  187.18   18.00
   8  -4  -3  212.18   12.70
  -8  -4   3  230.08   13.30
  -8  -4   3  235.08   13.30
  -8  -4   3  199.38   15.10
  -8   4   3  208.48    9.80
  -8   4   3  221.68   17.60
  -8   4   3  220.08   16.80
  -8   4   3  186.88   14.20
  -8   4   3  208.58   12.50
  -8   4   3  208.68   15.70
   8   4  -3  218.38   12.50
  -8   4   3  212.38   15.50
  -7  -4   3   50.89    8.40
  -7  -4   3   42.00    9.50
   7  -4  -3   37.30    6.00
  -7  -4   3   30.50    6.40
  -7   4   3   60.09   10.50
   7   4  -3   51.09    7.80
  -7   4   3   40.20   13.00
  -7   4   3   32.50   12.90
  -7   4   3   50.49    8.90
  -7   4   3   27.10    5.60
  -7   4   3   44.40    4.80
  -6  -4   3    2.00    3.70
   6  -4  -3   -5.00    6.20
  -6   4   3    7.90    3.70
  -6   4   3    5.00    2.20
   6   4  -3    0.70    4.00
  -5  -4   3  377.56   16.30
  -5  -4   3  414.86   15.90
  -5   4   3  389.46   14.00
  -5   4   3  372.96   15.90
  -4  -4   3 2437.56   78.49
  -4  -4   3 2419.56   77.89
  -4   4   3 2438.36   78.19
  -4   4   3 2520.45   76.29
  -3  -4   3  196.98    8.70
  -3  -4   3  200.68    9.20
   3  -4  -3  187.78    8.70
  -3   4   3  198.68    9.00
  -3   4   3  200.78    7.50
  -2  -4   3  413.16   14.90
   2  -4  -3  415.66   15.10
   2   4  -3  404.46   14.20
  -2   4   3  438.66   15.40
   1  -4  -3  157.88    7.00
  -1  -4   3  160.58    6.80
   1   4  -3  154.68    6.60
   0  -4  -3 1512.85   48.40
   0  -4   3 1495.75   48.20
   0   4  -3 1526.85   49.20
   0   4  -3 1569.54   48.40
  -1  -4  -3  159.48    6.80
   1  -4   3  153.28    6.60
  -1   4  -3  150.88    7.60
  -1   4  -3  155.98    6.90
   2  -4   3  421.26   14.60
  -2  -4  -3  423.16   14.70
  -2   4  -3  405.36   15.00
  -2   4  -3  394.16   15.50
   3  -4   3  193.48    8.60
  -3  -4  -3  200.28    8.70
  -3   4  -3  195.08    9.50
  -3   4  -3  215.88    9.10
   4  -4   3 2405.36   75.49
  -4  -4  -3 2248.48   74.49
  -4  -4  -3 2355.66   75.49
  -4  -4  -3 2492.55   75.69
  -4   4  -3 2368.26   76.69
  -4   4  -3 2459.05   76.09
   5  -4   3  395.86   15.50
  -5  -4  -3  374.26   15.30
  -5  -4  -3  396.46   15.20
  -5  -4  -3  375.36   14.40
  -5   4  -3  385.66   16.70
  -5   4  -3  398.96   15.70
   6  -4   3    2.20    4.30
  -6  -4  -3    4.90    6.00
   6  -4   3    5.50    5.10
  -6  -4  -3   -0.30    4.70
  -6  -4  -3    6.70    3.90
  -6   4  -3    3.10    4.40
   6   4   3    0.00    5.80
  -6   4  -3    4.10    3.70
   7  -4   3   58.19    9.00
  -7  -4  -3   34.90    7.00
  -7  -4  -3   39.90    9.30
  -7  -4  -3   47.40   12.00
   7  -4   3   28.90    6.20
  -7   4  -3   30.10    6.30
  -7   4  -3   57.79    7.90
   7   4   3   51.19    7.00
  -7   4  -3   38.50    6.00
   8  -4   3  223.68   13.10
  -8  -4  -3  240.18   16.00
  -8  -4  -3  205.08   14.10
  -8  -4  -3  235.08   20.00
   8  -4   3  197.98   15.50
  -8   4  -3  209.18   15.00
  -8   4  -3  195.28   13.80
  -8   4  -3  201.18   15.90
   8   4   3  214.48   13.90
  -9  -4  -3   11.90   13.30
  -9  -4  -3   21.10    6.40
   9  -4   3   36.20    6.80
  -9  -4  -3   36.10    7.00
  -9   4  -3   28.50    5.80
   9   4   3   26.70    7.30
  -9   4  -3   18.60    8.20
  10  -4   3   -3.60    5.50
 -10  -4  -3    9.50    4.90
 -10  -4  -3   -0.50    6.60
 -10   4  -3    6.80    4.10
  11  -4   3   76.59   10.70
 -11  -4  -3   70.69    7.70
 -11   4  -3   69.19    6.90
 -11   4  -3   78.39   10.50
 -12  -4  -3    2.10    2.80
 -12   4  -3    6.50    2.80
 -12   4  -3    3.20    4.60
 -12   4  -3    3.40    4.20
  12  -5  -3   11.90    4.00
 -12   5   3   16.40    7.30
  12   5  -3   10.60    5.20
 -12   5   3    7.70    4.30
 -11  -5   3   54.39   11.30
  11  -5  -3   54.89    7.60
 -11  -5   3   54.49    6.20
 -11   5   3   60.09    8.70
  11   5  -3   68.69    8.20
 -11   5   3   53.39    7.20
 -11   5   3   56.69    9.20
  10  -5  -3  106.69    9.70
 -10  -5   3   86.69   13.70
 -10  -5   3  100.49    8.50
  10   5  -3  111.49    9.70
 -10   5   3  101.09   11.80
 -10   5   3  112.39   12.40
 -10   5   3   94.49   12.40
 -10   5   3   96.39   11.30
   9  -5  -3  155.08   11.70
  -9  -5   3  147.39   11.10
  -9  -5   3  162.28   15.70
  -9  -5   3  154.48   13.60
  -9   5   3  145.29   14.30
  -9   5   3  156.88   14.20
  -9   5   3  153.68   14.50
  -9   5   3  150.38   15.30
   9   5  -3  158.58   11.00
  -8  -5   3   54.79    7.00
  -8  -5   3   72.29   10.20
  -8  -5   3   70.89    9.80
   8  -5  -3   55.69    9.00
   8  -5  -3   76.09   10.40
  -8  -5   3   76.09   10.60
  -8   5   3   63.19    9.30
  -8   5   3   57.79    5.60
  -8   5   3   61.79    9.00
  -8   5   3   41.80    8.40
  -8   5   3   53.29    6.50
   8   5  -3   60.29    8.20
  -8   5   3   49.10    8.40
   7  -5  -3   65.99   10.00
  -7  -5   3   37.60   10.20
  -7  -5   3   53.69    7.10
  -7  -5   3   65.19   10.00
  -7  -5   3   46.60    9.10
   7  -5  -3   56.89    9.00
  -7   5   3   60.99   11.00
  -7   5   3   40.60    6.80
  -7   5   3   61.69    5.30
   7   5  -3   58.39    8.20
  -7   5   3   57.19    8.80
  -7   5   3   63.99    9.80
  -7   5   3   82.29   10.80
  -7   5   3   67.79    8.70
   6  -5  -3  243.68   13.30
  -6  -5   3  232.08   13.40
   6  -5  -3  217.88   13.20
  -6   5   3  240.68    9.80
   6   5  -3  223.58   12.30
  -6   5   3  223.98   12.40
  -5  -5   3   65.29    6.90
   5  -5  -3   55.29    6.50
  -5  -5   3   71.59    6.30
  -5   5   3   59.19    6.30
   5   5  -3   49.50    6.40
  -5   5   3   57.89    4.30
   5   5  -3   68.19    7.00
  -4  -5   3  554.54   20.40
   4  -5  -3  544.55   20.70
  -4  -5   3  566.34   21.20
  -4   5   3  540.45   20.60
  -4   5   3  549.65   18.70
   4   5  -3  533.65   20.40
   3  -5  -3  232.38   10.30
  -3  -5   3  233.08   10.10
  -3   5   3  222.38   10.30
   3   5  -3  224.78   10.50
  -2  -5   3 1378.26   43.70
   2  -5  -3 1376.06   43.90
   2   5  -3 1285.57   47.90
   2   5  -3 1326.17   42.80
   1  -5  -3  428.66   15.60
  -1  -5   3  415.96   15.30
   1   5  -3  425.56   15.10
   0  -5  -3 1192.08   39.60
   0  -5   3 1227.98   39.50
   0   5  -3 1202.88   40.50
   0   5  -3 1256.27   39.60
  -1  -5  -3  435.36   15.20
   1  -5   3  412.16   14.90
  -1   5  -3  382.96   15.80
  -1   5  -3  420.06   15.30
  -2  -5  -3 1405.66   44.60
   2  -5   3 1389.86   44.50
  -2   5  -3 1374.86   44.80
  -2   5  -3 1333.37   45.40
   3  -5   3  220.18    9.90
  -3  -5  -3  222.88    9.80
  -3   5  -3  230.88   10.80
  -3   5  -3  229.08   10.20
   4  -5   3  549.65   19.80
  -4  -5  -3  491.95   18.90
  -4  -5  -3  551.04   19.80
  -4   5  -3  540.35   20.00
  -4   5  -3  549.74   20.70
  -4   5  -3  515.55   19.50
  -5  -5  -3   47.20    7.20
   5  -5   3   62.29    8.40
   5  -5   3   61.09    6.40
  -5  -5  -3   61.49    6.40
  -5  -5  -3   46.90    6.10
  -5  -5  -3   49.90    6.10
  -5   5  -3   68.09    6.20
  -5   5  -3   68.09    6.70
  -6  -5  -3  209.48   11.80
  -6  -5  -3  247.58   12.30
   6  -5   3  226.48   12.50
  -6  -5  -3  209.88   12.30
   6  -5   3  237.08   13.20
  -6   5  -3  229.98   12.00
  -6   5  -3  220.88   12.90
   6   5   3  233.68   13.80
  -7  -5  -3   52.89   10.90
  -7  -5  -3   56.79    7.60
   7  -5   3   48.30    7.60
   7  -5   3   60.09    7.60
  -7  -5  -3   37.70    8.70
  -7   5  -3   62.19    9.50
  -7   5  -3   52.99    7.80
  -7   5  -3   51.69    7.30
   7   5   3   70.99   10.70
  -7   5  -3   55.79   10.90
  -8  -5  -3   47.10   13.70
  -8   5  -3   36.30    7.90
  -8   5  -3   40.10    6.50
   8   5   3   49.70    7.90
   9  -5   3  162.68   12.10
  -9  -5  -3  156.98   12.10
  -9  -5  -3  154.18   13.00
  -9   5  -3  146.09   15.90
  -9   5  -3  171.78   11.70
  10  -5   3  105.99   10.80
 -10  -5  -3  114.19   10.00
 -10  -5  -3   83.29   10.80
 -10   5  -3  103.89    8.60
 -10   5  -3  118.49   12.50
 -11  -5  -3   66.49    7.20
  11  -5   3   66.69   10.30
 -11   5  -3   58.09    9.80
 -11   5  -3   57.89    6.00
 -12  -5  -3   14.00    3.10
 -12   5  -3   12.10    4.30
 -12   5  -3    5.40    3.70
 -11  -6   3   24.90    3.70
  11  -6  -3   22.90    4.60
  11  -6  -3   24.60    6.60
 -11   6   3   19.80    5.90
 -11   6   3   16.50    5.00
  11   6  -3   23.00    4.90
 -11   6   3   23.50    5.10
 -10  -6   3   19.10    4.40
 -10  -6   3   30.70    7.90
  10  -6  -3   19.00    5.30
 -10   6   3   18.60    5.80
  10   6  -3   21.50    5.00
 -10   6   3   28.90    6.70
 -10   6   3   21.80    6.00
  -9  -6   3    2.20    4.40
  -9  -6   3   17.40    7.60
   9  -6  -3   -5.60    4.80
  -9  -6   3   -3.60    8.00
  -9   6   3   -4.00    6.20
  -9   6   3    7.00    6.20
   9   6  -3    1.50    4.40
  -9   6   3   -2.40    6.60
  -9   6   3   -3.70    5.80
   8  -6  -3   42.20    6.60
  -8  -6   3   28.50    9.70
  -8  -6   3   45.70    8.20
  -8  -6   3   37.40    6.30
  -8  -6   3   53.59    9.50
   8  -6  -3   36.90   10.50
  -8   6   3   48.10    9.20
   8   6  -3   57.29    8.10
  -8   6   3   69.49    9.70
  -8   6   3   57.59    9.00
  -8   6   3   51.79    9.30
  -7  -6   3   61.49    9.40
  -7  -6   3   68.29   10.50
   7  -6  -3   42.40    7.50
  -7  -6   3   41.80    8.10
   7  -6  -3   52.69    7.10
  -7   6   3   60.79    9.50
  -7   6   3   29.60    8.20
  -7   6   3   57.59    9.10
   7   6  -3   53.09    8.00
  -7   6   3   52.99    5.40
  -7   6   3   41.30    8.30
   6  -6  -3   49.50    7.00
  -6  -6   3   34.00    9.00
  -6  -6   3   60.79    7.90
   6  -6  -3   48.50    7.00
  -6  -6   3   60.89    8.40
  -6   6   3   54.99   13.60
  -6   6   3   58.29    5.00
   6   6  -3   56.79    8.00
  -6   6   3   61.19   10.10
  -6   6   3   47.70   10.30
  -5  -6   3   29.00    5.30
  -5  -6   3   43.10    6.20
   5  -6  -3   15.90    6.30
   5  -6  -3   19.40    4.50
   5   6  -3   23.10    5.40
   5   6  -3   21.90    4.50
  -5   6   3   27.60    3.90
   4  -6  -3   27.80    4.30
  -4  -6   3   35.10    5.80
  -4  -6   3   39.10    5.40
   4   6  -3   27.90    5.10
  -4   6   3   32.40    3.70
   4   6  -3   39.20    5.20
   3  -6  -3  295.37   13.20
  -3  -6   3  310.27   13.00
   3   6  -3  306.57   13.20
   2  -6  -3  157.28    8.30
  -2  -6   3  162.28    8.20
   2   6  -3  150.98    8.60
   2   6  -3  159.28    7.50
   1  -6  -3  105.59    6.60
  -1  -6   3  114.89    6.50
   1   6  -3  111.89    7.00
  -1   6   3  108.99    7.50
   1   6  -3  110.29    6.10
   0  -6   3  478.55   17.20
   0  -6  -3  461.55   17.40
   0   6   3  468.65   17.60
   0   6  -3  465.95   17.30
   0   6  -3  457.75   18.40
   0   6  -3  470.05   17.20
  -1  -6  -3  120.39    6.60
   1  -6   3  119.79    6.50
  -1   6  -3  108.29    6.40
  -1   6  -3  104.69    6.90
   1   6   3  105.09    7.10
  -1   6  -3  108.79    7.90
  -2  -6  -3  168.98    8.30
   2  -6   3  159.98    8.20
  -2   6  -3  154.18    8.10
  -2   6  -3  159.88    9.30
   2   6   3  156.48    9.00
  -2   6  -3  161.78    8.50
   3  -6   3  306.67   13.00
  -3  -6  -3  297.67   12.70
  -3   6  -3  283.57   12.60
  -3   6  -3  303.97   12.90
  -3   6  -3  308.87   13.90
  -4  -6  -3   41.00    5.10
   4  -6   3   27.20    5.40
  -4  -6  -3   39.80    5.60
   4  -6   3   41.50    5.50
  -4   6  -3   29.10    4.80
  -4   6  -3   34.60    5.10
  -4   6  -3   38.20    6.40
   5  -6   3   25.00    5.60
  -5  -6  -3   21.20    4.50
   5  -6   3   31.00    5.30
  -5  -6  -3   27.10    5.10
  -5  -6  -3   29.30    5.00
  -5  -6  -3   40.10    6.00
  -5   6  -3   32.10    5.90
  -5   6  -3   32.90    5.10
  -6  -6  -3   55.59    8.00
   6  -6   3   70.69    8.90
   6  -6   3   40.90    6.70
  -6  -6  -3   49.70    6.40
  -6  -6  -3   52.69    7.00
  -6  -6  -3   72.09   11.40
   6   6   3   44.40    9.40
  -6   6  -3   51.69   10.50
  -6   6  -3   49.50    8.20
  -6   6  -3   49.10    8.70
  -7  -6  -3   63.09    8.10
   7  -6   3   38.90    6.30
  -7  -6  -3   54.69    9.00
   7  -6   3   52.39    8.90
  -7  -6  -3   33.70   13.40
   7   6   3   32.80    8.70
  -7   6  -3   47.50    8.80
  -7   6  -3   57.19    8.80
  -7   6  -3   65.89    9.80
  -8  -6  -3   60.29    8.50
  -8  -6  -3   36.00    7.10
   8  -6   3   35.80   11.00
   8  -6   3   57.29    9.40
  -8   6  -3   54.59    9.40
  -8   6  -3   44.40    6.50
   9  -6   3    0.10    5.40
  -9  -6  -3    5.70    5.70
  -9  -6  -3   11.70    6.10
  -9   6  -3  -14.60   15.40
  -9   6  -3   -1.40    4.00
  10  -6   3   22.90    5.90
 -10  -6  -3   19.30    5.10
 -10  -6  -3   23.90    6.10
 -10   6  -3   23.80    4.60
 -10   6  -3   35.10    7.20
  11  -6   3   19.10    6.30
 -11  -6  -3   24.10    4.20
 -11   6  -3   19.80    3.60
 -11   6  -3   26.40    5.40
 -11   6  -3   33.40    6.30
  11  -7  -3    3.50    6.30
  11  -7  -3    6.10    4.00
 -11  -7   3    8.10    2.90
 -11   7   3    8.30    4.00
 -11   7   3    7.10    4.40
  11   7  -3   10.90    5.00
 -10  -7   3    5.80    6.90
  10  -7  -3    3.20    4.40
  10  -7  -3    3.20    6.90
 -10  -7   3    5.90    3.60
 -10   7   3   11.50    5.40
 -10   7   3    7.40    5.30
  10   7  -3    9.50    4.60
 -10   7   3    3.10    4.90
  -9  -7   3   60.59    8.10
   9  -7  -3   84.29    9.40
  -9  -7   3   62.39    9.40
  -9   7   3   73.69   10.50
   9   7  -3   74.09    8.50
  -9   7   3   64.89    8.60
  -9   7   3   58.09    8.80
   8  -7  -3   93.59   10.20
  -8  -7   3   84.29   14.20
  -8  -7   3   90.99   10.00
  -8  -7   3   89.69   13.90
  -8   7   3   95.39   12.30
  -8   7   3   90.29   12.30
  -8   7   3   93.09   12.30
  -8   7   3   89.09   13.60
   7  -7  -3  185.98   15.50
   7  -7  -3  200.28   12.80
  -7  -7   3  182.48   13.10
  -7  -7   3  166.28   15.00
  -7  -7   3  187.38   17.10
   7   7  -3  211.58   12.00
  -7   7   3  201.98   16.80
  -7   7   3  181.78   15.30
  -7   7   3  188.58   15.00
  -7   7   3  199.58   16.40
   6  -7  -3  118.89   10.80
  -6  -7   3  115.49   11.60
  -6  -7   3  136.69   11.90
   6  -7  -3  138.99   12.00
  -6  -7   3  118.49   17.10
  -6  -7   3  133.59   11.20
   6   7  -3  125.39    9.60
  -6   7   3  138.59   14.20
  -6   7   3  140.09   16.60
   6   7  -3  102.29   12.50
  -6   7   3  146.09   14.10
  -6   7   3  124.99   14.50
   5  -7  -3  419.46   19.00
  -5  -7   3  424.56   19.20
   5  -7  -3  378.76   18.00
  -5  -7   3  450.15   18.60
   5   7  -3  386.86   18.00
   5   7  -3  426.06   17.60
   4  -7  -3   83.59   10.80
  -4  -7   3  126.19    8.80
   4  -7  -3  117.09    8.90
  -4  -7   3  112.09    9.00
   4   7  -3  119.69    8.90
   4   7  -3  119.59    8.40
  -3  -7   3  504.05   19.60
   3  -7  -3  517.05   20.10
   3   7  -3  499.85   19.50
   3   7  -3  479.65   19.10
   2  -7  -3  542.45   21.10
  -2  -7   3  560.74   20.80
   2   7  -3  556.64   20.10
  -2   7   3  546.65   20.50
   2   7  -3  557.84   20.70
   1  -7  -3  257.47   11.60
  -1  -7   3  251.77   11.30
  -1   7   3  245.18   11.50
   1   7  -3  235.68   11.30
   1   7  -3  252.27   11.00
   0  -7  -3 2825.12   87.99
   0  -7   3 2731.43   87.59
   0   7   3 2758.12   87.59
   0   7  -3 2730.83   87.59
   0   7  -3 2786.12   87.69
  -1  -7  -3  253.87   11.70
   1  -7   3  255.97   11.50
  -1   7  -3  239.48   11.40
  -1   7  -3  262.07   12.70
   1   7   3  268.27   12.10
  -1   7  -3  267.97   11.70
  -2  -7  -3  561.84   20.90
   2  -7   3  549.85   20.80
   2   7   3  536.15   20.80
  -2   7  -3  530.95   20.40
  -2   7  -3  564.64   21.80
  -2   7  -3  579.34   21.10
  -3  -7  -3  514.15   19.50
   3  -7   3  478.85   19.90
   3  -7   3  505.95   19.60
  -3  -7  -3  478.65   19.40
  -3   7  -3  494.15   20.30
  -3   7  -3  515.25   19.70
  -3   7  -3  490.15   19.00
   4  -7   3  106.29    8.90
  -4  -7  -3  118.99    8.40
  -4  -7  -3  104.49    8.70
   4  -7   3  114.39   10.00
  -4   7  -3  112.19    8.80
  -4   7  -3  109.49    8.20
  -4   7  -3   91.19    8.70
  -5  -7  -3  356.66   18.00
   5  -7   3  403.76   18.40
  -5  -7  -3  428.56   18.10
  -5  -7  -3  433.96   17.80
   5  -7   3  454.95   18.80
  -5  -7  -3  406.96   17.30
  -5   7  -3  390.16   18.00
  -5   7  -3  423.66   19.20
   6  -7   3  111.29   10.80
  -6  -7  -3  129.29   10.50
   6  -7   3  138.79   12.20
  -6  -7  -3  125.99   11.40
  -6  -7  -3  110.49   11.70
  -6  -7  -3  100.09   15.30
  -6   7  -3  123.89   14.10
  -6   7  -3  129.59   11.20
  -6   7  -3  137.09   12.00
  -6   7  -3  121.99   11.20
  -7  -7  -3  174.18   13.00
   7  -7   3  189.38   12.60
   7  -7   3  201.38   16.70
  -7  -7  -3  172.68   15.00
  -7   7  -3  162.08   20.50
  -7   7  -3  158.58   15.30
  -7   7  -3  180.18   12.00
  -7   7  -3  171.68   14.00
  -8  -7  -3   61.49    8.50
  -8  -7  -3   87.49   10.10
   8  -7   3   88.89   10.10
  -8   7  -3   85.89   14.00
  -8   7  -3   92.09    9.40
  -9  -7  -3   70.29    9.30
  -9  -7  -3   76.69   10.40
   9  -7   3   70.09    9.80
  -9   7  -3   64.39   11.30
  -9   7  -3   62.49    8.00
 -10  -7  -3   11.70    5.70
  10  -7   3    4.40    5.30
 -10  -7  -3    0.50    4.00
 -10   7  -3   -4.40    4.80
 -10   7  -3   -4.60    3.20
 -11  -7  -3    7.50    3.30
  11  -7   3    7.70    4.00
  11  -7   3    0.50    9.30
 -11   7  -3    9.60    5.00
 -11   7  -3    4.20    3.90
  11  -8  -3   10.20    4.00
 -11  -8   3    9.20    2.70
 -11   8   3    4.80    3.30
 -11   8   3    8.90    4.10
 -10  -8   3   40.60    7.80
  10  -8  -3   34.20    5.40
  10  -8  -3   45.90    7.60
 -10  -8   3   43.20    6.00
  10   8  -3   47.30    6.20
 -10   8   3   35.10    5.90
 -10   8   3   49.00    6.30
  -9  -8   3   26.40    4.80
  -9  -8   3   41.20    8.00
   9  -8  -3   24.20    8.10
   9  -8  -3   13.70    5.20
  -9   8   3   33.50    7.40
  -9   8   3   23.80    6.10
   9   8  -3   25.10    5.30
  -9   8   3   21.00    6.10
  -8  -8   3  173.38   15.70
   8  -8  -3  163.98   16.10
  -8  -8   3  167.48   11.80
   8  -8  -3  156.98   11.90
   8   8  -3  170.48   11.40
  -8   8   3  167.28   13.90
  -8   8   3  187.78   15.10
  -8   8   3  168.48   13.50
  -7  -8   3   72.99   10.30
   7  -8  -3   99.59   13.00
  -7  -8   3   61.19    9.50
   7  -8  -3   76.59   10.00
  -7  -8   3   52.89   10.30
   7  -8  -3   62.09   11.20
  -7   8   3   88.99   12.30
  -7   8   3   89.09   11.80
  -7   8   3   98.59   13.70
   7   8  -3   85.69    8.90
  -7   8   3   81.19   11.80
   6  -8  -3   10.30    7.60
   6  -8  -3   -0.90   11.90
   6  -8  -3    5.20    5.60
  -6  -8   3   12.60    6.20
  -6  -8   3    7.90    5.70
  -6  -8   3   10.90    7.30
   6   8  -3   14.00    4.90
  -6   8   3   17.80    7.40
  -6   8   3   15.10    7.50
  -6   8   3   21.30    8.80
  -6   8   3   24.70    8.30
   6   8  -3    8.60    6.60
  -6   8   3   -1.00    8.00
  -5  -8   3  223.18   14.00
  -5  -8   3  183.48   14.40
  -5  -8   3  195.38   12.90
   5  -8  -3  174.68   12.60
   5  -8  -3  188.78   13.70
  -5   8   3  186.28   17.00
  -5   8   3  218.28   15.60
   5   8  -3  206.38   11.60
  -5   8   3  194.38   15.70
   5   8  -3  212.68   12.70
  -5   8   3  216.28   16.20
  -5   8   3  207.58   18.70
   4  -8  -3    8.50    4.20
   4  -8  -3    7.40    5.40
  -4  -8   3   12.10    5.30
  -4  -8   3    9.90    4.70
   4   8  -3   20.20    4.50
   4   8  -3   18.80    5.00
  -3  -8   3    5.40    4.10
   3  -8  -3   -3.00    5.30
   3  -8  -3    8.30    4.70
   3   8  -3   -4.20    3.90
   3   8  -3    4.00    3.80
  -2  -8   3  571.94   21.30
   2  -8  -3  581.14   21.90
   2  -8  -3  482.65   22.00
  -2   8   3  510.95   20.60
   2   8  -3  529.65   20.50
   2   8  -3  572.04   21.20
   1  -8  -3  291.07   13.30
  -1  -8   3  276.37   12.80
   1   8  -3  268.47   12.60
   1   8  -3  285.07   12.50
  -1   8   3  259.57   12.60
   1   8  -3  243.78   12.70
   0  -8  -3  536.75   20.50
   0  -8   3  475.65   19.70
   0   8  -3  530.35   20.00
   0   8  -3  510.95   19.70
   0   8   3  512.75   19.70
  -1  -8  -3  262.87   12.80
   1  -8   3  266.77   12.70
  -1  -8  -3  249.28   13.00
  -1   8  -3  273.37   12.60
  -1   8  -3  285.17   12.80
  -1   8  -3  272.27   14.60
   1   8   3  281.97   12.60
   2  -8   3  553.14   21.60
   2  -8   3  515.15   21.60
  -2  -8  -3  553.24   21.50
  -2  -8  -3  575.74   21.60
  -2   8  -3  564.64   21.60
  -2   8  -3  555.24   22.50
   2   8   3  553.94   21.50
  -2   8  -3  543.55   20.90
  -3  -8  -3    6.10    3.80
  -3  -8  -3   -0.20    4.10
   3  -8   3   -3.20    5.20
   3  -8   3    2.30    4.20
  -3   8  -3    6.60    4.00
  -3   8  -3    1.90    3.70
  -3   8  -3    4.50    4.80
  -4  -8  -3   16.90    4.90
   4  -8   3   17.00    5.70
  -4  -8  -3   21.60    5.20
   4  -8   3   19.30    5.80
  -4   8  -3    8.30    4.90
  -4   8  -3   13.20    4.20
  -4   8  -3    8.30    5.30
  -5  -8  -3  200.08   13.90
  -5  -8  -3  204.68   11.80
  -5  -8  -3  178.88   12.50
   5  -8   3  197.98   14.00
   5  -8   3  201.98   15.40
   5  -8   3  207.78   12.70
  -5   8  -3  212.38   13.70
  -5   8  -3  226.28   13.30
  -5   8  -3  210.98   13.80
   6  -8   3   17.90    5.90
  -6  -8  -3    5.90    8.00
   6  -8   3   18.70    8.00
  -6  -8  -3    5.00    6.20
  -6  -8  -3    9.40    6.10
  -6  -8  -3   15.30    5.50
  -6   8  -3   11.50    5.60
  -6   8  -3   17.40    7.20
  -6   8  -3   10.00    6.70
  -7  -8  -3   72.19    9.70
   7  -8   3   78.79   10.00
  -7  -8  -3   77.69   10.60
   7  -8   3   87.19   13.10
  -7   8  -3   92.19    9.80
  -7   8  -3   50.49    9.10
  -7   8  -3   66.79   10.90
  -8  -8  -3  160.08   13.60
   8  -8   3  161.18   11.60
  -8  -8  -3  155.18   11.50
  -8   8  -3  178.38   15.00
  -8   8  -3  144.29   10.90
   9  -8   3   28.30    6.10
   9  -8   3   29.20    6.00
  -9  -8  -3   21.30    5.60
  -9  -8  -3   33.80    6.20
  -9   8  -3   36.90    5.40
  -9   8  -3   24.50    7.30
  10  -8   3   36.70    6.30
  10  -8   3   37.10    5.50
 -10  -8  -3   40.40    5.60
 -10  -8  -3   38.10    5.90
 -10   8  -3   44.60    7.20
 -10   8  -3   24.30    4.70
  11  -8   3   13.50    3.70
 -11  -8  -3    7.70    3.10
 -11   8  -3    4.70    4.00
 -11   8  -3    8.80    3.70
  10  -9  -3   -7.90    6.30
 -10  -9   3    6.30    2.90
 -10  -9   3   -4.30    6.80
  10  -9  -3    3.30    4.00
 -10   9   3    7.80    4.20
 -10   9   3    5.40    3.90
  10   9  -3    8.40    5.90
   9  -9  -3   -1.50    7.20
   9  -9  -3    4.80    4.40
  -9  -9   3    8.10    7.00
  -9  -9   3   -1.50    3.40
  -9   9   3   -6.00    4.80
  -9   9   3   -2.50    4.90
   9   9  -3    4.10    5.10
  -9   9   3    3.30    4.50
  -8  -9   3   22.10    5.20
   8  -9  -3   20.90    5.60
   8  -9  -3   24.40    8.00
  -8  -9   3   19.60    7.20
  -8   9   3   16.30    6.50
  -8   9   3    6.80    5.90
  -8   9   3   23.20    5.90
   8   9  -3   27.40    5.60
   7  -9  -3   13.60    5.20
  -7  -9   3    6.40    5.00
   7  -9  -3   17.90    8.80
  -7   9   3   10.60    8.00
  -7   9   3   10.70    7.20
  -7   9   3   10.00    6.50
  -7   9   3   18.90    6.20
   7   9  -3   14.50    5.00
   6  -9  -3  145.49   11.70
  -6  -9   3  166.38   15.90
  -6  -9   3  164.38   14.50
  -6  -9   3  170.38   12.50
   6  -9  -3  173.58   16.40
   6  -9  -3  134.79   18.00
  -6   9   3  156.98   14.30
   6   9  -3  165.78   11.30
   6   9  -3  154.58   14.00
  -6   9   3  155.18   14.10
  -6   9   3  161.18   16.40
  -6   9   3  159.98   14.50
  -5  -9   3  322.37   17.80
   5  -9  -3  327.27   16.60
  -5  -9   3  328.97   18.80
  -5  -9   3  310.47   19.00
   5  -9  -3  348.27   19.50
  -5  -9   3  338.77   18.30
   5   9  -3  335.87   16.90
  -5   9   3  343.97   18.60
  -5   9   3  352.66   20.00
  -5   9   3  348.97   19.30
   5   9  -3  339.37   15.90
  -5   9   3  326.87   21.60
  -4  -9   3  211.98   18.30
   4  -9  -3  193.58   12.90
  -4  -9   3  224.08   15.60
   4  -9  -3  212.78   14.40
  -4  -9   3  219.08   14.20
  -4  -9   3  235.18   13.80
   4   9  -3  202.38   12.00
   4   9  -3  229.98   13.00
  -4   9   3  180.98   21.70
  -4   9   3  206.58   16.00
  -4   9   3  233.68   17.20
  -4   9   3  216.08   16.40
  -3  -9   3  278.87   14.30
   3  -9  -3  237.38   13.70
   3  -9  -3  280.47   15.20
   3   9  -3  252.37   12.80
   3   9  -3  281.37   13.80
   2  -9  -3   83.79    9.10
  -2  -9   3   84.39    8.40
   2  -9  -3   88.09    9.40
   2   9  -3   86.69    8.10
   2   9  -3   78.39    8.00
   1  -9  -3  458.75   19.40
   1  -9  -3  443.76   18.80
  -1  -9   3  453.55   19.00
   1   9  -3  411.26   17.60
   1   9  -3  446.26   18.40
   1   9  -3  462.55   18.70
  -1   9   3  451.05   18.40
   0  -9  -3  113.19    9.10
   0  -9  -3  100.29    9.10
   0  -9   3   81.99   10.10
   0  -9   3  104.19    8.60
   0   9   3  107.29    8.40
   0   9  -3  110.29    8.50
   0   9  -3   91.79    9.10
   0   9  -3  107.79    8.30
   1  -9   3  442.76   18.80
  -1  -9  -3  433.46   18.50
  -1  -9  -3  454.45   19.00
   1  -9   3  432.36   18.90
  -1   9  -3  420.76   19.10
   1   9   3  466.85   18.50
  -1   9  -3  452.35   18.80
  -1   9  -3  435.26   18.10
  -2  -9  -3   85.89    8.60
  -2  -9  -3   95.59    8.50
   2  -9   3  102.69    9.30
   2  -9   3   78.99    9.60
  -2   9  -3   97.69    8.30
  -2   9  -3   85.89    9.80
  -2   9  -3   81.79    7.70
   3  -9   3  288.57   15.10
  -3  -9  -3  251.97   14.10
   3  -9   3  260.77   14.40
  -3  -9  -3  270.47   13.40
  -3   9  -3  275.17   15.60
  -3   9  -3  256.27   13.40
  -3   9  -3  278.97   14.30
   4  -9   3  209.68   15.60
  -4  -9  -3  226.88   12.10
  -4  -9  -3  203.08   14.30
  -4  -9  -3  202.08   13.40
   4  -9   3  195.98   14.10
   4  -9   3  205.68   13.00
  -4   9  -3  207.38   13.20
  -4   9  -3  200.18   12.70
  -4   9  -3  200.18   14.00
  -5  -9  -3  319.77   17.40
  -5  -9  -3  338.97   17.70
   5  -9   3  343.97   16.50
  -5  -9  -3  334.97   22.00
   5  -9   3  341.47   18.70
  -5  -9  -3  325.87   15.60
   5  -9   3  313.67   18.90
  -5   9  -3  325.47   17.80
  -5   9  -3  296.27   17.70
  -6  -9  -3  150.28   11.90
   6  -9   3  151.08   13.60
   6  -9   3  148.69   11.60
  -6  -9  -3  139.29   16.10
  -6  -9  -3  170.08   12.60
   6  -9   3  142.19   16.90
  -6  -9  -3  135.19   14.80
  -6   9  -3  135.59   14.90
  -6   9  -3  165.78   16.90
  -6   9  -3  148.99   13.90
  -7  -9  -3   15.90    7.20
   7  -9   3   11.60    6.30
   7  -9   3   11.90    5.70
  -7  -9  -3    8.70    5.40
  -7   9  -3   12.60    8.40
  -7   9  -3   18.30    7.60
   8  -9   3   32.40    6.40
  -8  -9  -3   27.50    6.70
   8  -9   3   18.50    5.90
  -8  -9  -3   20.30    5.40
  -8   9  -3   27.00    7.10
   9  -9   3   -2.70    4.20
  -9  -9  -3   -1.40    4.50
  -9  -9  -3   -4.90    4.50
   9  -9   3   -3.00    5.30
  -9   9  -3    5.50    5.00
  -9   9  -3   -4.20    5.60
 -10  -9  -3    3.50    3.50
 -10  -9  -3    8.50    8.90
  10  -9   3    8.00    6.30
  10  -9   3   11.50    4.10
 -10   9  -3    1.70    3.70
 -10   9  -3    7.20    5.00
  10 -10  -3   12.60    4.10
 -10 -10   3    9.50    2.70
 -10  10   3    4.50    3.20
 -10  10   3    8.40    3.90
   9 -10  -3    8.40    4.20
   9 -10  -3    3.70    6.60
  -9 -10   3    4.80    3.20
  -9 -10   3    2.10    6.20
  -9  10   3    6.40    4.10
   9  10  -3   10.00    6.10
  -9  10   3    2.30    4.40
   8 -10  -3   13.10    7.60
  -8 -10   3   11.60    6.70
   8 -10  -3    7.50    4.80
  -8 -10   3    6.80    4.10
  -8  10   3    7.40    5.70
  -8  10   3   10.40    5.10
   8  10  -3   26.20    5.80
   7 -10  -3   25.40    5.60
  -7 -10   3   19.30    5.10
   7 -10  -3   23.60    8.30
  -7  10   3   29.20    6.40
  -7  10   3   30.90    7.30
   7  10  -3   26.60    5.90
  -7  10   3   19.90    6.80
  -7  10   3   18.10    6.70
   6 -10  -3   24.50    8.70
  -6 -10   3   22.90    6.20
   6 -10  -3   32.30    6.30
  -6 -10   3    1.00    8.80
  -6  10   3   30.30    8.50
   6  10  -3   19.80    5.50
   6  10  -3   19.50    7.90
  -6  10   3   34.70    7.00
  -6  10   3   27.10    7.50
  -5 -10   3  117.89   13.80
   5 -10  -3  113.79   12.40
   5 -10  -3  111.79   10.60
  -5 -10   3  128.49   12.10
  -5 -10   3  111.69   13.30
  -5 -10   3  128.89   14.80
   5 -10  -3  115.99   15.10
  -5  10   3  102.19   15.80
  -5  10   3  128.99   13.20
  -5  10   3  101.49   12.40
  -5  10   3   98.39   12.40
   5  10  -3  106.09   10.20
   5  10  -3  124.29   11.50
   4 -10  -3  380.86   18.10
  -4 -10   3  382.86   19.60
  -4 -10   3  382.26   20.40
  -4 -10   3  361.26   19.60
  -4 -10   3  385.46   19.80
   4 -10  -3  351.16   22.50
   4 -10  -3  399.16   21.00
  -4  10   3  382.06   20.30
   4  10  -3  410.06   18.40
  -4  10   3  398.16   20.80
  -4  10   3  401.06   20.40
  -4  10   3  357.66   23.00
   4  10  -3  375.86   17.20
   3 -10  -3  255.17   14.40
  -3 -10   3  262.97   17.40
  -3 -10   3  263.37   15.30
   3 -10  -3  201.38   19.20
   3 -10  -3  276.37   16.60
  -3 -10   3  262.97   16.60
  -3  10   3  267.67   17.60
   3  10  -3  248.18   13.60
  -3  10   3  212.08   29.20
  -3  10   3  268.07   16.80
   3  10  -3  294.77   14.40
  -2 -10   3  234.28   17.00
  -2 -10   3  246.88   14.00
   2 -10  -3  216.28   14.60
   2 -10  -3  223.28   12.90
  -2 -10   3  190.48   15.60
  -2  10   3  247.98   16.50
   2  10  -3  249.58   13.00
   2  10  -3  209.38   12.40
   1 -10  -3  151.68   10.70
  -1 -10   3  170.88   21.50
   1 -10  -3  177.38   12.40
  -1 -10   3  156.68   13.50
  -1 -10   3  141.09   11.40
   1  10  -3  142.69   10.70
   1  10  -3  171.08   10.80
  -1  10   3  179.48   11.20
  -1  10   3  171.28   15.00
   0 -10   3    3.90    4.80
   0 -10  -3    0.60    4.60
   0 -10  -3   -5.70    5.30
   0 -10   3    4.50    5.90
   0  10  -3    0.60    4.20
   0  10  -3    0.00    3.60
   0  10   3    1.80    4.20
   0  10  -3   -4.30    5.80
   1 -10   3  161.28   11.70
   1 -10   3  172.28   12.10
   1 -10   3  164.38   14.40
  -1 -10  -3  178.58   11.00
  -1 -10  -3  166.68   11.90
   1  10   3  175.68   11.00
  -1  10  -3  166.88   11.80
  -1  10  -3  163.48   10.60
  -2 -10  -3  223.28   15.10
  -2 -10  -3  194.68   13.20
   2 -10   3  230.98   14.30
   2 -10   3  232.98   13.70
   2 -10   3  235.08   15.70
  -2 -10  -3  224.18   12.40
  -2  10  -3  213.18   12.20
  -2  10  -3  232.48   13.80
   3 -10   3  282.37   16.00
   3 -10   3  267.57   14.80
   3 -10   3  254.67   22.40
  -3 -10  -3  281.67   16.70
  -3 -10  -3  271.57   13.80
  -3 -10  -3  261.37   15.60
   3 -10   3  258.67   16.80
  -3  10  -3  253.87   17.20
  -3  10  -3  267.57   14.20
  -3  10  -3  264.17   15.50
   3  10   3  202.08   19.40
   4 -10   3  389.06   17.60
  -4 -10  -3  280.47   23.70
  -4 -10  -3  355.56   16.50
   4 -10   3  366.36   20.40
   4 -10   3  360.86   19.50
  -4 -10  -3  377.56   18.70
  -4 -10  -3  351.66   18.70
  -4  10  -3  371.46   19.20
  -4  10  -3  357.46   20.20
  -4  10  -3  350.36   17.50
   5 -10   3   81.39   14.80
  -5 -10  -3  113.19   13.50
   5 -10   3   99.19   11.00
  -5 -10  -3  107.19   10.90
  -5 -10  -3  117.89   10.30
   5 -10   3   97.49   12.70
  -5 -10  -3  117.79   16.60
   5 -10   3  129.89   17.00
  -5  10  -3  106.99   13.20
  -5  10  -3  103.29   14.10
  -5  10  -3   96.49   13.30
  -6 -10  -3   17.40    5.80
  -6 -10  -3    5.00    6.40
   6 -10   3   17.60    6.30
  -6 -10  -3   26.50    8.50
   6 -10   3   28.10    7.00
  -6  10  -3   26.70    9.10
  -6  10  -3   14.60    8.80
   7 -10   3   22.00    6.20
  -7 -10  -3   24.70    5.80
  -7 -10  -3   20.30    6.70
   7 -10   3   22.70    6.00
  -7  10  -3   27.00    7.20
  -7  10  -3   17.80    8.00
  -8 -10  -3    8.50    5.60
   8 -10   3    8.60    5.20
   8 -10   3    8.80    5.60
  -8 -10  -3   11.80    4.60
  -8  10  -3    7.10    6.20
  -8  10  -3    9.10    5.50
   9 -10   3    4.50    4.40
  -9 -10  -3    2.90    4.30
   9 -10   3    1.60    5.60
  -9 -10  -3    5.40    4.30
  -9  10  -3   -0.30    5.20
  -9  10  -3   -2.80    4.20
 -10 -10  -3   10.30    3.60
  10 -10   3   12.50    3.80
 -10  10  -3   13.10    4.80
 -10  10  -3    7.60    3.80
  -9 -11   3   19.50    3.50
   9 -11  -3   27.00    4.70
   9 -11  -3   23.10    6.20
  -9 -11   3   30.50    6.20
  -9  11   3   15.30    4.50
  -9  11   3   26.70    4.40
   8 -11  -3   12.60    4.60
   8 -11  -3    8.30    6.30
  -8 -11   3    5.20    3.90
  -8 -11   3   10.30    6.10
   8  11  -3    6.10    7.20
  -8  11   3    3.50    4.00
  -8  11   3    6.70    5.50
   7 -11  -3   15.80    5.30
   7 -11  -3   16.60    7.10
  -7 -11   3   11.10    6.40
  -7 -11   3   15.40    4.70
  -7  11   3    6.70    4.80
  -7  11   3    8.10    6.20
  -7  11   3   19.40    6.80
   7  11  -3    6.50    5.90
   6 -11  -3   75.29    9.40
  -6 -11   3   82.89   10.10
   6 -11  -3   93.49   13.40
  -6  11   3   56.29    8.40
   6  11  -3   75.19   10.40
  -6  11   3   76.49   11.70
  -6  11   3   79.19   10.70
   5 -11  -3  -10.10    7.70
  -5 -11   3    8.00    5.30
  -5 -11   3    0.60    6.70
   5 -11  -3    3.40    5.40
   5  11  -3    8.90    5.60
  -5  11   3   -1.00    5.30
   5  11  -3   -1.70    6.40
  -5  11   3    0.50    5.90
  -5  11   3   -2.70    8.10
  -4 -11   3  250.37   19.00
   4 -11  -3  283.37   20.80
  -4 -11   3  285.47   18.60
   4 -11  -3  267.17   19.20
  -4 -11   3  284.47   16.90
  -4 -11   3  256.87   16.40
   4 -11  -3  289.07   15.40
   4  11  -3  299.87   15.70
   4  11  -3  281.97   15.00
  -4  11   3  293.07   16.70
  -4  11   3  247.08   20.30
  -4  11   3  270.77   17.40
   3 -11  -3   10.50    9.20
  -3 -11   3   11.40    7.00
  -3 -11   3   19.60    7.40
  -3 -11   3    9.30    7.00
   3 -11  -3   16.60    8.40
   3 -11  -3    7.10    5.00
   3  11  -3    6.80    5.20
   3  11  -3    4.80    5.80
  -3  11   3   10.10    7.40
  -3  11   3   13.10    6.40
  -3  11   3   -1.20    9.90
  -2 -11   3   34.50    8.90
  -2 -11   3   32.70    7.70
   2 -11  -3   43.40    9.00
  -2 -11   3   59.09    8.40
   2 -11  -3   53.39    8.50
   2 -11  -3   37.20    7.70
  -2  11   3   30.00    9.60
   2  11  -3   45.00    6.30
  -2  11   3   46.50    8.20
   2  11  -3   39.60    6.90
  -2  11   3   44.20    9.50
   1 -11  -3  140.09   14.10
   1 -11  -3  110.39   12.80
   1 -11  -3  145.39   10.50
  -1 -11   3  139.19   15.40
  -1 -11   3  136.09   12.60
  -1 -11   3  129.89   13.70
  -1  11   3  127.09   13.20
  -1  11   3  125.99   14.00
   1  11  -3  120.09   12.90
   1  11  -3  137.19   10.40
  -1  11   3  116.79   16.90
   0 -11   3  137.49   12.80
   0 -11  -3  120.09   10.10
   0 -11  -3  129.39   12.40
   0 -11  -3  119.99   13.90
   0 -11   3  106.09   12.40
   0 -11   3  135.49   16.20
   0 -11   3  135.39   13.30
   0  11   3  128.69   13.70
   0  11  -3  126.79    9.90
   1 -11   3  125.49   13.60
  -1 -11  -3  129.49   12.70
   1 -11   3  142.19   12.00
  -1 -11  -3  140.79   10.30
   1 -11   3  119.79   17.10
  -1 -11  -3  128.89   12.50
   1 -11   3  125.69   12.70
   1  11   3  105.39   14.20
  -1  11  -3  136.29   12.20
  -1  11  -3  149.09   10.60
  -2 -11  -3   31.70    5.80
   2 -11   3   31.80    7.70
  -2 -11  -3   42.90    7.80
  -2 -11  -3   45.50    8.40
   2 -11   3   45.90   11.00
   2 -11   3   41.10    7.10
   2 -11   3   48.00    8.80
   2  11   3   47.70    9.60
  -2  11  -3   46.00    6.70
  -2  11  -3   51.19    8.60
   3 -11   3   17.20    8.20
  -3 -11  -3   13.80    7.80
  -3 -11  -3    9.80    4.90
  -3 -11  -3   14.20    6.60
   3 -11   3   10.80    6.10
   3 -11   3    7.70    6.40
   3 -11   3   15.60   11.00
   3  11   3    9.30    8.60
  -3  11  -3    7.30    5.80
  -3  11  -3   11.80    7.60
  -4 -11  -3  285.37   14.50
  -4 -11  -3  296.57   16.20
   4 -11   3  295.07   17.20
   4 -11   3  282.87   19.70
   4 -11   3  306.37   15.60
  -4 -11  -3  273.27   18.90
  -4 -11  -3  233.58   21.60
   4 -11   3  219.28   21.60
  -4  11  -3  289.87   18.40
  -4  11  -3  241.88   15.90
  -4  11  -3  254.67   19.70
   5 -11   3    4.90    5.70
  -5 -11  -3    3.60    8.60
  -5 -11  -3    3.20    5.50
   5 -11   3   19.30   12.10
  -5 -11  -3    0.70    5.00
   5 -11   3    4.30    5.90
  -5  11  -3   -1.20    7.30
  -6 -11  -3   80.29    9.60
   6 -11   3   89.19   10.50
  -6 -11  -3   92.59   13.40
   6 -11   3   78.29   10.50
  -6  11  -3   83.99   10.90
   7 -11   3    6.50    5.10
  -7 -11  -3   13.70    6.30
   7 -11   3   23.40    6.20
  -7 -11  -3   21.10    5.10
  -7  11  -3   18.50    7.70
  -7  11  -3   13.40    6.10
   8 -11   3    3.90    4.20
  -8 -11  -3    1.80    4.90
  -8 -11  -3    7.00    4.20
   8 -11   3    7.50    5.80
  -8  11  -3    7.10    6.30
  -8  11  -3   -0.20    4.70
   8  11   3    3.90    5.30
   9 -11   3   20.20    4.50
  -9 -11  -3   25.00    4.80
  -9 -11  -3   26.90    4.50
  -9  11  -3   16.10    4.50
  -9  11  -3   19.90    5.80
  -8 -12   3    0.50    5.50
   8 -12  -3   -2.70    5.30
   8 -12  -3    6.10    4.10
  -8 -12   3    7.90    3.40
  -8  12   3   -0.90    4.90
  -8  12   3    1.30    3.50
  -7 -12   3   13.50    5.90
   7 -12  -3   20.00    6.40
  -7 -12   3   15.00    4.50
   7 -12  -3   11.30    4.70
  -7  12   3   10.30    6.10
  -7  12   3   16.50    5.30
  -7  12   3    8.00    5.90
  -6 -12   3    3.40    4.30
   6 -12  -3   -1.70    4.40
   6 -12  -3    4.30    6.70
  -6  12   3   -0.30    4.70
  -6  12   3   -2.30    6.80
  -6  12   3   -1.30    5.20
   5 -12  -3  164.08   14.40
  -5 -12   3  151.18   12.40
   5 -12  -3  157.28   11.60
  -5 -12   3  151.08   12.20
  -5  12   3  148.99   12.40
   5  12  -3  152.28   13.30
  -5  12   3  138.19   16.10
  -5  12   3  136.79   12.40
   4 -12  -3   16.20    7.40
   4 -12  -3    4.40    5.00
  -4 -12   3    9.30    5.80
  -4 -12   3   14.60    6.50
   4  12  -3    6.40    5.70
  -4  12   3    3.10    6.80
   4  12  -3    5.30    7.70
  -4  12   3   11.40    5.80
  -3 -12   3  140.39   13.60
   3 -12  -3  160.58   11.40
  -3 -12   3  148.89   13.00
   3 -12  -3  132.49   14.40
   3  12  -3  134.19   11.50
  -3  12   3  114.69   13.90
  -3  12   3  151.48   12.90
   2 -12  -3  -12.80    8.70
  -2 -12   3    6.90    7.20
   2 -12  -3    5.20    7.00
  -2 -12   3   12.10    6.20
  -2 -12   3    0.90    8.70
   2 -12  -3    2.70    4.60
   2  12  -3    0.30    4.80
  -2  12   3   -1.40    8.10
  -2  12   3   -0.30    7.70
  -2  12   3   -5.10    5.30
  -1 -12   3    4.00    6.30
   1 -12  -3    0.60    6.80
  -1 -12   3    0.70    7.80
   1 -12  -3    0.90    4.60
  -1 -12   3   14.00    8.50
   1 -12  -3    0.00    8.80
  -1  12   3    8.20    6.10
  -1  12   3   -2.30    9.80
   1  12  -3    5.90    4.60
  -1  12   3   -3.20    7.20
   0 -12  -3   13.20    4.90
   0 -12   3   -6.90    8.00
   0 -12   3   12.10    6.60
   0 -12  -3    4.20    6.40
   0 -12  -3   15.50    8.70
   0 -12   3   19.00    8.90
   0 -12   3   -0.40    7.60
   0  12   3   12.10    6.50
   0  12  -3   13.40    5.10
   0  12   3   10.50    6.30
   1 -12   3    0.60    8.70
   1 -12   3   -0.90    6.60
   1 -12   3    0.90    9.10
  -1 -12  -3    2.70    4.60
   1 -12   3    2.10    5.90
  -1 -12  -3   19.90    8.50
  -1 -12  -3    4.70    6.00
  -1  12  -3    7.40    5.20
   1  12   3    6.90    6.00
  -2 -12  -3    3.40    4.30
   2 -12   3    4.70    6.30
   2 -12   3    0.10    6.10
  -2 -12  -3   -4.00    5.70
   2 -12   3   -7.50    8.80
   2 -12   3   -7.90    9.50
  -2 -12  -3    5.60    9.10
  -2  12  -3    8.30    7.90
   2  12   3    3.10    7.00
  -2  12  -3    2.50    5.30
   3 -12   3  127.59   18.30
  -3 -12  -3  128.59   11.80
   3 -12   3  128.89   12.00
  -3 -12  -3  130.89    9.80
   3 -12   3  119.19   12.70
  -3  12  -3  117.99   12.00
   3  12   3  111.79   14.90
  -4 -12  -3    5.40    5.20
  -4 -12  -3   11.30    5.30
   4 -12   3   13.70    6.10
   4 -12   3   -1.60   10.60
   4 -12   3   10.10    6.10
  -4 -12  -3   12.70    9.80
  -4  12  -3    4.80    7.80
  -5 -12  -3  130.19   11.50
   5 -12   3  165.58   12.30
  -5 -12  -3  145.49   11.10
   5 -12   3  159.98   12.40
  -5 -12  -3  103.29   15.80
  -5  12  -3  142.99   14.30
  -6 -12  -3    1.10    4.00
   6 -12   3   -1.50    4.80
  -6 -12  -3    4.80    6.60
   6 -12   3   -2.60    5.80
  -6  12  -3   -1.50    7.30
  -6  12  -3   -6.00    6.30
   7 -12   3   11.90    6.10
   7 -12   3   17.70    5.00
  -7 -12  -3    9.40    4.10
  -7 -12  -3   17.00    6.30
  -7  12  -3    9.50    8.60
  -7  12  -3   13.40    6.00
   8 -12   3    7.60    7.10
  -8 -12  -3    2.60    3.60
  -8 -12  -3    4.60    4.60
   8 -12   3    4.20    3.70
  -8  12  -3    2.90    4.50
  -8  12  -3    8.10    7.10
   8  12   3    1.90    4.50
   8 -13  -3    6.70    3.50
  -8 -13   3    7.70    3.30
   8 -13  -3   -8.10    8.40
  -8 -13   3   -0.80    5.40
  -8  13   3    3.90    3.20
  -7 -13   3    5.90    5.30
   7 -13  -3    4.90    5.10
   7 -13  -3    3.20    4.00
  -7 -13   3    2.40    3.60
  -7  13   3    3.60    4.00
  -7  13   3    0.50    5.20
   6 -13  -3    4.60    4.10
   6 -13  -3    1.30    5.70
  -6 -13   3   -0.30    3.90
  -6  13   3   -2.40    4.40
  -6  13   3    0.70    4.60
   5 -13  -3   57.59    8.50
  -5 -13   3   51.49    7.20
   5 -13  -3   68.19    8.30
  -5 -13   3   65.09    9.00
  -5  13   3   49.50    6.40
   5  13  -3   48.00    8.10
  -5  13   3   57.19    9.00
   4 -13  -3    7.30    6.40
  -4 -13   3    8.20    5.40
  -4 -13   3    0.90    5.90
   4 -13  -3    4.10    4.90
  -4  13   3   20.30    6.50
   4  13  -3   12.60    6.40
  -4  13   3   10.30    5.00
  -3 -13   3    3.90    5.80
   3 -13  -3    5.00    4.80
   3 -13  -3    6.70    6.30
  -3 -13   3   -6.40    5.90
  -3  13   3    4.00    4.50
   3  13  -3   -7.20    5.70
  -3  13   3    2.70    6.90
  -3  13   3    2.10   11.10
  -2 -13   3   44.60    8.10
  -2 -13   3   41.10    7.00
   2 -13  -3   38.60    6.10
   2 -13  -3   33.40    7.50
  -2  13   3   29.60    8.10
  -2  13   3   40.00    9.00
   2  13  -3   48.20    7.40
  -2  13   3   25.50    5.90
   1 -13  -3    2.90    6.20
   1 -13  -3    6.10    4.70
  -1 -13   3   13.10    7.00
  -1 -13   3    3.00    5.70
   1  13  -3    1.20    4.90
  -1  13   3   -3.20    4.90
  -1  13   3    7.50    6.90
   0 -13   3   55.09    8.80
   0 -13   3   71.39   10.60
   0 -13  -3   61.59    8.60
   0 -13  -3   69.99   10.60
   0  13   3   75.39   10.50
   0  13  -3   73.69    8.60
  -1 -13  -3    6.10    5.50
   1 -13   3   12.80    8.10
   1 -13   3   -8.50    7.60
   1 -13   3   10.20    6.00
  -1 -13  -3   16.10    5.10
   1  13   3   -0.10    6.20
  -1  13  -3    3.10    5.60
   1  13   3    1.00    4.80
   2 -13   3   27.40    6.20
  -2 -13  -3   58.29    8.40
   2 -13   3   37.40    9.60
  -2 -13  -3   54.59    7.50
   2 -13   3   36.70    7.50
  -2  13  -3   44.10    7.00
   2  13   3   42.00    7.80
  -3 -13  -3   -1.40    4.80
  -3 -13  -3    0.00    5.00
   3 -13   3   18.70    6.90
   3 -13   3    7.50    5.40
   3 -13   3   12.50    9.50
  -3  13  -3    0.30    6.90
   3  13   3    3.90    7.00
  -4 -13  -3    7.20    4.70
  -4 -13  -3    6.50    9.30
  -4 -13  -3   17.00    5.70
   4 -13   3   20.00    6.60
   4 -13   3   10.50    5.50
   4 -13   3   11.90    9.80
  -4  13  -3   12.30    8.70
   4  13   3   14.60    7.50
   5 -13   3   68.69   10.90
  -5 -13  -3   63.49    8.00
  -5 -13  -3   49.40    9.20
   5 -13   3   74.79    9.20
   5  13   3   50.59    7.50
  -6 -13  -3   -0.30    3.60
   6 -13   3    0.60    4.30
  -6 -13  -3    5.70    6.20
   6 -13   3    0.60    6.40
  -6  13  -3    8.40    6.10
  -6  13  -3    3.60    7.00
   6  13   3   -0.20    3.80
  -7 -13  -3    4.20    3.40
   7 -13   3    4.50    3.80
  -7 -13  -3    5.80    5.20
  -7  13  -3    5.30    5.20
   7  13   3    0.90    3.80
   7  13   3    1.40    4.40
  -8 -13  -3    6.30    4.20
   8 -13   3   -1.10    3.20
  -8 -13  -3    8.60    3.50
   8  13   3   -1.80    3.90
  -8  13  -3    1.80    4.40
   8  13   3    6.10    3.90
   7 -14  -3    8.20    4.60
  -7 -14   3   10.30    3.40
   7 -14  -3    6.60    3.90
  -7 -14   3   10.00    4.80
  -7  14   3    2.50    3.50
  -6 -14   3    9.00    4.90
   6 -14  -3    5.40    4.90
   6 -14  -3   11.80    4.10
  -6 -14   3    5.80    3.80
  -6  14   3    4.00    4.40
  -6  14   3    6.80    4.40
  -5 -14   3   20.80    4.80
   5 -14  -3   31.30    6.10
   5 -14  -3   34.50    5.20
  -5  14   3   28.60    5.40
  -5  14   3   40.20    5.40
   4 -14  -3   42.30    6.60
   4 -14  -3   49.10    7.90
  -4 -14   3   41.30    6.00
  -4 -14   3   32.50    5.80
  -4  14   3   50.69    7.80
   4  14  -3   39.60    7.50
  -4  14   3   42.10    7.10
   3 -14  -3   71.99   10.40
  -3 -14   3   64.89   10.00
  -3 -14   3   62.09    9.00
   3 -14  -3   69.59    8.50
  -3  14   3   65.29    8.50
   3  14  -3   65.89    8.20
  -3  14   3   41.10    8.10
   2 -14  -3   51.99    7.30
   2 -14  -3   50.59    7.90
  -2 -14   3   33.70    6.30
   2  14  -3   47.20    7.30
  -2  14   3   36.70    6.10
  -2  14   3   47.30    7.70
   1 -14  -3    3.70    4.40
  -1 -14   3    5.80    5.10
  -1 -14   3   -0.30    6.10
   1 -14  -3    0.70    5.20
  -1  14   3    3.20    5.90
   1  14  -3    9.00    6.10
  -1  14   3    6.50    5.00
   0 -14   3   35.00    6.30
   0 -14   3   50.39    8.50
   0 -14  -3   34.60    5.70
   0 -14  -3   38.80    6.70
   0  14   3   30.10    5.80
   0  14  -3   29.30    6.30
   0  14   3   38.90    7.40
   1 -14   3    3.70    7.70
  -1 -14  -3    3.50    5.20
  -1 -14  -3    8.70    4.60
   1 -14   3    5.10    5.10
   1  14   3    9.60    5.50
   1  14   3   12.00    5.80
  -1  14  -3    5.20    5.80
   2 -14   3   36.80    8.90
   2 -14   3   25.10    5.80
  -2 -14  -3   39.90    6.30
  -2 -14  -3   32.30    5.70
   2  14   3   37.20    5.90
  -2  14  -3   35.70    7.00
   2  14   3   35.10    6.80
   3 -14   3   51.59   10.50
   3 -14   3   61.89    8.60
  -3 -14  -3   69.19    9.30
  -3 -14  -3   55.49    8.10
  -3  14  -3   58.39    8.60
   3  14   3   49.20    7.60
   3  14   3   48.50    7.80
  -4 -14  -3   21.90   11.20
   4 -14   3   38.30   10.60
  -4 -14  -3   47.90    7.20
   4 -14   3   34.60    5.70
   4  14   3   36.10    5.40
   5 -14   3   37.30    5.50
  -5 -14  -3   41.40    8.10
  -5 -14  -3   27.60    4.50
  -5  14  -3   25.70    5.70
   5  14   3   37.80    5.50
   6 -14   3    3.10    3.80
  -6 -14  -3    7.60    6.20
  -6 -14  -3    5.80    3.40
  -6  14  -3    2.80    5.90
   6  14   3    3.10    5.50
   6  14   3    5.10    3.70
  -7 -14  -3    4.00    3.00
  -7 -14  -3    5.00    4.80
   7 -14   3    5.20    3.30
   7  14   3    7.20    4.90
   7  14   3    0.30    3.20
   5 -15  -3    5.50    4.10
   5 -15  -3    9.10    4.00
  -5 -15   3    4.30    3.90
  -5  15   3    6.10    5.30
  -5  15   3    4.20    3.50
   4 -15  -3   64.09    8.00
  -4 -15   3   56.89    7.60
   4 -15  -3   73.99    7.50
  -4 -15   3   55.89    7.80
   4  15  -3   53.49    6.60
  -4  15   3   45.70    6.40
   3 -15  -3    1.20    4.50
  -3 -15   3    1.30    4.70
  -3 -15   3    0.50    4.60
   3 -15  -3   13.20    4.40
   3  15  -3   10.30    5.90
  -3  15   3    6.00    3.80
  -2 -15   3    8.30    4.60
   2 -15  -3   10.70    4.60
  -2 -15   3   14.60    5.50
   2 -15  -3   14.00    4.50
   2  15  -3   21.20    6.60
  -2  15   3    3.50    6.40
  -2  15   3   15.00    4.50
   1 -15  -3   72.29    8.00
  -1 -15   3   59.99    8.20
   1 -15  -3   84.39    8.70
  -1 -15   3   73.09   10.60
  -1  15   3   56.99    8.00
   1  15  -3   67.79    9.90
  -1  15   3   52.39    6.90
   0 -15   3   51.89    7.60
   0 -15  -3   46.60    6.00
   0 -15  -3   51.89    8.20
   0 -15   3   35.90    5.50
   0  15   3   55.59    8.60
   0  15  -3   39.70    6.50
   0  15   3   52.59    7.40
  -1 -15  -3   63.59    8.30
   1 -15   3   75.39    8.30
   1 -15   3   48.50    8.10
  -1 -15  -3   57.99    8.30
  -1  15  -3   46.40    7.40
   1  15   3   66.99    8.30
   1  15   3   67.59    8.60
  -2 -15  -3    9.00    4.30
  -2 -15  -3   12.00    5.00
   2 -15   3   21.00    7.60
   2 -15   3   11.00    4.50
   2  15   3    7.30    4.90
  -2  15  -3    5.80    6.30
   2  15   3    9.00    4.20
   3 -15   3    8.40    4.20
   3 -15   3    1.30    8.90
  -3 -15  -3    5.90    3.80
  -3 -15  -3   11.20    6.00
  -3  15  -3    5.50    4.50
   3  15   3   11.00    4.40
   3  15   3    7.00    6.30
  -4 -15  -3   69.09    6.80
   4 -15   3   67.19    7.20
   4  15   3   63.99    7.00
  -4  15  -3   67.99    7.40
   5 -15   3    4.40    3.50
  -5 -15  -3    5.40    3.20
  -5 -15  -3    6.90    7.80
   5  15   3    0.50    3.20
  -5  15  -3    3.20    4.10
  -4 -16   3    5.10    3.70
   4 -16  -3    7.60    4.00
   4 -16  -3    0.30    3.60
  -4  16   3    5.70    2.90
  -3 -16   3    0.00    4.40
   3 -16  -3    2.40    3.70
  -3 -16   3   -1.20    4.20
   3 -16  -3    9.70    4.00
   3  16  -3    5.80    3.90
  -3  16   3    5.10    3.00
   2 -16  -3    7.80    3.90
   2 -16  -3    1.10    3.90
  -2 -16   3    4.30    4.70
  -2 -16   3    0.60    3.90
  -2  16   3    8.30    3.40
   2  16  -3   10.80    4.00
  -1 -16   3   24.90    5.70
   1 -16  -3   17.30    4.50
  -1 -16   3   27.00    4.70
   1 -16  -3   21.90    4.60
  -1  16   3   20.40    5.40
   1  16  -3   20.40    5.40
  -1  16   3   19.00    3.80
   1  16  -3   24.00    6.30
   0 -16   3    4.70    3.80
   0 -16  -3    0.50    3.70
   0 -16  -3    2.50    4.40
   0 -16   3   -5.80    5.50
   0  16  -3    7.60    6.20
   0  16   3    0.50    4.20
   0  16   3   -1.80    3.50
  -1 -16  -3   21.20    4.10
  -1 -16  -3   21.50    5.10
   1 -16   3   23.40    4.40
   1 -16   3   21.40    6.60
   1  16   3   14.70    4.30
   1  16   3   17.10    4.40
  -1  16  -3   21.70    4.10
   2 -16   3    5.60    3.40
  -2 -16  -3   13.30    3.80
   2 -16   3   10.40    7.40
   2  16   3    3.80    3.60
  -2  16  -3    5.90    3.40
   2  16   3    7.70    4.10
  -3 -16  -3    3.10    3.00
   3 -16   3    0.20    3.30
  -3  16  -3    8.80    3.50
   3  16   3    3.00    3.00
  -4 -16  -3    9.60    3.20
   4 -16   3    6.10    3.20
   4  16   3    8.10    3.20
  -4  16  -3    3.40    3.40
  12   0  -4   13.60    4.30
 -12   0   4    2.30   10.80
 -11   0   4   24.00    6.50
 -11   0   4   13.30    6.10
  11   0  -4   12.60    4.70
 -10   0   4   30.60    7.70
  10   0  -4   33.50    5.60
 -10   0   4   38.10    7.40
 -10   0   4   43.70   10.00
   9   0  -4   43.60    6.60
  -9   0   4   34.40    7.70
  -9   0   4   37.70    5.60
  -9   0   4   29.40   10.90
  -9   0   4   16.60    7.40
  -9   0   4   30.40    4.20
  -9   0   4   19.70    9.20
  -8   0   4  874.01   34.30
  -8   0   4  818.52   30.30
  -8   0   4  871.31   34.20
  -8   0   4  871.71   29.20
  -8   0   4  849.22   36.90
   8   0  -4  822.82   31.20
  -8   0   4  902.31   35.10
  -8   0   4  831.12   33.30
  -7   0   4    6.90    2.50
   7   0  -4    4.30    5.00
  -7   0   4    4.80    4.40
  -6   0   4   50.89    6.10
  -6   0   4   54.79    4.10
  -5   0   4  135.39    8.00
  -5   0   4  140.89    6.10
  -4   0   4  291.27   12.20
  -4   0   4  298.77   10.30
  -3   0   4  334.57   12.50
   3   0  -4  290.27   10.50
  -3   0   4  339.27   10.70
  -3   0   4  333.37   10.60
   2   0  -4 1418.56   48.80
  -2   0   4 1699.53   48.20
  -2   0   4 1604.54   49.99
   0   0   4   10.90    1.40
   0   0  -4    7.50    1.30
   1   0   4 9999.00  304.47
  -2   0  -4 1631.04   51.49
  -2   0  -4 1579.84   50.79
  -3   0  -4  301.57   12.90
  -3   0  -4  319.47   11.90
  -4   0  -4  277.27   10.90
  -4   0  -4  248.88   11.90
  -5   0  -4  137.69    7.40
  -5   0  -4  131.79    9.10
   6   0   4   61.49    7.30
  -6   0  -4   50.59    8.70
  -6   0  -4   47.00    5.80
  -7   0  -4    4.80    4.40
   7   0   4    4.30    5.80
  -7   0  -4   11.70    7.30
  -8   0  -4  895.11   34.10
  -8   0  -4  808.22   32.80
  -8   0  -4  918.61   36.90
   8   0   4  910.91   33.00
  -9   0  -4   34.60    7.10
   9   0   4   45.20    7.70
  -9   0  -4   40.00    7.20
  -9   0  -4   52.19   13.20
 -10   0  -4   29.10    5.50
  10   0   4   26.40    7.80
 -10   0  -4   36.40    7.50
 -11   0  -4    4.70    7.00
 -11   0  -4   19.00    4.50
 -12   0  -4   11.80    3.30
 -12   0  -4   27.60    7.30
  12  -1  -4    8.60    4.10
  12   1  -4   11.10    4.40
 -12   1   4    9.10    7.00
  11  -1  -4   57.49    8.20
 -11  -1   4   59.19    7.70
 -11  -1   4   67.39    8.20
 -11   1   4   67.79   10.80
  11   1  -4   63.49    8.20
 -11   1   4   62.39    8.10
 -11   1   4   64.09    9.10
 -10  -1   4   61.69    8.20
  10  -1  -4   74.59    9.10
 -10  -1   4   79.49    8.20
 -10  -1   4   68.39    9.30
 -10   1   4   50.09    7.80
 -10   1   4   69.99   10.30
 -10   1   4   89.09   12.10
  10   1  -4   68.19    8.70
  -9  -1   4   -1.30   12.90
  -9  -1   4    6.50    4.90
  -9  -1   4   -0.70    7.00
  -9  -1   4    2.00    7.50
  -9  -1   4    7.80    4.00
   9  -1  -4    4.20    4.90
  -9   1   4   11.90    5.30
   9   1  -4    7.20    4.90
  -9   1   4    5.00    6.90
  -9   1   4    0.50   12.10
  -9   1   4    4.50    7.00
  -9   1   4    2.40    8.70
  -8  -1   4   81.99   12.90
   8  -1  -4   69.29    9.00
  -8  -1   4   76.29   10.30
  -8  -1   4   79.79   10.90
  -8  -1   4   89.19   13.60
  -8  -1   4   78.09    6.80
  -8  -1   4   60.29    9.60
  -8   1   4   71.89   10.30
  -8   1   4   83.79    9.90
  -8   1   4   84.79    5.90
  -8   1   4   70.69   10.00
  -8   1   4   60.19   10.40
  -8   1   4   82.29   10.60
  -8   1   4   97.09   16.80
   8   1  -4   57.59    8.70
  -7  -1   4   71.69    8.00
   7  -1  -4   63.79    9.60
  -7  -1   4   82.39    6.10
   7   1  -4   63.59    8.70
  -7   1   4   72.39    5.00
  -7   1   4   68.79    8.50
  -6  -1   4    5.20    2.40
  -6  -1   4    5.50    3.80
  -6   1   4    8.40    1.90
  -5  -1   4   80.99    6.50
  -5  -1   4   96.19    5.20
  -5   1   4  100.69    6.70
  -5   1   4   92.69    4.40
  -4  -1   4  217.18    9.80
   4  -1  -4  194.48    7.30
  -4  -1   4  234.38    8.90
  -4   1   4  213.68    7.40
  -4   1   4  218.58    9.70
  -3  -1   4  732.23   24.70
  -3  -1   4  734.93   23.30
  -3   1   4  690.63   24.40
  -2  -1   4  756.42   24.90
  -2  -1   4  772.72   23.80
   2   1  -4  692.23   23.50
  -2   1   4  758.92   24.80
  -1  -1   4  383.66   13.50
  -1  -1   4  405.76   13.00
  -1   1   4  387.96   13.40
   1   1  -4  378.96   13.10
   0  -1  -4 5932.81  180.38
   0  -1   4 5962.40  181.18
   0  -1   4 5994.10  181.08
   0   1  -4 5829.52  181.28
   0   1   4 5856.41  180.88
  -1  -1  -4  395.66   14.00
   1  -1   4  396.06   13.00
  -1  -1  -4  387.56   12.50
   1   1   4  426.06   12.80
  -1   1  -4  391.56   13.90
   2  -1   4  716.63   23.10
  -2  -1  -4  726.23   24.40
  -2   1  -4  773.12   25.30
  -2   1  -4  731.63   24.50
  -3  -1  -4  671.93   24.40
  -3  -1  -4  702.53   23.40
  -3   1  -4  705.23   23.50
  -3   1  -4  676.43   24.30
  -4  -1  -4  204.68    8.90
  -4  -1  -4  193.38   10.30
  -4   1  -4  197.38    8.80
  -4   1  -4  192.58   10.00
  -5  -1  -4   87.69    7.90
  -5  -1  -4   87.79    6.00
  -5   1  -4   85.29    7.60
  -5   1  -4   87.79    6.00
   6  -1   4   11.00    5.70
  -6  -1  -4    7.80    3.40
  -6  -1  -4    4.60    5.40
  -6   1  -4   10.00    3.70
  -6   1  -4   13.70    4.90
   6   1   4    8.20    6.30
  -7  -1  -4   56.29    8.30
  -7  -1  -4   65.69   11.10
   7  -1   4   75.79    9.90
   7   1   4   74.99   10.10
  -7   1  -4   67.19    8.00
  -7   1  -4   71.49    9.90
   8  -1   4   82.49   10.60
  -8  -1  -4   66.99   11.30
  -8  -1  -4   85.09   12.00
  -8  -1  -4   81.59   10.90
  -8   1  -4   85.79   11.20
  -8   1  -4   83.49   13.80
  -8   1  -4   78.09   11.80
   8   1   4   95.19   11.30
  -9  -1  -4   15.00   11.40
  -9  -1  -4    5.70    5.90
   9  -1   4    9.10    6.50
  -9  -1  -4    1.90    6.10
  -9   1  -4   10.90    6.90
  -9   1  -4    5.30    5.40
   9   1   4    2.60    6.60
  -9   1  -4   14.00   11.30
 -10  -1  -4   68.59    8.50
  10  -1   4   76.79    8.80
 -10  -1  -4   90.79    9.90
 -10   1  -4   65.49    9.60
 -11  -1  -4   65.59    9.30
 -11  -1  -4   72.69    8.20
 -11   1  -4   67.29    7.70
 -11   1  -4   66.59   11.70
 -12  -1  -4    7.90    3.10
 -12   1  -4   15.60    3.40
 -12   1  -4    9.20    6.40
  12  -2  -4   25.20    4.60
 -12   2   4   24.80    7.10
 -12   2   4   20.70    6.70
  12   2  -4   24.40    4.70
 -11  -2   4   13.70    7.20
 -11  -2   4   20.40    6.90
  11  -2  -4   17.80    5.00
 -11   2   4   13.20    6.70
 -11   2   4   16.30    6.30
  11   2  -4   12.50    4.70
 -11   2   4   17.40    6.30
 -10  -2   4   33.20    7.80
 -10  -2   4   29.90    5.00
 -10  -2   4   28.70    7.70
  10  -2  -4   39.10    6.30
 -10   2   4   39.80    7.70
 -10   2   4   37.20    7.00
 -10   2   4   45.90    8.80
  10   2  -4   35.80    5.80
   9  -2  -4  266.07   14.30
  -9  -2   4  251.67   13.30
  -9  -2   4  263.17   17.60
  -9  -2   4  254.87   17.20
  -9  -2   4  276.47   13.10
  -9   2   4  251.57   18.90
  -9   2   4  262.07   16.90
  -9   2   4  245.08   17.20
  -9   2   4  277.27   18.90
   9   2  -4  279.77   14.50
  -8  -2   4  565.14   23.00
  -8  -2   4  570.34   26.10
  -8  -2   4  635.54   27.60
  -8  -2   4  592.04   27.20
  -8  -2   4  617.34   22.50
  -8  -2   4  538.65   25.10
   8  -2  -4  534.95   23.20
  -8   2   4  542.95   25.10
  -8   2   4  601.24   27.60
  -8   2   4  574.04   22.50
  -8   2   4  599.64   26.60
   8   2  -4  598.44   23.50
  -8   2   4  609.64   19.80
  -8   2   4  629.74   28.60
  -8   2   4  616.84   28.70
  -8   2   4  606.54   26.20
  -7  -2   4   82.89    6.80
  -7  -2   4   86.39    8.90
  -7   2   4   71.99    8.60
  -7   2   4   84.59    5.00
   7   2  -4   76.59    8.60
  -6  -2   4   50.99    4.90
  -6  -2   4   46.70    6.50
   6   2  -4   38.50    5.90
  -6   2   4   45.20    3.40
  -6   2   4   47.40    6.40
  -5  -2   4  259.27   12.00
  -5  -2   4  262.57   12.20
  -5   2   4  258.27   11.80
  -5   2   4  245.98    9.00
  -4  -2   4  501.65   18.60
  -4  -2   4  512.15   18.00
  -4   2   4  493.65   15.60
  -4   2   4  466.85   18.20
  -3  -2   4 1490.55   46.20
  -3  -2   4 1340.17   46.00
  -3  -2   4 1474.55   47.00
  -3   2   4 1490.45   46.90
  -2  -2   4 2084.69   66.69
  -2  -2   4 2112.89   65.99
  -2  -2   4 2183.58   66.19
   2   2  -4 2043.90   65.39
  -2   2   4 2162.38   66.59
  -1  -2   4  756.22   24.30
  -1  -2   4  795.82   25.20
   1  -2  -4  733.83   24.50
  -1  -2   4  778.82   25.00
   1   2  -4  728.23   24.50
  -1   2   4  780.92   25.00
   0  -2  -4 1007.20   32.60
   0  -2   4 1042.80   33.60
   0  -2   4 1012.10   32.30
   0   2   4 1088.49   33.00
   0   2  -4 1039.00   33.20
   1  -2   4  744.23   23.40
  -1  -2  -4  719.43   23.60
  -1   2  -4  791.12   25.50
  -1   2  -4  730.73   24.60
  -2  -2  -4 2008.20   64.39
   2  -2   4 2124.99   64.39
  -2   2  -4 2074.99   66.19
  -2   2  -4 2125.19   65.59
  -3  -2  -4 1411.56   44.60
  -3  -2  -4 1441.06   45.60
  -3  -2  -4 1383.26   46.80
  -3   2  -4 1462.75   45.80
  -3   2  -4 1374.76   46.40
  -4  -2  -4  470.55   17.10
  -4  -2  -4  451.45   18.70
  -4   2  -4  475.65   17.20
  -4   2  -4  457.85   18.30
  -5  -2  -4  242.98   13.40
  -5  -2  -4  260.87   11.30
  -5   2  -4  258.67   11.30
  -5   2  -4  245.98   13.10
   6  -2   4   43.40    6.70
  -6  -2  -4   35.50    5.30
  -6  -2  -4   49.60    8.00
  -6  -2  -4   46.50    6.10
  -6   2  -4   49.60    5.90
  -6   2  -4   40.00    6.60
  -7  -2  -4   72.79    8.60
  -7  -2  -4   67.99   11.10
   7  -2   4   78.69   10.20
  -7  -2  -4   73.49   10.60
  -7   2  -4   60.89    8.00
  -7   2  -4   73.19    9.90
   7   2   4   70.59   10.60
  -8  -2  -4  635.64   26.20
  -8  -2  -4  607.74   30.00
  -8  -2  -4  573.24   24.40
   8  -2   4  612.64   24.80
  -8   2  -4  597.24   27.20
  -8   2  -4  549.35   24.60
   8   2   4  585.74   24.40
  -8   2  -4  596.14   25.40
  -9  -2  -4  303.87   24.30
   9  -2   4  270.97   15.40
  -9  -2  -4  259.37   15.50
  -9  -2  -4  250.37   15.10
  -9   2  -4  269.17   15.70
   9   2   4  256.47   16.40
  -9   2  -4  248.48   15.20
  -9   2  -4  208.28   20.10
 -10  -2  -4   33.70    7.00
  10  -2   4   29.10    7.30
 -10  -2  -4   39.90    6.80
 -10   2  -4   28.20    5.30
 -11  -2  -4   -5.00    9.20
 -11  -2  -4   15.80    4.20
 -11   2  -4    6.30    6.00
 -11   2  -4   10.40    3.80
 -12  -2  -4   32.20    4.90
 -12   2  -4   31.40    6.30
 -12   2  -4   30.50    4.50
  12  -3  -4    8.60    4.10
 -12   3   4    6.70    5.70
  12   3  -4    8.20    4.00
 -12   3   4   -2.80    8.00
 -11  -3   4   26.40    7.10
  11  -3  -4   19.40    5.10
  11   3  -4   22.70    4.90
 -11   3   4   13.00    5.80
 -11   3   4   26.60    6.70
 -11   3   4   18.20    6.30
 -10  -3   4   79.79    7.90
 -10  -3   4   61.69    8.80
  10  -3  -4   74.09    9.10
 -10  -3   4   60.59    8.40
 -10   3   4   73.09   11.20
 -10   3   4   50.59    8.40
  10   3  -4   73.89    8.90
 -10   3   4   56.39    7.90
 -10   3   4   71.09   12.60
  -9  -3   4  239.88   17.30
  -9  -3   4  224.08   12.50
   9  -3  -4  231.88   13.30
  -9  -3   4  210.58   16.20
  -9  -3   4  220.38   12.40
  -9   3   4  228.88   17.20
  -9   3   4  216.28   15.60
  -9   3   4  252.27   18.00
   9   3  -4  232.48   13.40
  -9   3   4  238.08   15.60
  -8  -3   4   56.19    9.40
  -8  -3   4   83.09   13.30
  -8  -3   4   66.09    9.50
  -8  -3   4   72.19    8.20
   8  -3  -4   65.39    9.60
  -8  -3   4   75.09   10.20
  -8  -3   4   73.99   10.90
  -8   3   4  101.59   13.00
   8   3  -4   72.69    8.40
  -8   3   4   83.59   12.90
  -8   3   4   45.00   10.40
  -8   3   4   72.09   11.10
  -8   3   4   80.89   11.60
  -7  -3   4   63.39    8.40
  -7  -3   4   55.09   13.10
   7  -3  -4   36.50    6.90
  -7  -3   4   62.99   10.20
  -7  -3   4   49.30    6.20
  -7   3   4   50.29    3.80
  -7   3   4   56.29    7.60
  -7   3   4   65.39    9.60
  -7   3   4   48.40    8.40
   7   3  -4   47.40    7.70
  -7   3   4   47.40    9.70
  -6  -3   4    3.50    3.60
  -6   3   4    2.30    3.40
   6   3  -4    5.70    4.60
  -5  -3   4   53.69    5.80
  -5   3   4   50.09    5.50
  -5   3   4   42.80    2.70
  -4  -3   4 3908.61  121.19
  -4  -3   4 3818.52  120.59
  -4  -3   4 3787.62  120.19
  -4   3   4 3911.91  120.89
  -3  -3   4  367.36   13.80
  -3  -3   4  366.86   14.50
  -3  -3   4  378.56   14.70
  -3   3   4  388.06   14.40
  -2  -3   4  917.01   30.40
   2  -3  -4  941.81   29.80
  -2  -3   4  907.21   29.50
  -2  -3   4  902.01   30.30
  -2   3   4  926.61   30.20
   2   3  -4  861.91   28.90
  -1  -3   4  852.11   29.60
   1  -3  -4  878.91   28.40
  -1  -3   4  869.81   28.10
   1   3  -4  859.21   28.20
  -1   3   4  916.01   28.80
   0  -3   4   -1.10    1.20
   0  -3  -4    2.00    1.30
   0   3  -4   -0.50    1.20
   1  -3   4  852.41   27.30
  -1  -3  -4  839.22   27.60
  -1   3  -4  905.61   29.20
  -1   3  -4  834.52   28.20
   2  -3   4  893.71   28.90
  -2  -3  -4  908.01   29.10
  -2   3  -4  913.11   30.80
  -2   3  -4  891.91   29.90
  -3  -3  -4  384.76   13.50
  -3  -3  -4  335.17   12.20
   3  -3   4  387.56   13.40
  -3   3  -4  393.56   14.40
  -3   3  -4  376.36   15.10
   4  -3   4 3838.22  116.99
  -4  -3  -4 3766.82  117.59
  -4  -3  -4 3842.22  117.09
  -4   3  -4 3781.22  117.89
  -4   3  -4 3606.34  118.79
  -5  -3  -4   42.80    5.10
  -5  -3  -4   42.20    7.40
  -5   3  -4   47.10    6.60
  -5   3  -4   46.40    5.30
  -6  -3  -4   13.90    4.40
   6  -3   4   11.70    5.70
  -6  -3  -4    9.00    7.50
  -6  -3  -4    4.20    3.50
  -6   3  -4   11.60    3.90
  -6   3  -4   10.20    5.70
  -7  -3  -4   38.00    6.50
  -7  -3  -4   44.10    6.70
  -7  -3  -4   50.59    7.70
  -7  -3  -4   36.40    9.50
   7  -3   4   44.40    6.70
  -7   3  -4   56.49    8.80
  -7   3  -4   62.19    8.80
   7   3   4   46.70    7.60
  -7   3  -4   34.90    5.80
  -8  -3  -4   75.59    9.50
   8  -3   4   40.10    9.30
  -8  -3  -4   71.19   13.90
   8  -3   4   75.89   10.10
  -8  -3  -4   60.99    7.70
  -8   3  -4   53.99    9.60
  -8   3  -4   51.69    7.50
  -8   3  -4   50.79    8.90
  -8   3  -4   61.99    8.30
   8   3   4   72.09    8.90
  -9  -3  -4  188.48   24.30
  -9  -3  -4  232.98   14.00
   9  -3   4  247.58   14.80
  -9  -3  -4  229.38   15.20
  -9   3  -4  235.28   14.80
  -9   3  -4  214.78   14.00
 -10  -3  -4   77.99    9.60
  10  -3   4   59.49    8.10
 -10  -3  -4   86.19   10.20
 -10   3  -4   74.99    8.90
 -11  -3  -4   16.10    4.30
  11  -3   4   13.70   12.90
 -11   3  -4    8.20    3.50
 -11   3  -4   19.90    6.60
 -12  -3  -4    7.00    3.20
 -12   3  -4    1.70    5.20
 -12   3  -4    5.70    4.40
 -12   3  -4    5.40    2.70
  12  -4  -4    9.90    4.20
  12   4  -4   10.50    4.20
 -12   4   4    8.40    4.90
  11  -4  -4   28.30    5.30
 -11  -4   4   31.90    7.00
 -11  -4   4   32.30    4.00
 -11   4   4   14.60    6.20
 -11   4   4   27.70    6.40
 -11   4   4   30.20    6.00
  11   4  -4   27.50    5.00
 -10  -4   4   12.50   10.50
 -10  -4   4   22.10    7.10
  10  -4  -4   18.70    5.30
 -10  -4   4   21.00    4.60
 -10   4   4    5.30    6.50
  10   4  -4   18.00    4.90
 -10   4   4   24.90    7.10
 -10   4   4   20.40    7.40
 -10   4   4   13.80    6.40
  -9  -4   4   57.09    9.20
  -9  -4   4   56.79    8.50
  -9  -4   4   40.00    8.70
  -9  -4   4   55.99    9.10
   9  -4  -4   48.40    6.70
   9   4  -4   55.29    8.60
  -9   4   4   50.99    9.20
  -9   4   4   62.99    8.50
  -9   4   4   52.39    9.40
  -9   4   4   48.10    7.70
  -8  -4   4    4.70    4.80
  -8  -4   4   11.50    7.80
  -8  -4   4    4.10    4.90
  -8  -4   4    5.10    6.50
   8  -4  -4    8.80    5.50
  -8  -4   4    7.00    8.30
  -8  -4   4    0.60    7.80
  -8   4   4    5.20    7.10
  -8   4   4   10.40    8.40
   8   4  -4   -1.20    4.40
  -8   4   4    4.00    8.00
  -8   4   4    1.40    6.90
  -8   4   4    6.50    6.30
   7  -4  -4   33.40    6.30
  -7  -4   4   31.10    5.20
  -7  -4   4   25.00    5.90
  -7  -4   4   31.40    6.60
  -7  -4   4   16.00    8.70
  -7  -4   4   16.20    8.40
  -7  -4   4   22.80    9.00
  -7   4   4   20.40    8.80
   7   4  -4   24.80    5.00
  -7   4   4   23.90    7.70
  -7   4   4   26.90    7.60
  -7   4   4   19.10    8.60
  -7   4   4   41.00    7.20
   6  -4  -4   82.69   11.40
  -6  -4   4  110.99    9.10
  -6   4   4  102.79    8.40
   6   4  -4  105.99    8.90
  -6   4   4  101.29    4.70
  -5  -4   4  422.86   17.00
  -5  -4   4  450.05   18.10
  -5   4   4  423.46   17.40
  -5   4   4  412.16   14.00
   5   4  -4  415.36   19.00
  -4  -4   4   98.69    6.30
  -4  -4   4   95.89    6.90
  -4   4   4   92.69    6.40
  -3  -4   4 1557.84   50.99
  -3  -4   4 1528.65   49.60
  -3  -4   4 1588.14   50.69
   3  -4  -4 1571.94   49.99
  -3   4   4 1535.15   50.09
   3   4  -4 1469.75   48.00
   2  -4  -4  164.08    7.50
  -2  -4   4  163.98    7.20
  -2  -4   4  154.68    7.80
  -2   4   4  157.38    7.50
   2   4  -4  147.09    6.50
  -1  -4   4  661.33   21.50
   1  -4  -4  665.13   21.80
  -1   4   4  596.44   21.70
   1   4  -4  630.54   21.40
   0  -4  -4  528.45   18.70
   0  -4   4  545.05   18.50
   0   4  -4  559.24   19.00
   0   4  -4  565.74   20.20
  -1  -4  -4  640.94   21.20
   1  -4   4  619.44   20.90
  -1   4  -4  653.33   21.60
  -1   4  -4  591.64   22.40
  -2  -4  -4  142.69    6.60
   2  -4   4  145.49    6.60
  -2   4  -4  135.59    8.50
  -2   4  -4  155.28    7.30
   3  -4   4 1543.95   48.80
  -3  -4  -4 1553.64   48.80
  -3   4  -4 1514.55   49.60
  -3   4  -4 1484.55   50.49
   4  -4   4   87.59    6.00
  -4  -4  -4   69.09    4.80
  -4  -4  -4   90.49    6.20
  -4  -4  -4   87.99    5.80
  -4   4  -4   91.79    6.20
  -4   4  -4   73.49    7.10
  -5  -4  -4  407.16   16.30
  -5  -4  -4  400.26   16.50
  -5  -4  -4  407.66   19.70
  -5  -4  -4  420.46   16.20
   5  -4   4  393.86   17.80
   5  -4   4  422.36   16.30
  -5   4  -4  408.06   18.20
  -5   4  -4  390.86   16.20
  -5   4  -4  421.96   16.80
  -6  -4  -4  106.99    8.70
  -6  -4  -4  101.49   14.40
   6  -4   4  101.69    8.80
  -6  -4  -4   96.99    8.90
   6  -4   4  105.19   10.60
  -6   4  -4  109.89    8.50
  -6   4  -4  104.89   10.40
  -7  -4  -4   16.00    5.80
   7  -4   4   22.50    6.90
  -7  -4  -4   27.90    6.50
   7  -4   4   36.70    6.80
  -7  -4  -4   13.30   11.70
  -7  -4  -4   40.80    9.40
  -7   4  -4   26.20    6.10
  -7   4  -4   15.20    7.00
   7   4   4   21.70    8.00
  -7   4  -4   36.20    7.40
  -7   4  -4   26.10    7.00
  -8  -4  -4  -11.20   13.50
   8  -4   4    8.00    6.20
  -8  -4  -4    8.00    7.20
  -8  -4  -4   -1.70    5.60
   8  -4   4   12.90    9.80
  -8   4  -4    3.60    6.50
  -8   4  -4   12.20    8.00
  -8   4  -4   13.60    6.00
  -8   4  -4   -1.80    7.60
  -9  -4  -4   51.89    7.10
   9  -4   4   46.60    7.40
  -9  -4  -4   56.89    8.20
  -9   4  -4   44.40    6.40
  -9   4  -4   53.19   11.30
  -9   4  -4   43.40    8.10
 -10  -4  -4   11.80    5.90
  10  -4   4   14.40    6.50
 -10  -4  -4   15.70    5.10
 -10   4  -4   15.00    4.60
 -11  -4  -4   29.30    4.90
 -11   4  -4   25.60    6.20
 -11   4  -4   24.20    4.00
 -12  -4  -4   12.10    3.10
 -12   4  -4   11.20    2.80
 -12   4  -4   10.80    4.60
 -12   4  -4    8.00    4.30
  12   4   4    8.70    8.30
  11  -5  -4    2.20    4.20
 -11  -5   4    4.80    6.50
 -11  -5   4    1.80    3.40
 -11   5   4    3.80    4.90
 -11   5   4    1.80    5.20
 -11   5   4    1.90    4.90
  11   5  -4    1.30    4.20
 -10  -5   4    8.20    3.90
 -10  -5   4   15.10    6.60
  10  -5  -4   14.60    5.00
 -10   5   4   12.00    5.80
  10   5  -4   14.70    4.60
 -10   5   4   14.90    6.20
 -10   5   4   16.20    6.90
 -10   5   4   19.20    6.50
  -9  -5   4    1.30    6.60
  -9  -5   4    8.20    6.40
   9  -5  -4   -0.30    5.00
  -9  -5   4    0.40    4.40
  -9  -5   4   10.90    8.30
  -9   5   4  -10.50    6.50
  -9   5   4   -3.20    6.20
  -9   5   4    0.20    6.20
  -9   5   4    7.00    7.10
   9   5  -4    1.90    4.30
   8  -5  -4    7.50    5.50
  -8  -5   4   12.30    5.70
  -8  -5   4   14.20    5.10
  -8  -5   4   19.80    8.20
  -8  -5   4   24.30    8.90
   8  -5  -4   10.40    9.40
  -8  -5   4   17.70    8.60
   8   5  -4   14.80    4.90
  -8   5   4   12.50    7.50
  -8   5   4   18.60    7.30
  -8   5   4   22.20    7.00
  -8   5   4   22.50    7.80
  -7  -5   4   11.90    8.00
  -7  -5   4   12.10    8.10
  -7  -5   4    0.90    5.30
  -7  -5   4   -1.40    5.60
   7  -5  -4    0.90    5.60
   7  -5  -4   11.20    6.30
  -7  -5   4   13.90    8.10
  -7   5   4    5.40    8.60
  -7   5   4    1.80    6.80
   7   5  -4   -3.40    4.40
  -7   5   4    1.60    5.20
  -7   5   4    4.30    7.00
  -7   5   4    8.00    8.30
   6  -5  -4  282.87   14.60
  -6  -5   4  263.77   14.30
   6  -5  -4  214.58   14.40
   6   5  -4  256.77   12.80
  -6   5   4  247.68   13.50
  -5  -5   4  151.68    9.00
  -5  -5   4  140.49    9.60
   5  -5  -4  140.69    9.50
   5   5  -4  148.49    9.30
  -5   5   4  141.89    9.20
   5   5  -4  120.49   10.60
  -4  -5   4  780.52   27.50
  -4  -5   4  782.22   28.50
   4  -5  -4  789.12   28.00
  -4   5   4  780.02   28.00
   4   5  -4  768.02   27.60
  -3  -5   4  505.95   19.40
   3  -5  -4  486.15   18.80
  -3  -5   4  498.65   18.50
   3   5  -4  490.35   18.60
  -3   5   4  519.85   19.00
   2  -5  -4  206.18    9.40
  -2  -5   4  205.58    9.00
   2   5  -4  201.48    9.70
   2   5  -4  193.38    8.30
   1  -5  -4   33.90    4.00
  -1  -5   4   35.40    3.70
   1   5  -4   26.30    3.40
   1   5  -4   31.30    4.50
   0  -5  -4  178.58    7.90
   0  -5   4  175.68    7.70
   0   5  -4  163.28   10.00
   0   5  -4  167.48    8.20
   0   5  -4  162.98    7.70
   1  -5   4   28.90    3.60
  -1  -5  -4   39.10    4.00
  -1   5  -4   31.70    3.80
  -1   5  -4   45.50    6.10
  -1   5  -4   30.20    3.70
   2  -5   4  198.58    8.80
  -2  -5  -4  200.58    8.90
  -2   5  -4  210.78    9.40
  -2   5  -4  190.08    9.10
  -2   5  -4  200.18   10.40
   3  -5   4  494.45   18.00
  -3  -5  -4  540.05   18.20
  -3   5  -4  446.96   17.90
  -3   5  -4  499.45   18.60
  -3   5  -4  467.85   19.50
  -4  -5  -4  738.03   25.80
  -4  -5  -4  805.02   27.00
   4  -5   4  783.62   27.10
  -4   5  -4  786.62   27.60
  -4   5  -4  775.22   28.70
  -4   5  -4  730.73   26.70
  -5  -5  -4  146.29    8.70
  -5  -5  -4  126.19    9.20
   5  -5   4  134.39    9.20
   5  -5   4  143.69   10.90
  -5  -5  -4  142.69    8.80
  -5   5  -4  132.49    9.60
  -5   5  -4  144.59    9.00
  -5   5  -4  136.69   10.60
   6  -5   4  248.38   13.80
  -6  -5  -4  250.47   13.20
   6  -5   4  282.97   14.30
  -6  -5  -4  201.88   21.80
  -6  -5  -4  237.88   12.90
  -6   5  -4  272.07   13.50
  -6   5  -4  260.77   15.00
  -7  -5  -4    3.30    5.70
  -7  -5  -4    6.50    5.40
  -7  -5  -4    6.70    8.00
   7  -5   4   -3.20    5.50
   7  -5   4    1.30    7.40
  -7   5  -4    9.30    6.60
  -7   5  -4   -1.60    5.70
  -7   5  -4    4.80    5.60
  -7   5  -4    1.70    6.50
  -8  -5  -4   23.80    7.50
   8  -5   4   14.90   11.60
  -8  -5  -4   12.50    5.80
   8  -5   4   30.10    6.70
  -8   5  -4   17.40    8.50
  -8   5  -4   21.30    7.20
  -8   5  -4   14.80    9.20
  -8   5  -4   14.70    5.50
  -9  -5  -4    0.70    5.30
   9  -5   4   -0.20    5.90
  -9  -5  -4   -2.00    5.80
  -9   5  -4    1.20    4.20
  -9   5  -4   -0.20   10.90
 -10  -5  -4   18.60    5.60
 -10  -5  -4    9.90    4.70
  10  -5   4   16.80    6.30
 -10   5  -4    7.70    3.80
 -11  -5  -4    5.00    3.70
 -11   5  -4    6.60    5.30
 -11   5  -4    0.40    2.90
 -11  -6   4    6.90    3.20
 -11  -6   4   11.40    6.80
  11  -6  -4    5.10    4.00
 -11   6   4    8.60    5.10
 -11   6   4   10.10    4.50
 -11   6   4   14.30    4.50
  11   6  -4    4.20    4.30
  10  -6  -4   19.40    5.20
 -10  -6   4   14.50    6.60
 -10  -6   4   18.50    4.00
 -10   6   4    9.00    5.50
  10   6  -4   13.70    4.60
 -10   6   4   21.60    6.20
 -10   6   4   14.50    5.30
   9  -6  -4   80.39    9.40
  -9  -6   4   86.39    8.50
  -9  -6   4   62.69    8.80
  -9   6   4   58.89    8.90
  -9   6   4   68.49   11.80
  -9   6   4   88.79   11.70
   9   6  -4   73.09    8.90
  -9   6   4   85.29   11.30
  -8  -6   4   49.60    9.90
   8  -6  -4   53.39    7.20
  -8  -6   4   63.89    8.80
  -8  -6   4   69.99   11.00
  -8  -6   4   66.69    9.10
  -8   6   4   48.30    8.40
  -8   6   4   67.89   10.20
  -8   6   4   59.09    9.40
  -8   6   4   46.90    7.80
   8   6  -4   60.29    8.20
  -7  -6   4   70.49   10.00
  -7  -6   4   68.39   11.60
  -7  -6   4   71.19    9.60
  -7  -6   4   48.80    9.80
   7  -6  -4   54.49    9.20
   7  -6  -4   72.19   10.20
  -7   6   4   60.59    9.30
  -7   6   4   70.19   10.90
  -7   6   4   72.19    9.50
  -7   6   4   52.39    8.00
   7   6  -4   63.79    8.20
  -6  -6   4   88.59   10.60
   6  -6  -4   79.39   10.60
   6  -6  -4  105.09   10.70
  -6  -6   4   84.29   14.50
  -6  -6   4  102.59   10.50
  -6   6   4  101.49   13.10
  -6   6   4  103.99   15.60
  -6   6   4   79.29   13.30
   6   6  -4  100.99    9.20
  -6   6   4  102.89   13.20
  -5  -6   4   75.49    7.70
  -5  -6   4   76.99    8.50
   5  -6  -4   56.69    8.20
   5  -6  -4   91.69    8.60
   5   6  -4   67.59    7.50
   5   6  -4   91.49    9.50
  -4  -6   4  725.63   27.10
  -4  -6   4  714.93   25.90
   4  -6  -4  743.83   26.60
   4   6  -4  656.73   25.70
   4   6  -4  695.93   25.50
   3  -6  -4  201.38   10.30
  -3  -6   4  193.38   10.50
  -3  -6   4  194.28    9.80
   3   6  -4  190.98   10.40
   2  -6  -4 1577.94   50.79
  -2  -6   4 1572.54   50.29
   2   6  -4 1492.65   49.50
   2   6  -4 1527.05   50.39
   1  -6  -4  193.48    9.40
  -1  -6   4  189.88    8.90
   1   6  -4  193.08    8.80
   1   6  -4  185.48    9.40
   0  -6   4  904.31   30.20
   0  -6  -4  882.91   30.40
   0   6  -4  910.81   32.00
   0   6  -4  875.31   30.40
   0   6  -4  888.81   30.30
  -1  -6  -4  194.08    9.20
   1  -6   4  184.08    8.80
  -1   6  -4  193.38    9.20
  -1   6  -4  178.08   11.00
  -1   6  -4  198.28    9.50
  -2  -6  -4 1525.45   48.60
   2  -6   4 1491.05   48.40
  -2   6  -4 1457.55   48.40
  -2   6  -4 1426.16   49.90
  -2   6  -4 1528.85   49.10
  -3  -6  -4  191.18    9.70
   3  -6   4  208.18   10.10
  -3   6  -4  189.48   11.60
  -3   6  -4  207.08   10.20
  -3   6  -4  192.48    9.90
   4  -6   4  641.44   25.30
  -4  -6  -4  651.33   24.40
   4  -6   4  713.03   25.00
  -4  -6  -4  653.13   24.50
  -4   6  -4  671.43   26.30
  -4   6  -4  696.73   25.20
  -4   6  -4  669.53   24.20
  -5  -6  -4   70.49    7.80
   5  -6   4   70.79    9.70
  -5  -6  -4   85.09    8.10
   5  -6   4   67.89    8.40
  -5  -6  -4   74.09    8.00
  -5   6  -4   84.29    7.90
  -5   6  -4   78.29    9.30
  -5   6  -4   79.69   10.00
  -6  -6  -4   76.19    8.90
  -6  -6  -4  107.39   11.00
   6  -6   4  113.59   11.30
  -6  -6  -4   93.39   10.50
  -6  -6  -4   98.79    9.90
   6  -6   4   89.19   10.40
  -6   6  -4   86.19   10.30
  -6   6  -4   84.39   12.30
  -6   6  -4   97.69    9.40
  -6   6  -4   84.19   11.40
  -7  -6  -4   49.99    9.50
  -7  -6  -4   35.00    6.60
   7  -6   4   59.09    7.60
  -7  -6  -4   60.19    7.20
   7  -6   4   61.99   10.40
  -7   6  -4   41.90    7.10
  -7   6  -4   52.39    7.50
  -7   6  -4   38.30    7.50
  -7   6  -4   47.20    9.50
   8  -6   4   62.39    7.90
  -8  -6  -4   60.49    9.40
  -8  -6  -4   44.50    8.20
  -8   6  -4   69.39    9.50
  -8   6  -4   58.19    8.50
  -8   6  -4   55.09   10.90
  -9  -6  -4   71.39    9.40
  -9  -6  -4   85.89   11.10
   9  -6   4   75.99   10.80
  -9   6  -4   58.99    8.20
 -10  -6  -4   13.60    5.10
  10  -6   4   22.30    6.70
 -10  -6  -4   25.40    5.60
 -10   6  -4   16.20    3.90
 -10   6  -4   11.10    5.50
 -11  -6  -4    6.70    3.70
 -11   6  -4    8.30    5.00
 -11   6  -4    8.50    3.20
 -11  -7   4   14.30    3.00
  11  -7  -4   17.60    4.20
  11   7  -4   15.90    4.50
 -11   7   4    5.30    3.90
 -11   7   4   15.10    4.70
 -11   7   4   15.10    4.70
 -10  -7   4   30.30    6.50
  10  -7  -4   21.10    5.10
 -10  -7   4   19.00    3.90
  10   7  -4   16.70    4.80
 -10   7   4   32.80    6.50
 -10   7   4   19.00    5.50
 -10   7   4   10.50    5.20
   9  -7  -4   14.10    5.20
  -9  -7   4    8.70    4.10
  -9  -7   4   -1.70    6.20
  -9   7   4    1.10    5.40
  -9   7   4    2.10    5.30
  -9   7   4    5.90    5.40
   9   7  -4    4.30    4.70
  -9   7   4   15.00    6.40
  -8  -7   4   65.89    8.90
  -8  -7   4   74.09   10.10
   8  -7  -4   68.19    9.80
  -8  -7   4   71.59   12.50
  -8   7   4   68.79    9.30
  -8   7   4   63.99    9.80
   8   7  -4   64.89    8.40
  -8   7   4   44.20    8.10
   7  -7  -4  212.38   17.10
   7  -7  -4  218.08   13.40
  -7  -7   4  164.88   17.40
  -7  -7   4  209.88   13.30
  -7  -7   4  175.58   16.10
  -7  -7   4  191.28   16.90
  -7   7   4  216.18   16.30
   7   7  -4  203.58   12.60
  -7   7   4  220.48   16.30
  -7   7   4  214.78   16.90
  -7   7   4  231.38   15.40
  -6  -7   4  110.49   11.30
  -6  -7   4   77.69   11.00
   6  -7  -4   88.39   10.60
   6  -7  -4  100.19   12.10
  -6  -7   4   94.69   10.70
  -6  -7   4   85.49   11.30
  -6  -7   4   86.89   11.10
  -6   7   4   86.39   13.00
  -6   7   4   92.69   15.10
   6   7  -4   84.69   13.00
  -6   7   4  102.69   15.20
  -6   7   4   89.69   13.50
  -6   7   4  117.59   13.80
   6   7  -4  105.19    9.10
  -5  -7   4    6.00    5.90
   5  -7  -4    9.50    6.30
  -5  -7   4   13.60    7.50
  -5  -7   4   11.40    5.50
   5  -7  -4    8.20    4.80
   5   7  -4    7.10    5.60
   5   7  -4    9.60    4.00
  -5   7   4    8.20    7.70
  -5   7   4    5.30    9.60
  -4  -7   4  364.76   16.70
  -4  -7   4  324.97   15.20
   4  -7  -4  351.66   16.20
   4   7  -4  335.07   14.90
   4   7  -4  314.07   15.00
   3  -7  -4  292.57   13.90
  -3  -7   4  284.27   13.30
   3   7  -4  298.87   13.30
   3   7  -4  287.47   13.10
  -2  -7   4 1702.63   56.59
   2  -7  -4 1758.92   57.29
   2   7  -4 1690.63   56.09
   2   7  -4 1773.12   56.79
   2   7  -4 1731.53   55.99
  -1  -7   4  706.53   25.20
   1  -7  -4  721.93   25.80
   1   7  -4  691.03   25.30
   1   7  -4  706.93   25.00
   0  -7  -4    6.90    3.10
   0  -7   4    4.70    2.90
   0   7  -4   -0.10    2.70
   0   7  -4    0.30    2.70
  -1  -7  -4  717.33   25.30
   1  -7   4  702.33   24.90
  -1   7  -4  688.83   27.10
  -1   7  -4  689.63   25.30
  -1   7  -4  693.43   25.00
   2  -7   4 1700.23   55.69
  -2  -7  -4 1645.54   56.29
  -2  -7  -4 1756.02   55.89
  -2   7  -4 1772.22   56.49
  -2   7  -4 1708.83   55.69
  -2   7  -4 1651.23   57.39
   3  -7   4  257.77   14.40
   3  -7   4  302.67   13.60
  -3  -7  -4  290.17   13.50
  -3  -7  -4  295.87   13.30
  -3   7  -4  288.87   13.50
  -3   7  -4  300.27   15.20
  -3   7  -4  289.17   13.10
   4  -7   4  326.37   16.10
   4  -7   4  354.66   15.80
  -4  -7  -4  334.17   15.20
  -4  -7  -4  328.97   14.90
  -4   7  -4  348.77   15.70
  -4   7  -4  325.37   17.10
  -4   7  -4  316.27   14.60
  -5  -7  -4   17.30    5.50
  -5  -7  -4    9.60    7.20
   5  -7   4   10.70    5.60
   5  -7   4   15.90    6.70
  -5  -7  -4    5.40    4.90
  -5  -7  -4   12.20    4.70
  -5   7  -4    3.10    5.50
  -5   7  -4   14.90    6.70
  -5   7  -4   17.60    5.50
  -6  -7  -4  108.59   11.30
  -6  -7  -4   90.39   12.20
  -6  -7  -4  119.89   16.40
   6  -7   4  114.59   10.80
  -6  -7  -4  106.19   11.30
  -6  -7  -4   95.09    9.20
   6  -7   4   96.79   13.10
  -6   7  -4  110.39   11.40
  -6   7  -4   96.99   12.20
  -6   7  -4   95.89   10.70
  -6   7  -4   90.39   12.20
  -7  -7  -4  188.98   13.00
   7  -7   4  193.88   18.60
  -7  -7  -4  203.48   13.40
   7  -7   4  204.58   13.60
  -7  -7  -4  191.08   16.50
  -7   7  -4  180.98   15.90
  -7   7  -4  185.78   14.10
  -7   7  -4  196.68   12.70
  -7   7  -4  188.28   15.80
  -8  -7  -4   45.40    6.50
   8  -7   4   46.70    7.20
  -8  -7  -4   61.99    8.90
  -8   7  -4   37.80   10.50
  -8   7  -4   68.19    8.80
  -9  -7  -4   17.20    6.30
  -9  -7  -4    1.20    4.90
   9  -7   4    8.70    6.20
  -9   7  -4    7.40    4.20
  -9   7  -4    7.80    6.30
  10  -7   4   15.00    7.10
 -10  -7  -4   17.00    5.10
 -10  -7  -4   13.80    4.80
  10  -7   4   19.00    5.30
 -10   7  -4   10.60    5.40
 -10   7  -4   24.90    4.20
  11  -7   4   15.70    4.00
 -11  -7  -4   14.90    4.00
 -11   7  -4    8.90    3.70
 -11   7  -4   18.50    5.40
 -10  -8   4   26.10    6.20
 -10  -8   4   15.10    3.50
  10  -8  -4   18.00    4.60
  10   8  -4   26.50    5.10
 -10   8   4   15.50    5.20
 -10   8   4   20.90    4.90
   9  -8  -4   52.09    8.50
  -9  -8   4   34.00    7.20
  -9  -8   4   44.90    6.90
  -9   8   4   40.60    6.70
  -9   8   4   43.50    6.70
   9   8  -4   53.09    7.80
  -9   8   4   27.90    6.00
  -8  -8   4    6.10    6.90
   8  -8  -4    5.50    5.20
  -8  -8   4    5.90    4.30
  -8   8   4    0.70    5.40
  -8   8   4    9.30    6.00
  -8   8   4    5.90    6.30
   8   8  -4    3.80    4.30
  -7  -8   4   77.29   10.00
   7  -8  -4   51.19    7.60
   7   8  -4   69.39    8.70
  -7   8   4   55.09    7.90
  -7   8   4   64.49    9.10
  -7   8   4   80.19   12.70
  -7   8   4   73.19   10.40
  -7   8   4   73.99   12.00
   6  -8  -4   36.40    6.90
  -6  -8   4   28.10    6.90
   6  -8  -4   31.30    8.70
  -6  -8   4   45.50    8.70
  -6  -8   4   14.60    9.30
  -6  -8   4   37.60    6.90
  -6   8   4   44.60    9.50
  -6   8   4   39.50    8.40
   6   8  -4   33.40    7.90
  -6   8   4   36.40    7.60
  -6   8   4   40.80    8.50
  -6   8   4   44.60    9.00
   6   8  -4   36.30    5.50
  -5  -8   4    1.50    6.00
   5  -8  -4   16.00    6.00
  -5  -8   4   24.80    9.10
   5  -8  -4    7.00    6.80
  -5  -8   4   12.20    5.40
  -5  -8   4   13.80    6.80
  -5   8   4   11.50    7.50
   5   8  -4   16.40    5.70
  -5   8   4    6.80    8.00
  -5   8   4    9.60    7.60
  -5   8   4   28.50    9.40
  -5   8   4   13.40    7.30
   5   8  -4   15.00    4.90
  -4  -8   4  179.38   12.30
  -4  -8   4  191.48   11.70
   4  -8  -4  145.69   12.30
   4  -8  -4  188.58   12.50
  -4  -8   4  169.38   19.30
   4   8  -4  176.28   11.30
   4   8  -4  175.88   10.50
   3  -8  -4  783.92   29.00
  -3  -8   4  772.02   28.10
   3  -8  -4  688.83   27.70
   3   8  -4  750.92   27.90
   3   8  -4  761.02   27.30
   2  -8  -4  155.38   12.10
  -2  -8   4  189.48   10.50
   2  -8  -4  180.18   11.00
   2   8  -4  174.88   10.10
   2   8  -4  178.78   10.00
   2   8  -4  200.78   10.60
  -1  -8   4    9.30    3.90
   1  -8  -4   13.60    5.50
   1   8  -4    8.80    3.80
   1   8  -4   13.50    3.70
   1   8  -4   16.20    4.20
   0  -8  -4   46.00    6.50
   0  -8  -4   35.00    5.40
   0  -8   4   32.20    4.70
   0   8  -4   49.30    5.80
   0   8  -4   26.80    4.70
   0   8  -4   44.60    5.90
  -1  -8  -4   19.00    4.50
  -1  -8  -4   15.50    4.90
   1  -8   4   17.00    4.30
  -1   8  -4   15.70    6.60
  -1   8  -4   14.40    4.20
  -1   8  -4    6.80    3.50
  -1   8  -4   12.60    4.70
  -2  -8  -4  169.78   10.20
   2  -8   4  164.08   12.10
   2  -8   4  180.08   10.50
  -2  -8  -4  175.48   10.70
  -2   8  -4  156.48   10.60
  -2   8  -4  190.48   10.20
  -2   8  -4  175.28   13.00
  -2   8  -4  193.58   10.60
   3  -8   4  712.23   27.30
   3  -8   4  741.63   27.50
  -3  -8  -4  724.83   26.80
  -3  -8  -4  755.62   27.40
  -3   8  -4  644.14   26.40
  -3   8  -4  731.33   26.70
  -3   8  -4  751.32   27.80
  -3   8  -4  772.02   29.60
   4  -8   4  201.38   12.50
  -4  -8  -4  167.38   11.70
   4  -8   4  180.58   12.40
  -4  -8  -4  166.08   10.80
  -4   8  -4  197.78   11.90
  -4   8  -4  181.18   11.20
  -4   8  -4  155.08   12.50
   5  -8   4   17.50    6.20
  -5  -8  -4    8.10   11.80
  -5  -8  -4    8.60    5.70
   5  -8   4   19.40    7.60
   5  -8   4   32.90    8.00
  -5  -8  -4   13.10    5.00
  -5  -8  -4   15.50    6.20
  -5  -8  -4   18.90    6.50
  -5   8  -4   12.80    6.40
  -5   8  -4   11.60    6.40
  -5   8  -4    4.30    6.50
  -5   8  -4   18.00    5.90
  -5   8  -4    9.80    6.10
   6  -8   4   34.60    8.10
   6  -8   4   41.10    7.10
  -6  -8  -4   40.40   10.00
  -6  -8  -4   37.90    7.10
  -6  -8  -4   38.30    5.90
  -6  -8  -4   21.60    8.20
   6  -8   4   50.59   10.60
  -6   8  -4   39.20    6.60
  -6   8  -4   32.80    8.30
  -6   8  -4   41.20    7.40
  -6   8  -4   26.10    7.00
   7  -8   4   64.89   10.50
  -7  -8  -4   71.99   10.30
  -7  -8  -4   84.89   10.40
  -7   8  -4   73.09   11.40
  -7   8  -4   62.69    9.70
  -8  -8  -4    8.70    6.70
   8  -8   4   -1.00    5.60
  -8  -8  -4   -5.50    4.40
   8  -8   4    1.90    5.80
  -8   8  -4   -4.20    4.40
  -9  -8  -4   28.90    6.10
   9  -8   4   23.70    5.60
  -9  -8  -4   48.50    7.60
   9  -8   4   33.40    6.80
  -9   8  -4   39.50    7.20
  -9   8  -4   38.30    5.40
 -10  -8  -4   20.50    4.70
  10  -8   4   30.10    4.90
 -10  -8  -4   20.20    4.90
 -10   8  -4   27.10    6.00
 -10   8  -4   21.70    5.40
 -10  -9   4   18.50    5.90
  10  -9  -4   31.10    4.90
 -10  -9   4   24.60    3.50
  10   9  -4   29.50    5.50
 -10   9   4   22.00    4.10
 -10   9   4   30.40    5.50
  -9  -9   4    5.80    3.40
  -9  -9   4   12.20    6.00
   9  -9  -4    3.60    4.50
  -9   9   4    7.40    4.50
  -9   9   4    4.20    4.80
   9   9  -4    9.60    4.70
  -9   9   4    1.20    3.90
  -8  -9   4   86.69    8.50
   8  -9  -4   87.99    9.80
  -8  -9   4   81.89   11.90
  -8   9   4   80.49   11.50
  -8   9   4   71.29    9.80
   8   9  -4   80.89    8.80
  -8   9   4   68.89    9.60
   7  -9  -4   14.60    5.70
  -7  -9   4    8.60    4.80
  -7  -9   4   16.70    7.30
  -7   9   4   20.80    7.40
  -7   9   4   13.30    6.60
  -7   9   4   24.00    6.30
   7   9  -4   19.90    5.00
  -7   9   4   13.40    6.30
  -6  -9   4  258.97   20.00
   6  -9  -4  209.78   13.40
  -6  -9   4  175.18   17.30
   6  -9  -4  248.88   21.80
  -6  -9   4  221.08   14.00
  -6   9   4  197.98   15.20
  -6   9   4  216.88   17.00
  -6   9   4  214.68   15.30
   6   9  -4  203.18   12.40
   6   9  -4  221.68   16.60
  -6   9   4  219.58   14.90
  -5  -9   4  274.47   16.10
   5  -9  -4  284.47   18.20
  -5  -9   4  261.37   16.10
  -5  -9   4  229.18   19.00
  -5  -9   4  281.57   17.30
   5  -9  -4  269.77   15.10
  -5   9   4  270.57   16.90
  -5   9   4  287.27   19.20
   5   9  -4  283.37   14.20
  -5   9   4  280.07   16.80
  -5   9   4  282.67   17.60
   5   9  -4  260.57   15.50
  -4  -9   4   61.29    9.60
   4  -9  -4   90.09   10.10
  -4  -9   4   85.79   10.60
  -4  -9   4   99.39   11.00
  -4  -9   4   77.79   10.40
   4  -9  -4   79.59   11.30
  -4  -9   4   80.09   12.30
  -4   9   4   90.59   11.90
  -4   9   4   93.19   12.20
  -4   9   4   95.19   13.20
   4   9  -4   87.99    9.10
  -4   9   4   85.79   12.80
   4   9  -4   83.99    8.40
  -3  -9   4   16.50    5.50
   3  -9  -4   17.80    6.80
  -3  -9   4   15.60    7.40
   3  -9  -4   19.40    6.00
   3   9  -4   12.70    4.70
  -3   9   4   22.40    8.10
  -3   9   4   17.90    7.70
  -3   9   4   10.00    7.60
   3   9  -4   10.40    4.10
   2  -9  -4  134.89   11.10
   2  -9  -4  124.89   10.40
  -2  -9   4  137.29   10.20
   2   9  -4  121.29    9.30
   2   9  -4  132.69    9.70
  -1  -9   4  394.76   17.30
   1  -9  -4  339.27   16.90
   1  -9  -4  400.66   18.00
   1   9  -4  375.26   16.20
   1   9  -4  389.16   17.00
   1   9  -4  418.26   17.20
   0  -9   4   34.30    5.80
   0  -9  -4   33.30    5.30
   0  -9  -4   36.50    5.60
   0   9  -4   42.60    6.40
   0   9  -4   29.80    5.00
   0   9  -4   27.10    5.00
   1  -9   4  373.56   17.80
  -1  -9  -4  375.56   17.40
   1  -9   4  386.26   17.20
  -1  -9  -4  387.26   16.90
  -1   9  -4  360.66   16.10
  -1   9  -4  406.96   17.30
  -1   9  -4  396.76   16.70
   2  -9   4  125.59   11.70
   2  -9   4  123.39   10.40
  -2  -9  -4  125.29    9.50
  -2  -9  -4  117.39    9.70
  -2   9  -4  120.89   10.60
  -2   9  -4  130.09    9.20
  -2   9  -4  128.49   13.10
  -2   9  -4  138.79    9.90
  -3  -9  -4   12.50    5.20
   3  -9   4   11.50    7.20
   3  -9   4   10.20    6.20
   3  -9   4   10.10    5.70
  -3  -9  -4   13.00    4.60
  -3  -9  -4    9.80    7.20
  -3   9  -4   10.10    4.20
  -3   9  -4    1.10    4.20
  -3   9  -4   22.40    8.30
   4  -9   4   82.59   12.20
  -4  -9  -4   90.29    8.50
   4  -9   4   79.29   10.50
  -4  -9  -4   69.99   10.50
   4  -9   4   87.59   12.20
  -4  -9  -4   71.09   11.00
   4  -9   4   82.39    9.80
  -4   9  -4  103.49   13.00
  -4   9  -4   80.29    9.50
  -4   9  -4   84.59   10.30
   5  -9   4  308.77   18.50
  -5  -9  -4  242.58   16.40
  -5  -9  -4  216.98   21.00
  -5  -9  -4  279.17   16.70
   5  -9   4  281.37   16.60
   5  -9   4  260.07   15.00
   5  -9   4  233.98   20.80
  -5  -9  -4  270.77   15.50
  -5  -9  -4  261.77   13.70
  -5   9  -4  250.77   16.20
  -5   9  -4  254.87   18.00
   6  -9   4  204.68   14.70
   6  -9   4  210.78   13.80
  -6  -9  -4  213.48   12.70
  -6  -9  -4  206.68   17.50
   6  -9   4  182.38   20.40
   6  -9   4  194.28   20.60
  -6  -9  -4  223.98   14.00
  -6  -9  -4  223.18   18.30
  -6   9  -4  210.88   17.90
  -6   9  -4  197.38   18.20
   7  -9   4   30.90   11.30
  -7  -9  -4   27.00    8.10
   7  -9   4   22.30    6.40
   7  -9   4    9.70    6.40
  -7  -9  -4   22.40    5.80
  -7   9  -4   13.70    7.60
  -7   9  -4   12.50   10.60
   8  -9   4   78.89    9.60
   8  -9   4   71.09    8.00
  -8  -9  -4   63.29    8.20
  -8  -9  -4   58.19    8.10
  -8   9  -4   84.09   12.10
   8   9   4   53.79    8.60
  -9  -9  -4    1.40    4.30
  -9  -9  -4    3.50    4.80
   9  -9   4    5.50    4.40
   9  -9   4    3.20    6.70
  -9   9  -4    7.60    4.80
  -9   9  -4    0.60    5.80
  10  -9   4   34.10    4.80
 -10  -9  -4   29.50    4.90
 -10  -9  -4   36.00    5.00
 -10   9  -4   18.10    4.50
 -10   9  -4   23.70    4.50
  10 -10  -4   -0.20    3.70
 -10 -10   4   -0.40    2.30
 -10  10   4    1.50    3.80
 -10  10   4    2.00    3.00
  -9 -10   4   14.30    6.00
   9 -10  -4   29.20    5.10
  -9 -10   4   20.00    3.80
  -9  10   4   17.90    4.30
  -9  10   4   27.50    5.80
   9  10  -4   24.60    5.80
  -8 -10   4    9.50    5.80
   8 -10  -4   10.50    4.90
  -8 -10   4    8.20    4.00
   8  10  -4    8.40    5.00
  -8  10   4    7.00    5.40
  -8  10   4    5.40    4.40
  -8  10   4    6.90    4.40
  -7 -10   4   63.59    8.60
   7 -10  -4   57.19   10.10
  -7 -10   4   67.79    9.00
   7 -10  -4   44.30    6.60
  -7  10   4   41.70    6.80
  -7  10   4   71.49   11.30
   7  10  -4   66.49    8.70
  -7  10   4   62.29    9.80
  -7  10   4   65.09    9.10
  -6 -10   4   12.80    5.50
   6 -10  -4   18.00    5.70
   6 -10  -4   14.00   10.10
  -6  10   4   15.60    5.20
  -6  10   4   16.30    6.50
   6  10  -4   10.10    8.40
   6  10  -4   17.10    5.30
  -6  10   4   14.40    6.70
  -6  10   4   17.90    6.90
  -5 -10   4   19.70    9.60
  -5 -10   4   39.00    6.80
   5 -10  -4   47.30    7.20
   5 -10  -4   52.89   11.80
  -5 -10   4   32.10    9.20
   5 -10  -4   40.40   11.00
  -5 -10   4   25.10    8.30
   5  10  -4   32.10    5.60
  -5  10   4   34.30    6.40
  -5  10   4   57.39    8.20
  -5  10   4   48.80    8.30
  -5  10   4   34.20    8.50
   5  10  -4   49.70    7.90
  -4 -10   4  328.47   17.80
   4 -10  -4  302.87   15.60
  -4 -10   4  262.47   19.20
   4 -10  -4  260.17   21.70
  -4 -10   4  275.17   16.70
  -4 -10   4  267.17   17.90
  -4 -10   4  273.87   18.20
   4 -10  -4  300.87   19.20
   4  10  -4  335.07   16.20
   4  10  -4  296.97   14.80
  -4  10   4  294.47   17.50
  -4  10   4  311.17   17.30
  -4  10   4  313.57   18.40
  -4  10   4  262.87   19.80
   3 -10  -4   94.79   12.60
  -3 -10   4  127.29   12.20
  -3 -10   4  113.49   14.60
   3 -10  -4  138.59   14.00
   3 -10  -4  134.89   10.90
  -3 -10   4  136.39   13.50
  -3  10   4  133.09   16.10
  -3  10   4  132.89   13.40
  -3  10   4  132.19   13.60
  -3  10   4  118.59   13.70
   3  10  -4  128.39   10.30
  -3  10   4  109.29   13.70
   3  10  -4  144.29   10.10
   2 -10  -4   74.69   13.30
  -2 -10   4   95.29   13.20
   2 -10  -4   95.19   12.20
  -2 -10   4  113.69   10.80
  -2 -10   4  113.69   13.80
   2 -10  -4  102.29   10.20
  -2  10   4  102.49   12.90
   2  10  -4  104.59    8.90
  -2  10   4  102.79   13.90
   2  10  -4  109.39    9.30
  -2  10   4   87.49   14.80
   1 -10  -4  125.79   12.10
  -1 -10   4  124.59   11.00
   1 -10  -4  122.19   10.20
  -1 -10   4  134.69   14.10
  -1 -10   4  147.79   14.40
   1  10  -4  119.19   10.60
  -1  10   4  119.49   13.90
   1  10  -4  107.49    9.60
  -1  10   4  140.39   13.40
   1  10  -4  129.89    9.80
   0 -10   4   15.00    7.90
   0 -10  -4   16.90    5.10
   0 -10   4   23.10    6.00
   0 -10  -4   27.80    6.50
   0 -10   4   24.20    8.90
   0  10   4   28.10    8.40
   0  10  -4   25.70    5.40
   0  10  -4   20.60    5.40
   0  10   4   31.90    7.60
   0  10  -4   26.10    5.00
   1 -10   4  131.09   16.00
  -1 -10  -4  135.59    9.60
   1 -10   4  125.19   13.80
  -1 -10  -4  109.69   11.20
   1 -10   4  108.19   12.60
   1 -10   4  131.89   11.40
  -1 -10  -4  110.99   13.20
  -1  10  -4   95.09   10.90
  -1  10  -4  127.49   11.00
  -1  10  -4  123.89    9.40
   1  10   4  120.59   14.40
   2 -10   4  110.99   11.70
   2 -10   4  101.49   11.10
  -2 -10  -4  122.59    9.40
  -2 -10  -4   94.99   12.20
   2 -10   4   92.99   11.40
   2 -10   4  119.59   13.50
  -2 -10  -4   96.39   10.50
  -2  10  -4   98.89    9.10
   2  10   4  112.79   15.30
  -2  10  -4  108.29   10.90
   3 -10   4  142.69   14.00
   3 -10   4  134.49   12.20
  -3 -10  -4  119.79   13.10
  -3 -10  -4  148.09   10.10
   3 -10   4  141.39   13.50
   3 -10   4  119.29   13.40
  -3 -10  -4  121.99   12.00
  -3  10  -4  125.79   12.00
  -3  10  -4  148.29   10.90
  -3  10  -4  128.69   16.80
   4 -10   4  279.37   21.60
  -4 -10  -4  307.47   17.80
  -4 -10  -4  310.97   16.80
   4 -10   4  295.57   17.50
   4 -10   4  291.77   19.10
  -4 -10  -4  310.17   15.00
   4 -10   4  304.87   16.50
  -4  10  -4  310.67   16.00
  -4  10  -4  296.27   17.70
  -4  10  -4  298.07   20.80
   5 -10   4   28.00   10.90
  -5 -10  -4   17.20    9.80
  -5 -10  -4   30.60    6.20
   5 -10   4   38.60    7.20
  -5 -10  -4   42.50    6.30
   5 -10   4   50.09   12.10
  -5 -10  -4   42.00   10.30
   5 -10   4   31.90    7.40
  -5  10  -4   48.80   11.10
  -5  10  -4   51.09   10.90
  -5  10  -4   42.20   10.40
   6 -10   4    7.10    6.00
  -6 -10  -4   11.60    8.20
   6 -10   4   18.10    6.70
  -6 -10  -4    9.20    5.80
  -6 -10  -4    9.60    5.30
   6 -10   4   44.20   11.00
  -6  10  -4   21.50    8.50
  -6  10  -4   23.70   11.00
   7 -10   4   46.60   11.80
   7 -10   4   79.49   10.30
  -7 -10  -4   77.09    8.80
   7 -10   4   58.99    7.80
  -7 -10  -4   54.49    8.70
  -7  10  -4   67.39    9.50
  -8 -10  -4    9.90    6.10
  -8 -10  -4    8.60    4.00
   8 -10   4   12.40    5.10
   8 -10   4   -5.60    6.60
   8  10   4    5.90    6.70
  -8  10  -4   13.90    6.60
  -8  10  -4    7.60    5.20
  -9 -10  -4   28.50    4.50
   9 -10   4   17.60    4.30
  -9 -10  -4   30.00    5.30
  -9  10  -4   20.30    4.70
  -9  10  -4   15.20    5.50
 -10 -10  -4   -0.70    3.30
  10 -10   4   -0.10    3.20
 -10  10  -4    0.80    3.40
 -10  10  -4    1.40    4.10
  -9 -11   4    3.60    4.90
   9 -11  -4    3.20    3.70
  -9 -11   4    1.50    2.60
  -9  11   4    6.00    3.30
  -9  11   4    3.30    4.30
  -8 -11   4    3.00    3.50
   8 -11  -4    3.00    4.40
  -8 -11   4    9.30    5.60
   8  11  -4    2.40    5.70
  -8  11   4    8.70    4.10
  -8  11   4    5.90    5.10
   7 -11  -4    2.30    4.80
   7 -11  -4    7.20    8.30
  -7 -11   4    8.00    5.80
  -7 -11   4   -0.70    3.90
  -7  11   4    2.00    4.50
   7  11  -4    6.40    5.30
  -7  11   4    2.10    5.80
  -7  11   4    1.60    5.70
   6 -11  -4   -2.10    8.30
   6 -11  -4    6.60    5.20
  -6 -11   4    4.60    4.80
   6  11  -4   -2.60    5.10
  -6  11   4    6.30    5.30
  -6  11   4   -0.20    5.40
   6  11  -4   -7.10    8.30
  -6  11   4   11.20    6.60
   5 -11  -4   37.70    6.70
   5 -11  -4   50.89    9.70
  -5 -11   4   29.70    6.30
  -5  11   4   42.30    8.90
  -5  11   4   40.20    7.00
   5  11  -4   37.80    7.30
  -5  11   4   43.50    7.20
   5  11  -4   44.30    6.70
   4 -11  -4  115.39   10.70
  -4 -11   4  122.59   12.10
  -4 -11   4   97.39   12.80
   4 -11  -4  109.99   16.10
  -4  11   4   94.09   11.40
   4  11  -4  112.39   10.20
  -4  11   4  104.29   12.80
  -4  11   4   94.99   16.20
   4  11  -4  122.49   11.30
  -3 -11   4  278.47   17.30
   3 -11  -4  252.37   19.20
  -3 -11   4  302.47   18.50
  -3 -11   4  291.17   19.20
  -3 -11   4  286.57   17.30
   3 -11  -4  293.27   15.20
   3 -11  -4  293.27   19.90
   3  11  -4  283.17   15.80
  -3  11   4  287.37   18.60
   3  11  -4  290.67   14.70
  -3  11   4  280.97   17.40
  -3  11   4  273.57   16.50
  -2 -11   4   35.40    8.50
  -2 -11   4   12.70    7.10
   2 -11  -4   23.50    8.40
   2 -11  -4   21.00    8.90
  -2 -11   4   26.30    7.80
   2 -11  -4   29.90    5.90
  -2  11   4   16.00    6.50
   2  11  -4   10.70    5.40
   2  11  -4   22.30    5.40
  -2  11   4   27.50    7.90
  -2  11   4   11.60    7.70
  -1 -11   4   52.99    8.10
   1 -11  -4   11.40    8.40
  -1 -11   4   36.80    9.00
   1 -11  -4   24.70    5.70
   1 -11  -4   31.80    7.50
  -1 -11   4   21.40    7.90
  -1  11   4   31.40    6.90
   1  11  -4   33.40    6.20
  -1  11   4   38.30    8.40
  -1  11   4   34.70    9.30
   1  11  -4   29.20    5.60
   0 -11  -4  340.77   16.10
   0 -11   4  341.97   20.30
   0 -11  -4  325.67   18.40
   0 -11  -4  308.57   18.60
   0 -11   4  348.77   18.50
   0 -11   4  311.27   18.30
   0  11   4  327.87   18.50
   0  11   4  328.27   18.30
   0  11  -4  302.57   16.30
   0  11  -4  347.87   16.50
   0  11  -4  307.27   17.30
   1 -11   4   23.30    9.20
   1 -11   4   41.00    8.00
  -1 -11  -4   32.20    7.30
  -1 -11  -4   37.50    5.90
   1 -11   4   25.30    7.80
   1 -11   4   27.00   10.60
  -1 -11  -4   22.70    7.40
   1  11   4   31.30    8.30
  -1  11  -4   38.40    7.80
  -1  11  -4   41.40    6.60
  -2 -11  -4   24.30    5.10
   2 -11   4   31.40    9.90
   2 -11   4   38.40    7.90
   2 -11   4   18.00    9.50
   2 -11   4   23.70    7.50
  -2 -11  -4   18.60    6.90
  -2 -11  -4   25.40    7.00
  -2  11  -4   16.10    7.30
   2  11   4   33.80    9.60
   2  11   4   25.20    8.60
  -2  11  -4   21.10    5.50
   3 -11   4  282.57   16.40
  -3 -11  -4  277.37   16.10
  -3 -11  -4  223.38   17.10
   3 -11   4  296.07   15.90
   3 -11   4  252.77   20.20
  -3 -11  -4  283.67   14.10
   3 -11   4  237.58   18.40
  -3  11  -4  286.07   18.00
  -3  11  -4  287.77   15.20
   3  11   4  243.18   18.90
  -4 -11  -4  107.89    9.40
   4 -11   4  103.59   11.90
   4 -11   4   79.19   11.30
  -4 -11  -4  114.19   11.30
   4 -11   4  111.49   12.30
  -4  11  -4   84.99   12.10
   5 -11   4   25.40    6.40
   5 -11   4   40.60    7.40
   5 -11   4   34.50   10.20
  -5 -11  -4   37.30    6.10
  -5 -11  -4   34.10    5.90
  -5 -11  -4   21.20    9.80
  -5  11  -4   41.30    8.80
   6 -11   4    8.60   10.00
  -6 -11  -4    7.30    7.90
   6 -11   4    7.20    6.50
  -6 -11  -4   -2.60    6.10
  -6 -11  -4    0.20    4.40
   6 -11   4    7.40    5.30
  -6  11  -4    3.50    6.60
  -6  11  -4  -14.20   10.80
  -6  11  -4    7.90    9.00
   7 -11   4   -0.20    4.50
  -7 -11  -4    3.60    4.10
   7 -11   4    5.00    6.80
  -7 -11  -4    6.40    6.80
  -7  11  -4   -5.20    5.50
  -7  11  -4   -0.70    7.20
   7  11   4    4.90    5.00
   8 -11   4    3.10    4.20
  -8 -11  -4    5.60    5.50
  -8 -11  -4    6.30    3.80
  -8  11  -4    9.50    4.70
   8  11   4   10.80    5.50
  -8  11  -4    6.00    6.40
   9 -11   4    2.70    3.60
  -9 -11  -4    4.20    3.60
  -9 -11  -4    6.00    4.30
  -9  11  -4    2.60    5.30
  -9  11  -4    5.20    4.00
   8 -12  -4    3.90    3.80
  -8 -12   4   -0.20    3.20
  -8 -12   4   -3.10    4.50
  -8  12   4    3.50    3.20
  -7 -12   4   17.30    5.60
   7 -12  -4    9.90    7.20
   7 -12  -4   18.30    4.80
  -7 -12   4   10.80    4.10
  -7  12   4   14.50    5.60
  -7  12   4   18.60    6.00
  -7  12   4   21.70    5.10
   6 -12  -4   25.60    8.30
  -6 -12   4   38.90    5.70
   6 -12  -4   26.30    5.40
  -6  12   4   28.50    5.80
  -6  12   4   30.70    7.20
  -6  12   4   20.60    5.30
   6  12  -4   32.70    7.00
   5 -12  -4    7.80    7.70
  -5 -12   4   25.50    5.90
   5 -12  -4   20.30    5.70
   5  12  -4   15.00    6.90
  -5  12   4   21.60    6.20
  -5  12   4   26.20    6.10
   5  12  -4   18.00    6.40
  -4 -12   4  193.88   13.60
   4 -12  -4  151.78   15.60
  -4 -12   4  174.48   12.90
   4 -12  -4  159.68   11.90
   4  12  -4  171.68   13.20
  -4  12   4  154.18   13.00
   4  12  -4  147.69   12.50
  -4  12   4  171.98   12.70
   3 -12  -4  136.19   11.00
   3 -12  -4  123.19   14.60
  -3 -12   4  163.68   13.00
  -3 -12   4  132.39   12.80
  -3  12   4  144.49   12.20
  -3  12   4  142.69   15.10
  -3  12   4  138.59   12.90
   3  12  -4  143.99   12.50
   3  12  -4  147.49   11.80
   2 -12  -4   94.99   13.80
   2 -12  -4   91.39    9.20
  -2 -12   4   81.69   12.70
  -2 -12   4  101.19   11.70
   2  12  -4   87.29    9.50
  -2  12   4   85.09   11.10
  -2  12   4   56.29    9.10
  -2  12   4   71.69    9.50
   1 -12  -4   25.30   11.00
  -1 -12   4   33.80    7.70
   1 -12  -4   33.30    6.10
  -1 -12   4   14.10    6.70
  -1 -12   4   29.60   12.10
   1 -12  -4   15.40    7.50
  -1  12   4   37.70    7.20
  -1  12   4   24.00    8.70
   1  12  -4   19.30    5.50
  -1  12   4   20.70    6.90
   0 -12  -4    4.20    6.40
   0 -12  -4    3.40    8.90
   0 -12   4   -4.60    6.20
   0 -12  -4    5.70    4.60
   0 -12   4    4.90   10.00
   0 -12   4   -6.30    7.30
   0  12   4  -10.40    6.10
   0  12  -4   -3.40    4.70
   0  12   4   -8.80    5.90
  -1 -12  -4   28.90    5.80
   1 -12   4   31.30    7.30
  -1 -12  -4   21.70    6.50
  -1 -12  -4   27.50   11.80
   1 -12   4   22.20    8.20
   1 -12   4    2.30    9.90
   1  12   4   16.00    5.70
   1  12   4   20.40    6.60
  -1  12  -4   20.20    9.50
  -1  12  -4   22.60    5.80
  -2 -12  -4   77.79   11.20
   2 -12   4   95.69   11.60
  -2 -12  -4   80.99    8.80
   2 -12   4   65.19   10.50
  -2  12  -4   94.09   10.40
   2  12   4   56.29    8.40
   3 -12   4  150.58   13.90
   3 -12   4  159.78   13.40
   3 -12   4  118.39   16.80
  -3 -12  -4  137.99   10.50
  -3 -12  -4  154.88   12.30
   3  12   4  139.89   15.70
  -3  12  -4  153.38   12.50
   3  12   4  133.99   14.40
   4 -12   4  133.99   13.80
  -4 -12  -4  159.98   11.90
  -4 -12  -4  177.38   11.10
   4 -12   4  156.38   12.80
   4 -12   4  163.68   17.20
  -4  12  -4  154.78   14.50
  -5 -12  -4    9.80    5.50
  -5 -12  -4   19.10    5.20
  -5 -12  -4   -1.40    9.00
   5 -12   4   34.20    9.40
   5 -12   4   17.40    7.20
   5 -12   4   15.70    5.70
  -5  12  -4   14.60    8.40
   6 -12   4   31.30   10.50
   6 -12   4   24.40    5.50
  -6 -12  -4   26.60    5.00
  -6 -12  -4   32.00    8.30
   6 -12   4   15.60    7.70
   6  12   4   37.90    6.20
  -6  12  -4   25.20    7.50
  -7 -12  -4    8.80    6.70
  -7 -12  -4   19.10    4.10
   7 -12   4   13.70    4.50
  -7  12  -4   18.10    6.00
   7  12   4   10.80    4.60
  -8 -12  -4    0.00    4.90
  -8 -12  -4   -2.80    3.30
   8 -12   4    4.60    3.60
   8  12   4   -1.20    3.90
   8  12   4    0.70    4.60
  -8  12  -4   -0.90    4.50
   7 -13  -4    5.40    6.40
  -7 -13   4   11.70    4.80
   7 -13  -4    3.40    3.90
  -7 -13   4    7.00    3.50
  -7  13   4   -4.70    4.80
  -7  13   4    1.70    3.50
   6 -13  -4    4.20    6.40
   6 -13  -4    3.10    4.20
  -6 -13   4    6.30    3.90
  -6  13   4    6.60    4.50
  -6  13   4    1.80    4.50
   5 -13  -4   20.50    7.10
   5 -13  -4   34.20    5.80
  -5 -13   4   24.60    5.20
  -5  13   4   26.30    5.60
   5  13  -4   21.30    7.00
  -5  13   4   23.50    5.00
  -4 -13   4  153.88   12.40
   4 -13  -4  180.58   11.70
  -4 -13   4  160.18   11.50
   4 -13  -4  166.68   13.40
  -4  13   4  160.18   11.80
  -4  13   4  153.48   12.20
   4  13  -4  165.98   13.00
   3 -13  -4   37.50    6.00
  -3 -13   4   22.40    8.00
   3 -13  -4   48.30    8.00
  -3 -13   4   49.40    7.20
  -3 -13   4   55.19    7.70
   3  13  -4   39.30    6.80
  -3  13   4   40.50    6.20
  -3  13   4   38.70    7.60
   2 -13  -4   94.99    9.50
  -2 -13   4   91.49   11.20
  -2 -13   4   86.59   11.40
   2 -13  -4   99.79   12.30
   2  13  -4  105.19   10.70
  -2  13   4   88.89   12.40
  -2  13   4  112.79   10.60
  -2  13   4   86.29   12.30
  -1 -13   4  123.29   12.60
   1 -13  -4  104.69    9.50
  -1 -13   4  101.39   11.10
   1 -13  -4   90.89   11.60
  -1  13   4  103.39   10.70
  -1  13   4   76.89   11.50
   1  13  -4   86.29   10.50
  -1  13   4   88.59   13.60
   0 -13   4   42.10    7.20
   0 -13  -4   26.20    6.70
   0 -13  -4   38.20    6.20
   0 -13   4   46.20    8.10
   0  13  -4   41.40    7.20
   0  13   4   42.50    7.90
   0  13   4   42.60    7.40
   1 -13   4   92.99   13.30
  -1 -13  -4  101.09   11.40
  -1 -13  -4  117.19    9.50
   1 -13   4   99.79   11.40
  -1  13  -4  100.39   11.00
   1  13   4   88.99   11.00
   1  13   4  112.19   11.60
  -2 -13  -4  102.29    9.10
   2 -13   4   93.69   10.80
  -2 -13  -4   97.49   10.90
   2 -13   4   96.19   14.60
   2  13   4   81.79   11.20
  -2  13  -4  108.69   11.10
  -3 -13  -4   42.30    6.00
   3 -13   4   34.60    6.60
  -3 -13  -4   42.60    6.50
   3 -13   4   49.30    9.40
   3  13   4   40.30    7.80
  -3  13  -4   46.50    7.50
   3  13   4   40.30    6.50
  -4 -13  -4  166.98   11.10
   4 -13   4  167.18   16.60
   4 -13   4  167.58   12.00
  -4 -13  -4  166.68   11.10
  -4  13  -4  140.49   15.00
   4  13   4  177.28   11.70
   4  13   4  132.69   13.60
  -5 -13  -4   20.70    6.50
  -5 -13  -4    9.60    9.20
  -5 -13  -4   20.50    4.70
   5 -13   4   15.60    9.70
   5 -13   4   16.40    5.20
  -5  13  -4   17.90    6.50
   5  13   4   24.40    5.10
   5  13   4   23.40    6.30
  -6 -13  -4    8.80    3.80
  -6 -13  -4    4.60    7.70
   6 -13   4    2.10   14.00
   6 -13   4    3.00    4.20
  -6  13  -4    0.70    6.80
   6  13   4   11.50    4.70
   6  13   4   -0.10    4.90
  -7 -13  -4    5.80    3.30
   7 -13   4    4.80    3.70
  -7 -13  -4    0.90    6.00
  -7  13  -4    7.20    6.20
   7  13   4    7.10    4.20
   7  13   4    4.20    4.00
   6 -14  -4   19.60    5.80
  -6 -14   4   23.10    4.00
  -6 -14   4   21.10    4.80
   6 -14  -4   17.60    4.30
  -6  14   4   13.60    4.40
  -6  14   4   11.00    4.10
   5 -14  -4    1.50    5.30
  -5 -14   4    8.20    4.10
   5 -14  -4    9.40    4.20
  -5  14   4    4.10    3.80
  -5  14   4    9.30    4.80
   4 -14  -4    4.00    4.30
  -4 -14   4    1.10    4.20
  -4 -14   4    0.10    5.90
   4 -14  -4    4.00    5.50
   4  14  -4    2.70    6.70
  -4  14   4    5.70    4.00
  -4  14   4   -6.00    5.10
   3 -14  -4   50.09    6.90
  -3 -14   4   31.00    6.10
   3 -14  -4   55.59    7.90
  -3 -14   4   57.29    9.00
   3  14  -4   43.90    7.10
  -3  14   4   52.59    7.90
  -3  14   4   45.50    7.10
  -2 -14   4   -1.40    5.40
  -2 -14   4   -3.80    5.30
   2 -14  -4   -1.30    4.10
  -2 -14   4   -1.70    7.10
   2 -14  -4   -1.50    5.30
  -2  14   4   -2.60    7.50
  -2  14   4   -0.30    4.40
   2  14  -4    2.80    5.90
  -2  14   4   -1.70    5.90
  -1 -14   4   43.90    6.70
  -1 -14   4   42.30    7.80
   1 -14  -4   37.90    5.70
   1 -14  -4   26.90    6.20
  -1  14   4   44.70    6.80
   1  14  -4   39.70    7.30
  -1  14   4   39.60    6.20
   0 -14   4    7.30    6.40
   0 -14  -4   11.00    5.40
   0 -14   4    7.50    5.20
   0 -14  -4    9.00    4.30
   0  14   4   14.40    6.00
   0  14   4    7.90    4.70
   0  14  -4    9.20    6.20
   1 -14   4   26.10    5.90
  -1 -14  -4   42.70    5.90
   1 -14   4   40.00    7.60
  -1 -14  -4   40.90    6.50
   1  14   4   34.50    5.80
   1  14   4   44.00    7.10
  -1  14  -4   35.40    6.70
  -2 -14  -4   -1.70    4.30
   2 -14   4    4.70    5.00
   2 -14   4    5.70    7.00
  -2 -14  -4    3.00    4.30
   2  14   4   -0.10    5.40
  -2  14  -4   -2.40    6.30
   2  14   4    0.70    4.40
  -3 -14  -4   31.90    5.40
   3 -14   4   40.40    8.30
   3 -14   4   50.79    8.00
  -3 -14  -4   43.30    5.80
  -3  14  -4   31.00    7.50
   3  14   4   47.00    7.90
   3  14   4   51.19    8.00
   4 -14   4   -8.50    8.10
  -4 -14  -4   -4.30    3.60
  -4 -14  -4   -0.50    5.40
   4 -14   4   -1.00    3.90
   4  14   4    3.20    3.70
   5 -14   4    5.60    3.90
   5 -14   4    2.50    8.60
  -5 -14  -4    7.60    3.60
  -5  14  -4   -1.50    5.20
   5  14   4    8.20    6.10
   5  14   4   -0.40    3.80
   6 -14   4   11.20    3.90
  -6 -14  -4    6.20    7.80
  -6 -14  -4   13.00    3.50
   6  14   4   15.20    4.10
   6  14   4   12.50    5.30
   5 -15  -4   -0.10    4.50
   5 -15  -4   -0.40    3.60
  -5 -15   4   -0.10    3.40
  -5  15   4    2.80    4.30
  -5  15   4   -1.70    3.20
   4 -15  -4    4.30    3.90
  -4 -15   4    4.80    3.90
   4 -15  -4    3.50    4.60
  -4  15   4    2.00    5.20
  -4  15   4    8.70    3.60
   3 -15  -4   31.00    5.40
  -3 -15   4   31.10    5.50
   3 -15  -4   45.20    7.20
  -3 -15   4   22.50    5.00
   3  15  -4   21.50    6.40
  -3  15   4   27.50    4.40
   2 -15  -4    9.80    4.70
   2 -15  -4    6.80    4.20
  -2 -15   4    1.10    4.80
  -2 -15   4    0.40    4.70
  -2  15   4    7.00    4.10
   2  15  -4    4.70    6.10
  -2  15   4    4.90    5.80
  -1 -15   4   28.80    5.50
   1 -15  -4   31.40    5.00
   1 -15  -4   31.80    5.90
  -1 -15   4   18.80    6.00
  -1  15   4   26.30    4.70
   1  15  -4   18.20    6.30
  -1  15   4   27.60    5.80
   0 -15  -4   10.00    4.70
   0 -15   4   10.60    4.60
   0 -15   4    5.50    5.60
   0 -15  -4    7.20    4.40
   0  15   4    8.40    5.10
   0  15   4    9.40    4.60
   0  15  -4    2.90    6.10
   1 -15   4   35.10    5.40
  -1 -15  -4   21.90    4.80
  -1 -15  -4   33.30    5.50
   1 -15   4   25.70    6.20
  -1  15  -4   27.00    6.80
   1  15   4   32.50    5.60
   1  15   4   22.90    5.30
   2 -15   4    0.10    6.30
  -2 -15  -4    6.00    4.40
  -2 -15  -4    0.20    3.60
   2 -15   4    8.20    4.20
  -2  15  -4    1.30    6.50
   2  15   4    2.30    4.80
   2  15   4    3.70    3.80
  -3 -15  -4   30.40    4.60
   3 -15   4   38.10    5.20
  -3 -15  -4   24.60    5.50
   3 -15   4   39.50    8.20
   3  15   4   20.10    4.40
   3  15   4   33.70    6.80
   4 -15   4    4.90    7.70
  -4 -15  -4    4.90    3.30
   4 -15   4    9.00    3.80
   4  15   4    3.50    3.30
  -4  15  -4    1.50    3.90
  -5 -15  -4    0.90    2.90
   5 -15   4    0.10    3.20
   5  15   4   -0.40    2.80
  -5  15  -4    3.20    4.30
   3 -16  -4    4.00    3.90
  -3 -16   4    3.80    4.10
   3 -16  -4    1.10    3.70
  -3  16   4   -0.80    3.00
   3  16  -4    2.80    3.90
   2 -16  -4   28.10    4.50
   2 -16  -4   24.20    4.70
  -2 -16   4   34.30    5.30
  -2 -16   4   23.00    4.80
  -2  16   4   25.40    4.10
  -1 -16   4   -0.90    4.50
   1 -16  -4   -0.80    3.80
  -1 -16   4    3.80    4.00
   1 -16  -4    1.10    3.90
  -1  16   4    1.50    4.60
   1  16  -4    0.80    6.80
  -1  16   4   -4.40    2.90
   1  16  -4   -5.40    7.40
   0 -16   4   79.19    8.90
   0 -16  -4   90.79    7.60
   0 -16  -4   91.09    8.00
   0 -16   4   64.69    9.40
   0 -16   4   85.89    7.40
   0  16   4   93.79    7.20
   0  16  -4   91.89   14.10
   0  16   4   85.99    7.40
  -1 -16  -4    4.20    4.40
   1 -16   4    1.50    5.30
  -1 -16  -4    4.10    3.40
   1 -16   4   -3.00    3.60
   1  16   4   -3.20    3.60
   1  16   4    1.50    3.80
  -2 -16  -4   27.80    4.20
   2 -16   4   26.90    4.20
   2 -16   4   25.90    6.00
   2  16   4   21.40    4.90
   2  16   4   28.20    4.50
  -2  16  -4   29.90    4.20
  -3 -16  -4   -0.90    2.80
   3 -16   4    4.40    3.30
   3 -16   4    6.90    6.80
   3  16   4    0.30    3.00
  -3  16  -4    1.50    3.20
 -12   0   5   12.00    5.60
  12   0  -5   12.80    4.20
 -11   0   5  102.19   10.90
 -11   0   5   88.29   10.00
  11   0  -5   93.39    8.80
  10   0  -5  324.77   15.80
 -10   0   5  338.27   18.40
 -10   0   5  322.07   17.20
   9   0  -5   70.19    9.10
  -9   0   5   92.89   12.50
  -9   0   5   72.39   12.40
  -9   0   5   78.09   11.30
  -8   0   5  255.27   22.40
   8   0  -5  233.08   13.90
  -8   0   5  260.57   17.10
  -8   0   5  260.17   16.90
  -8   0   5  252.67   16.10
  -8   0   5  277.07   17.50
   7   0  -5  140.59   11.90
  -7   0   5  171.38   15.70
  -7   0   5  193.18   15.70
  -7   0   5  185.78    7.60
  -7   0   5  179.88    7.20
  -7   0   5  189.18   12.10
  -7   0   5  174.58   15.50
  -6   0   5   70.79    7.30
  -6   0   5   76.19    4.00
  -6   0   5   66.69    4.40
  -5   0   5   59.49    3.40
  -5   0   5   58.39    3.00
  -5   0   5   55.09    5.80
  -4   0   5 1112.89   37.60
   3   0  -5   63.99    3.50
  -3   0   5   68.19    4.80
   2   0  -5   93.79    4.40
  -2   0   5   95.39    5.20
   1   0  -5 1164.28   38.20
  -1   0   5 1244.98   38.60
   0   0   5    1.40    1.20
   0   0  -5    1.70    1.30
  -1   0  -5 1227.48   40.00
   1   0   5 1264.17   38.70
  -2   0  -5   97.49    5.40
  -3   0  -5   53.69    7.10
  -3   0  -5   74.29    4.90
  -4   0  -5 1032.50   36.90
  -4   0  -5 1072.99   35.40
  -5   0  -5   64.19    5.70
  -6   0  -5   65.69    6.80
  -6   0  -5   78.59   10.00
  -6   0  -5   63.29    8.10
  -7   0  -5  178.28   11.50
  -7   0  -5  155.38   12.50
   7   0   5  169.98   14.20
  -7   0  -5  181.58   11.70
  -7   0  -5  193.88   17.20
   8   0   5  264.77   17.10
  -8   0  -5  272.17   17.00
  -8   0  -5  253.27   14.90
  -9   0  -5   61.29   16.60
  -9   0  -5   84.89   11.30
  -9   0  -5   73.59   10.40
 -10   0  -5  333.77   16.40
 -10   0  -5  338.97   17.00
 -11   0  -5   90.49    8.30
 -12   0  -5   13.50    3.30
 -12   0  -5    8.60    6.80
  12  -1  -5   -6.50    3.90
 -12  -1   5    5.40    5.80
 -12   1   5   -5.90    5.50
  12   1  -5   -0.70    3.70
 -11  -1   5    9.50    5.70
 -11  -1   5   17.30    5.80
  11  -1  -5   12.20    4.70
 -11   1   5   16.10    6.00
  11   1  -5   11.20    4.50
 -11   1   5    7.20    7.70
 -11   1   5   10.10    5.50
  10  -1  -5   62.79    8.60
 -10  -1   5   36.30    7.10
 -10  -1   5   57.89    8.00
  10   1  -5   65.59    8.60
 -10   1   5   66.19   10.60
 -10   1   5   48.60    7.40
 -10   1   5   50.89    9.20
  -9  -1   5  259.97   17.50
  -9  -1   5  262.87   16.60
   9  -1  -5  274.97   14.60
  -9   1   5  264.27   16.80
  -9   1   5  248.38   19.30
  -9   1   5  271.37   16.50
   9   1  -5  261.27   14.20
  -8  -1   5   67.89    5.30
  -8  -1   5   54.29    7.00
  -8  -1   5   72.39    9.90
  -8  -1   5   56.59    8.70
  -8  -1   5   76.79   12.30
  -8  -1   5   73.19   10.00
  -8  -1   5   71.09    7.00
   8  -1  -5   64.49    9.80
   8   1  -5   66.19    9.00
  -8   1   5   58.59    9.40
  -8   1   5   68.09    9.50
  -8   1   5   81.39   10.30
  -8   1   5   63.19    9.00
  -8   1   5   70.79   11.90
  -7  -1   5   44.70    6.70
  -7  -1   5   70.89    8.70
  -7  -1   5   69.49    9.90
  -7  -1   5   91.29   13.30
  -7  -1   5   65.29    4.90
   7  -1  -5   53.49    7.30
  -7  -1   5   60.79    9.50
  -7   1   5   61.19    8.60
  -7   1   5   58.49    9.80
  -7   1   5   63.29    9.60
   7   1  -5   65.79    9.30
  -7   1   5   63.39    9.00
  -6  -1   5  252.97   12.90
  -6  -1   5  245.18    9.70
  -6  -1   5  250.17   10.60
  -6   1   5  234.78   12.70
  -5  -1   5  567.84   19.60
  -5  -1   5  571.34   19.30
  -5  -1   5  575.94   22.10
  -5   1   5  594.04   22.10
  -4  -1   5  232.68    8.70
  -4  -1   5  225.88   10.60
  -4   1   5  230.98   10.60
  -3  -1   5 1240.38   37.00
   3  -1  -5 1105.89   37.20
  -3  -1   5 1217.88   39.10
  -3   1   5 1236.78   39.00
   3   1  -5 1098.29   36.50
  -2  -1   5  219.18    7.90
  -2  -1   5  218.58    9.20
   2   1  -5  206.58    8.10
  -2   1   5  241.78    9.30
  -1  -1   5 3112.39   95.29
  -1  -1   5 3160.48   94.49
  -1   1   5 3050.39   95.09
   1   1  -5 2936.81   94.79
   0  -1   5 1950.70   60.39
   0  -1   5 1960.00   60.59
   0  -1  -5 1813.62   59.29
   0  -1  -5 1969.70   60.99
   0   1   5 1993.60   60.29
   0   1  -5 1933.01   60.79
  -1  -1  -5 3043.00   94.99
   1  -1   5 3060.89   93.69
   1  -1   5 2992.40   95.09
   1   1   5 3214.38   93.49
  -1   1  -5 2933.01   94.89
  -2  -1  -5  214.48    9.00
  -2   1  -5  218.28    9.10
  -3  -1  -5 1084.79   38.30
  -3  -1  -5 1182.28   37.40
  -3   1  -5 1061.09   38.30
  -3   1  -5 1187.98   37.40
  -4  -1  -5  203.78    9.60
  -4  -1  -5  194.08   11.60
  -4   1  -5  220.88    9.80
  -4   1  -5  213.48   11.30
  -5  -1  -5  575.94   20.90
  -5  -1  -5  553.24   23.60
  -5   1  -5  562.94   20.90
  -5   1  -5  526.45   22.80
  -6  -1  -5  229.38   11.60
  -6  -1  -5  226.98   11.40
  -6  -1  -5  228.08   16.00
   6  -1   5  216.38   14.30
  -6   1  -5  219.48   14.30
  -6   1  -5  232.58   11.70
  -6   1  -5  218.78   11.60
  -7  -1  -5   44.30   10.40
  -7  -1  -5   61.29    9.70
  -7  -1  -5   57.99    8.90
  -7  -1  -5   79.69   10.50
   7  -1   5   75.79   12.10
  -7   1  -5   74.79   10.70
  -7   1  -5   64.49    8.40
   7   1   5   68.09    9.10
  -7   1  -5   56.99    8.40
  -7   1  -5   65.99   11.80
  -8  -1  -5   71.09   10.50
  -8  -1  -5   55.99   14.00
   8  -1   5   65.49    8.90
  -8  -1  -5   75.29    9.70
  -8   1  -5   69.09    8.20
  -8   1  -5   97.19   15.50
  -8   1  -5   83.99    9.50
   8   1   5   75.79    9.80
  -8   1  -5   48.30    9.20
  -9  -1  -5  259.57   16.20
   9  -1   5  256.97   16.90
  -9  -1  -5  270.27   15.00
  -9   1  -5  277.07   15.70
  -9   1  -5  236.98   14.90
  -9   1  -5  187.48   23.90
 -10  -1  -5   49.30    7.00
 -10  -1  -5   55.79    7.20
 -10   1  -5   55.49    7.30
 -10   1  -5   55.49    7.20
 -11  -1  -5    6.50    4.10
 -11  -1  -5    2.10    7.30
 -11   1  -5   14.70    4.10
 -12  -1  -5   -4.70    2.60
 -12   1  -5   -0.10    2.60
 -12   1  -5   -2.90    5.90
  12  -2  -5    8.90    4.10
 -12  -2   5   10.70    6.00
  12   2  -5   14.50    4.10
 -12   2   5   15.10    5.50
  11  -2  -5   51.79    7.90
 -11  -2   5   43.20    6.60
 -11  -2   5   52.79    7.60
 -11   2   5   49.60    7.70
 -11   2   5   46.40    6.60
 -11   2   5   52.59    7.10
  11   2  -5   45.80    5.90
  10  -2  -5   55.29    8.60
 -10  -2   5   53.89    8.10
 -10  -2   5   68.89   10.70
  10   2  -5   56.29    8.60
 -10   2   5   64.79   10.20
 -10   2   5   68.19   10.70
 -10   2   5   66.89    9.70
  -9  -2   5  171.48   10.80
  -9  -2   5  187.58   15.10
   9  -2  -5  178.28   12.20
  -9  -2   5  148.19   13.80
   9   2  -5  175.28   11.90
  -9   2   5  173.58   14.10
  -9   2   5  193.38   14.40
  -9   2   5  195.48   17.10
   8  -2  -5   25.10    6.10
  -8  -2   5   19.60    7.00
  -8  -2   5   14.10    5.40
  -8  -2   5   16.00    3.70
  -8  -2   5   22.30    8.10
  -8  -2   5   10.60    7.30
  -8  -2   5   15.20    7.00
  -8   2   5    5.80    6.50
   8   2  -5   14.40    5.10
  -8   2   5   13.00    6.70
  -8   2   5    8.10    7.70
  -8   2   5    7.90    9.00
  -8   2   5   24.50    8.00
  -8   2   5   17.50   10.70
  -7  -2   5  177.28   16.50
   7  -2  -5  187.98   13.40
  -7  -2   5  163.18   15.40
  -7  -2   5  185.48   12.60
  -7  -2   5  204.78   15.80
  -7  -2   5  199.68    9.30
  -7   2   5  168.88   16.30
   7   2  -5  181.48   11.70
  -7   2   5  191.48   15.90
  -7   2   5  196.88   15.30
  -7   2   5  174.18   18.90
  -7   2   5  194.18   12.60
  -6  -2   5  190.18    8.50
  -6  -2   5  183.58   11.00
   6   2  -5  157.98   11.30
  -6   2   5  160.98   10.50
  -5  -2   5  663.83   23.30
  -5  -2   5  677.83   25.10
  -5   2   5  663.23   24.80
  -4  -2   5 1475.05   46.80
  -4  -2   5 1457.85   48.50
  -4   2   5 1453.85   48.20
  -3  -2   5  870.81   29.60
  -3  -2   5  867.61   28.20
   3   2  -5  833.72   26.90
  -3   2   5  882.41   29.40
  -2  -2   5  205.68    8.30
  -2  -2   5  211.28    9.00
   2   2  -5  194.98    7.70
  -2   2   5  206.88    8.70
  -1  -2   5  617.04   20.90
   1  -2  -5  586.74   20.00
  -1  -2   5  614.24   20.60
  -1  -2   5  598.24   19.70
   1   2  -5  599.04   20.30
  -1   2   5  655.63   20.80
   0  -2   5 1113.29   35.00
   0  -2  -5 1037.20   34.10
   0  -2   5 1079.29   35.30
   0  -2   5 1050.19   33.70
   0   2   5 1144.69   34.70
   0   2  -5 1100.49   35.10
  -1  -2  -5  576.94   19.10
   1  -2   5  595.74   18.70
   1  -2   5  622.24   19.80
  -1   2  -5  614.54   20.60
  -2  -2  -5  204.18    8.80
  -2  -2  -5  191.68    7.20
   2  -2   5  203.98    7.00
  -2   2  -5  197.88    8.60
  -2   2  -5  194.88   10.40
  -3  -2  -5  848.02   27.80
   3  -2   5  836.02   26.20
  -3  -2  -5  712.03   29.20
  -3   2  -5  803.22   28.90
  -3   2  -5  863.41   28.00
  -4  -2  -5 1406.36   44.90
   4  -2   5 1370.86   43.40
  -4  -2  -5 1269.57   46.60
  -4   2  -5 1327.47   46.20
  -4   2  -5 1416.26   45.00
  -5  -2  -5  667.53   24.20
  -5  -2  -5  639.14   23.90
  -5  -2  -5  651.63   27.30
  -5   2  -5  672.53   26.50
  -5   2  -5  681.43   24.40
  -6  -2  -5  152.18    9.90
  -6  -2  -5  163.38    9.80
   6  -2   5  166.18   12.80
  -6   2  -5  159.88    9.80
  -6   2  -5  160.98   10.30
  -6   2  -5  170.38   12.70
  -7  -2  -5  188.78   12.90
  -7  -2  -5  180.58   11.90
  -7  -2  -5  148.89   18.80
  -7  -2  -5  187.78   17.30
   7  -2   5  194.78   13.70
  -7  -2  -5  182.68   12.10
  -7   2  -5  187.98   16.60
  -7   2  -5  168.38   14.60
  -7   2  -5  181.28   11.60
  -7   2  -5  161.28   13.30
   8  -2   5   13.40    7.20
  -8  -2  -5   18.10    7.80
  -8  -2  -5   14.20    5.80
  -8   2  -5    3.90    6.70
  -8   2  -5   19.70    6.40
  -8   2  -5   13.40    8.20
  -8   2  -5   17.80   11.10
  -9  -2  -5  191.18   14.10
   9  -2   5  152.98   14.50
  -9  -2  -5  158.88   12.30
  -9   2  -5  167.38   12.50
  -9   2  -5  176.18   13.10
  -9   2  -5  152.78   23.20
 -10  -2  -5   68.99    8.90
 -10  -2  -5   50.89    7.00
 -10   2  -5   60.09    7.40
 -10   2  -5   42.30    6.30
 -11  -2  -5   58.29    7.70
 -11   2  -5   38.10    7.00
 -11   2  -5   50.89    6.90
 -12  -2  -5   12.70    3.40
 -12   2  -5   10.40    2.90
 -12   2  -5   14.80    5.70
  12  -3  -5   -1.70    3.80
  12   3  -5    7.10    3.90
 -12   3   5    3.30    5.10
 -11  -3   5   -6.60    6.30
 -11  -3   5    0.20    5.60
  11  -3  -5    1.20    4.30
  11   3  -5    4.20    4.00
 -11   3   5    9.30    5.60
 -11   3   5    0.60    5.70
 -11   3   5   -1.80    5.00
  10  -3  -5   27.10    5.60
 -10  -3   5   22.10    6.40
 -10  -3   5   19.30    6.60
 -10   3   5   29.60    6.50
 -10   3   5    6.70    7.00
 -10   3   5   28.70    6.80
  10   3  -5   23.50    5.20
 -10   3   5   15.40    6.50
   9  -3  -5   47.20    6.70
  -9  -3   5   40.10    7.70
  -9  -3   5   52.49    7.20
  -9  -3   5   48.00    8.30
  -9  -3   5   41.30    5.60
   9   3  -5   58.49    8.20
  -9   3   5   49.70    8.90
  -9   3   5   52.19    9.20
  -9   3   5   77.99   10.60
  -9   3   5   46.50    7.90
  -8  -3   5   16.80    5.40
  -8  -3   5   -0.70    7.20
  -8  -3   5   12.60    7.40
  -8  -3   5    7.20    7.90
  -8  -3   5    5.40    7.20
   8  -3  -5   21.20    6.30
  -8  -3   5   11.20    4.00
  -8   3   5    8.30    7.80
  -8   3   5   14.20    8.10
  -8   3   5   12.10    7.00
  -8   3   5    9.80    8.40
  -8   3   5   12.20    6.90
  -8   3   5    4.20    6.50
   8   3  -5   12.50    5.10
  -7  -3   5   60.59    7.20
  -7  -3   5   80.39   10.30
  -7  -3   5   64.99    9.90
  -7  -3   5   60.39    9.60
  -7  -3   5   81.69    9.50
   7  -3  -5   57.19    8.00
  -7  -3   5   72.79    6.80
  -7   3   5   74.79   10.30
  -7   3   5   71.29   11.10
  -7   3   5   74.59   11.80
   7   3  -5   50.99    8.40
  -7   3   5   80.89    9.40
  -7   3   5   55.89    8.40
  -7   3   5   54.29    8.40
  -6  -3   5  268.47   13.80
  -6   3   5  262.67   13.60
   6   3  -5  257.47   13.20
  -5  -3   5  430.16   17.90
  -5   3   5  413.66   17.40
  -4  -3   5  837.32   29.50
  -4  -3   5  815.02   28.60
  -4   3   5  833.82   29.20
  -3  -3   5  710.43   24.50
  -3  -3   5  717.43   24.00
  -3  -3   5  744.33   25.20
  -3   3   5  706.43   24.80
   3   3  -5  653.53   22.40
  -2  -3   5  776.02   26.10
  -2  -3   5  750.32   25.20
   2  -3  -5  773.02   25.60
  -2  -3   5  777.92   26.40
   2   3  -5  713.23   24.80
  -2   3   5  799.72   26.10
   1  -3  -5  549.05   18.90
  -1  -3   5  565.64   18.60
  -1  -3   5  561.44   19.70
  -1  -3   5  558.74   19.90
   1   3  -5  544.55   18.90
  -1   3   5  574.44   19.30
   0  -3   5   10.10    1.70
   0  -3  -5    7.70    1.80
   0   3   5    8.30    1.90
   0   3  -5   11.30    2.10
   1  -3   5  560.24   17.40
  -1  -3  -5  531.25   17.70
  -1   3  -5  464.25   19.80
  -1   3  -5  563.04   18.80
  -2  -3  -5  729.53   24.00
   2  -3   5  720.83   23.70
  -2   3  -5  766.12   25.40
  -2   3  -5  733.43   26.40
   3  -3   5  663.83   22.40
  -3  -3  -5  652.43   22.50
  -3  -3  -5  703.33   24.10
  -3   3  -5  707.63   24.10
  -3   3  -5  666.23   25.30
  -4  -3  -5  663.53   29.30
  -4  -3  -5  807.62   27.10
   4  -3   5  778.72   25.80
  -4   3  -5  798.02   27.20
  -4   3  -5  764.92   28.70
  -5  -3  -5  395.76   16.20
   5  -3   5  412.06   15.70
  -5  -3  -5  428.56   16.60
  -5  -3  -5  333.97   20.50
  -5   3  -5  424.76   16.70
  -5   3  -5  361.46   18.40
  -5   3  -5  418.16   18.50
  -6  -3  -5  265.17   13.10
   6  -3   5  247.08   14.80
  -6  -3  -5  258.57   12.60
   6  -3   5  247.08   13.10
  -6   3  -5  226.38   13.00
  -6   3  -5  284.97   13.40
  -6   3  -5  299.57   17.20
  -7  -3  -5   60.99    7.80
  -7  -3  -5   56.79   10.00
  -7  -3  -5   55.89    7.60
  -7  -3  -5   68.39    9.00
   7  -3   5   63.79    8.10
   7  -3   5   71.79   11.20
  -7   3  -5   58.69    9.60
  -7   3  -5   68.69    9.20
  -7   3  -5   63.79    8.00
  -7   3  -5   68.69    9.50
   8  -3   5    9.70    6.70
  -8  -3  -5   11.70    5.60
  -8  -3  -5    9.40    7.10
  -8   3  -5    7.50    6.10
  -8   3  -5    7.90    8.20
  -8   3  -5   13.50   10.70
  -8   3  -5    1.90    5.60
  -9  -3  -5   66.59    9.00
  -9  -3  -5   52.89    8.30
   9  -3   5   51.29    8.40
  -9   3  -5   56.19    7.60
  -9   3  -5   32.40   14.10
  -9   3  -5   73.09   10.20
 -10  -3  -5   35.80    6.60
 -10  -3  -5   25.60    6.00
 -10   3  -5   25.00    5.10
 -11  -3  -5   -2.60    3.80
 -11  -3  -5    3.60    6.10
 -11   3  -5    2.80    5.40
 -11   3  -5    0.10    3.10
 -12  -3  -5   -2.00    2.50
 -12   3  -5    1.10    2.50
 -12   3  -5   -0.20    4.50
  11  -4  -5    7.40    4.40
 -11  -4   5    8.60    5.50
 -11   4   5   14.80    4.90
 -11   4   5   -3.10    6.20
 -11   4   5    6.00    5.10
 -11   4   5    3.60    4.70
  11   4  -5   12.50    4.30
 -10  -4   5    0.30    4.10
 -10  -4   5    9.30    5.90
 -10  -4   5    6.00    6.90
  10  -4  -5   -0.80    4.90
 -10   4   5    9.20    6.10
 -10   4   5    6.50    5.50
  10   4  -5    6.30    4.20
 -10   4   5   10.50    5.70
 -10   4   5    4.40    6.20
  -9  -4   5   80.49   11.80
   9  -4  -5   63.49    7.70
  -9  -4   5   74.79   12.20
  -9  -4   5   51.69    8.20
  -9  -4   5   67.09    8.50
  -9   4   5   58.39    8.40
  -9   4   5   83.69   12.50
  -9   4   5   67.99    8.80
  -9   4   5   46.30    8.10
   9   4  -5   76.19    8.60
  -8  -4   5   92.49   12.80
  -8  -4   5   97.99   13.50
   8  -4  -5   75.29   10.80
  -8  -4   5   90.39    8.80
  -8  -4   5   94.89   13.20
  -8  -4   5   78.69    9.40
   8  -4  -5   93.29   10.80
   8   4  -5   96.19    9.50
  -8   4   5   81.79   11.60
  -8   4   5   90.59   11.70
  -8   4   5   92.19   12.60
  -8   4   5   86.29   13.70
  -8   4   5   83.69   14.20
   7  -4  -5   84.99   11.80
  -7  -4   5   92.59   10.30
  -7  -4   5  102.89   13.80
  -7  -4   5  114.79    8.40
  -7  -4   5  111.89   11.30
  -7  -4   5  120.99   14.20
  -7  -4   5  117.29   13.70
  -7   4   5  107.39   11.00
  -7   4   5  110.39   12.40
  -7   4   5   94.69   16.00
  -7   4   5  117.39   15.30
   7   4  -5  113.69    9.60
  -7   4   5   83.99   11.40
  -7   4   5  119.99   13.30
  -6  -4   5  148.09   10.70
   6   4  -5  146.99    9.90
  -6   4   5  138.49   10.20
  -5  -4   5    6.90    3.90
  -5   4   5    4.50    3.30
   5   4  -5   11.50    4.70
  -4  -4   5 1052.99   36.60
  -4  -4   5 1007.90   35.20
   4  -4  -5 1091.09   36.10
  -4   4   5 1071.69   36.10
   4   4  -5 1012.80   35.40
  -3  -4   5  860.21   29.40
  -3  -4   5  851.81   28.30
   3  -4  -5  871.01   28.80
  -3  -4   5  833.02   29.70
   3   4  -5  833.22   28.60
  -3   4   5  849.41   28.90
   3   4  -5  735.83   26.60
  -2  -4   5 1296.47   43.60
   2  -4  -5 1370.06   43.00
  -2  -4   5 1318.07   43.90
  -2  -4   5 1276.57   42.40
  -2   4   5 1331.47   43.20
   2   4  -5 1302.77   42.10
   2   4  -5 1340.07   43.10
  -1  -4   5 1400.46   44.40
   1  -4  -5 1391.36   44.90
   1   4  -5 1381.76   44.80
  -1   4   5 1442.86   45.20
   1   4  -5 1365.76   45.20
   0  -4  -5  116.89    5.90
   0  -4   5  116.39    5.50
   0   4  -5  121.59    6.10
   0   4  -5  101.49    9.20
   1  -4   5 1399.16   44.10
  -1  -4  -5 1371.36   44.50
  -1   4  -5 1402.56   45.30
  -1   4  -5 1412.46   46.80
   2  -4   5 1268.47   40.60
  -2  -4  -5 1266.17   40.90
  -2   4  -5 1311.87   42.10
  -2   4  -5 1252.17   43.10
   3  -4   5  830.12   27.60
  -3  -4  -5  803.22   27.60
  -3   4  -5  808.32   30.00
  -3   4  -5  881.31   29.10
  -4  -4  -5 1048.30   40.20
  -4  -4  -5 1058.89   35.70
  -4  -4  -5 1069.09   34.70
   4  -4   5 1042.40   34.60
  -4   4  -5 1054.89   35.90
  -4   4  -5  974.40   37.10
  -5  -4  -5    2.40    3.50
   5  -4   5    7.90    4.20
   5  -4   5   11.10    6.30
  -5  -4  -5   10.70    4.10
  -5   4  -5    6.80    3.00
  -5   4  -5   15.90    5.60
  -5   4  -5   12.90    4.70
   6  -4   5  139.89   12.10
   6  -4   5  144.29   10.80
  -6  -4  -5  146.19    9.70
  -6  -4  -5  140.49   10.50
  -6   4  -5  146.99   12.80
  -6   4  -5  142.49   10.30
  -6   4  -5  130.09   12.70
  -7  -4  -5  100.39    9.60
  -7  -4  -5  116.89   16.80
   7  -4   5   95.09   13.20
  -7  -4  -5  113.39   11.40
   7  -4   5   96.29   11.90
  -7  -4  -5   96.39   11.40
  -7   4  -5  100.49   10.80
  -7   4  -5   91.29   14.70
  -7   4  -5  103.29   11.60
  -7   4  -5  131.79   12.70
   8  -4   5   90.29   12.00
  -8  -4  -5   72.79    9.70
  -8  -4  -5   73.69   10.00
  -8   4  -5   70.79   10.80
  -8   4  -5   95.29   13.50
  -8   4  -5   84.99   13.70
  -8   4  -5  104.29   11.30
  -9  -4  -5   57.39    8.20
   9  -4   5   68.19    8.70
  -9  -4  -5   67.09    9.10
  -9   4  -5   58.19    7.60
  -9   4  -5   65.99    9.30
  -9   4  -5   23.00   14.40
 -10  -4  -5   14.00    5.30
 -10  -4  -5   13.40    5.30
 -10   4  -5    4.10    3.90
 -11  -4  -5    0.80    5.50
 -11  -4  -5    8.10    4.00
 -11   4  -5    8.80    3.40
 -11   4  -5    9.10    5.30
  11  -5  -5    9.20    4.30
 -11  -5   5    8.30    5.40
 -11   5   5    3.50    5.30
  11   5  -5   15.30    4.50
 -11   5   5   11.10    4.80
 -11   5   5    9.50    4.80
 -10  -5   5    1.30    5.60
  10  -5  -5   -5.20    4.60
 -10  -5   5    1.80    3.70
 -10  -5   5   -3.00   10.90
  10   5  -5    5.00    4.10
 -10   5   5   -2.10    5.10
 -10   5   5   -6.90    5.40
 -10   5   5    5.10    6.30
 -10   5   5    1.60    5.10
  -9  -5   5   16.50    6.50
   9  -5  -5   22.30    6.10
  -9  -5   5   22.30    4.90
  -9  -5   5   14.80    7.40
   9   5  -5   18.90    5.10
  -9   5   5   16.00    6.00
  -9   5   5   17.10    7.20
  -9   5   5   16.50    6.60
  -9   5   5   12.00    6.20
  -8  -5   5  186.88   16.10
   8  -5  -5  177.68   12.40
  -8  -5   5  168.68   14.80
  -8  -5   5  185.38   12.30
  -8  -5   5  172.18   11.50
  -8  -5   5  188.68   15.60
  -8   5   5  179.98   15.00
  -8   5   5  205.78   16.50
  -8   5   5  184.78   13.80
  -8   5   5  181.08   14.30
   8   5  -5  170.98   11.60
  -7  -5   5   28.60    9.00
  -7  -5   5   37.00    7.90
   7  -5  -5   49.40    7.30
  -7  -5   5   33.80    7.90
  -7  -5   5   41.70    6.50
  -7  -5   5   36.30    8.70
  -7   5   5   57.29    8.70
  -7   5   5   51.89    9.40
  -7   5   5   49.30    8.20
  -7   5   5   45.20   10.00
  -7   5   5   24.10    6.20
   7   5  -5   43.60    6.20
  -6  -5   5  142.99   12.30
  -6  -5   5  152.38   15.00
   6  -5  -5  118.79   11.50
  -6  -5   5  164.78   11.60
  -6  -5   5  154.28   16.30
  -6   5   5  149.88   16.80
  -6   5   5  146.19   10.80
   6   5  -5  142.19    9.80
  -6   5   5  143.99   14.50
  -6   5   5  166.08   14.20
  -6   5   5  141.99   15.70
  -5  -5   5  607.04   23.80
   5  -5  -5  655.83   24.90
  -5  -5   5  650.93   25.20
  -5   5   5  591.94   24.20
   5   5  -5  634.84   23.60
  -4  -5   5  154.18    9.40
  -4  -5   5  139.09    8.40
   4  -5  -5  150.98    9.20
   4   5  -5  146.59    9.30
  -4   5   5  129.69    8.60
   4   5  -5  124.19    9.50
  -3  -5   5   15.40    3.60
   3  -5  -5   17.50    3.70
  -3  -5   5   27.20    3.90
   3   5  -5   17.00    3.10
   3   5  -5   19.70    4.00
  -3   5   5   16.20    3.40
   2  -5  -5  394.26   15.20
  -2  -5   5  380.56   14.50
  -2  -5   5  378.76   15.60
   2   5  -5  377.66   15.20
  -2   5   5  383.56   15.20
   2   5  -5  383.46   14.20
  -1  -5   5  120.69    6.40
   1  -5  -5  124.79    6.90
   1   5  -5  124.99    6.50
   1   5  -5  111.79    7.10
   0  -5   5  454.25   16.20
   0  -5  -5  468.55   16.70
   0   5  -5  440.66   16.90
   0   5  -5  460.55   16.90
  -1  -5  -5  121.89    6.50
   1  -5   5  113.79    6.10
  -1   5  -5  121.69    6.80
  -1   5  -5  111.49    8.80
  -1   5  -5  113.09    6.80
  -2  -5  -5  372.56   14.20
   2  -5   5  383.26   14.00
  -2   5  -5  373.36   15.00
  -2   5  -5  363.46   16.30
  -3  -5  -5   19.80    3.40
   3  -5   5   21.60    3.50
  -3   5  -5   16.20    3.20
  -3   5  -5   23.00    5.80
  -4  -5  -5  138.09    8.20
  -4  -5  -5  130.79    9.00
  -4  -5  -5  134.79    8.60
   4  -5   5  140.79    8.70
  -4   5  -5  134.79   11.10
  -4   5  -5  144.29    8.70
  -4   5  -5  126.99    9.50
  -4   5  -5  141.69    8.60
   5  -5   5  592.84   22.90
  -5  -5  -5  613.04   22.80
  -5  -5  -5  596.14   23.20
   5  -5   5  597.74   24.00
  -5  -5  -5  612.34   22.70
  -5   5  -5  625.04   25.80
  -5   5  -5  646.64   23.90
  -5   5  -5  574.34   22.40
  -5   5  -5  576.24   22.50
  -6  -5  -5  137.19   12.60
   6  -5   5  157.28   12.20
  -6  -5  -5  144.59   10.00
   6  -5   5  134.59   12.30
  -6  -5  -5  141.89   11.20
  -6   5  -5  151.48   12.60
  -6   5  -5  143.49   10.60
  -6   5  -5  112.19   14.30
  -6   5  -5  171.58   14.90
  -7  -5  -5   29.80    9.80
  -7  -5  -5   32.40    9.90
  -7  -5  -5   40.40    6.70
   7  -5   5   48.00    7.60
  -7  -5  -5   24.80    5.60
  -7   5  -5   36.50   10.00
  -7   5  -5   46.40    8.00
  -7   5  -5   36.80    6.90
  -7   5  -5   25.20    7.20
  -8  -5  -5  162.58   12.50
   8  -5   5  155.38   13.70
  -8  -5  -5  183.68   15.10
  -8   5  -5  198.78   20.20
  -8   5  -5  175.28   12.80
  -8   5  -5  168.68   13.00
  -9  -5  -5   17.00    6.60
  -9  -5  -5   21.70    5.50
   9  -5   5   11.20    7.30
  -9   5  -5   14.70    6.70
  -9   5  -5   12.10    4.60
 -10  -5  -5   -1.30    4.80
 -10  -5  -5   -0.60    4.60
 -10   5  -5   -0.10    3.40
 -11  -5  -5   -6.30    5.90
 -11  -5  -5    5.30    3.50
 -11   5  -5    6.20    3.20
 -11   5  -5    9.10    4.90
 -11  -6   5   12.10    5.10
  11  -6  -5   10.60    4.20
 -11   6   5   10.10    4.80
  11   6  -5   17.70    4.50
 -11   6   5    9.90    4.40
 -11   6   5    1.80    4.40
 -10  -6   5    1.70    3.50
 -10  -6   5    5.00    5.50
  10  -6  -5    1.30    4.60
 -10   6   5   -0.80    4.70
 -10   6   5    4.50    5.40
  10   6  -5    1.80    4.00
 -10   6   5    7.40    5.80
 -10   6   5   -1.60    4.90
  -9  -6   5   49.30    7.30
   9  -6  -5   45.60    6.70
  -9  -6   5   36.10    5.20
  -9   6   5   38.00    7.60
  -9   6   5   40.50    8.80
  -9   6   5   45.80    7.00
   9   6  -5   56.49    8.00
   8  -6  -5   26.20    6.40
  -8  -6   5   29.30    8.00
  -8  -6   5   28.50    6.70
  -8  -6   5   25.60    5.10
  -8  -6   5   33.30    8.40
  -8   6   5   19.30    7.30
   8   6  -5   18.30    4.90
  -8   6   5   16.30    7.30
  -8   6   5   14.80    7.00
  -8   6   5   36.00    7.10
   7  -6  -5  136.69   12.10
   7  -6  -5  137.29   15.00
  -7  -6   5  143.99   14.70
  -7  -6   5  135.79   15.00
  -7  -6   5  137.79   13.30
  -7  -6   5  146.59   11.30
  -7  -6   5  112.89   14.20
  -7   6   5  173.48   16.00
  -7   6   5  149.39   14.10
  -7   6   5  164.68   21.50
  -7   6   5  155.28   13.20
  -7   6   5  136.59   13.50
   7   6  -5  158.28   10.60
  -6  -6   5   12.00    5.90
  -6  -6   5   15.90    8.00
   6  -6  -5   17.30    6.30
  -6  -6   5   26.40    8.60
  -6  -6   5   27.00    6.70
   6  -6  -5   16.40    7.20
  -6   6   5   24.40    7.20
  -6   6   5   21.40    7.80
  -6   6   5   26.00    8.80
  -6   6   5   25.80    9.20
   6   6  -5   25.20    5.10
  -6   6   5   22.50    7.60
  -5  -6   5  469.95   19.40
   5  -6  -5  490.35   20.80
  -5  -6   5  464.05   20.60
  -5   6   5  442.36   19.70
   5   6  -5  461.55   18.90
   5   6  -5  443.56   19.70
  -4  -6   5  461.25   19.60
   4  -6  -5  479.85   19.40
  -4  -6   5  429.36   18.20
   4   6  -5  470.85   18.20
   4   6  -5  421.66   18.50
  -3  -6   5  102.19    8.10
   3  -6  -5  111.19    8.00
  -3  -6   5  109.39    7.40
   3   6  -5   97.99    7.90
   3   6  -5   90.79    8.10
  -2  -6   5  579.44   20.80
   2  -6  -5  569.94   21.50
   2   6  -5  559.54   20.30
   2   6  -5  566.94   21.10
   1  -6  -5  221.58   10.60
  -1  -6   5  216.78   10.00
   1   6  -5  223.58   10.80
   1   6  -5  235.58   10.20
   0  -6   5  849.61   29.60
   0  -6  -5  893.71   30.20
   0   6  -5  858.31   30.30
   0   6  -5  914.41   30.40
   1  -6   5  218.38    9.70
  -1  -6  -5  223.18   10.20
  -1   6  -5  206.98   10.20
  -1   6  -5  228.18   10.40
  -1   6  -5  213.68   12.70
  -2  -6  -5  611.04   21.20
   2  -6   5  571.84   20.70
  -2   6  -5  567.44   23.70
  -2   6  -5  547.35   21.10
  -2   6  -5  593.44   21.80
  -3  -6  -5  105.19    7.30
  -3  -6  -5  100.49    8.20
   3  -6   5  102.69    7.70
  -3   6  -5  106.39    8.10
  -3   6  -5  105.89    7.40
  -3   6  -5  105.99    7.30
  -3   6  -5   92.89    9.70
   4  -6   5  438.96   17.90
  -4  -6  -5  456.35   17.60
   4  -6   5  424.36   19.10
  -4  -6  -5  445.06   17.70
  -4   6  -5  435.66   20.60
  -4   6  -5  411.86   17.40
  -4   6  -5  411.56   17.20
  -4   6  -5  454.95   18.50
  -5  -6  -5  446.16   18.80
  -5  -6  -5  468.85   19.70
   5  -6   5  481.45   20.30
   5  -6   5  471.45   20.10
  -5  -6  -5  454.45   19.20
  -5   6  -5  493.25   23.20
  -5   6  -5  469.45   20.10
  -5   6  -5  448.96   18.80
   6  -6   5   16.70    6.50
   6  -6   5   16.90    8.50
  -6  -6  -5   -4.50   11.20
  -6  -6  -5   18.90    5.10
  -6  -6  -5   27.40    7.00
  -6  -6  -5   33.30    7.00
  -6   6  -5   21.10    7.30
  -6   6  -5   21.90    5.60
  -6   6  -5   19.00    8.80
  -6   6  -5   25.70    6.70
  -7  -6  -5  127.89   11.50
   7  -6   5  147.79   12.90
  -7  -6  -5  151.38   11.10
  -7  -6  -5  147.99   16.90
  -7   6  -5  159.08   12.40
  -7   6  -5  164.08   17.80
  -7   6  -5  114.99   13.30
  -7   6  -5  159.78   12.60
  -8  -6  -5   27.00    6.00
  -8  -6  -5   13.50    7.60
   8  -6   5    9.30    6.90
  -8   6  -5   17.40    5.30
  -8   6  -5   33.40   12.10
  -8   6  -5   27.20    6.70
  -9  -6  -5   47.20    6.50
  -9  -6  -5   40.40    7.10
   9  -6   5   34.30    8.00
  -9   6  -5   34.90    5.50
 -10  -6  -5   -2.50    4.30
 -10  -6  -5   -2.50    4.50
 -10   6  -5    4.80    5.20
 -10   6  -5   -0.30    3.60
 -11  -6  -5    0.90    3.50
  11  -6   5    6.00    3.60
 -11   6  -5    5.80    3.10
 -11   6  -5    7.30    4.70
 -11  -7   5   80.09    9.60
  11  -7  -5   59.89    7.00
 -11   7   5   49.99    6.20
 -11   7   5   54.89    7.40
  11   7  -5   69.59    7.60
 -11   7   5   62.09    7.00
 -10  -7   5   18.80    3.60
  10  -7  -5   16.20    4.90
 -10  -7   5   15.30    5.60
 -10   7   5   17.40    5.00
 -10   7   5   20.70    5.20
 -10   7   5   25.10    5.70
  10   7  -5   27.50    5.10
   9  -7  -5   60.69    8.90
  -9  -7   5   47.30    7.10
  -9  -7   5   37.60    5.00
  -9   7   5   29.00    5.80
  -9   7   5   41.60    7.20
   9   7  -5   32.30    5.60
  -9   7   5   41.00    7.80
  -9   7   5   29.10    6.80
  -8  -7   5   16.90    7.20
   8  -7  -5   10.60    5.80
  -8  -7   5   14.10    6.40
  -8  -7   5    6.40    7.70
  -8  -7   5   16.90    4.70
   8   7  -5   13.30    4.50
  -8   7   5    8.80    5.40
  -8   7   5   14.10    5.90
  -8   7   5   16.40    7.60
  -8   7   5   13.20    7.00
  -7  -7   5    6.90    7.70
  -7  -7   5    3.50    6.60
   7  -7  -5    0.30    9.70
   7  -7  -5   11.80    6.20
  -7  -7   5    8.10    7.60
  -7  -7   5   11.70   10.80
  -7  -7   5   12.20    5.10
  -7   7   5    4.80    6.20
  -7   7   5   14.40    8.10
  -7   7   5    4.40    7.00
   7   7  -5    6.10    4.50
  -7   7   5    7.30    6.40
  -7   7   5   10.30    7.50
  -6  -7   5  303.27   15.80
   6  -7  -5  297.67   17.80
   6  -7  -5  279.17   15.70
  -6  -7   5  273.37   17.20
  -6  -7   5  273.77   18.20
  -6  -7   5  255.97   19.20
  -6   7   5  285.67   19.40
  -6   7   5  281.27   17.40
  -6   7   5  289.77   17.60
   6   7  -5  315.37   14.90
  -6   7   5  301.77   18.30
  -6   7   5  300.67   18.20
  -5  -7   5  462.45   20.60
  -5  -7   5  463.35   20.00
  -5  -7   5  424.06   22.30
  -5  -7   5  466.65   21.30
  -5   7   5  445.96   21.80
  -5   7   5  450.15   22.70
  -5   7   5  453.95   22.00
  -5   7   5  494.35   23.00
   5   7  -5  460.45   18.80
  -5   7   5  447.96   24.20
   5   7  -5  430.36   19.80
  -4  -7   5   44.20    7.20
  -4  -7   5   27.30    5.10
   4  -7  -5   28.90    5.60
   4   7  -5   34.00    5.50
   4   7  -5   41.20    6.70
  -3  -7   5  268.57   13.10
  -3  -7   5  271.77   14.10
   3  -7  -5  277.07   14.00
   3   7  -5  282.47   13.40
   3   7  -5  271.27   12.90
   2  -7  -5   29.00    5.10
  -2  -7   5   37.30    4.90
   2   7  -5   20.20    4.40
   2   7  -5   23.10    4.30
   2   7  -5   27.30    4.50
   1  -7  -5   41.10    6.20
  -1  -7   5   42.00    5.70
   1   7  -5   42.00    5.50
   1   7  -5   40.90    6.40
   1   7  -5   42.70    5.40
   0  -7  -5  187.08   10.00
   0  -7   5  167.88    9.30
   0   7  -5  164.48    9.60
   0   7  -5  181.98    9.50
   0   7  -5  166.28    9.30
  -1  -7  -5   42.70    6.00
   1  -7   5   49.99    5.90
  -1   7  -5   45.60    6.60
  -1   7  -5   41.90    5.30
  -1   7  -5   43.70    5.40
  -1   7  -5   35.90    8.10
  -2  -7  -5   20.30    4.10
  -2  -7  -5   27.00    5.10
   2  -7   5   24.10    4.70
  -2   7  -5   33.60    5.00
  -2   7  -5   19.80    3.90
  -2   7  -5   20.30    7.20
  -2   7  -5   24.90    4.70
   3  -7   5  248.08   12.80
  -3  -7  -5  282.17   13.00
   3  -7   5  264.37   15.70
  -3  -7  -5  258.87   12.90
  -3   7  -5  267.67   16.20
  -3   7  -5  278.17   13.40
  -3   7  -5  265.37   12.60
  -3   7  -5  277.67   12.90
  -4  -7  -5   28.00    5.70
  -4  -7  -5   33.30    5.10
   4  -7   5   38.60    6.30
   4  -7   5   39.30    7.00
  -4   7  -5   43.40    7.00
  -4   7  -5   34.90    6.00
  -4   7  -5   28.20    4.90
  -4   7  -5   20.60    7.40
   5  -7   5  452.45   20.30
  -5  -7  -5  462.85   21.00
  -5  -7  -5  473.75   20.20
  -5  -7  -5  464.55   18.90
   5  -7   5  450.45   20.70
  -5  -7  -5  446.26   19.80
  -5   7  -5  430.46   19.00
  -5   7  -5  437.36   20.20
  -5   7  -5  466.45   20.60
  -5   7  -5  453.35   21.70
  -5   7  -5  482.95   23.00
  -6  -7  -5  280.17   15.80
   6  -7   5  296.77   16.00
  -6  -7  -5  307.67   17.50
   6  -7   5  288.67   20.10
  -6  -7  -5  262.27   17.30
  -6  -7  -5  282.67   14.00
  -6  -7  -5  262.97   21.70
  -6   7  -5  288.77   20.00
  -6   7  -5  280.27   16.50
  -6   7  -5  291.27   16.40
  -6   7  -5  285.97   15.70
  -7  -7  -5   13.20    5.60
   7  -7   5   12.10    6.90
  -7  -7  -5   12.30    8.80
  -7  -7  -5    3.80    5.40
  -7   7  -5    6.70   10.80
  -7   7  -5   13.40    6.30
  -7   7  -5   10.40    9.80
  -7   7  -5   10.00    5.50
   8  -7   5   15.00    7.20
  -8  -7  -5    9.90    7.40
  -8  -7  -5   15.70    5.10
  -8   7  -5    7.70    5.10
  -8   7  -5    8.50    6.60
  -9  -7  -5   49.30    7.40
  -9  -7  -5   26.00    5.20
  -9   7  -5   40.10    5.70
  10  -7   5   16.50    4.60
 -10  -7  -5   23.90    5.30
 -10  -7  -5   20.60    4.80
  10  -7   5   16.00   10.70
 -10   7  -5   26.70    6.10
 -10   7  -5   18.90    3.80
 -11  -7  -5   71.69    6.60
  11  -7   5   56.89    6.00
  11   7   5   63.59    7.10
 -11   7  -5   59.79    6.20
 -11   7  -5   71.59    8.50
 -10  -8   5   12.30    3.20
 -10  -8   5    1.80    4.60
  10  -8  -5   16.00    4.60
 -10   8   5    4.70    4.10
 -10   8   5    4.70    3.80
  10   8  -5    9.10    4.40
 -10   8   5   17.10    5.00
   9  -8  -5   18.60    5.20
  -9  -8   5   14.20    3.90
  -9  -8   5   12.00    5.90
   9   8  -5   15.70    4.80
  -9   8   5   12.20    5.20
  -9   8   5    6.10    4.40
  -9   8   5   12.70    4.80
  -8  -8   5    9.20    5.90
   8  -8  -5    4.90    5.40
  -8  -8   5   11.00    4.40
  -8   8   5    6.40    5.90
  -8   8   5    4.40    6.90
   8   8  -5    0.30    4.10
  -8   8   5    6.80    4.80
  -8   8   5    3.90    5.50
  -7  -8   5   92.99   13.90
  -7  -8   5   88.69   12.60
   7  -8  -5  103.19   11.10
  -7  -8   5   87.79    9.60
  -7   8   5   97.79   12.90
  -7   8   5   93.59   11.70
   7   8  -5   95.59    9.50
  -7   8   5  102.79   13.40
  -7   8   5  100.19   11.80
  -7   8   5   98.69   13.50
  -6  -8   5  110.19   10.70
  -6  -8   5  108.79   14.20
  -6  -8   5   82.89   11.70
  -6  -8   5  132.29   13.80
   6  -8  -5  110.79   15.30
   6  -8  -5  103.89   11.60
  -6   8   5  109.79   12.50
   6   8  -5   96.89   14.50
  -6   8   5   77.09   12.60
  -6   8   5  105.29   14.20
  -6   8   5  122.09   13.90
  -6   8   5  125.29   12.40
   6   8  -5  130.49    9.90
   5  -8  -5   93.29   11.40
   5  -8  -5  103.79   12.70
  -5  -8   5  101.49   13.60
  -5  -8   5   95.79   11.30
  -5  -8   5   87.89   11.30
  -5  -8   5  113.39   12.00
   5   8  -5   93.39   11.00
  -5   8   5  113.69   12.80
  -5   8   5  105.29   15.00
   5   8  -5  108.99    8.90
  -5   8   5  123.89   13.50
  -5   8   5  115.49   13.00
  -5   8   5  122.79   14.60
  -4  -8   5  169.38   13.10
  -4  -8   5  166.48   11.70
   4  -8  -5  178.28   13.50
  -4  -8   5  170.18   15.50
   4  -8  -5  160.88   13.00
  -4  -8   5  187.48   13.50
  -4   8   5  166.78   14.70
   4   8  -5  176.78   11.70
   4   8  -5  184.78   10.80
  -4   8   5  164.68   16.90
  -4   8   5  180.28   15.30
  -4   8   5  173.48   17.40
  -4   8   5  186.68   14.60
  -3  -8   5    3.80    5.40
   3  -8  -5    1.10    5.00
  -3  -8   5    5.90    4.70
   3  -8  -5    4.90    6.50
   3   8  -5    8.00    3.80
   3   8  -5   10.80    4.30
  -2  -8   5   85.99    8.00
   2  -8  -5   83.49    8.90
   2  -8  -5   58.69    7.90
   2   8  -5   92.39    7.80
   2   8  -5   81.39    8.00
   2   8  -5   77.29    7.60
  -1  -8   5   97.19    8.00
   1  -8  -5   97.59    8.70
   1  -8  -5   84.49   10.30
   1   8  -5   86.99    7.60
   1   8  -5   82.79    8.00
   1   8  -5   85.39    7.80
   0  -8   5 1153.88   39.20
   0  -8  -5 1084.19   39.10
   0  -8  -5 1166.78   40.00
   0   8  -5 1127.99   38.60
   0   8  -5 1190.18   39.80
   0   8  -5 1153.78   39.50
  -1  -8  -5   92.39    8.10
   1  -8   5   86.29    8.00
  -1  -8  -5   78.79    8.20
  -1   8  -5   83.79    7.80
  -1   8  -5   84.79    7.60
  -1   8  -5   70.39   10.70
  -1   8  -5   90.79    7.40
  -2  -8  -5   81.39    8.30
   2  -8   5   73.79    8.00
  -2  -8  -5   73.99    7.90
  -2   8  -5   76.89    8.00
  -2   8  -5   81.69   10.90
  -2   8  -5   82.79    7.30
  -2   8  -5   83.89    7.90
  -3  -8  -5    1.60    4.30
   3  -8   5   10.80    5.60
  -3  -8  -5    5.10    5.00
   3  -8   5    7.50    7.20
  -3   8  -5   10.80    5.10
  -3   8  -5    1.70    4.40
  -3   8  -5   15.20    4.30
  -3   8  -5   -1.10    8.40
  -4  -8  -5  175.28   10.70
   4  -8   5  156.28   13.30
  -4  -8  -5  179.38   12.40
   4  -8   5  176.68   12.90
   4  -8   5  150.48   14.00
  -4  -8  -5  182.18   13.70
  -4   8  -5  163.48   11.00
  -4   8  -5  171.38   11.90
  -4   8  -5  177.98   12.70
  -4   8  -5  154.48   14.80
  -4   8  -5  183.18   16.30
   5  -8   5   95.59   15.00
  -5  -8  -5  107.49    8.90
   5  -8   5  111.29   13.20
  -5  -8  -5  106.09   12.00
  -5  -8  -5  110.99   11.60
  -5  -8  -5  108.89   12.50
   5  -8   5  113.99   12.10
  -5   8  -5  109.89   12.60
  -5   8  -5  113.19   11.20
  -5   8  -5  144.59   16.20
  -5   8  -5  121.59   11.20
  -5   8  -5  104.19   10.80
  -6  -8  -5  122.59   17.60
   6  -8   5  114.39   12.30
  -6  -8  -5   80.69   12.10
   6  -8   5   94.79   12.60
  -6  -8  -5   79.29   11.90
  -6  -8  -5  104.99    9.30
  -6  -8  -5  118.99   11.20
  -6   8  -5  133.29   11.70
  -6   8  -5  104.59   11.30
  -6   8  -5  124.19   13.40
  -6   8  -5  117.19   17.60
  -7  -8  -5   82.29   11.10
  -7  -8  -5   78.59   10.00
  -7  -8  -5   87.39   10.20
   7  -8   5   92.79   12.40
   7  -8   5   97.59   11.70
  -7   8  -5   59.79   13.30
   7   8   5   87.69   14.10
  -7   8  -5   78.59   10.20
   8  -8   5   10.40    5.40
  -8  -8  -5    5.30    7.30
  -8  -8  -5    9.90    4.60
   8  -8   5    4.80    7.40
  -8   8  -5    9.30    4.70
   9  -8   5   11.40    4.90
  -9  -8  -5    9.90    5.70
  -9  -8  -5    8.10    4.40
   9  -8   5   13.10    9.60
  -9   8  -5   14.00    6.20
  -9   8  -5    9.20    4.00
 -10  -8  -5    8.30    4.30
 -10  -8  -5   11.40    4.20
  10  -8   5   11.60    4.20
 -10   8  -5   11.50    5.20
 -10  -9   5   19.00    3.10
 -10  -9   5   24.70    5.30
  10  -9  -5   22.10    4.40
  10   9  -5   20.10    5.10
 -10   9   5   21.50    4.90
 -10   9   5   15.30    4.10
  -9  -9   5   12.10    3.50
   9  -9  -5   23.30    5.10
  -9  -9   5   27.20    5.80
   9   9  -5   20.80    4.80
  -9   9   5   25.30    5.60
  -9   9   5   14.10    4.30
  -9   9   5    4.80    3.90
  -8  -9   5   24.30    6.30
   8  -9  -5   20.20    5.50
  -8  -9   5   20.70    4.60
  -8   9   5   25.00    5.50
  -8   9   5   22.20    6.10
  -8   9   5   17.80    4.80
   8   9  -5   20.20    5.00
  -7  -9   5   62.49    8.60
  -7  -9   5   87.59   12.20
   7  -9  -5   83.39   10.10
  -7   9   5   71.69   10.20
  -7   9   5   69.29   11.40
  -7   9   5   85.79   10.70
   7   9  -5   82.29    8.80
  -7   9   5   58.29    8.00
  -6  -9   5   22.70    5.50
   6  -9  -5   40.00    7.00
  -6  -9   5   17.80    7.90
  -6   9   5   34.70    7.70
  -6   9   5   29.60    6.60
  -6   9   5   33.30    7.90
   6   9  -5   28.80    8.90
  -6   9   5   28.60    6.70
   6   9  -5   28.90    5.30
   5  -9  -5  -10.50    8.80
  -5  -9   5    8.00    7.30
  -5  -9   5   -3.60    6.80
  -5  -9   5    2.50    5.60
   5  -9  -5    7.50    6.00
  -5  -9   5    3.20    7.60
  -5   9   5    4.80    5.90
  -5   9   5   -5.20    6.10
  -5   9   5   -8.40    6.00
   5   9  -5    9.10    4.60
   5   9  -5    3.60    6.30
  -5   9   5    1.60    7.70
   4  -9  -5   63.69    7.90
  -4  -9   5   67.89    9.60
  -4  -9   5   74.69   11.00
  -4  -9   5   54.79    7.60
  -4  -9   5   47.40    8.40
   4  -9  -5   44.60    8.60
  -4   9   5   49.90    9.20
  -4   9   5   56.99   11.20
  -4   9   5   76.59   11.90
   4   9  -5   65.99    7.80
  -4   9   5   78.69   12.20
  -4   9   5   66.29    8.30
   4   9  -5   60.69    9.00
   3  -9  -5   72.39    9.40
  -3  -9   5   58.79    8.00
   3  -9  -5   46.00    7.40
  -3  -9   5   60.59    9.90
  -3  -9   5   65.19    8.90
  -3   9   5   59.19    8.50
   3   9  -5   56.29    8.50
   3   9  -5   75.09    7.90
  -3   9   5   63.99   10.20
  -3   9   5   63.39    9.30
  -3   9   5   52.29   10.80
  -3   9   5   38.40    8.30
  -2  -9   5   40.20    7.80
   2  -9  -5   49.99    7.00
   2  -9  -5   41.90    7.20
  -2  -9   5   61.69    8.90
  -2   9   5   66.19    9.10
   2   9  -5   62.49    7.90
  -2   9   5   62.59    9.90
   2   9  -5   51.99    7.30
  -2   9   5   41.10   14.20
   2   9  -5   59.19    7.20
   1  -9  -5  163.18   11.40
   1  -9  -5  174.98   12.30
  -1  -9   5  176.58   11.60
   1   9  -5  189.08   10.70
   1   9  -5  158.18   11.30
   1   9  -5  163.88   10.00
   0  -9  -5  548.65   22.20
   0  -9   5  590.14   22.60
   0  -9  -5  554.54   23.00
   0   9  -5  541.35   22.50
   0   9  -5  523.75   21.10
   0   9  -5  582.34   22.40
   1  -9   5  170.98   11.60
  -1  -9  -5  157.08   11.60
  -1  -9  -5  176.78   10.90
  -1   9  -5  157.78   10.40
  -1   9  -5  185.08   10.70
  -1   9  -5  160.08   11.00
   2  -9   5   46.60    7.00
  -2  -9  -5   68.09    8.00
   2  -9   5   46.10   12.30
  -2  -9  -5   40.70    6.30
   2  -9   5   55.79    9.00
  -2   9  -5   69.49    7.80
  -2   9  -5   51.59    6.50
  -2   9  -5   74.89    8.70
   3  -9   5   42.70    7.70
   3  -9   5   61.29    8.90
   3  -9   5   41.70   10.00
  -3  -9  -5   43.20    7.30
  -3  -9  -5   65.69    8.80
  -3  -9  -5   50.39    7.70
   3  -9   5   40.70    8.50
  -3   9  -5   48.30   11.70
  -3   9  -5   62.49    9.20
  -3   9  -5   58.99    8.30
  -3   9  -5   52.69    7.60
   4  -9   5   71.89   10.60
  -4  -9  -5   72.49    8.10
   4  -9   5   59.79   10.20
   4  -9   5   66.49    8.50
  -4  -9  -5   69.89    9.80
   4  -9   5   55.09    8.50
  -4  -9  -5   78.79   11.20
  -4   9  -5   69.59    9.40
  -4   9  -5   77.79   12.40
  -4   9  -5   54.19    7.90
   5  -9   5   -5.00    7.00
   5  -9   5    2.60    9.00
  -5  -9  -5   -4.40    9.00
  -5  -9  -5    5.00    4.40
  -5  -9  -5    5.00    5.60
  -5  -9  -5   -8.10    8.10
   5  -9   5   14.70   13.60
   5  -9   5   10.60    6.40
  -5   9  -5    6.20    6.90
  -5   9  -5   -1.20   11.00
  -5   9  -5   -0.20    6.40
   6  -9   5   21.40    7.60
  -6  -9  -5   40.30    6.10
  -6  -9  -5   40.00   10.60
  -6  -9  -5   47.70    6.80
   6  -9   5   40.20    7.50
  -6   9  -5   22.80   12.40
  -7  -9  -5   60.99   10.10
   7  -9   5   60.39    7.70
   7  -9   5   42.90   10.00
   7  -9   5   73.09    8.80
  -7  -9  -5   71.79    9.10
   7   9   5   57.29    8.70
   8  -9   5   11.60    9.80
  -8  -9  -5   30.40    5.20
   8  -9   5   25.50    5.90
  -8  -9  -5   35.00    8.10
  -8   9  -5   21.30    6.70
  -9  -9  -5   24.60    4.60
  -9  -9  -5   15.20    5.50
   9  -9   5   18.30    9.70
   9  -9   5   16.30    4.60
  -9   9  -5   22.20    6.10
 -10  -9  -5   17.00    4.20
  10  -9   5   18.40    3.60
 -10  -9  -5   15.90    4.40
 -10   9  -5   19.50    5.00
 -10   9  -5   17.30    4.00
  -9 -10   5   18.10    5.30
   9 -10  -5   16.00    4.70
  -9 -10   5   22.60    3.50
   9  10  -5   19.20    5.10
  -9  10   5   30.30    5.10
  -9  10   5   15.10    4.00
  -8 -10   5    1.20    3.50
   8 -10  -5   -0.30    4.60
  -8 -10   5   -3.30    5.20
   8  10  -5    1.50    4.50
  -8  10   5    2.70    4.20
  -8  10   5    1.00    4.50
  -8  10   5    0.80    3.80
  -7 -10   5    7.40    5.80
  -7 -10   5    5.60    4.10
   7 -10  -5    2.60    4.90
  -7  10   5    8.10    5.80
   7  10  -5    2.60    4.40
  -7  10   5    5.60    4.90
  -7  10   5   12.20    6.00
  -7  10   5    3.60    4.70
  -6 -10   5   22.70    8.10
   6 -10  -5   41.20    6.80
  -6 -10   5   32.90    5.70
  -6  10   5   34.90    6.80
   6  10  -5   41.40    9.40
   6  10  -5   29.60    5.50
  -6  10   5   26.50    6.00
  -6  10   5   29.20    7.00
  -6  10   5   33.80    6.70
  -5 -10   5  217.48   16.40
  -5 -10   5  246.38   14.60
   5 -10  -5  244.08   14.40
   5  10  -5  232.98   15.50
   5  10  -5  223.58   13.00
  -5  10   5  249.18   15.10
  -5  10   5  234.38   15.10
  -5  10   5  198.48   17.00
  -5  10   5  248.08   15.80
  -4 -10   5   59.79    8.00
   4 -10  -5   50.49    7.20
  -4 -10   5   67.69   10.10
   4 -10  -5   49.40   10.40
  -4 -10   5   59.69   10.50
  -4 -10   5   55.69    8.80
  -4  10   5   57.19    8.00
  -4  10   5   50.39   10.60
   4  10  -5   57.39    8.30
  -4  10   5   68.99   10.90
   4  10  -5   62.79    9.70
  -4  10   5   60.79    8.70
  -4  10   5   67.99   10.50
   3 -10  -5  133.39   11.50
   3 -10  -5  123.09   15.20
  -3 -10   5  167.68   16.40
  -3 -10   5  142.39   13.60
  -3 -10   5  144.39   13.80
  -3 -10   5  145.39   13.90
  -3  10   5  148.59   18.00
   3  10  -5  173.68   11.60
  -3  10   5  130.39   12.90
  -3  10   5  148.09   15.00
   3  10  -5  138.49   10.00
  -3  10   5  127.29   13.90
  -3  10   5  130.89   13.30
  -2 -10   5  102.99   12.50
   2 -10  -5   74.49    9.50
  -2 -10   5   88.39   13.90
   2 -10  -5   60.89   12.20
   2 -10  -5  106.39   10.20
  -2 -10   5   86.89   11.50
   2  10  -5  105.99    9.70
  -2  10   5  111.49   13.80
   2  10  -5   93.19    8.90
  -2  10   5  108.59   12.40
  -2  10   5  101.29   12.90
   1 -10  -5    3.50    7.30
   1 -10  -5    9.60    5.00
  -1 -10   5    9.90    6.90
  -1 -10   5   14.20    7.80
   1 -10  -5   16.00    9.90
  -1 -10   5   -4.00    6.00
  -1  10   5    1.00    7.40
  -1  10   5    0.50    7.80
  -1  10   5   -3.50    6.70
   1  10  -5    8.00    4.30
   1  10  -5    1.10    5.80
   1  10  -5    8.00    4.50
   0 -10  -5   33.60    6.90
   0 -10  -5   43.10    6.60
   0 -10   5   65.49    9.60
   0 -10   5   44.90    7.30
   0 -10  -5   61.59    9.50
   0 -10   5   40.90    8.40
   0  10   5   45.30    8.20
   0  10   5   35.70    8.10
   0  10  -5   57.19    7.70
   0  10  -5   42.20    5.80
   0  10   5   40.00    9.30
   0  10  -5   45.70    7.30
   1 -10   5    3.20    7.10
   1 -10   5    5.80    7.70
  -1 -10  -5    6.90    7.40
  -1 -10  -5   11.10    6.40
  -1 -10  -5    9.10    4.40
   1 -10   5    7.60    7.40
  -1  10  -5    8.90    5.60
  -1  10  -5    5.50    4.10
   1  10   5  -11.30    9.50
  -1  10  -5    7.40    5.00
   1  10   5    1.80   10.00
   1  10   5    2.60    6.30
   1  10   5    6.10    7.90
  -2 -10  -5  104.09    9.10
   2 -10   5   97.99   12.60
   2 -10   5  107.79   14.50
  -2 -10  -5  124.19   13.50
   2 -10   5   92.69   12.50
  -2  10  -5   80.69   10.80
   2  10   5   84.49   10.30
   2  10   5   88.99   10.70
  -2  10  -5  118.79    9.50
   3 -10   5  133.69   14.00
   3 -10   5  129.69   14.70
  -3 -10  -5  155.78   13.50
   3 -10   5  131.19   16.10
   3 -10   5  132.39   14.30
  -3 -10  -5  124.89   14.00
  -3 -10  -5  145.09   10.30
  -3  10  -5  154.38   11.00
  -3  10  -5  156.08   20.40
   3  10   5  161.08   18.10
  -3  10  -5  159.08   13.10
  -4 -10  -5   60.99    7.90
  -4 -10  -5   55.49    7.70
   4 -10   5   45.60   11.30
   4 -10   5   48.80    7.70
   4 -10   5   37.90    8.70
   4 -10   5   39.30    9.30
  -4 -10  -5   32.90   10.00
  -4  10  -5   37.20    6.90
  -4  10  -5   49.70    9.00
  -4  10  -5   72.69   14.60
   5 -10   5  203.68   15.50
   5 -10   5  210.38   17.80
  -5 -10  -5  231.78   14.00
   5 -10   5  235.08   15.20
  -5 -10  -5  229.38   12.60
  -5  10  -5  166.18   22.30
   6 -10   5   27.90    9.00
  -6 -10  -5   36.30    5.90
  -6 -10  -5   25.20    5.50
  -6 -10  -5   26.70   10.50
   6 -10   5   42.70    7.10
   6 -10   5   21.90    8.20
  -6  10  -5   29.70    8.80
   6  10   5   27.40    7.30
   7 -10   5    6.40    8.60
   7 -10   5   -1.80    4.90
  -7 -10  -5    7.20    7.90
  -7 -10  -5    4.50    4.20
  -7  10  -5    0.20    7.00
   7  10   5   -2.60    5.90
   8 -10   5    1.60    9.60
  -8 -10  -5    3.10    6.40
  -8 -10  -5    1.60    3.80
   8 -10   5    2.80    4.50
  -8  10  -5   -2.30    5.10
  -8  10  -5   -1.80    6.20
   8  10   5   -1.50    7.10
  -9 -10  -5   21.30    4.00
   9 -10   5   20.70    4.40
  -9 -10  -5   15.60    5.20
  -9  10  -5   18.80    5.50
  -9  10  -5   16.70    4.80
   9 -11  -5    2.80    3.90
  -9 -11   5    3.70    4.00
  -9 -11   5    2.30    2.60
  -9  11   5    7.00    2.90
  -8 -11   5   38.40    5.80
  -8 -11   5   45.90    6.30
   8 -11  -5   34.20    5.20
  -8  11   5   39.10    6.60
   8  11  -5   39.00    5.80
  -7 -11   5   -4.40    3.70
  -7 -11   5    4.50    4.90
   7 -11  -5    3.00    4.70
  -7  11   5    3.60    5.40
   7  11  -5    3.00    4.80
  -7  11   5    2.40    3.90
  -7  11   5    1.70    5.60
  -6 -11   5    7.60    4.60
   6 -11  -5   13.10    5.50
  -6  11   5    8.90    4.70
   6  11  -5   11.40    9.50
  -6  11   5    4.80    6.20
  -6  11   5    0.30    5.10
   6  11  -5    9.00    4.90
  -5 -11   5   53.79    8.50
   5 -11  -5   63.89    9.70
  -5 -11   5   63.19    9.50
   5  11  -5   52.19    7.90
  -5  11   5   60.29    9.90
  -5  11   5   57.19    9.00
  -5  11   5   67.59   10.10
   5  11  -5   67.39    8.80
  -4 -11   5    0.80    5.60
   4 -11  -5   -0.50    9.80
  -4 -11   5    4.90    7.50
   4 -11  -5    3.90    5.10
   4  11  -5    5.70    4.80
  -4  11   5    9.60    6.70
  -4  11   5    7.20    6.00
   4  11  -5   -4.20    5.90
  -4  11   5    7.10    9.00
   3 -11  -5  163.28   21.80
  -3 -11   5  217.88   27.70
   3 -11  -5  197.58   13.00
  -3 -11   5  198.78   14.40
  -3 -11   5  173.08   17.30
  -3 -11   5  198.58   15.70
   3 -11  -5  166.28   18.10
  -3  11   5  194.38   14.10
   3  11  -5  177.78   11.70
  -3  11   5  196.48   15.70
  -3  11   5  186.48   14.70
   3  11  -5  217.48   13.20
  -2 -11   5   81.59   12.00
  -2 -11   5   61.29   10.10
   2 -11  -5   62.99   10.60
  -2 -11   5   74.49    9.10
   2 -11  -5   65.09    9.40
   2 -11  -5   72.29   10.80
   2  11  -5   77.19    9.70
  -2  11   5   76.19   12.40
  -2  11   5   67.99    9.00
   2  11  -5   76.99    9.00
   1 -11  -5  112.99   10.10
  -1 -11   5   79.19   10.40
   1 -11  -5  100.29   13.80
  -1 -11   5   93.99   12.50
  -1 -11   5  128.09   13.00
  -1  11   5   88.79   13.70
   1  11  -5  108.39    9.90
  -1  11   5  108.79   13.10
  -1  11   5  107.59   12.20
   1  11  -5   88.49    9.70
   0 -11  -5   79.89   10.10
   0 -11  -5   88.79    8.90
   0 -11   5   83.69   12.60
   0 -11   5   77.49   10.00
   0 -11   5   69.59   10.20
   0 -11  -5   64.79    9.20
   0  11  -5   79.59    9.90
   0  11  -5   79.09   12.30
   0  11   5   74.69   10.60
   0  11   5   91.19   12.10
   0  11   5   75.09   12.00
   0  11  -5   90.29    9.20
  -1 -11  -5  117.79    9.70
   1 -11   5   77.39   10.80
   1 -11   5   91.09   14.30
  -1 -11  -5   91.29   12.60
  -1 -11  -5   85.59   13.30
   1 -11   5  111.79   12.70
   1  11   5   88.79   11.90
  -1  11  -5   94.69    9.90
   1  11   5  129.69   18.10
   1  11   5   88.49   12.90
   1  11   5  100.09   16.80
  -1  11  -5   79.39   11.80
   2 -11   5   72.99   11.60
  -2 -11  -5   86.39    8.90
  -2 -11  -5   67.29   11.10
  -2 -11  -5   84.09   12.00
   2 -11   5   74.99    9.70
   2 -11   5   68.39   10.10
   2  11   5   86.89   10.20
   2  11   5   87.09   10.30
  -2  11  -5   88.79   13.40
  -2  11  -5   88.69    9.50
   2  11   5   90.19   11.10
   3 -11   5  187.08   16.20
  -3 -11  -5  206.28   14.00
   3 -11   5  174.98   20.30
  -3 -11  -5  207.28   11.90
  -3 -11  -5  196.68   20.20
   3 -11   5  189.78   14.10
  -3  11  -5  184.08   12.90
   3  11   5  144.49   17.00
   3  11   5  194.78   13.80
   3  11   5  190.58   16.00
   4 -11   5    3.70    6.10
  -4 -11  -5    3.70    4.30
  -4 -11  -5    4.10    5.30
   4 -11   5   -0.10    8.20
  -4  11  -5    4.20    6.60
   4  11   5    6.40    5.70
  -5 -11  -5   66.99    8.20
   5 -11   5   72.99   10.50
   5 -11   5   54.29    9.80
  -5  11  -5   53.69    9.50
   5  11   5   60.09    9.70
  -6 -11  -5    9.40    4.30
  -6 -11  -5   -3.30    9.30
  -6 -11  -5    8.70    5.50
   6 -11   5    2.80    8.30
   6 -11   5    2.30    5.10
   6  11   5    3.60    5.10
  -6  11  -5   -0.50    6.70
  -6  11  -5    7.20   10.70
   7 -11   5    4.10    8.60
  -7 -11  -5    3.00    3.90
  -7 -11  -5    5.80    8.00
   7 -11   5   -2.40    4.20
  -7  11  -5    4.30    5.70
  -7  11  -5    5.10    8.10
   7  11   5    1.30    5.50
   8 -11   5   67.29   10.20
  -8 -11  -5   39.60    7.00
  -8 -11  -5   41.90    6.20
   8 -11   5   48.60    7.20
  -8  11  -5   39.90    5.90
  -8  11  -5   35.60    6.90
   8  11   5   32.20    6.50
  -9 -11  -5    3.80    3.20
   9 -11   5    4.20    3.40
  -9 -11  -5    1.00    4.50
  -9  11  -5    4.70    5.40
   9  11   5    3.40    3.30
  -9  11  -5    1.80    3.90
   8 -12  -5    0.30    3.90
  -8 -12   5    3.40    3.10
  -8 -12   5   -0.30    4.20
  -8  12   5    2.80    3.20
  -7 -12   5    2.70    3.50
   7 -12  -5    6.00    4.40
  -7 -12   5    5.90    4.60
   7  12  -5    7.20    6.30
  -7  12   5    2.20    3.60
  -7  12   5    0.30    4.90
   6 -12  -5   15.70    5.10
  -6 -12   5   13.00    4.40
  -6  12   5   11.00    4.40
  -6  12   5    8.80    5.00
   6  12  -5   13.60    5.90
  -5 -12   5   34.60    6.00
   5 -12  -5   12.60    8.90
   5 -12  -5   23.00    5.60
   5  12  -5   24.70    7.80
  -5  12   5   28.10    5.70
  -5  12   5   31.10    6.50
   5  12  -5   24.80    6.00
   4 -12  -5   41.80    6.40
  -4 -12   5   50.89    8.20
   4 -12  -5   45.10    9.20
  -4 -12   5   35.80    6.10
  -4  12   5   38.00    6.40
   4  12  -5   34.80    7.50
  -4  12   5   25.40    6.40
   4  12  -5   39.00    6.30
   3 -12  -5   70.99    9.70
  -3 -12   5   70.19    9.90
  -3 -12   5   50.29    8.10
  -3 -12   5   57.09    8.40
   3 -12  -5   74.69    9.30
  -3  12   5   46.10    8.20
  -3  12   5   74.29   10.70
   3  12  -5   69.29    9.80
   3  12  -5   67.29   10.10
  -3  12   5   61.89    8.00
  -2 -12   5   10.40    6.40
   2 -12  -5   -7.90    4.40
  -2 -12   5    3.90    7.00
   2 -12  -5   16.70    7.70
  -2  12   5   -1.50    6.70
   2  12  -5   -8.30    5.20
  -2  12   5    4.10    5.40
   2  12  -5    0.90    5.80
  -2  12   5  -10.40    6.20
  -1 -12   5    7.70    6.60
   1 -12  -5    6.60    7.00
  -1 -12   5    5.30    6.60
   1 -12  -5    9.90    4.70
  -1  12   5   10.10    5.50
   1  12  -5   12.00    5.80
   1  12  -5    0.70    6.60
  -1  12   5   -3.50    7.40
  -1  12   5   13.00    7.30
   0 -12   5    1.30    6.50
   0 -12   5    4.20    6.70
   0 -12  -5    3.10    4.30
   0 -12  -5    5.30    6.60
   0  12  -5    2.70    5.20
   0  12   5   11.10    8.70
   0  12   5    6.40    6.60
   0  12   5    1.90    6.10
   1 -12   5   15.30    6.70
  -1 -12  -5   10.30    4.70
  -1 -12  -5   17.90    6.80
   1 -12   5    5.10    7.30
   1  12   5    8.70    5.80
  -1  12  -5    8.90    5.60
   1  12   5    0.40    6.50
   2 -12   5   -2.00    5.90
   2 -12   5   -5.90    7.40
  -2 -12  -5    5.90    4.20
  -2 -12  -5   -1.50    5.50
   2  12   5    2.40    5.60
   2  12   5    2.60    6.60
   2  12   5  -14.40    8.30
  -2  12  -5   -8.60    5.20
  -3 -12  -5   55.89    7.60
   3 -12   5   74.79    9.80
  -3 -12  -5   64.19    7.90
   3 -12   5   57.49    8.20
   3  12   5   50.09    7.50
  -3  12  -5   62.59    8.20
   3  12   5   54.69    8.70
   3  12   5   49.10    8.30
  -4 -12  -5   59.49    8.70
   4 -12   5   59.69    9.30
  -4 -12  -5   43.00    5.80
   4 -12   5   37.10    6.90
   4  12   5   30.70    6.00
  -4  12  -5   28.00    8.10
   4  12   5   50.39    8.10
   5 -12   5   33.20    6.30
  -5 -12  -5   22.30    5.20
  -5 -12  -5   29.70    5.50
   5 -12   5   35.50    8.40
   5  12   5   28.00    6.20
   5  12   5   23.60    6.50
  -6 -12  -5   10.80    8.50
   6 -12   5   22.90    8.30
  -6 -12  -5    0.60    9.90
   6 -12   5   10.40    4.80
  -6 -12  -5    2.50    4.10
   6  12   5   16.70    5.70
   6  12   5    9.20    5.00
  -6  12  -5    1.20    7.60
  -7 -12  -5   -2.70    7.50
   7 -12   5    4.30    4.00
   7 -12   5   -3.60    8.50
  -7 -12  -5   -2.90    3.20
   7  12   5   -0.20    4.50
  -7  12  -5    3.50    5.80
   7  12   5    3.80    4.50
  -8 -12  -5   -0.70    3.10
   8 -12   5    2.10    3.50
  -8 -12  -5    6.40    5.50
  -8  12  -5   -1.10    4.60
   8  12   5   -2.00    5.20
   8  12   5   -0.70    3.50
   7 -13  -5    5.00    3.90
  -7 -13   5   15.00    4.30
  -7 -13   5   10.50    3.40
  -7  13   5    3.00    4.80
  -7  13   5    4.20    3.30
   6 -13  -5    8.80    4.20
  -6 -13   5    4.90    3.70
  -6 -13   5   11.90    4.40
  -6  13   5    7.80    4.00
  -6  13   5    7.00    4.30
   5 -13  -5    6.20    4.50
   5 -13  -5   -4.50    7.30
  -5 -13   5    2.20    4.00
  -5  13   5    4.60    4.20
   5  13  -5    8.70    7.60
  -5  13   5    4.40    4.20
   4 -13  -5   95.99   12.90
  -4 -13   5   86.19    9.50
   4 -13  -5   83.79    9.30
   4  13  -5   79.89   11.30
  -4  13   5   86.49    9.80
  -4  13   5   91.09    9.50
  -3 -13   5  148.39   12.60
   3 -13  -5  183.88   11.60
   3 -13  -5  188.18   13.90
  -3 -13   5  159.68   12.40
  -3 -13   5  146.19   13.40
   3  13  -5  180.98   13.30
  -3  13   5  163.28   12.00
  -3  13   5  148.69   13.60
  -3  13   5  153.18   12.60
  -2 -13   5  107.19   11.60
  -2 -13   5  102.19   11.40
   2 -13  -5  124.89   10.10
   2 -13  -5  114.79   12.30
   2  13  -5  102.69   11.00
  -2  13   5  113.99   10.60
  -2  13   5  103.49   11.20
  -2  13   5  105.89   12.00
   1 -13  -5   22.60    6.70
   1 -13  -5   17.70    5.00
  -1 -13   5    6.00    6.30
  -1 -13   5   21.20    6.60
   1  13  -5   13.80    5.70
  -1  13   5   15.30    5.50
  -1  13   5   28.80    7.60
  -1  13   5   14.90    6.40
   0 -13   5   -0.60    6.00
   0 -13  -5    1.30    5.80
   0 -13   5    1.00    5.80
   0 -13  -5    1.40    4.30
   0  13   5    1.80    5.40
   0  13   5    2.80    5.20
   0  13  -5   -4.50    5.20
  -1 -13  -5   20.70    5.00
  -1 -13  -5   16.70    6.10
   1 -13   5    8.70    6.80
   1 -13   5   14.40    6.30
  -1  13  -5   23.80    6.50
   1  13   5   19.10    6.10
   1  13   5   19.50    5.90
   2 -13   5  101.39   13.30
   2 -13   5  108.39   11.20
  -2 -13  -5  102.69   10.70
  -2 -13  -5  116.39    9.10
   2  13   5  105.09   10.80
  -2  13  -5  117.99   11.40
   2  13   5  103.19   12.00
   3 -13   5  171.98   12.30
  -3 -13  -5  181.08   10.90
  -3 -13  -5  166.78   11.80
   3 -13   5  144.19   14.50
   3  13   5  130.59   13.30
   3  13   5  167.98   12.30
  -3  13  -5  163.58   13.00
   4 -13   5   82.49    9.50
   4 -13   5   70.59    9.60
  -4 -13  -5   85.79    8.60
  -4 -13  -5   90.89    8.80
   4  13   5   93.39   11.70
   4  13   5   77.89    9.20
  -4  13  -5   60.79    9.60
  -5 -13  -5    4.40    3.90
   5 -13   5    1.90    7.50
  -5 -13  -5    2.20    5.40
   5 -13   5    7.60    4.50
  -5  13  -5    6.60    6.10
   5  13   5    4.60    5.30
   5  13   5    3.10    4.20
   6 -13   5    9.40    4.30
   6 -13   5    6.70    8.20
  -6 -13  -5    7.20    3.70
   6  13   5    8.10    4.60
   6  13   5    9.60    4.20
   7 -13   5    3.90    3.40
  -7 -13  -5    6.70    3.10
  -7 -13  -5   -0.60    7.40
   7  13   5    7.60    4.00
   7  13   5    9.20    3.90
  -6 -14   5    6.70    3.90
   6 -14  -5    5.00    4.00
  -6 -14   5   10.40    3.40
  -6  14   5    5.10    3.70
  -6  14   5    8.70    3.80
   5 -14  -5   -1.20    6.10
   5 -14  -5    6.40    4.10
  -5 -14   5    2.90    3.50
  -5  14   5    4.20    3.80
  -5  14   5    3.70    3.60
   4 -14  -5   14.90    4.40
  -4 -14   5   11.70    4.50
   4 -14  -5    9.80    5.80
  -4  14   5    8.20    3.70
  -4  14   5    7.20    5.00
   4  14  -5   -0.10    6.30
  -3 -14   5    3.50    7.00
  -3 -14   5   -1.80    6.70
  -3 -14   5    6.10    4.60
   3 -14  -5   20.60    6.10
   3 -14  -5    6.80    4.20
  -3  14   5   11.10    4.00
  -3  14   5   11.90    5.70
  -3  14   5   -1.30    6.00
   3  14  -5   13.50    6.50
  -2 -14   5   33.80    6.20
  -2 -14   5   16.60    6.00
  -2 -14   5   19.20    6.50
   2 -14  -5   37.30    5.60
   2 -14  -5   29.50    6.20
  -2  14   5   25.20    5.20
   2  14  -5   23.70    6.90
  -2  14   5   26.10    5.90
  -2  14   5   27.10    7.00
  -1 -14   5    9.40    5.60
   1 -14  -5   14.40    5.60
   1 -14  -5   13.30    4.60
  -1 -14   5   12.60    5.80
  -1  14   5    5.30    4.20
   1  14  -5    9.40    5.90
  -1  14   5    6.00    4.70
   0 -14   5   30.70    6.00
   0 -14  -5   28.90    5.90
   0 -14  -5   28.90    5.10
   0 -14   5   39.80    7.20
   0  14  -5   32.40    6.60
   0  14   5   29.20    5.80
   0  14   5   30.00    5.90
  -1 -14  -5   10.30    4.50
   1 -14   5    2.60    4.80
  -1 -14  -5    7.60    5.00
   1 -14   5   10.80    6.30
   1  14   5    8.00    4.90
   1  14   5    2.70    4.80
  -1  14  -5   12.10    6.00
   2 -14   5   39.60    7.40
   2 -14   5   27.90    5.70
  -2 -14  -5   30.80    5.60
  -2 -14  -5   26.30    5.00
  -2  14  -5   33.70    6.70
   2  14   5   21.80    5.20
   2  14   5   20.00    5.90
  -3 -14  -5   10.60    4.50
   3 -14   5   14.40    6.40
  -3 -14  -5   10.40    4.30
   3 -14   5    8.50    4.70
   3  14   5   13.90    6.70
  -3  14  -5   10.70    7.40
   3  14   5   12.40    4.70
  -4 -14  -5   13.00    4.00
  -4 -14  -5    9.00    4.90
   4 -14   5   10.10    4.40
   4 -14   5   10.00    6.40
   4  14   5    0.10    6.90
   4  14   5   10.40    4.00
   5 -14   5   -6.60    6.40
  -5 -14  -5    0.20    3.10
   5 -14   5   -2.30    3.50
   5  14   5    3.60    5.50
   5  14   5   -0.70    3.50
  -5  14  -5    3.40    5.10
   6 -14   5    1.10    7.50
  -6 -14  -5    7.60    3.00
   6 -14   5    0.70    3.40
   6  14   5    4.60    4.60
   6  14   5    5.40    3.50
   5 -15  -5    4.30    3.60
  -5 -15   5    1.90    3.30
  -5 -15   5    2.20    3.60
  -5  15   5   -0.10    3.00
  -5  15   5    1.70    3.80
  -4 -15   5   15.70    4.10
   4 -15  -5   13.40    5.20
   4 -15  -5   19.70    4.20
  -4  15   5    6.60    4.50
  -4  15   5    9.60    3.60
   3 -15  -5   41.30    6.70
   3 -15  -5   35.90    5.80
  -3 -15   5   59.09    7.00
   3  15  -5   40.50    7.00
  -3  15   5   25.30    6.20
  -3  15   5   41.10    6.10
  -2 -15   5    0.30    5.40
   2 -15  -5   -2.40    4.70
   2 -15  -5    4.00    3.80
  -2 -15   5    5.30    4.30
  -2 -15   5   -6.30    6.30
  -2  15   5    2.00    5.20
  -2  15   5    2.30    3.40
   2  15  -5    1.50    5.80
  -1 -15   5   11.70    5.40
   1 -15  -5   26.70    4.80
   1 -15  -5   23.50    5.40
  -1 -15   5   13.10    5.20
  -1 -15   5   23.00    5.40
  -1  15   5   20.50    5.30
   1  15  -5   13.40    6.00
  -1  15   5   13.30    3.90
   0 -15   5   52.39    7.90
   0 -15  -5   56.79    7.30
   0 -15  -5   58.89    8.20
   0 -15   5   48.90    6.40
   0  15  -5   64.99    9.60
   0  15   5   62.59    7.30
   0  15   5   55.59    7.80
  -1 -15  -5   25.30    4.60
   1 -15   5   14.80    5.40
   1 -15   5   20.00    4.90
  -1 -15  -5   14.50    4.50
   1  15   5   23.70    5.00
   1  15   5   22.00    4.60
  -1  15  -5   29.10    6.60
  -2 -15  -5    2.60    4.00
   2 -15   5    9.30    5.70
   2 -15   5    1.40    4.00
  -2 -15  -5    2.80    3.80
   2  15   5    1.20    4.80
  -2  15  -5    1.90    6.60
   2  15   5    4.20    3.70
   3 -15   5   29.60    4.80
   3 -15   5   34.50    6.80
  -3 -15  -5   34.40    5.00
  -3 -15  -5   43.20    6.20
   3  15   5   53.49    6.60
   4 -15   5   14.10    6.40
  -4 -15  -5   17.70    3.80
   4 -15   5    8.90    3.70
  -4  15  -5    2.60    4.20
   4  15   5   11.10    3.40
   5 -15   5   -5.70    8.10
  -5 -15  -5   -2.80    2.80
   5 -15   5    0.80    3.30
  -5  15  -5    7.40    5.80
   5  15   5   -1.00    2.80
   2 -16  -5    5.80    3.70
  -2 -16   5   -0.30    3.70
   2 -16  -5   -4.90    3.70
  -2  16   5    0.40    2.70
  -1 -16   5    7.90    4.30
   1 -16  -5   10.10    3.90
   1 -16  -5    3.30    3.60
  -1 -16   5    6.00    5.10
  -1  16   5    9.00    4.40
  -1  16   5   11.10    3.60
   0 -16  -5   -0.50    3.40
   0 -16   5    2.20    4.80
   0 -16   5   -0.50    4.30
   0 -16  -5    1.70    3.70
   0 -16   5    1.30    4.20
   0  16   5    0.60    3.60
   0  16   5   -5.20    3.30
  -1 -16  -5   10.20    4.10
   1 -16   5    4.00    4.60
   1 -16   5    4.90    4.10
  -1 -16  -5    6.80    3.50
   1  16   5    5.90    3.40
   1  16   5    7.60    3.80
   2 -16   5    0.80    3.50
   2 -16   5    4.40    4.90
  -2 -16  -5    4.40    2.90
   2  16   5    1.70    5.00
  -2  16  -5    4.60    3.30
   2  16   5   -0.60    2.70
 -12   0   6   -3.10    4.30
  12   0  -6   -0.40    3.80
 -11   0   6    5.00    4.60
  11   0  -6    2.10    4.20
 -11   0   6    6.60    4.70
 -10   0   6   80.29   10.40
 -10   0   6   96.29   10.90
  10   0  -6   97.09    9.10
  -9   0   6    9.50    5.70
  -9   0   6   22.40    8.50
   9   0  -6   28.70    5.70
  -9   0   6   20.70    6.70
  -9   0   6   14.40    9.80
  -8   0   6   89.99   12.30
  -8   0   6   60.19    9.20
  -8   0   6   58.29    9.00
  -8   0   6   50.69   11.60
   8   0  -6   56.79    9.40
  -7   0   6   30.30   11.80
  -7   0   6   16.20    7.50
  -7   0   6   24.90    8.30
  -7   0   6   10.20    5.90
  -7   0   6    8.70    6.70
   7   0  -6    8.60    6.20
  -6   0   6  125.79    9.50
  -5   0   6    6.40    3.10
  -4   0   6  487.35   18.90
  -3   0   6   90.59    6.10
   3   0  -6   91.79    4.80
  -2   0   6 1184.98   37.50
   2   0  -6 1085.19   36.30
   1   0  -6   56.99    3.90
  -1   0   6   44.90    3.80
   0   0   6 2272.47   71.29
   0   0  -6 2310.17   72.09
   1   0   6   51.69    2.90
  -1   0  -6   46.50    4.00
  -2   0  -6 1185.18   39.10
  -3   0  -6   78.69   12.00
  -3   0  -6  104.99    6.30
  -4   0  -6  478.35   17.20
  -4   0  -6  363.96   19.60
  -5   0  -6    2.90    3.40
  -5   0  -6   10.20    7.30
  -5   0  -6    3.80    3.30
  -6   0  -6  115.29    9.10
  -6   0  -6  130.79    9.20
  -7   0  -6    4.10    5.70
  -7   0  -6    3.40    5.30
  -7   0  -6    7.30    8.60
  -7   0  -6   19.50    5.50
  -8   0  -6   68.49    9.80
  -8   0  -6   58.19    8.80
  -8   0  -6   53.39   10.10
  -9   0  -6   12.20    6.40
  -9   0  -6   12.00    5.60
 -10   0  -6   97.69   10.30
 -10   0  -6   73.59    9.20
 -11   0  -6    4.00    3.80
 -11   0  -6   11.80    6.10
 -12   0  -6   -0.10    2.60
 -12   0  -6    3.20    6.30
  12  -1  -6   -2.00    3.90
 -12  -1   6    3.20    4.60
 -12   1   6    6.20    4.70
  12   1  -6    3.50    3.90
 -11  -1   6    2.50    4.70
  11  -1  -6    8.50    4.40
 -11  -1   6   10.20    5.00
  11   1  -6   13.20    4.40
 -11   1   6   11.40    5.00
 -11   1   6    3.50    4.60
 -10  -1   6   49.10    7.50
 -10  -1   6   29.10    6.20
  10  -1  -6   42.60    6.10
 -10   1   6   39.00    6.50
 -10   1   6   49.80    7.30
 -10   1   6   34.30    8.50
  10   1  -6   43.60    6.10
   9  -1  -6   60.69    9.50
  -9  -1   6   45.00    8.90
  -9  -1   6   55.59    7.50
  -9  -1   6   52.39    8.20
  -9   1   6   45.10    7.10
  -9   1   6   71.89   10.90
   9   1  -6   41.30    6.50
  -9   1   6   48.50    9.50
  -8  -1   6  221.58   16.00
   8  -1  -6  199.88   13.60
  -8  -1   6  221.98   15.50
  -8  -1   6  208.58   15.90
  -8  -1   6  216.88   15.20
  -8   1   6  229.68   19.10
  -8   1   6  210.98   15.60
  -8   1   6  210.38   16.10
  -8   1   6  212.48   15.40
  -8   1   6  201.18   15.60
   8   1  -6  218.08   12.80
  -7  -1   6   81.89   12.80
  -7  -1   6   76.69    9.60
  -7  -1   6   62.29    8.70
  -7  -1   6   54.69    9.10
   7  -1  -6   53.39    8.00
  -7   1   6   94.59   12.40
  -7   1   6   81.39   13.00
  -7   1   6   75.19   12.40
  -7   1   6   87.99    9.80
  -7   1   6   83.69   13.00
   7   1  -6   75.29    9.90
  -6  -1   6  230.58   12.80
  -6   1   6  214.88   12.40
  -5  -1   6 1334.07   45.90
  -5   1   6 1341.97   45.80
  -4  -1   6 1933.21   61.79
  -4   1   6 1841.02   61.49
  -3  -1   6  265.97    8.40
  -3  -1   6  264.97   11.30
   3  -1  -6  229.28    9.60
   3   1  -6  247.68    9.20
  -3   1   6  263.57   11.20
  -2  -1   6 3285.47  100.39
  -2  -1   6 3321.77   98.29
   2  -1  -6 3117.09   99.49
  -2   1   6 3316.07  100.29
   2   1  -6 2978.40   99.09
   1  -1  -6 1530.45   50.59
  -1  -1   6 1680.73   51.99
   1  -1  -6 1668.73   51.99
  -1  -1   6 1644.84   50.99
   1   1  -6 1616.64   51.69
  -1   1   6 1635.14   51.79
   0  -1   6   62.29    4.00
   0  -1   6   63.49    4.40
   0  -1  -6   57.49    4.30
   0   1   6   67.89    3.80
   0   1  -6   60.89    4.20
   1  -1   6 1639.44   50.89
  -1  -1  -6 1581.94   52.29
   1   1   6 1702.73   50.69
  -1   1  -6 1607.44   52.39
  -2  -1  -6 3229.88  101.49
  -2   1  -6 3242.88  101.49
  -3  -1  -6  263.47   11.40
  -3   1  -6  269.27   11.50
   4  -1   6 1768.62   56.89
  -4  -1  -6 1864.41   59.69
  -4   1  -6 1852.11   59.59
  -5  -1  -6 1185.58   41.50
  -5  -1  -6 1284.27   42.60
  -5   1  -6 1291.07   41.80
  -5   1  -6 1186.08   44.80
  -5   1  -6 1305.57   42.80
  -6  -1  -6  222.88   12.00
  -6  -1  -6  221.68   11.50
  -6   1  -6  211.88   12.00
  -6   1  -6  225.28   11.60
  -6   1  -6  176.38   17.40
  -7  -1  -6   82.19   10.10
  -7  -1  -6   86.69    9.20
  -7  -1  -6   54.69   10.90
  -7  -1  -6   79.99   10.10
  -7   1  -6   75.59    9.60
  -7   1  -6   64.19    9.70
  -7   1  -6   59.59    6.90
  -7   1  -6   68.99   10.40
  -8  -1  -6  212.68   13.30
  -8  -1  -6  201.88   16.80
  -8   1  -6  214.58   15.50
  -8   1  -6  219.78   13.80
  -8   1  -6  199.08   16.40
  -9  -1  -6   47.30    6.90
  -9  -1  -6   59.39    8.30
  -9   1  -6   66.69    9.80
  -9   1  -6   56.59    8.30
 -10  -1  -6   45.50    6.80
 -10  -1  -6   41.80    6.60
 -10   1  -6   59.39    8.80
 -10   1  -6   43.60    6.30
 -11  -1  -6    7.00    5.40
 -11  -1  -6    1.20    3.70
 -11   1  -6    7.60    3.50
 -12  -1  -6    2.80    2.60
 -12   1  -6    5.50    5.40
 -12   1  -6    3.20    2.80
 -11  -2   6   -2.00    4.80
 -11  -2   6    1.10    4.80
  11  -2  -6    4.00    4.30
  11   2  -6   -2.00    4.00
 -11   2   6    1.20    5.10
 -11   2   6  -10.50    4.40
 -10  -2   6   25.50    6.40
 -10  -2   6   20.70    6.10
  10  -2  -6   21.20    5.30
  10   2  -6   18.50    4.80
 -10   2   6   18.80    7.20
 -10   2   6   15.90    5.50
 -10   2   6   12.10    5.60
  -9  -2   6  142.69   13.30
  -9  -2   6  137.19   12.80
  -9  -2   6  132.49   14.90
   9  -2  -6  156.88   11.70
  -9   2   6  143.09   15.10
   9   2  -6  132.29   10.70
  -9   2   6  136.79   12.90
  -9   2   6  139.79   13.00
  -8  -2   6   50.89    8.60
  -8  -2   6   39.40    7.90
  -8  -2   6   51.69    9.50
   8  -2  -6   32.90    6.80
  -8  -2   6   34.90    8.20
  -8   2   6   32.30    8.30
   8   2  -6   27.40    5.70
  -8   2   6   29.20    6.90
  -8   2   6   27.50    6.70
  -8   2   6   22.70    8.60
  -8   2   6   43.80   10.80
  -8   2   6   36.50    8.20
  -7  -2   6  224.78   15.80
  -7  -2   6  180.48   13.10
  -7  -2   6  196.48   15.60
  -7  -2   6  189.38    7.70
  -7  -2   6  190.18    8.10
  -7  -2   6  201.88   16.30
  -7   2   6  193.18   16.10
  -7   2   6  201.68   14.60
   7   2  -6  189.08   12.10
  -7   2   6  186.48   19.80
  -7   2   6  191.18   18.70
  -7   2   6  192.08   19.10
  -7   2   6  211.28   15.50
  -7   2   6  204.98   13.40
  -6  -2   6  300.07   11.80
  -6  -2   6  315.77   11.40
  -6  -2   6  323.27   15.70
  -6   2   6  312.17   15.30
   6   2  -6  275.97   14.80
  -5  -2   6   61.69    4.00
  -5  -2   6   63.59    4.90
  -5  -2   6   60.59    6.70
  -5   2   6   56.59    6.80
  -4  -2   6   59.79    6.00
  -4  -2   6   60.69    4.40
   4  -2  -6   57.29    5.10
  -4   2   6   59.39    5.70
  -3  -2   6 1134.89   35.80
  -3  -2   6 1153.18   37.90
  -3   2   6 1070.29   37.40
  -2  -2   6 1013.70   31.50
  -2  -2   6 1006.50   32.90
   2  -2  -6  936.81   31.60
  -2   2   6  992.00   32.60
   2   2  -6  920.11   31.40
  -1  -2   6 1579.24   49.99
   1  -2  -6 1526.35   49.40
  -1  -2   6 1603.84   50.49
   1   2  -6 1551.24   49.99
  -1   2   6 1609.64   50.29
   0  -2  -6  822.92   27.40
   0  -2   6  896.21   28.70
   0  -2   6  862.61   29.10
   0   2   6  910.11   28.40
   0   2  -6  864.31   29.00
  -1  -2  -6 1606.04   51.39
   1  -2   6 1586.84   49.90
   1  -2   6 1584.64   51.79
  -1   2  -6 1573.34   51.09
  -2  -2  -6  978.00   32.90
   2  -2   6  977.00   30.70
  -2   2  -6  971.00   32.80
  -3  -2  -6 1095.99   37.00
  -3   2  -6 1063.79   38.50
  -3   2  -6 1133.89   37.10
  -4  -2  -6   59.99    5.80
   4  -2   6   62.79    5.20
  -4   2  -6   60.19    8.30
  -4   2  -6   63.69    5.80
  -5  -2  -6   63.59    6.60
  -5  -2  -6   62.49    7.00
  -5   2  -6   69.19    9.70
  -5   2  -6   58.89    6.50
  -5   2  -6   63.39    7.10
  -6  -2  -6  316.07   14.60
  -6  -2  -6  296.37   13.60
  -6   2  -6  300.27   14.60
  -6   2  -6  265.77   17.90
  -6   2  -6  294.37   13.80
  -7  -2  -6  192.48   13.60
  -7  -2  -6  205.88   13.20
  -7  -2  -6  199.78   11.70
  -7  -2  -6  179.38   18.30
  -7   2  -6  206.28   13.20
  -7   2  -6  185.08   12.50
  -7   2  -6  207.38   13.50
  -7   2  -6  181.48   16.70
  -8  -2  -6   40.20    8.80
  -8   2  -6   36.10    6.70
  -8   2  -6   45.50    8.30
  -8   2  -6   39.60   10.10
  -9  -2  -6  130.39   13.20
  -9  -2  -6  146.79   11.30
  -9   2  -6  151.98   11.30
  -9   2  -6  119.39   12.20
 -10  -2  -6   16.90    5.40
 -10  -2  -6   20.50    5.40
 -10   2  -6   21.00    5.30
 -10   2  -6   11.50    5.60
 -11  -2  -6   -2.80    3.80
 -11  -2  -6   -3.70    5.00
 -11  -2  -6   -2.50    8.00
 -11   2  -6    1.90    3.30
 -11  -3   6   21.50    5.60
 -11  -3   6   23.40    5.60
  11  -3  -6   23.40    5.00
 -11   3   6   20.80    6.00
 -11   3   6   19.40    5.70
 -11   3   6   28.30    5.50
  11   3  -6   21.10    4.80
  10  -3  -6   96.39    9.60
 -10  -3   6   91.49   11.10
 -10  -3   6   85.99   10.80
 -10   3   6  105.69   12.30
  10   3  -6  106.59    9.30
 -10   3   6   91.69   10.40
 -10   3   6  111.79   10.30
   9  -3  -6  217.58   13.30
  -9  -3   6  227.48   15.20
  -9  -3   6  217.08   16.90
  -9  -3   6  192.98   14.50
  -9   3   6  215.68   16.20
   9   3  -6  244.78   13.20
  -9   3   6  197.78   14.40
  -9   3   6  228.98   14.50
  -9   3   6  205.08   15.50
  -8  -3   6  153.28   14.70
  -8  -3   6  188.68   15.20
  -8  -3   6  219.18   15.20
   8  -3  -6  187.18   13.40
  -8  -3   6  172.38   14.80
  -8  -3   6  181.38   11.30
  -8   3   6  183.18   14.10
  -8   3   6  180.08   16.20
   8   3  -6  182.88   11.90
  -8   3   6  195.38   16.00
  -8   3   6  156.28   14.90
  -8   3   6  170.48   14.50
  -8   3   6  194.28   16.20
  -7  -3   6  574.24   25.40
  -7  -3   6  586.84   26.10
  -7  -3   6  506.15   21.50
  -7  -3   6  558.54   19.70
  -7  -3   6  556.84   24.60
  -7  -3   6  559.34   26.00
  -7   3   6  575.44   27.70
  -7   3   6  568.74   24.70
  -7   3   6  545.15   25.90
  -7   3   6  547.15   25.10
  -7   3   6  543.05   24.10
  -7   3   6  556.84   27.00
   7   3  -6  534.85   22.10
  -6  -3   6   63.09    5.30
  -6  -3   6   62.49    8.20
  -6  -3   6   75.39   13.50
  -6  -3   6   46.10   12.90
   6   3  -6   59.29    8.70
  -6   3   6   68.69   12.20
  -6   3   6   64.29   10.90
  -6   3   6   47.80    7.50
   5   3  -6   69.79    9.50
  -4  -3   6   49.50    5.90
  -4  -3   6   36.10    5.70
   4   3  -6   33.60    5.50
  -4   3   6   43.80    5.40
  -3  -3   6  610.04   22.90
   3  -3  -6  631.84   22.10
  -3  -3   6  634.64   21.90
   3   3  -6  598.54   22.20
  -3   3   6  632.14   22.60
  -2  -3   6  213.98    8.60
  -2  -3   6  211.18    9.60
   2  -3  -6  202.18    9.10
  -2  -3   6  222.08   10.00
  -2   3   6  218.38    9.50
   2   3  -6  198.68    8.60
  -1  -3   6 1849.42   58.39
  -1  -3   6 1991.60   60.09
  -1  -3   6 1863.31   59.89
   1  -3  -6 1772.82   58.89
   1   3  -6 1870.91   59.39
  -1   3   6 1900.81   59.59
   0  -3   6  472.85   18.80
   0  -3  -6  461.95   16.50
   0  -3   6  484.45   15.90
   0  -3   6  510.95   17.60
   0   3   6  527.65   17.30
   0   3  -6  491.05   17.60
   1  -3   6 1828.02   56.39
  -1  -3  -6 1801.72   56.99
   1  -3   6 1898.71   57.99
  -1   3  -6 1809.72   58.69
  -2  -3  -6  200.28    7.80
  -2  -3  -6  202.68    9.60
   2  -3   6  207.48    7.40
  -2   3  -6  214.38    9.60
   3  -3   6  592.54   19.40
  -3  -3  -6  602.04   19.70
  -3  -3  -6  613.14   21.80
  -3   3  -6  507.15   23.50
  -3   3  -6  609.54   21.80
  -4  -3  -6   40.40    5.10
   4  -3   6   36.30    5.50
  -4  -3  -6   41.80    5.50
  -4   3  -6   34.40    7.00
  -4   3  -6   39.20    5.00
  -4   3  -6   34.70    4.80
  -5  -3  -6  123.09    8.60
  -5  -3  -6  118.89    8.50
  -5   3  -6  109.89    8.30
  -5   3  -6  121.39    8.30
  -5   3  -6  103.49   12.10
  -6  -3  -6   60.89    8.00
  -6  -3  -6   59.79    8.50
  -6  -3  -6   65.09    7.30
  -6   3  -6   51.89    7.90
  -6   3  -6   88.69   12.80
  -6   3  -6   41.10    9.80
  -6   3  -6   42.10    5.90
  -7  -3  -6  557.04   23.20
  -7  -3  -6  547.55   21.40
   7  -3   6  504.55   31.50
  -7  -3  -6  540.15   23.20
  -7  -3  -6  555.44   26.90
  -7   3  -6  547.05   24.70
  -7   3  -6  517.05   23.20
  -7   3  -6  527.65   23.00
  -8  -3  -6  185.08   16.30
  -8  -3  -6  176.08   12.40
  -8   3  -6  188.08   14.30
  -8   3  -6  184.08   12.80
  -8   3  -6  164.88   17.10
  -9  -3  -6  228.98   15.80
  -9  -3  -6  231.68   13.30
  -9   3  -6  234.18   14.60
  -9   3  -6  203.18   13.20
 -10  -3  -6   88.99    9.10
 -10  -3  -6  105.39   10.30
 -10   3  -6  105.49    9.50
 -10   3  -6  101.49   10.00
 -11  -3  -6   23.40    5.20
 -11  -3  -6   15.20    4.40
  11   3   6   16.30    7.80
 -11   3  -6   19.60    5.50
 -11   3  -6   18.40    3.70
 -11  -4   6   13.70    5.00
  11  -4  -6   15.10    4.60
  11   4  -6    9.00    4.30
 -11   4   6   16.60    4.70
 -11   4   6   12.50    5.10
 -11   4   6   15.40    5.50
 -10  -4   6  119.29   11.20
  10  -4  -6  128.09   10.20
 -10  -4   6  118.49   12.10
 -10   4   6  127.29   11.90
 -10   4   6  142.39   11.30
 -10   4   6  125.49   12.20
  10   4  -6  141.39   10.10
 -10   4   6  123.29   11.70
  -9  -4   6   70.19   11.30
   9  -4  -6   64.39    9.80
  -9  -4   6   47.20    7.30
  -9   4   6   68.09    9.70
   9   4  -6   58.19    8.10
  -9   4   6   41.90    7.80
  -9   4   6   73.59   10.40
  -9   4   6   77.99   10.30
  -8  -4   6  341.57   19.00
  -8  -4   6  358.56   19.40
   8  -4  -6  321.77   16.80
  -8  -4   6  297.67   18.10
  -8  -4   6  301.37   14.80
  -8  -4   6  324.97   13.40
  -8   4   6  327.07   20.10
   8   4  -6  334.67   16.20
  -8   4   6  338.97   18.20
  -8   4   6  345.77   18.40
  -8   4   6  310.97   19.00
  -7  -4   6   31.60    7.20
[truncated: 450,471 more chars]
