# Supplementary material for: Zinc chloride-catalyzed cyclizative 1,2-rearrangement enables facile access to morpholinones bearing aza-quaternary carbons
Source: Commun Chem. 2023 Oct 7;6:216. doi: 10.1038/s42004-023-01016-y (PMC10560277; doi:10.1038/s42004-023-01016-y)
Supplement: Supplementary file 8 — Supplementary Data 6 [file 42004_2023_1016_MOESM8_ESM.cif]

 
data_t_a
 
_audit_creation_method            'SHELXL-2018/3'
_shelx_SHELXL_version_number      '2018/3'
_chemical_name_systematic         ?
_chemical_name_common             ?
_chemical_melting_point           ?
_chemical_formula_moiety          'C15 H19 N O4'
_chemical_formula_sum
 'C15 H19 N O4' 
_chemical_formula_weight          277.31

loop_
 _atom_type_symbol
 _atom_type_description
 _atom_type_scat_dispersion_real
 _atom_type_scat_dispersion_imag
 _atom_type_scat_source
 'C'  'C'   0.0181   0.0091
 'International Tables Vol C Tables 4.2.6.8 and 6.1.1.4'
 'H'  'H'   0.0000   0.0000
 'International Tables Vol C Tables 4.2.6.8 and 6.1.1.4'
 'N'  'N'   0.0311   0.0180
 'International Tables Vol C Tables 4.2.6.8 and 6.1.1.4'
 'O'  'O'   0.0492   0.0322
 'International Tables Vol C Tables 4.2.6.8 and 6.1.1.4'
 
_space_group_crystal_system       monoclinic
_space_group_IT_number            14
_space_group_name_H-M_alt         'P 21/n'
_space_group_name_Hall            '-P 2yn'
 
_shelx_space_group_comment
;
The symmetry employed for this shelxl refinement is uniquely defined
by the following loop, which should always be used as a source of
symmetry information in preference to the above space-group names.
They are only intended as comments.
;
 
loop_
 _space_group_symop_operation_xyz
 'x, y, z'
 '-x+1/2, y+1/2, -z+1/2'
 '-x, -y, -z'
 'x-1/2, -y-1/2, z-1/2'
 
_cell_length_a                    6.0010(2)
_cell_length_b                    29.9965(10)
_cell_length_c                    8.1178(3)
_cell_angle_alpha                 90
_cell_angle_beta                  99.559(2)
_cell_angle_gamma                 90
_cell_volume                      1440.99(9)
_cell_formula_units_Z             4
_cell_measurement_temperature     223(2)
_cell_measurement_reflns_used     7653
_cell_measurement_theta_min        2.95
_cell_measurement_theta_max       68.34
 
_exptl_crystal_description        block
_exptl_crystal_colour             colourless
_exptl_crystal_density_meas       ?
_exptl_crystal_density_method     ?
_exptl_crystal_density_diffrn     1.278          
_exptl_crystal_F_000              592
_exptl_transmission_factor_min    ?
_exptl_transmission_factor_max    ?
_exptl_crystal_size_max           0.180
_exptl_crystal_size_mid           0.160
_exptl_crystal_size_min           0.140
_exptl_absorpt_coefficient_mu     0.763
_shelx_estimated_absorpt_T_min    0.875
_shelx_estimated_absorpt_T_max    0.901
_exptl_absorpt_correction_type    multi-scan
_exptl_absorpt_correction_T_min   0.6359
_exptl_absorpt_correction_T_max   0.7531
_exptl_absorpt_process_details    
;
SADABS-2016/2 - Bruker AXS area detector scaling and absorption correction
;
_exptl_absorpt_special_details    ?
_diffrn_ambient_temperature       223(2)
_diffrn_radiation_wavelength      1.54178
_diffrn_radiation_type            CuK\a
_diffrn_source                    ?
_diffrn_measurement_device_type   'Bruker D8 VENTURE'
_diffrn_measurement_method        '\f and \w scans'
_diffrn_detector_area_resol_mean  ?
_diffrn_reflns_number             14815
_diffrn_reflns_av_unetI/netI      0.0267
_diffrn_reflns_av_R_equivalents   0.0396
_diffrn_reflns_limit_h_min        -7
_diffrn_reflns_limit_h_max        7
_diffrn_reflns_limit_k_min        -36
_diffrn_reflns_limit_k_max        36
_diffrn_reflns_limit_l_min        -9
_diffrn_reflns_limit_l_max        9
_diffrn_reflns_theta_min          2.946
_diffrn_reflns_theta_max          68.336
_diffrn_reflns_theta_full         67.679
_diffrn_measured_fraction_theta_max   0.996
_diffrn_measured_fraction_theta_full  0.996
_diffrn_reflns_Laue_measured_fraction_max    0.996
_diffrn_reflns_Laue_measured_fraction_full   0.996
_diffrn_reflns_point_group_measured_fraction_max   0.996
_diffrn_reflns_point_group_measured_fraction_full  0.996
_reflns_number_total              2629
_reflns_number_gt                 2279
_reflns_threshold_expression      'I > 2\s(I)'
_reflns_Friedel_coverage          0.000
_reflns_Friedel_fraction_max      .
_reflns_Friedel_fraction_full     .
 
_reflns_special_details
;
 Reflections were merged by SHELXL according to the crystal
 class for the calculation of statistics and refinement.
 
 _reflns_Friedel_fraction is defined as the number of unique
 Friedel pairs measured divided by the number that would be
 possible theoretically, ignoring centric projections and
 systematic absences.
;
 
_computing_data_collection        ?
_computing_cell_refinement        ?
_computing_data_reduction         ?
_computing_structure_solution     'SHELXT 2018/2 (Sheldrick, 2018)'
_computing_structure_refinement 'SHELXL-2018/3 (Sheldrick, 2018)'
_computing_molecular_graphics     ?
_computing_publication_material   ?
_refine_special_details           ?
_refine_ls_structure_factor_coef  Fsqd
_refine_ls_matrix_type            full
_refine_ls_weighting_scheme       calc
_refine_ls_weighting_details
'w=1/[\s^2^(Fo^2^)+(0.0527P)^2^+0.3792P] where P=(Fo^2^+2Fc^2^)/3'
_atom_sites_solution_primary      ?
_atom_sites_solution_secondary    ?
_atom_sites_solution_hydrogens    geom
_refine_ls_hydrogen_treatment     constr
_refine_ls_extinction_method      none
_refine_ls_extinction_coef        .
_refine_ls_number_reflns          2629
_refine_ls_number_parameters      185
_refine_ls_number_restraints      0
_refine_ls_R_factor_all           0.0420
_refine_ls_R_factor_gt            0.0356
_refine_ls_wR_factor_ref          0.0988
_refine_ls_wR_factor_gt           0.0937
_refine_ls_goodness_of_fit_ref    1.036
_refine_ls_restrained_S_all       1.036
_refine_ls_shift/su_max           0.000
_refine_ls_shift/su_mean          0.000
 
loop_
 _atom_site_label
 _atom_site_type_symbol
 _atom_site_fract_x
 _atom_site_fract_y
 _atom_site_fract_z
 _atom_site_U_iso_or_equiv
 _atom_site_adp_type
 _atom_site_occupancy
 _atom_site_site_symmetry_order  
 _atom_site_calc_flag
 _atom_site_refinement_flags_posn
 _atom_site_refinement_flags_adp
 _atom_site_refinement_flags_occupancy
 _atom_site_disorder_assembly
 _atom_site_disorder_group
O3 O 0.26132(16) 0.31795(3) 0.34501(13) 0.0342(2) Uani 1 1 d . . . . .
C3 C 0.43331(19) 0.39464(4) 0.51487(15) 0.0214(3) Uani 1 1 d . . . . .
O4 O 0.05824(14) 0.41431(3) 0.52701(11) 0.0275(2) Uani 1 1 d . . . . .
H4 H -0.077402 0.408355 0.496487 0.041 Uiso 1 1 calc R U . . .
C4 C 0.18625(19) 0.39216(4) 0.42598(15) 0.0222(3) Uani 1 1 d . . . . .
C5 C 0.2395(3) 0.45415(5) 0.04361(18) 0.0375(3) Uani 1 1 d . . . . .
H5A H 0.322132 0.479837 0.013266 0.056 Uiso 1 1 calc R U . . .
H5B H 0.078622 0.459171 0.010436 0.056 Uiso 1 1 calc R U . . .
H5C H 0.283820 0.427895 -0.012771 0.056 Uiso 1 1 calc R U . . .
C6 C 0.2314(3) 0.48818(5) 0.3250(2) 0.0371(3) Uani 1 1 d . . . . .
H6A H 0.313451 0.513812 0.293439 0.056 Uiso 1 1 calc R U . . .
H6B H 0.271609 0.483168 0.444258 0.056 Uiso 1 1 calc R U . . .
H6C H 0.070289 0.493666 0.296937 0.056 Uiso 1 1 calc R U . . .
C7 C 0.1036(2) 0.34358(4) 0.39307(16) 0.0255(3) Uani 1 1 d . . . . .
C8 C 0.1985(3) 0.27156(5) 0.3131(3) 0.0525(5) Uani 1 1 d . . . . .
H8A H 0.073030 0.269524 0.219270 0.063 Uiso 1 1 calc R U . . .
H8B H 0.149577 0.258490 0.411806 0.063 Uiso 1 1 calc R U . . .
C9 C 0.3964(4) 0.24707(6) 0.2733(3) 0.0638(6) Uani 1 1 d . . . . .
H9A H 0.361359 0.215523 0.263047 0.096 Uiso 1 1 calc R U . . .
H9B H 0.524149 0.251596 0.361932 0.096 Uiso 1 1 calc R U . . .
H9C H 0.433585 0.258018 0.168734 0.096 Uiso 1 1 calc R U . . .
C10 C 0.4893(2) 0.37533(4) 0.68609(15) 0.0234(3) Uani 1 1 d . . . . .
C11 C 0.3356(2) 0.34979(5) 0.75759(17) 0.0313(3) Uani 1 1 d . . . . .
H11 H 0.190972 0.344289 0.696563 0.038 Uiso 1 1 calc R U . . .
C12 C 0.3935(2) 0.33246(5) 0.91728(19) 0.0361(3) Uani 1 1 d . . . . .
H12 H 0.287881 0.315316 0.963174 0.043 Uiso 1 1 calc R U . . .
C13 C 0.6052(2) 0.34013(5) 1.00975(18) 0.0335(3) Uani 1 1 d . . . . .
H13 H 0.644388 0.328120 1.117622 0.040 Uiso 1 1 calc R U . . .
C14 C 0.7585(2) 0.36573(5) 0.94132(17) 0.0317(3) Uani 1 1 d . . . . .
H14 H 0.902457 0.371289 1.003482 0.038 Uiso 1 1 calc R U . . .
C15 C 0.7018(2) 0.38322(4) 0.78216(17) 0.0275(3) Uani 1 1 d . . . . .
H15 H 0.807606 0.400690 0.737810 0.033 Uiso 1 1 calc R U . . .
O1 O 0.15514(14) 0.40905(3) 0.26090(11) 0.0254(2) Uani 1 1 d . . . . .
N1 N 0.58902(17) 0.41303(3) 0.44990(14) 0.0242(2) Uani 1 1 d . . . . .
C1 C 0.2926(2) 0.44718(4) 0.23120(17) 0.0261(3) Uani 1 1 d . . . . .
O2 O -0.08306(16) 0.33166(3) 0.40657(14) 0.0389(3) Uani 1 1 d . . . . .
C2 C 0.5373(2) 0.43357(5) 0.28462(17) 0.0286(3) Uani 1 1 d . . . . .
H2A H 0.578077 0.412552 0.202086 0.034 Uiso 1 1 calc R U . . .
H2B H 0.632592 0.460052 0.283159 0.034 Uiso 1 1 calc R U . . .
 
loop_
 _atom_site_aniso_label
 _atom_site_aniso_U_11
 _atom_site_aniso_U_22
 _atom_site_aniso_U_33
 _atom_site_aniso_U_23
 _atom_site_aniso_U_13
 _atom_site_aniso_U_12
O3 0.0364(5) 0.0245(5) 0.0439(6) -0.0032(4) 0.0130(4) -0.0018(4)
C3 0.0174(6) 0.0220(6) 0.0239(6) -0.0031(5) 0.0008(5) 0.0013(4)
O4 0.0160(4) 0.0353(5) 0.0310(5) -0.0053(4) 0.0030(4) 0.0009(3)
C4 0.0182(6) 0.0257(6) 0.0219(6) 0.0003(5) 0.0006(5) 0.0002(5)
C5 0.0383(8) 0.0405(8) 0.0309(8) 0.0104(6) -0.0024(6) -0.0039(6)
C6 0.0383(8) 0.0257(7) 0.0458(9) -0.0010(6) 0.0023(6) 0.0016(6)
C7 0.0239(6) 0.0290(7) 0.0221(6) 0.0018(5) -0.0010(5) -0.0019(5)
C8 0.0677(11) 0.0251(8) 0.0701(12) -0.0071(7) 0.0272(9) -0.0075(7)
C9 0.0898(15) 0.0317(9) 0.0777(14) 0.0059(9) 0.0368(12) 0.0132(9)
C10 0.0212(6) 0.0252(6) 0.0230(6) -0.0019(5) 0.0012(5) 0.0017(5)
C11 0.0242(6) 0.0384(7) 0.0291(7) 0.0033(6) -0.0021(5) -0.0054(5)
C12 0.0353(7) 0.0393(8) 0.0325(8) 0.0081(6) 0.0020(6) -0.0084(6)
C13 0.0392(7) 0.0348(7) 0.0239(7) 0.0043(6) -0.0022(6) 0.0007(6)
C14 0.0263(7) 0.0391(8) 0.0263(7) -0.0021(6) -0.0049(5) -0.0005(5)
C15 0.0225(6) 0.0328(7) 0.0265(7) -0.0014(5) 0.0020(5) -0.0028(5)
O1 0.0242(4) 0.0258(5) 0.0237(5) 0.0021(3) -0.0030(3) -0.0038(3)
N1 0.0187(5) 0.0283(6) 0.0253(6) 0.0007(4) 0.0028(4) 0.0012(4)
C1 0.0258(6) 0.0235(6) 0.0279(7) 0.0034(5) 0.0012(5) -0.0022(5)
O2 0.0258(5) 0.0380(6) 0.0523(7) -0.0035(5) 0.0044(4) -0.0097(4)
C2 0.0241(6) 0.0353(7) 0.0262(7) 0.0042(5) 0.0040(5) -0.0012(5)
 
_geom_special_details
;
 All esds (except the esd in the dihedral angle between two l.s. planes)
 are estimated using the full covariance matrix.  The cell esds are taken
 into account individually in the estimation of esds in distances, angles
 and torsion angles; correlations between esds in cell parameters are only
 used when they are defined by crystal symmetry.  An approximate (isotropic)
 treatment of cell esds is used for estimating esds involving l.s. planes.
;
 
loop_
 _geom_bond_atom_site_label_1
 _geom_bond_atom_site_label_2
 _geom_bond_distance
 _geom_bond_site_symmetry_2
 _geom_bond_publ_flag
O3 C7 1.3273(16) . ?
O3 C8 1.4536(18) . ?
C3 N1 1.2725(16) . ?
C3 C10 1.4917(17) . ?
C3 C4 1.5392(16) . ?
O4 C4 1.3832(15) . ?
C4 O1 1.4156(15) . ?
C4 C7 1.5482(17) . ?
C5 C1 1.5175(19) . ?
C6 C1 1.5229(19) . ?
C7 O2 1.1983(16) . ?
C8 C9 1.477(3) . ?
C10 C11 1.3970(18) . ?
C10 C15 1.3998(17) . ?
C11 C12 1.386(2) . ?
C12 C13 1.383(2) . ?
C13 C14 1.384(2) . ?
C14 C15 1.3836(19) . ?
O1 C1 1.4535(15) . ?
N1 C2 1.4620(17) . ?
C1 C2 1.5168(17) . ?
 
loop_
 _geom_angle_atom_site_label_1
 _geom_angle_atom_site_label_2
 _geom_angle_atom_site_label_3
 _geom_angle
 _geom_angle_site_symmetry_1
 _geom_angle_site_symmetry_3
 _geom_angle_publ_flag
C7 O3 C8 115.51(11) . . ?
N1 C3 C10 119.16(10) . . ?
N1 C3 C4 122.89(11) . . ?
C10 C3 C4 117.94(10) . . ?
O4 C4 O1 112.99(10) . . ?
O4 C4 C3 106.58(9) . . ?
O1 C4 C3 113.07(10) . . ?
O4 C4 C7 111.16(10) . . ?
O1 C4 C7 100.68(9) . . ?
C3 C4 C7 112.47(10) . . ?
O2 C7 O3 125.24(12) . . ?
O2 C7 C4 122.86(12) . . ?
O3 C7 C4 111.88(10) . . ?
O3 C8 C9 108.73(15) . . ?
C11 C10 C15 117.66(12) . . ?
C11 C10 C3 122.54(11) . . ?
C15 C10 C3 119.79(11) . . ?
C12 C11 C10 120.93(12) . . ?
C13 C12 C11 120.66(13) . . ?
C12 C13 C14 119.11(13) . . ?
C13 C14 C15 120.55(12) . . ?
C14 C15 C10 121.09(12) . . ?
C4 O1 C1 116.70(9) . . ?
C3 N1 C2 120.30(10) . . ?
O1 C1 C2 106.85(10) . . ?
O1 C1 C5 104.16(10) . . ?
C2 C1 C5 110.85(11) . . ?
O1 C1 C6 111.23(11) . . ?
C2 C1 C6 112.13(11) . . ?
C5 C1 C6 111.25(12) . . ?
N1 C2 C1 115.06(10) . . ?
 
loop_
 _geom_torsion_atom_site_label_1
 _geom_torsion_atom_site_label_2
 _geom_torsion_atom_site_label_3
 _geom_torsion_atom_site_label_4
 _geom_torsion
 _geom_torsion_site_symmetry_1
 _geom_torsion_site_symmetry_2
 _geom_torsion_site_symmetry_3
 _geom_torsion_site_symmetry_4
 _geom_torsion_publ_flag
N1 C3 C4 O4 -119.88(12) . . . . ?
C10 C3 C4 O4 58.82(13) . . . . ?
N1 C3 C4 O1 4.86(16) . . . . ?
C10 C3 C4 O1 -176.44(10) . . . . ?
N1 C3 C4 C7 118.07(13) . . . . ?
C10 C3 C4 C7 -63.23(14) . . . . ?
C8 O3 C7 O2 -2.3(2) . . . . ?
C8 O3 C7 C4 179.37(12) . . . . ?
O4 C4 C7 O2 21.98(17) . . . . ?
O1 C4 C7 O2 -97.97(14) . . . . ?
C3 C4 C7 O2 141.40(13) . . . . ?
O4 C4 C7 O3 -159.63(10) . . . . ?
O1 C4 C7 O3 80.43(12) . . . . ?
C3 C4 C7 O3 -40.21(14) . . . . ?
C7 O3 C8 C9 -175.89(14) . . . . ?
N1 C3 C10 C11 -171.77(12) . . . . ?
C4 C3 C10 C11 9.48(17) . . . . ?
N1 C3 C10 C15 9.24(17) . . . . ?
C4 C3 C10 C15 -169.50(11) . . . . ?
C15 C10 C11 C12 -0.9(2) . . . . ?
C3 C10 C11 C12 -179.86(13) . . . . ?
C10 C11 C12 C13 0.1(2) . . . . ?
C11 C12 C13 C14 0.5(2) . . . . ?
C12 C13 C14 C15 -0.4(2) . . . . ?
C13 C14 C15 C10 -0.4(2) . . . . ?
C11 C10 C15 C14 0.99(19) . . . . ?
C3 C10 C15 C14 -179.97(12) . . . . ?
O4 C4 O1 C1 85.20(12) . . . . ?
C3 C4 O1 C1 -35.97(13) . . . . ?
C7 C4 O1 C1 -156.18(10) . . . . ?
C10 C3 N1 C2 -177.91(11) . . . . ?
C4 C3 N1 C2 0.77(17) . . . . ?
C4 O1 C1 C2 56.94(13) . . . . ?
C4 O1 C1 C5 174.32(10) . . . . ?
C4 O1 C1 C6 -65.74(13) . . . . ?
C3 N1 C2 C1 22.73(17) . . . . ?
O1 C1 C2 N1 -49.17(14) . . . . ?
C5 C1 C2 N1 -162.05(11) . . . . ?
C6 C1 C2 N1 72.95(15) . . . . ?
 
_refine_diff_density_max    0.256
_refine_diff_density_min   -0.218
_refine_diff_density_rms    0.037

_shelx_res_file
;
TITL t_a.res in P2(1)/n
    t_a.res
    created by SHELXL-2018/3 at 16:14:10 on 26-Oct-2022
REM Old TITL t in P2(1)/n
REM SHELXT solution in P2(1)/n: R1 0.122, Rweak 0.004, Alpha 0.023
REM <I/s>   1.838 for   69 systematic absences,  Orientation as input
REM Formula found by SHELXT:  C15 N O4
CELL  1.54178   6.0010  29.9965   8.1178   90.000   99.559   90.000
ZERR   4.000   0.0002   0.0010   0.0003    0.000    0.002    0.000
LATT  1
SYMM 1/2-X, 1/2+Y, 1/2-Z
SFAC C H N O
UNIT 60 76 4 16
ACTA
SIZE 0.18 0.16 0.14
CONF
TEMP -50.150
L.S. 10
BOND
LIST 6
FMAP 2
PLAN 20
WGHT    0.052700    0.379200
FVAR       1.10243
O3    4    0.261321    0.317947    0.345008    11.00000    0.03641    0.02446 =
         0.04391   -0.00319    0.01299   -0.00180
C3    1    0.433308    0.394639    0.514867    11.00000    0.01742    0.02200 =
         0.02393   -0.00308    0.00082    0.00128
O4    4    0.058244    0.414308    0.527014    11.00000    0.01595    0.03527 =
         0.03097   -0.00530    0.00297    0.00090
AFIX 147
H4    2   -0.077402    0.408355    0.496487    11.00000   -1.50000
AFIX   0
C4    1    0.186247    0.392163    0.425978    11.00000    0.01817    0.02569 =
         0.02189    0.00029    0.00062    0.00018
C5    1    0.239498    0.454149    0.043611    11.00000    0.03833    0.04055 =
         0.03088    0.01039   -0.00243   -0.00388
AFIX 137
H5A   2    0.322132    0.479837    0.013266    11.00000   -1.50000
H5B   2    0.078622    0.459171    0.010436    11.00000   -1.50000
H5C   2    0.283820    0.427895   -0.012771    11.00000   -1.50000
AFIX   0
C6    1    0.231430    0.488177    0.324969    11.00000    0.03827    0.02571 =
         0.04582   -0.00096    0.00229    0.00164
AFIX 137
H6A   2    0.313451    0.513812    0.293439    11.00000   -1.50000
H6B   2    0.271609    0.483168    0.444258    11.00000   -1.50000
H6C   2    0.070289    0.493666    0.296937    11.00000   -1.50000
AFIX   0
C7    1    0.103638    0.343582    0.393074    11.00000    0.02385    0.02898 =
         0.02207    0.00180   -0.00101   -0.00187
C8    1    0.198532    0.271556    0.313083    11.00000    0.06774    0.02507 =
         0.07014   -0.00705    0.02725   -0.00754
AFIX  23
H8A   2    0.073030    0.269524    0.219270    11.00000   -1.20000
H8B   2    0.149577    0.258490    0.411806    11.00000   -1.20000
AFIX   0
C9    1    0.396379    0.247073    0.273285    11.00000    0.08984    0.03170 =
         0.07766    0.00591    0.03680    0.01317
AFIX 137
H9A   2    0.361359    0.215523    0.263047    11.00000   -1.50000
H9B   2    0.524149    0.251596    0.361932    11.00000   -1.50000
H9C   2    0.433585    0.258018    0.168734    11.00000   -1.50000
AFIX   0
C10   1    0.489313    0.375329    0.686087    11.00000    0.02122    0.02520 =
         0.02297   -0.00192    0.00120    0.00173
C11   1    0.335649    0.349793    0.757588    11.00000    0.02418    0.03837 =
         0.02908    0.00331   -0.00211   -0.00538
AFIX  43
H11   2    0.190972    0.344289    0.696563    11.00000   -1.20000
AFIX   0
C12   1    0.393532    0.332457    0.917279    11.00000    0.03526    0.03925 =
         0.03248    0.00808    0.00204   -0.00839
AFIX  43
H12   2    0.287881    0.315316    0.963174    11.00000   -1.20000
AFIX   0
C13   1    0.605223    0.340134    1.009748    11.00000    0.03921    0.03483 =
         0.02389    0.00431   -0.00223    0.00066
AFIX  43
H13   2    0.644388    0.328120    1.117622    11.00000   -1.20000
AFIX   0
C14   1    0.758535    0.365732    0.941323    11.00000    0.02634    0.03910 =
         0.02634   -0.00208   -0.00494   -0.00049
AFIX  43
H14   2    0.902457    0.371289    1.003482    11.00000   -1.20000
AFIX   0
C15   1    0.701760    0.383220    0.782159    11.00000    0.02254    0.03279 =
         0.02647   -0.00143    0.00199   -0.00284
AFIX  43
H15   2    0.807606    0.400690    0.737810    11.00000   -1.20000
AFIX   0
O1    4    0.155140    0.409047    0.260901    11.00000    0.02418    0.02582 =
         0.02371    0.00209   -0.00303   -0.00382
N1    3    0.589017    0.413030    0.449897    11.00000    0.01866    0.02826 =
         0.02528    0.00071    0.00275    0.00117
C1    1    0.292567    0.447179    0.231196    11.00000    0.02577    0.02347 =
         0.02787    0.00341    0.00122   -0.00215
O2    4   -0.083056    0.331659    0.406568    11.00000    0.02579    0.03801 =
         0.05234   -0.00352    0.00441   -0.00968
C2    1    0.537333    0.433566    0.284619    11.00000    0.02414    0.03534 =
         0.02622    0.00417    0.00405   -0.00115
AFIX  23
H2A   2    0.578077    0.412552    0.202086    11.00000   -1.20000
H2B   2    0.632592    0.460052    0.283159    11.00000   -1.20000
AFIX   0
HKLF 4


REM  t_a.res in P2(1)/n
REM wR2 = 0.098752, GooF = S = 1.03626, Restrained GooF = 1.03626 for all data
REM R1 = 0.035621 for 2279 Fo > 4sig(Fo) and 0.042024 for all 2629 data
REM 185 parameters refined using 0 restraints

END

WGHT      0.0480      0.4403

REM Highest difference peak  0.256,  deepest hole -0.218,  1-sigma level  0.037
Q1    1   0.3213  0.3920  0.4704  11.00000  0.05    0.26
Q2    1   0.1598  0.3671  0.4150  11.00000  0.05    0.22
Q3    1   0.6016  0.3729  0.7240  11.00000  0.05    0.19
Q4    1   0.4156  0.4415  0.2614  11.00000  0.05    0.18
Q5    1   0.0545  0.2612  0.3244  11.00000  0.05    0.16
Q6    1   0.2754  0.4662  0.2798  11.00000  0.05    0.15
Q7    1   0.4005  0.3737  0.7298  11.00000  0.05    0.15
Q8    1   0.4511  0.3509  0.7066  11.00000  0.05    0.14
Q9    1   0.7478  0.3590  0.8319  11.00000  0.05    0.13
Q10   1   0.2587  0.4935  0.0555  11.00000  0.05    0.12
Q11   1   0.4650  0.3823  0.6048  11.00000  0.05    0.12
Q12   1   0.6829  0.4467  0.2267  11.00000  0.05    0.11
Q13   1   0.5232  0.3306  0.9409  11.00000  0.05    0.11
Q14   1   0.6422  0.3679  0.9778  11.00000  0.05    0.11
Q15   1   0.7070  0.3401  0.9460  11.00000  0.05    0.11
Q16   1   0.5216  0.2634  0.2233  11.00000  0.05    0.11
Q17   1   0.8655  0.3856  0.7055  11.00000  0.05    0.11
Q18   1   0.1502  0.3605  0.7443  11.00000  0.05    0.11
Q19   1  -0.0973  0.2897  0.4067  11.00000  0.05    0.11
Q20   1  -0.0623  0.4596  0.5416  11.00000  0.05    0.11
;
_shelx_res_checksum   51373

_shelx_hkl_file
;
   1   0   0    0.30    0.60
  -1   0   0    0.40    0.60
   2   0   0 2066.89   80.19
  -2   0   0 2119.39   80.39
   3   0   0   -5.90    2.60
  -3   0   0   -0.20    1.50
  -4   0   0    0.90    2.40
  -5   0   0   -4.10    4.30
   5   0   0   -3.70    5.10
  -5   0   0   -1.80    4.40
  -5   0   0   -3.00    3.50
   5   0   0    0.30    4.60
  -6   0   0  536.65   25.50
   6   0   0  553.14   24.90
  -6   0   0  568.94   24.70
   6   0   0  545.45   24.70
  -7   0   0   -2.00    2.10
   1  -1   0  828.62   30.70
  -1  -1   0  793.02   30.80
   1   1   0  786.22   30.80
  -1   1   0  790.02   30.80
  -2  -1   0  129.89    6.10
   2  -1   0  128.49    5.90
   2   1   0  123.29    6.00
  -2   1   0  122.39    5.90
   3  -1   0  144.79    8.20
  -3  -1   0  152.58    7.70
   3   1   0  143.69    8.00
  -3   1   0  152.88    7.70
  -4  -1   0  115.89    7.70
  -4  -1   0  125.09   15.10
  -4   1   0  117.89    7.60
   5  -1   0   22.20    5.70
   5  -1   0   13.50    5.70
  -5  -1   0   12.80    4.20
   5  -1   0    8.50    4.70
  -5  -1   0   13.20    5.00
  -5  -1   0   14.30    4.90
  -5   1   0   14.70    4.70
   5   1   0   19.90    5.80
  -5   1   0   14.10    4.70
  -5   1   0    9.20    4.00
  -6  -1   0    1.90    3.30
  -6  -1   0    3.00    4.50
   6  -1   0    1.60    3.80
  -6   1   0    3.10    3.50
  -6   1   0    6.60    4.70
   6   1   0    1.40    3.40
   6   1   0    5.40    3.90
  -7   1   0    4.20    2.20
   0  -2   0  124.19    4.80
   0   2   0  120.39    4.80
   1  -2   0 5207.28  197.48
  -2  -2   0  120.69    5.80
   2  -2   0  113.39    5.60
   2   2   0  121.89    5.80
  -2   2   0  116.49    5.70
  -3  -2   0  112.09    6.30
   3  -2   0  100.59    7.00
   3   2   0  110.29    6.90
  -3   2   0  116.49    6.30
  -4  -2   0  356.96   16.30
  -4  -2   0  359.56   17.90
   4  -2   0  329.57   18.80
   4  -2   0  310.47   21.50
  -4   2   0  345.27   16.00
   4   2   0  353.16   23.60
  -4   2   0  338.57   16.80
   5  -2   0   56.39    7.20
   5  -2   0   66.29    8.50
  -5  -2   0   36.20    5.90
  -5  -2   0   53.39    7.30
   5  -2   0   28.00    7.90
   5  -2   0   44.00    7.10
  -5  -2   0   43.40    6.20
  -5   2   0   39.30    5.80
   5   2   0   57.69    8.90
   5   2   0   51.69    7.10
  -5   2   0   47.00    6.30
  -5   2   0   46.80    7.00
  -6  -2   0    1.30    5.00
   6  -2   0    1.50    3.40
   6  -2   0    2.70    4.00
  -6  -2   0    2.50    3.50
   6   2   0    0.40    3.50
   6   2   0   -3.00    4.00
  -6   2   0   -2.00    4.60
  -6   2   0    6.80    3.60
  -7  -2   0  149.88    8.10
  -7   2   0  152.48    7.90
   0  -3   0   -0.20    0.40
   0  -3   0   -0.10    0.30
   0   3   0   -0.10    0.20
  -1  -3   0  110.19    4.90
   1  -3   0  106.29    4.70
   1   3   0  109.49    4.90
  -1   3   0  115.49    4.80
  -2  -3   0 4948.80  182.58
   2  -3   0 4591.44  182.08
  -2   3   0 4874.91  182.48
   2   3   0 4750.02  182.48
  -3  -3   0    1.30    1.60
   3   3   0   -2.70    2.70
  -3   3   0    0.60    1.40
  -4  -3   0  134.39    8.90
  -4  -3   0  138.59   11.20
   4  -3   0  161.48   11.90
   4  -3   0  159.28   11.20
  -4   3   0  133.49   16.00
  -4   3   0  150.78    8.60
  -4   3   0  135.59    9.40
   4   3   0  169.98   11.70
  -5  -3   0   69.99    8.00
   5  -3   0   70.59    8.90
   5  -3   0   58.59    8.60
  -5  -3   0   45.70    6.50
  -5  -3   0   65.59    8.40
   5  -3   0   64.39    7.40
   5  -3   0   39.10    7.90
   5   3   0   70.29    9.10
   5   3   0   57.99    9.50
  -5   3   0   57.19    7.50
  -5   3   0   61.99    7.60
  -5   3   0   69.69    8.30
   5   3   0   60.59    9.40
  -6  -3   0    7.00    4.60
   6  -3   0   11.70    4.30
  -6  -3   0   10.80    3.80
   6  -3   0    4.00    3.30
  -6   3   0    7.90    4.70
  -6   3   0    6.80    3.30
   6   3   0    5.30    4.30
   6   3   0    6.30    4.20
  -7  -3   0   22.80    3.00
  -7   3   0   18.90    2.80
   7   3   0   14.40    3.10
  -1  -4   0  420.76   16.70
   1  -4   0  443.76   16.70
   1   4   0  398.86   16.60
  -1   4   0  421.46   16.60
  -2  -4   0  855.31   32.40
   2  -4   0  778.62   31.90
   2   4   0  810.72   32.20
  -2   4   0  831.72   32.20
  -3  -4   0   46.20    4.20
  -3   4   0   49.50    3.80
   3   4   0   48.70    5.20
   4  -4   0  285.37   15.50
  -4  -4   0  252.27   15.00
   4  -4   0  262.67   13.30
  -4  -4   0  261.37   13.70
   4  -4   0  287.27   15.40
  -4   4   0  275.17   13.20
  -4   4   0  268.37   15.60
  -4   4   0  272.67   14.10
   4   4   0  277.27   15.60
   5  -4   0   19.40    5.00
   5  -4   0   18.40    4.70
   5  -4   0   14.70    4.70
  -5  -4   0   20.00    5.30
   5  -4   0    8.70    6.20
  -5  -4   0   21.90    5.40
  -5  -4   0   11.00    4.90
   5   4   0   12.10    5.30
  -5   4   0   19.80    4.80
   5   4   0   18.60    6.30
  -5   4   0   21.60    4.50
   5   4   0   16.70    5.80
  -5   4   0   14.30    4.40
  -6  -4   0   -2.70    3.40
   6  -4   0   -2.80    3.30
   6  -4   0   -5.00    3.50
  -6  -4   0    0.00    4.60
   6   4   0   -2.90    3.90
   6   4   0    6.80    4.80
  -6   4   0   -3.50    3.10
  -6   4   0   -1.90    4.10
  -7  -4   0   28.70    3.90
   7   4   0   16.90    3.20
  -7   4   0   19.50    2.80
   0  -5   0    0.80    0.60
   0  -5   0   -0.40    0.60
   0   5   0    0.10    0.40
   1  -5   0  791.92   31.00
   1  -5   0  818.12   31.20
  -1  -5   0  821.02   31.30
  -1   5   0  839.72   31.10
   1   5   0  751.02   31.10
   2  -5   0 1187.18   45.40
   2  -5   0 1075.39   44.90
  -2  -5   0 1195.78   45.50
   2   5   0 1175.28   45.30
  -2   5   0 1181.58   45.20
   3  -5   0  823.92   32.60
  -3  -5   0  778.22   32.70
   3   5   0  789.82   32.60
  -3   5   0  822.32   32.40
  -3   5   0  807.82   33.20
   4  -5   0  275.77   15.60
  -4  -5   0  283.97   15.60
   4  -5   0  294.87   15.60
  -4  -5   0  269.47   14.10
   4  -5   0  275.87   13.70
  -4   5   0  284.37   13.60
  -4   5   0  280.17   15.40
  -4   5   0  276.77   14.40
   4   5   0  275.77   16.10
   5  -5   0   14.50    4.30
   5  -5   0   10.70    6.20
   5  -5   0    7.00    4.20
   5  -5   0   16.00    5.30
  -5  -5   0   13.00    6.00
  -5  -5   0    9.70    4.40
  -5  -5   0    1.90    4.30
  -5   5   0   10.20    4.70
  -5   5   0   13.50    5.10
   5   5   0    7.90    5.40
   5   5   0   14.50    5.70
  -5   5   0   13.10    4.50
   5   5   0    3.60    5.70
   6  -5   0   65.79    7.50
  -6  -5   0   71.89    7.30
   6  -5   0   65.09    7.00
  -6  -5   0   66.29    9.00
  -6   5   0   68.29    6.60
  -6   5   0   61.19    8.20
   6   5   0   59.39    9.10
   6   5   0   63.09    7.70
  -7  -5   0   84.89    5.40
  -7   5   0   81.79    5.40
   7   5   0   77.29    5.70
   0  -6   0  735.13   27.60
   0  -6   0  708.23   27.50
   0   6   0  688.13   27.30
  -1  -6   0 4838.82  180.28
   1  -6   0 4642.84  179.98
  -2  -6   0 1769.02   65.49
   2  -6   0 1704.13   65.29
  -2   6   0 1644.84   65.19
   2   6   0 1606.34   65.29
  -2   6   0 1730.53   65.89
   3  -6   0 3572.24  141.19
  -3  -6   0 3817.32  141.69
  -3   6   0 3742.73  141.19
  -3   6   0 3622.94  141.89
   3   6   0 3644.44  141.39
   4  -6   0   -1.70    4.70
  -4  -6   0    5.30    3.20
   4  -6   0    1.20    6.00
   4  -6   0   -1.40    2.60
  -4  -6   0   -1.70    5.10
   4  -6   0   -4.80    4.90
   4   6   0    8.20    5.90
  -4   6   0    2.20    2.30
  -4   6   0   -3.30    4.90
  -4   6   0    1.70    3.00
   5  -6   0  221.08   14.60
   5  -6   0  247.38   14.10
  -5  -6   0  222.88   13.60
   5  -6   0  222.88   13.40
  -5  -6   0  228.58   15.10
  -5  -6   0  229.18   13.80
   5  -6   0  208.48   12.80
  -5   6   0  224.58   13.30
   5   6   0  237.38   14.70
  -5   6   0  241.78   13.30
   5   6   0  213.28   13.50
  -5   6   0  239.38   13.60
   5   6   0  236.48   15.00
  -6  -6   0  130.09    9.40
   6  -6   0  129.09    9.00
   6  -6   0  142.09    9.50
  -6  -6   0  117.69   11.20
   6  -6   0  113.59   11.70
  -6   6   0  140.19   10.40
   6   6   0  132.19    9.90
  -6   6   0  113.09    8.40
  -7  -6   0  221.18   10.00
  -7   6   0  226.28    9.90
   7   6   0  184.08    9.90
   0  -7   0    2.70    1.00
   0  -7   0    2.20    0.90
  -1  -7   0  266.17   11.20
   1  -7   0  255.27   10.80
   1  -7   0  272.37   11.00
   1   7   0  272.57   11.00
  -1   7   0  267.67   10.80
   2  -7   0 2247.68   85.29
  -2  -7   0 2235.98   85.49
  -2   7   0 2242.18   85.09
   2   7   0 2140.59   85.29
  -2   7   0 2215.68   85.79
  -3  -7   0  284.07   13.10
   3  -7   0  284.07   12.60
   3   7   0  259.27   13.00
  -3   7   0  267.97   12.40
  -3   7   0  274.87   13.50
   4  -7   0  482.75   21.00
   4  -7   0  482.45   23.00
  -4  -7   0  464.15   22.40
   4  -7   0  473.95   22.30
   4  -7   0  484.35   22.50
  -4  -7   0  454.45   21.60
  -4   7   0  466.95   21.80
  -4   7   0  461.35   21.90
  -4   7   0  485.85   20.90
   4   7   0  483.65   23.10
   5  -7   0   77.39    9.30
   5  -7   0   82.99   10.00
   5  -7   0   68.49    7.70
  -5  -7   0   88.39    8.80
   5  -7   0   79.69    8.50
   5  -7   0   68.69    8.40
  -5  -7   0   72.79    8.80
  -5  -7   0   68.29    8.80
   5   7   0   65.19    8.30
   5   7   0   76.39    9.50
  -5   7   0   60.89    7.80
  -5   7   0   77.79    8.00
   5   7   0   66.29    9.20
  -5   7   0   71.79    8.40
   6  -7   0   67.99    7.10
  -6  -7   0   74.59   10.30
   6  -7   0   63.69   10.00
  -6  -7   0   63.79    7.40
   6   7   0   68.59    7.70
  -6   7   0   73.99    6.40
  -6   7   0   62.79    8.10
   0  -8   0   72.79    3.80
   0  -8   0   78.59    3.90
   0   8   0   71.49    3.50
   1  -8   0   33.30    2.50
   1  -8   0   35.70    2.50
  -1  -8   0   34.10    2.70
  -1  -8   0   38.40    3.10
   1   8   0   35.60    2.50
  -1   8   0   35.60    2.20
  -2  -8   0   97.99    5.60
   2  -8   0  100.19    5.30
  -2   8   0  100.59    6.30
   2   8   0   88.79    5.40
  -2   8   0  100.49    5.10
   3  -8   0  610.94   25.60
  -3  -8   0  605.94   26.00
  -3   8   0  624.54   26.40
   3   8   0  613.54   26.00
  -3   8   0  640.54   25.50
   4  -8   0   28.00    4.60
   4  -8   0   22.80    5.30
  -4  -8   0   16.20    5.40
   4  -8   0   12.90    5.50
   4  -8   0   19.50    5.30
  -4   8   0   22.60    4.30
  -4   8   0   22.80    3.60
   4   8   0   23.50    6.30
  -4   8   0   28.50    5.60
   5  -8   0   -3.20    4.60
  -5  -8   0    0.20    4.10
   5  -8   0    7.20    4.10
   5  -8   0    6.10    5.30
  -5  -8   0   -4.60    4.80
   5  -8   0    0.30    4.00
  -5  -8   0   -0.70    6.30
   5  -8   0    1.80    4.50
  -5   8   0    3.70    4.10
  -5   8   0    4.70    4.00
   5   8   0    5.80    5.40
   5   8   0   -3.70    4.70
  -5   8   0    3.50    3.90
   6  -8   0  193.88   12.50
   6  -8   0  201.38   11.30
  -6  -8   0  180.68   13.30
  -6  -8   0  193.78   11.40
  -6   8   0  179.68   10.50
  -6   8   0  193.58   11.80
   6   8   0  192.88   11.90
   0  -9   0    2.40    1.20
   0  -9   0    0.00    1.10
   0   9   0    0.70    0.70
   1  -9   0  115.59    5.50
  -1  -9   0  122.09    6.20
   1  -9   0  118.79    5.60
  -1  -9   0  114.09    5.80
   1   9   0  115.69    5.50
  -1   9   0  111.29    5.20
   2  -9   0 1935.61   72.69
  -2  -9   0 1868.21   72.99
  -2   9   0 1944.91   72.59
  -2   9   0 1860.81   73.19
   2   9   0 1800.92   72.79
   3  -9   0 1586.34   62.19
  -3  -9   0 1649.04   62.89
  -3   9   0 1556.24   62.89
   3   9   0 1552.04   62.59
  -3   9   0 1592.34   62.09
   4  -9   0  175.28   11.30
   4  -9   0  188.68   12.30
  -4  -9   0  178.88   11.30
   4  -9   0  172.58    9.90
  -4  -9   0  184.98   12.20
   4  -9   0  173.08   12.50
  -4   9   0  181.78    9.80
   4   9   0  172.98   13.20
  -4   9   0  178.28   11.00
  -4   9   0  167.18   11.40
   5  -9   0  235.68   14.10
  -5  -9   0  224.08   13.60
  -5  -9   0  230.58   14.00
   5  -9   0  233.78   13.80
  -5  -9   0  220.78   16.60
   5  -9   0  226.78   12.90
   5  -9   0  233.98   13.50
   5  -9   0  227.28   12.90
  -5   9   0  246.88   13.80
   5   9   0  234.28   13.40
  -5   9   0  212.88   12.80
  -5   9   0  218.38   13.00
   5   9   0  227.88   14.80
  -6  -9   0   13.20    6.70
   6  -9   0   17.10    5.20
   6  -9   0    6.10    3.20
  -6  -9   0    7.00    3.60
   6   9   0    6.00    4.00
  -6   9   0    8.60    3.20
  -6   9   0    6.40    4.50
   0 -10   0  283.27   12.30
   0 -10   0  307.47   12.60
   0  10   0  301.57   12.10
  -1 -10   0  235.88   11.00
  -1 -10   0  254.77   10.70
   1 -10   0  258.97   10.50
   1 -10   0  228.98   10.30
  -1  10   0  235.48   10.20
   1  10   0  249.18   10.40
  -2 -10   0    3.40    1.90
   2 -10   0    3.40    1.50
  -2  10   0    3.50    2.60
   2  10   0    3.70    1.80
  -2  10   0    4.50    1.40
  -3 -10   0  734.13   31.00
   3 -10   0  765.72   30.30
  -3  10   0  749.42   30.10
   3  10   0  713.13   30.80
  -3  10   0  743.33   31.10
   4 -10   0   55.19    5.60
   4 -10   0   58.19    7.80
   4 -10   0   54.89    7.40
  -4 -10   0   45.80    6.50
  -4 -10   0   58.39    7.30
   4 -10   0   70.69    8.20
  -4  10   0   49.70    5.40
   4  10   0   43.60    7.20
  -4  10   0   57.79    7.50
  -4  10   0   54.79    6.40
   5 -10   0   15.80    4.70
  -5 -10   0    9.50    8.20
  -5 -10   0   27.60    5.40
   5 -10   0   22.00    5.10
   5 -10   0   17.00    4.90
  -5 -10   0   20.30    5.80
   5 -10   0   15.10    4.40
   5 -10   0   24.80    4.90
   5  10   0   17.40    5.10
   5  10   0   33.60    6.50
  -5  10   0   18.70    4.50
  -5  10   0    6.90    4.30
  -5  10   0   15.30    4.50
   6 -10   0   17.50    3.70
   6 -10   0   11.50    4.60
  -6 -10   0   21.40    7.50
  -6 -10   0   10.20    3.40
  -6  10   0   15.60    4.80
   6  10   0    3.40    3.90
  -6  10   0   12.20    3.40
   0 -11   0    3.80    1.50
   0 -11   0    1.30    1.50
   0  11   0    0.20    0.70
   1 -11   0  478.35   18.50
   1 -11   0  419.56   18.20
  -1 -11   0  445.86   19.00
  -1 -11   0  461.05   18.70
  -1  11   0  466.75   18.20
   1  11   0  442.76   18.40
   2 -11   0  117.39    6.00
  -2 -11   0  105.79    6.50
  -2  11   0  111.69    5.60
   2  11   0  110.39    6.40
  -2  11   0  100.29    6.80
  -3 -11   0    5.00    3.30
   3 -11   0    3.40    2.10
   3  11   0   -4.60    3.40
  -3  11   0    4.20    1.80
  -3  11   0   -1.00    2.90
   4 -11   0 1157.08   45.20
  -4 -11   0 1078.69   46.40
   4 -11   0 1153.88   46.60
  -4 -11   0 1117.09   46.50
   4 -11   0 1135.79   46.60
   4 -11   0 1120.19   46.10
  -4  11   0 1101.49   45.00
  -4  11   0 1096.59   46.00
  -4  11   0 1082.19   45.40
   4  11   0 1083.19   47.20
   5 -11   0  187.78   11.90
   5 -11   0  176.28   11.50
   5 -11   0  194.58   11.60
  -5 -11   0  190.48   12.40
   5 -11   0  180.98   12.50
  -5 -11   0  185.78   12.80
  -5  11   0  193.18   11.30
  -5  11   0  196.98   12.00
  -5  11   0  187.08   11.50
   5  11   0  173.68   13.00
   6 -11   0    5.90    2.80
  -6 -11   0   -6.70    9.10
  -6 -11   0    4.70    3.20
   6 -11   0    5.00    4.10
   6  11   0    2.80    3.60
  -6  11   0    9.80    3.10
  -6  11   0    8.10    4.40
   0 -12   0 9999.00  379.56
   1 -12   0  447.36   17.70
  -1 -12   0  410.96   17.80
  -1 -12   0  424.16   18.30
   1 -12   0  399.36   17.50
  -1  12   0  444.56   17.40
   1  12   0  439.66   17.70
  -2 -12   0 1606.74   63.59
   2 -12   0 1638.04   63.19
   2  12   0 1668.13   63.49
  -2  12   0 1530.25   63.39
  -2  12   0 1670.03   62.99
   3 -12   0    7.70    2.40
  -3 -12   0    8.80    3.80
   3  12   0    9.10    4.20
  -3  12   0   12.20    3.60
  -3  12   0    9.90    2.10
  -4 -12   0 1740.63   73.89
   4 -12   0 1826.12   73.79
   4 -12   0 1850.51   72.79
   4 -12   0 1847.02   72.79
   4 -12   0 1915.61   74.19
  -4 -12   0 1818.42   73.99
   4  12   0 1948.31   75.09
  -4  12   0 1832.32   72.59
  -4  12   0 1817.52   72.89
  -4  12   0 1838.02   73.59
   5 -12   0  254.47   14.60
  -5 -12   0  241.28   14.40
   5 -12   0  254.67   13.50
  -5 -12   0  228.38   15.10
   5 -12   0  258.87   14.30
   5 -12   0  257.67   13.90
  -5  12   0  248.38   13.80
  -5  12   0  243.78   14.20
   5  12   0  255.47   15.60
  -5  12   0  267.67   13.60
   6 -12   0  305.17   15.90
  -6 -12   0  346.87   16.00
   6 -12   0  340.97   15.90
  -6  12   0  326.57   15.30
  -6  12   0  330.67   16.60
   6  12   0  338.67   16.50
   0 -13   0    2.00    1.40
   0 -13   0   -1.50    2.00
   0  13   0    1.10    1.00
  -1 -13   0  676.93   27.90
  -1 -13   0  680.53   27.50
   1 -13   0  624.44   27.10
   1 -13   0  752.92   29.30
   1  13   0  692.33   27.20
  -1  13   0  649.34   26.80
   2 -13   0  156.68    7.90
  -2 -13   0  161.88    8.80
  -2  13   0  156.28    7.50
   2  13   0  164.18    8.50
  -2  13   0  147.29    8.50
  -3 -13   0   -4.50    3.90
   3 -13   0   -0.30    2.10
  -3  13   0   -1.10    3.10
   3  13   0    2.50    3.70
  -3  13   0    1.00    1.60
   4 -13   0  451.75   20.50
  -4 -13   0  427.86   22.70
   4 -13   0  442.16   21.50
  -4 -13   0  467.35   22.00
   4 -13   0  461.35   22.20
   4 -13   0  460.55   20.50
  -4  13   0  453.95   21.20
   4  13   0  443.26   23.00
  -4  13   0  445.16   20.90
  -4  13   0  466.85   20.30
   5 -13   0   31.10    4.80
   5 -13   0   34.50    5.80
   5 -13   0   35.60    5.00
  -5 -13   0   42.50    6.00
  -5 -13   0   30.80    7.30
   5 -13   0   34.10    5.50
  -5  13   0   26.80    4.70
   5  13   0   27.80    6.00
  -5  13   0   30.00    5.00
  -5  13   0   46.60    7.10
   6 -13   0    7.40    3.70
  -6 -13   0   12.20    3.30
   6 -13   0   11.70    3.10
  -6  13   0   11.10    2.80
   6  13   0    6.90    3.60
  -6  13   0   12.30    4.50
   0 -14   0 2146.19   79.39
   0 -14   0 1935.81   78.89
   0  14   0 2056.79   78.79
  -1 -14   0  772.92   32.10
  -1 -14   0  825.22   32.80
   1 -14   0  801.82   31.90
  -1  14   0  745.43   31.80
   1  14   0  817.92   31.90
  -1  14   0  822.02   31.50
   2 -14   0  204.68    9.50
  -2 -14   0  192.38   10.50
   2 -14   0  196.88   10.00
   2  14   0  199.38   10.00
  -2  14   0  198.38    9.20
  -2  14   0  180.98   10.00
  -3 -14   0    6.90    4.70
   3 -14   0   12.60    3.00
  -3 -14   0   19.90    5.70
   3 -14   0   14.30    3.20
   3 -14   0   16.50    5.60
   3 -14   0   18.90    5.20
  -3  14   0   10.60    3.50
   3  14   0    9.80    6.00
   3  14   0    9.70    4.10
   4 -14   0   -3.20    3.90
  -4 -14   0   -6.10    7.80
   4 -14   0    4.20    3.20
  -4 -14   0    2.70    4.90
   4 -14   0   -5.50    4.80
   4 -14   0    1.40    3.30
  -4 -14   0   -1.40    7.70
   4  14   0   -3.30    5.50
  -4  14   0    4.20    2.70
  -4  14   0   -1.60    4.20
  -4  14   0   -3.30    3.60
  -5 -14   0   41.30    8.10
   5 -14   0   30.60    5.00
   5 -14   0   27.30    5.40
   5 -14   0   33.80    5.10
  -5 -14   0   39.50    5.70
   5 -14   0   40.50    5.50
   5  14   0   41.30    7.00
  -5  14   0   31.10    4.60
  -5  14   0   31.00    5.50
  -5  14   0   32.80    5.10
   6 -14   0   29.00    4.40
   6 -14   0   35.30    4.70
  -6 -14   0   23.90    3.70
  -6  14   0   25.10    5.20
   6  14   0   29.20    4.70
  -6  14   0   29.40    4.30
   0 -15   0    3.70    2.90
   0 -15   0    1.40    1.80
   0  15   0    0.10    1.10
  -1 -15   0  688.73   28.20
  -1 -15   0  706.63   28.60
   1 -15   0  704.73   28.20
   1 -15   0  693.13   27.80
  -1  15   0  628.44   27.50
   1  15   0  708.93   27.80
  -1  15   0  654.83   27.20
   2 -15   0 2423.26   89.99
  -2 -15   0 2299.57   90.09
   2 -15   0 2387.66   89.59
  -2  15   0 2264.87   89.09
   2  15   0 2261.37   89.79
  -2  15   0 2212.18   89.49
   3 -15   0   32.40    4.80
   3 -15   0   37.00    6.00
  -3 -15   0   35.20    6.40
  -3 -15   0   23.70    5.60
   3 -15   0   39.60    4.60
  -3 -15   0   20.10    6.10
   3 -15   0   26.00    5.60
  -3  15   0   34.70    5.50
   3  15   0   18.30    4.70
  -3  15   0   25.20    4.20
   3  15   0   36.10    6.80
  -3  15   0   37.00    4.00
   4 -15   0  743.83   30.50
   4 -15   0  713.63   31.60
   4 -15   0  699.83   31.10
   4 -15   0  742.63   30.30
  -4 -15   0  690.93   31.40
  -4 -15   0  660.53   32.50
   4  15   0  734.03   32.80
  -4  15   0  710.43   30.90
  -4  15   0  696.03   30.50
  -4  15   0  702.53   30.00
  -5 -15   0  199.88   12.50
   5 -15   0  200.68   12.00
   5 -15   0  214.98   12.70
   5 -15   0  207.88   11.80
  -5  15   0  209.88   12.60
   5  15   0  208.98   13.60
  -5  15   0  201.98   11.50
   6 -15   0    3.10    3.20
  -6 -15   0    1.30    2.70
   6  15   0    8.50    3.60
  -6  15   0   10.40    4.80
  -6  15   0    5.40    2.50
   0 -16   0  517.65   22.50
   0 -16   0  530.45   22.60
   0 -16   0  533.75   22.40
   0  16   0  544.15   21.80
  -1 -16   0  615.34   26.90
  -1 -16   0  653.93   27.40
   1 -16   0  687.53   26.70
   1 -16   0  641.64   26.80
  -1  16   0  655.43   26.00
   1  16   0  668.83   26.50
  -1  16   0  591.94   26.20
   2 -16   0  279.97   13.10
  -2 -16   0  276.27   14.50
   2 -16   0  309.87   13.70
   2  16   0  288.37   13.80
  -2  16   0  288.07   12.70
  -2  16   0  260.17   13.40
  -3 -16   0  313.57   17.00
   3 -16   0  331.67   15.40
  -3 -16   0  317.07   17.60
   3 -16   0  323.27   16.80
   3 -16   0  339.37   15.10
  -3 -16   0  306.27   17.70
   3 -16   0  305.37   16.70
  -3  16   0  305.87   15.80
   3  16   0  309.37   16.80
  -3  16   0  297.97   15.40
   3  16   0  315.47   18.20
  -3  16   0  328.57   14.60
   4 -16   0 2009.70   78.09
   4 -16   0 1957.90   77.39
  -4 -16   0 1954.50   77.79
   4 -16   0 2062.69   76.99
  -4 -16   0 1733.53   77.99
   4 -16   0 1949.60   76.59
  -4  16   0 1853.41   76.59
  -4  16   0 1905.41   76.49
   4  16   0 2081.09   79.29
  -4  16   0 1891.61   77.09
   5 -16   0   57.79    7.00
   5 -16   0   75.69    7.60
   5 -16   0   64.69    7.40
  -5 -16   0   70.69    7.80
   5  16   0   63.89    8.70
  -5  16   0   75.49    8.10
  -5  16   0   70.99    6.80
  -6 -16   0   12.00    3.10
   6 -16   0    9.30    3.20
  -6  16   0   11.70    2.70
  -6  16   0    6.10    5.50
   6  16   0   13.50    3.70
   0 -17   0    1.20    2.00
   0 -17   0   -1.60    2.50
   0  17   0   -0.10    1.40
   1 -17   0  457.55   18.90
  -1 -17   0  417.06   19.50
   1 -17   0  455.05   19.10
  -1 -17   0  433.96   19.60
  -1 -17   0  443.36   19.40
   1  17   0  432.66   18.60
  -1  17   0  399.46   18.50
  -1  17   0  432.06   18.10
   2 -17   0   17.30    3.00
   2 -17   0   16.90    3.30
  -2 -17   0   10.30    5.10
  -2  17   0   16.50    3.90
   2  17   0   19.60    3.70
  -2  17   0   20.70    3.00
  -3 -17   0   21.10    8.70
   3 -17   0   21.90    5.30
   3 -17   0   15.90    3.40
   3 -17   0    5.10    4.90
  -3 -17   0   19.40    6.10
  -3 -17   0   19.00    5.60
   3 -17   0   16.50    3.70
   3  17   0    8.60    5.90
  -3  17   0   14.50    3.00
  -3  17   0   13.20    3.60
   3  17   0   15.30    5.90
  -3  17   0   15.60    4.50
   4 -17   0  331.97   16.30
   4 -17   0  288.87   16.60
   4 -17   0  341.77   17.70
  -4 -17   0  316.57   18.90
  -4 -17   0  325.87   17.40
   4 -17   0  329.87   16.10
  -4  17   0  339.37   16.80
  -4  17   0  342.97   16.00
  -4  17   0  336.07   16.40
   4  17   0  325.17   18.80
   5 -17   0  123.59    8.80
  -5 -17   0  120.59    9.20
   5 -17   0  110.59    9.00
   5 -17   0  123.19    8.80
   5  17   0  121.69   10.30
  -5  17   0  126.89    8.50
  -5  17   0  116.99    9.70
   6 -17   0   14.20    3.10
  -6 -17   0    9.60    2.80
   6  17   0   13.10    3.50
  -6  17   0   15.00    2.50
   0 -18   0  620.14   25.80
   0 -18   0  608.64   25.90
   0  18   0  607.74   25.10
  -1 -18   0  122.09    8.50
   1 -18   0  124.69    7.80
   1 -18   0  126.49    7.40
  -1  18   0  127.79    7.80
   1  18   0  117.29    7.20
  -1  18   0  118.29    6.60
  -2 -18   0  132.79   11.10
   2 -18   0  135.79    7.80
  -2 -18   0  146.69   16.90
  -2 -18   0  124.19   10.60
   2 -18   0  134.59   10.80
   2 -18   0  122.09    8.40
  -2  18   0  112.69    8.30
   2  18   0  144.69    8.90
   2  18   0  126.49   11.40
  -2  18   0  145.19    7.40
  -3 -18   0  229.78   14.20
   3 -18   0  236.98   14.50
   3 -18   0  221.98   14.10
   3 -18   0  270.17   13.10
   3 -18   0  252.57   12.70
  -3 -18   0  219.28   15.00
   3  18   0  270.47   16.10
  -3  18   0  276.17   13.70
   3  18   0  240.08   15.60
  -3  18   0  263.37   12.30
  -3  18   0  235.58   13.00
   4 -18   0   -0.40    3.20
   4 -18   0    1.60    4.20
   4 -18   0   -3.80    3.70
  -4 -18   0   -2.10    4.30
   4 -18   0    5.70    3.90
  -4 -18   0   -3.00    6.00
  -4  18   0   -1.00    4.00
   4  18   0    5.00    5.70
  -4  18   0    8.00    3.90
  -4  18   0    0.10    3.30
   5 -18   0   25.10    4.30
  -5 -18   0   35.50    5.00
   5 -18   0   18.50    3.90
   5 -18   0   26.60    4.00
   5  18   0   28.60    5.40
  -5  18   0   22.80    3.80
  -5  18   0   26.40    5.30
  -6 -18   0    1.70    2.40
   6 -18   0   -1.80    2.50
   6  18   0   -0.20    2.90
  -6  18   0    1.50    1.90
   0 -19   0   -2.10    2.50
   0 -19   0   -4.30    2.80
   0  19   0    2.90    1.90
   1 -19   0   52.89    5.20
   1 -19   0   50.79    5.70
  -1 -19   0   49.30    6.60
  -1  19   0   59.99    4.30
  -1  19   0   48.90    6.20
   1  19   0   50.69    5.00
  -2 -19   0  199.38   13.70
  -2 -19   0  223.68   14.20
   2 -19   0  239.68   11.70
   2 -19   0  238.88   13.80
   2 -19   0  234.78   12.00
  -2  19   0  224.18   12.50
  -2  19   0  227.98   11.00
   2  19   0  221.28   14.40
   2  19   0  220.88   12.40
  -3 -19   0   26.80    6.20
   3 -19   0   20.20    3.90
  -3 -19   0   19.40    5.40
   3 -19   0   17.60    5.10
   3 -19   0   13.80    4.90
   3 -19   0   15.00    3.60
  -3  19   0   15.00    3.20
  -3  19   0   20.70    4.70
  -3  19   0   12.50    4.50
   3  19   0   12.40    9.30
   3  19   0   18.80    6.10
  -4 -19   0  429.56   23.10
   4 -19   0  474.55   21.40
   4 -19   0  443.16   20.80
  -4 -19   0  472.25   22.00
   4 -19   0  458.55   22.20
   4 -19   0  471.05   21.30
   4  19   0  462.45   23.60
  -4  19   0  449.26   20.90
  -4  19   0  453.55   21.40
  -4  19   0  467.05   21.00
   5 -19   0    3.40    3.00
  -5 -19   0    1.20    3.40
   5 -19   0    3.30    3.60
  -5  19   0    5.90    2.90
  -5  19   0   -2.90    4.60
   5  19   0    5.10    4.10
  -6 -19   0   91.99    5.70
   6 -19   0   80.39    5.60
   6  19   0   80.29    6.00
  -6  19   0   93.99    5.30
   0 -20   0    9.00    3.50
   0 -20   0   12.50    3.60
   0  20   0   13.80    2.80
   1 -20   0   39.10    5.60
  -1 -20   0   48.60    6.80
  -1 -20   0   45.70    5.30
   1 -20   0   48.10    5.10
   1  20   0   43.40    5.20
  -1  20   0   47.00    8.40
   1  20   0   56.39    7.60
  -1  20   0   39.60    4.10
  -2 -20   0  139.69   11.20
  -2 -20   0  129.49   11.10
   2 -20   0  128.09    8.80
   2 -20   0  138.19   10.90
   2 -20   0  128.49    8.20
   2  20   0  112.39    9.10
  -2  20   0  119.09    8.90
  -2  20   0  125.79    9.30
   2  20   0  146.59   11.60
  -2  20   0  126.39    7.50
   3 -20   0    5.80    5.10
   3 -20   0    8.70    4.50
   3 -20   0    6.60    3.20
  -3 -20   0    3.00    5.00
   3 -20   0    7.90    3.60
  -3 -20   0    9.60    5.10
   3  20   0   10.40    5.50
  -3  20   0    7.30    4.30
  -3  20   0    1.80    2.70
  -3  20   0   11.10    4.50
   4 -20   0  210.18   12.20
   4 -20   0  218.08   12.40
  -4 -20   0  208.98   13.00
  -4 -20   0  219.68   14.90
   4 -20   0  235.78   13.30
   4 -20   0  223.08   12.30
  -4  20   0  215.98   13.00
   4  20   0  230.18   14.90
  -4  20   0  217.98   12.20
  -4  20   0  202.38   12.20
  -5 -20   0    8.20    3.50
   5 -20   0    3.40    3.00
   5 -20   0    4.10    3.60
   5  20   0    5.60    3.90
  -5  20   0    6.20    2.90
  -5  20   0    9.40    5.50
   0 -21   0   -4.10    4.80
   0 -21   0    0.90    3.20
   0 -21   0    3.50    3.20
   0  21   0    1.60    2.40
   0  21   0   -3.00    4.10
   1 -21   0  199.78   11.00
  -1 -21   0  191.58   13.20
   1 -21   0  203.48   13.60
   1 -21   0  215.48   11.50
   1 -21   0  205.48   14.10
  -1 -21   0  213.58   13.20
  -1 -21   0  201.98   12.00
  -1  21   0  223.68   10.60
   1  21   0  214.48   12.20
   1  21   0  202.88   11.20
  -1  21   0  196.38   11.60
  -2 -21   0  231.08   14.00
   2 -21   0  238.18   13.90
   2 -21   0  239.28   12.50
   2 -21   0  242.58   12.40
  -2 -21   0  239.48   15.00
  -2  21   0  221.48   12.50
   2  21   0  217.78   13.30
   2  21   0  222.78   14.80
  -2  21   0  223.78   12.70
  -2  21   0  225.48   11.50
   3 -21   0    8.20    4.30
   3 -21   0    2.00    4.80
  -3 -21   0    0.00    4.90
   3 -21   0   -0.30    2.80
  -3 -21   0   -5.20    4.60
   3 -21   0   -1.20    3.60
  -3  21   0    1.40    3.90
  -3  21   0   -0.50    5.00
   3  21   0    0.10    5.20
  -3  21   0    2.50    2.90
   4 -21   0   58.69    7.20
   4 -21   0   49.30    7.90
   4 -21   0   51.99    6.30
  -4 -21   0   41.00    6.50
  -4 -21   0   60.59    7.80
  -4  21   0   56.99    8.30
  -4  21   0   57.19    6.60
   4  21   0   54.09    7.80
  -4  21   0   47.60    6.40
   5 -21   0   29.50    4.40
  -5 -21   0   44.70    5.80
   5 -21   0   42.00    5.80
   5  21   0   45.20    6.80
  -5  21   0   48.20    5.00
  -5  21   0   38.00    6.90
   0 -22   0  222.68   12.10
   0 -22   0  219.48   14.00
   0 -22   0  215.98   12.50
   0  22   0  222.58   12.40
   0  22   0  220.48   11.40
   1 -22   0 1127.39   46.80
   1 -22   0 1193.28   47.80
  -1 -22   0 1088.69   46.80
   1 -22   0 1164.38   46.90
   1 -22   0 1092.89   47.90
  -1 -22   0 1109.59   47.10
  -1 -22   0 1164.08   48.60
   1  22   0 1142.79   47.00
   1  22   0 1208.58   48.40
  -1  22   0 1185.08   46.10
   1  22   0 1173.48   46.90
  -1  22   0 1119.29   46.30
  -2 -22   0  604.14   28.60
   2 -22   0  670.53   28.10
  -2 -22   0  630.54   29.90
   2 -22   0  638.54   27.80
   2 -22   0  654.73   29.00
  -2  22   0  616.24   27.60
  -2  22   0  644.24   27.20
   2  22   0  685.43   30.20
   2  22   0  631.74   29.00
   3 -22   0   28.70    4.50
   3 -22   0   51.59    7.00
   3 -22   0   26.20    5.20
  -3 -22   0   36.90    6.00
  -3 -22   0   20.30    5.50
  -3  22   0   45.40    6.10
   3  22   0   59.59    8.10
  -3  22   0   40.40    5.10
  -3  22   0   49.10    6.50
  -4 -22   0  243.58   15.70
  -4 -22   0  282.77   14.70
   4 -22   0  284.77   14.40
   4 -22   0  272.37   14.70
  -4  22   0  267.27   15.20
  -4  22   0  275.97   13.70
   4  22   0  258.97   15.80
  -5 -22   0   10.30    3.50
   5 -22   0   10.10    4.10
   5 -22   0    9.30    3.10
   5  22   0   12.70    3.90
  -5  22   0   15.20    2.90
   0 -23   0   -1.40    3.90
   0 -23   0   -2.20    4.80
   0 -23   0   -6.90    7.70
   0 -23   0    3.60    3.40
   0  23   0   -0.10    4.10
   0  23   0    1.40    3.10
   1 -23   0  222.98   13.90
   1 -23   0  192.58   11.40
  -1 -23   0  202.48   12.40
   1 -23   0  220.88   11.80
  -1 -23   0  202.68   13.90
  -1 -23   0  193.38   13.80
   1 -23   0  193.48   14.00
   1  23   0  195.08   11.90
   1  23   0  200.08   13.10
  -1  23   0  211.58   11.00
  -1  23   0  226.08   11.90
   1  23   0  208.08   12.50
   2 -23   0    4.00    4.50
  -2 -23   0   12.10    5.80
   2 -23   0    8.10    3.30
  -2 -23   0    3.20    4.40
   2 -23   0   11.70    4.00
   2  23   0    7.20    6.30
   2  23   0    8.70    5.30
  -2  23   0    9.10    4.00
  -2  23   0    9.20    3.30
  -3 -23   0   -2.00    4.80
   3 -23   0    2.20    3.20
  -3 -23   0    4.60    4.70
   3 -23   0    1.60    4.10
   3 -23   0   -0.30    4.10
   3  23   0    4.60    4.80
  -3  23   0   -2.70    6.00
  -3  23   0    2.00    3.90
  -3  23   0    0.70    3.50
  -4 -23   0    7.10    4.20
   4 -23   0    6.90    3.80
  -4 -23   0    6.10    4.90
   4 -23   0   -0.10    2.90
   4  23   0    6.40    4.80
  -4  23   0    7.40    6.90
  -4  23   0    4.20    3.10
   5 -23   0   -0.20    3.70
   5 -23   0    2.90    2.40
  -5 -23   0   -0.80    3.00
   5  23   0   -0.20    3.20
  -5  23   0   -0.30    2.20
   0 -24   0  346.97   19.10
   0 -24   0  352.46   17.20
   0 -24   0  326.97   17.60
   0  24   0  359.96   17.10
   0  24   0  372.46   17.40
   1 -24   0  450.05   21.50
  -1 -24   0  470.35   23.20
  -1 -24   0  448.96   21.80
   1 -24   0  483.35   22.80
  -1 -24   0  469.15   23.00
   1 -24   0  479.55   23.40
   1 -24   0  474.25   21.80
  -1  24   0  460.45   20.90
   1  24   0  475.15   21.80
   1  24   0  498.15   23.30
  -1  24   0  436.56   21.20
   1  24   0  461.05   21.90
  -2 -24   0  565.04   25.90
   2 -24   0  550.24   25.20
   2 -24   0  567.44   25.20
   2 -24   0  574.44   26.20
  -2 -24   0  564.44   27.20
  -2  24   0  584.84   24.60
   2  24   0  569.54   27.00
   2  24   0  532.85   27.10
  -2  24   0  537.35   24.60
   3 -24   0  158.18   10.90
   3 -24   0  181.58   11.60
  -3 -24   0  166.28   12.00
   3 -24   0  174.68   10.60
  -3 -24   0  159.48   12.40
   3  24   0  179.08   12.80
  -3  24   0  162.88   10.70
  -3  24   0  168.08   10.40
  -4 -24   0  119.19    9.00
  -4 -24   0  116.39   10.10
   4 -24   0  119.19    8.70
   4 -24   0  116.29    8.80
  -4  24   0  124.89    8.10
   4  24   0  121.29    9.90
  -5 -24   0   13.90    3.20
   5 -24   0   13.10    3.90
   5 -24   0    6.60    2.20
  -5  24   0   12.10    2.40
   5  24   0   14.10    3.40
   5  24   0   10.10    3.40
   0 -25   0    3.40    3.20
   0 -25   0    5.90    4.60
   0 -25   0    9.40    5.10
   0  25   0   -2.80    3.80
   0  25   0   -0.20    3.90
  -1 -25   0   12.40    4.60
   1 -25   0    4.40    5.90
   1 -25   0    7.20    3.60
  -1 -25   0    0.20    6.90
  -1 -25   0    7.50    4.90
   1 -25   0   13.60    4.60
   1  25   0    5.50    4.20
   1  25   0    9.20    5.00
  -1  25   0   11.50    4.10
  -1  25   0    8.70    3.90
   1  25   0   13.80    4.60
   2 -25   0   10.90    4.50
  -2 -25   0    2.70    4.40
   2 -25   0   15.20    5.30
   2 -25   0    6.10    3.10
  -2 -25   0    7.50    5.90
  -2  25   0   14.10    4.10
  -2  25   0   15.20    4.30
   2  25   0    2.30    8.00
   2  25   0   10.40    5.30
   3 -25   0   15.70    6.00
  -3 -25   0   19.30    5.30
  -3 -25   0   14.80    5.00
   3 -25   0   21.40    4.10
   3 -25   0   29.60    5.60
  -3  25   0   17.80    7.00
  -3  25   0   27.30    4.30
   3  25   0   18.30    5.80
  -4 -25   0    3.80    4.00
   4 -25   0    3.70    2.90
  -4 -25   0    7.30    4.00
   4 -25   0    4.50    3.30
  -4  25   0    3.50    2.80
   4  25   0    4.60    3.60
  -5 -25   0   37.00    5.10
  -5  25   0   41.50    3.80
   5  25   0   39.00    5.20
   0 -26   0   30.70    4.70
   0 -26   0   25.40    5.80
   0  26   0   24.70    4.70
   0  26   0   30.30    5.20
   1 -26   0   41.50    6.00
   1 -26   0   44.20    6.30
  -1 -26   0   25.90    7.50
  -1 -26   0   35.90    6.10
   1 -26   0   25.60    6.50
  -1 -26   0   37.60    5.70
  -1  26   0   41.60    5.40
  -1  26   0   42.70    5.60
   1  26   0   31.80    6.40
   1  26   0   35.60    5.50
   1  26   0   38.50    6.00
   2 -26   0    1.10    4.70
   2 -26   0   -2.50    4.10
  -2 -26   0    2.80    4.30
  -2 -26   0    1.00    5.80
   2 -26   0   -0.10    3.20
  -2  26   0    4.00    4.30
   2  26   0   -2.60    4.70
  -2  26   0    5.60    3.60
  -3 -26   0   16.40    4.40
   3 -26   0    4.50    3.00
   3 -26   0   13.60    3.90
  -3 -26   0   18.80    5.30
  -3  26   0   10.80    3.40
   3  26   0   16.90    5.50
  -4 -26   0    0.30    3.80
   4 -26   0    8.70    3.30
   4 -26   0    7.20    3.20
  -4 -26   0    3.80    3.90
  -4  26   0    6.50    2.70
   4  26   0    5.10    3.50
   0 -27   0   -3.50    3.80
   0 -27   0   -2.90    4.50
   0  27   0    0.50    4.80
   0  27   0    7.00    4.10
   1 -27   0   19.50    6.10
  -1 -27   0   33.30    6.30
   1 -27   0   21.50    4.40
   1 -27   0   21.20    5.90
  -1  27   0   27.20    4.50
  -1  27   0   20.50    5.10
   1  27   0   26.40    7.60
   1  27   0   22.10    5.00
   2 -27   0  717.33   31.70
  -2 -27   0  741.23   33.10
  -2 -27   0  694.53   31.30
   2 -27   0  727.53   31.80
   2 -27   0  743.23   31.60
  -2  27   0  677.23   31.30
  -2  27   0  731.33   30.70
   2  27   0  758.22   33.00
  -3 -27   0   11.80    5.10
   3 -27   0   14.40    3.50
   3 -27   0   19.20    4.10
  -3 -27   0   14.20    4.40
  -3  27   0   15.80    3.40
   3  27   0   18.60    4.80
   4 -27   0  100.49    7.20
  -4 -27   0  110.79    8.10
   4 -27   0  101.89    7.70
  -4 -27   0   97.09    8.00
  -4  27   0  108.89    6.70
   4  27   0  109.29    8.50
   0 -28   0  497.35   23.80
   0 -28   0  485.35   22.40
   0  28   0  459.25   21.90
   0  28   0  468.65   23.20
   1 -28   0  468.05   22.30
  -1 -28   0  449.16   22.40
   1 -28   0  446.26   20.80
  -1  28   0  445.76   20.40
  -1  28   0  396.36   21.20
   1  28   0  449.06   21.90
   1  28   0  396.06   23.10
   2 -28   0    5.40    3.60
  -2 -28   0    4.50    6.50
  -2 -28   0    9.40    4.30
   2  28   0    8.60    4.60
  -2  28   0    7.60    3.40
  -3 -28   0   22.70    5.50
   3 -28   0   26.30    4.50
  -3 -28   0   24.70    5.10
  -3  28   0   24.30    3.70
   3  28   0   21.20    4.40
   4 -28   0   42.50    5.70
  -4 -28   0   46.20    6.00
  -4  28   0   46.20    4.40
   4  28   0   46.30    5.90
   0 -29   0   -1.70    4.50
   0 -29   0    0.30    3.40
   0  29   0   -5.80    7.10
   0  29   0   -1.10    3.70
   0  29   0   -3.10    3.40
   1 -29   0   11.70    5.30
  -1 -29   0    5.30    4.30
   1 -29   0    9.80    3.40
  -1  29   0    7.50    3.60
   1  29   0    7.60    4.50
   2 -29   0   29.80    4.50
  -2 -29   0   27.60    4.90
  -2  29   0   26.00    4.20
   2  29   0   28.20    5.20
  -3 -29   0   62.49    7.30
   3 -29   0   49.00    6.10
   3  29   0   49.50    6.90
  -3  29   0   54.79    5.50
  -4 -29   0   -0.30    3.10
   4 -29   0    3.10    2.80
  -4  29   0    4.20    2.20
   4  29   0   -1.50    2.90
   0 -30   0  244.48   14.60
   0 -30   0  244.38   13.70
   0  30   0  248.08   14.30
   0  30   0  254.27   13.40
  -1 -30   0    2.30    3.60
   1 -30   0    2.60    3.10
   1 -30   0    3.50    4.80
   1  30   0   -1.50    4.00
  -1  30   0   -6.00    3.00
   2 -30   0  177.28   10.60
  -2 -30   0  174.08   11.70
   2  30   0  188.68   12.00
  -2  30   0  184.78   10.40
  -3 -30   0   16.50    3.90
   3 -30   0   17.40    3.30
  -3  30   0   17.60    3.10
   3  30   0   22.50    4.40
   0 -31   0    0.70    3.80
   0 -31   0   -1.10    3.90
   0  31   0    0.80    3.50
   0  31   0    3.00    3.30
   1 -31   0   20.50    4.30
   1 -31   0   18.90    5.30
  -1 -31   0   18.70    4.60
   1  31   0   17.80    4.80
  -1  31   0   18.70    3.80
   2 -31   0  150.38    9.40
  -2 -31   0  148.29   10.40
   2  31   0  142.39   10.30
  -2  31   0  163.98    9.00
  -3 -31   0  144.59    8.90
   3 -31   0  129.19    8.50
  -3  31   0  146.89    7.90
   3  31   0  145.59    9.10
   0 -32   0    6.60    4.20
   0  32   0    3.60    2.90
   1 -32   0   16.50    4.90
  -1 -32   0    7.30    3.50
   1 -32   0    7.70    3.70
   1  32   0    7.60    3.30
  -1  32   0    4.00    2.90
  -1  32   0   10.90    3.80
  -2 -32   0  138.39    9.50
   2  32   0  147.09    9.70
  -2  32   0  146.39    8.40
  -3 -32   0    1.20    2.50
   3 -32   0    2.10    2.70
   3  32   0    1.70    2.40
  -3  32   0   -1.10    2.10
   0 -33   0   -2.10    3.60
   0  33   0   -0.50    2.90
  -1 -33   0   -1.10    3.20
   1 -33   0    7.00    3.40
   1 -33   0    2.80    4.70
  -1  33   0    0.40    2.60
  -1  33   0    4.10    3.10
   1  33   0    0.00    3.00
   2 -33   0   -2.80    2.70
  -2 -33   0    3.00    2.70
   2  33   0    4.00    2.70
  -2  33   0    0.20    2.30
   0 -34   0    4.70    3.60
   0  34   0    9.40    3.20
  -1 -34   0    1.10    2.90
   1 -34   0    0.40    4.70
  -1  34   0    0.40    2.50
  -1  34   0   -1.60    2.40
   1  34   0    0.00    2.60
  -2 -34   0   -2.10    2.30
   2 -34   0    1.50    2.70
   2  34   0    3.80    2.60
  -2  34   0    0.50    2.30
  -2  34   0    1.00    2.20
   0 -35   0   -1.30    3.10
   0  35   0    1.90    2.40
  -1 -35   0   16.30    3.20
  -1  35   0   15.00    2.90
   1  35   0   11.80    2.90
   0 -36   0    3.90    3.10
   0  36   0    6.30    2.50
  -7   0   1   14.90    2.70
  -6   0   1    0.20    4.40
   6   0  -1   -2.60    3.90
  -6   0   1   -1.40    3.20
   6   0  -1   -1.40    3.90
  -5   0   1   27.60    5.50
  -5   0   1   39.00    6.60
  -5   0   1   31.90    5.30
   5   0  -1   44.10    6.90
   5   0  -1   40.40    6.40
   5   0  -1   40.00    5.80
  -4   0   1    4.20    8.30
  -4   0   1    1.70    2.30
  -4   0   1   -1.40    3.00
   3   0  -1 1715.53   68.69
  -3   0   1 1763.62   69.29
  -3   0   1 1829.22   68.89
   2   0  -1    2.10    1.20
  -2   0   1    0.10    1.00
   0   0   1    0.90    0.40
   0   0  -1    0.90    0.10
  -2   0  -1    2.50    1.10
  -3   0  -1 7507.65  286.07
   4   0   1   -1.50    5.70
  -4   0  -1   -7.40    5.90
  -4   0  -1    0.60    2.50
   4   0   1   -2.60    4.90
  -5   0  -1  118.99   10.80
   5   0   1  125.49   11.00
  -5   0  -1  140.49   10.50
  -5   0  -1  119.79    9.80
   5   0   1  104.49   13.10
   5   0   1  115.19   10.10
   5   0   1  118.49    9.40
  -6   0  -1    0.20    4.80
  -6   0  -1    6.40    3.70
   6   0   1   10.00    3.80
   6   0   1    4.90    4.10
  -7  -1   1   51.29    4.40
  -7   1   1   50.49    4.60
  -6  -1   1    5.70    4.90
  -6  -1   1    2.80    3.40
   6  -1  -1   -0.80    3.80
   6  -1  -1   -0.40    3.60
   6   1  -1    5.90    4.10
  -6   1   1    5.30    4.80
   6   1  -1    6.20    3.90
  -6   1   1    4.80    3.30
  -5  -1   1  171.48   11.50
   5  -1  -1  140.89   11.70
   5  -1  -1  167.18   11.10
  -5  -1   1  175.28   11.30
   5  -1  -1  172.38   12.20
   5  -1  -1  194.78   12.50
  -5  -1   1  160.08   12.70
   5   1  -1  158.08   12.00
   5   1  -1  186.98   11.40
  -5   1   1  178.58   11.30
   5   1  -1  167.78   12.40
  -5   1   1  168.48   12.10
  -5   1   1  170.68   11.30
  -4  -1   1  127.49    8.70
  -4  -1   1  123.39    8.00
  -4  -1   1  127.29   14.20
  -4   1   1  135.89    8.30
  -4   1   1  118.49    8.40
   3  -1  -1 1529.75   61.09
  -3  -1   1 1556.44   61.59
  -3  -1   1 1539.45   61.29
  -3   1   1 1608.54   61.79
  -3   1   1 1630.64   61.29
   3   1  -1 1542.25   61.19
   2  -1  -1   48.90    3.30
  -2  -1   1   52.39    3.30
   2   1  -1   50.79    3.30
  -2   1   1   48.50    3.20
  -1  -1  -1  238.68    9.30
  -1   1  -1  219.88    9.10
   1   1   1  230.98    9.40
  -2   1  -1 7294.87  277.17
  -3  -1  -1  112.39    6.50
  -3   1  -1  114.09    6.30
   4  -1   1   23.40    7.00
   4  -1   1   15.80    5.30
  -4  -1  -1   20.50    6.10
   4   1   1   23.80    6.60
   4   1   1   20.80    5.90
  -4   1  -1   21.80    6.40
  -5  -1  -1    6.80    4.30
   5  -1   1   -0.20    6.70
  -5  -1  -1    3.50    4.00
   5  -1   1   12.70    4.20
  -5  -1  -1    3.60    4.80
   5  -1   1    2.40    5.10
   5  -1   1   14.60    4.70
  -5   1  -1   -1.50    4.00
   5   1   1    9.40    4.90
   5   1   1    8.10    8.00
   5   1   1   12.10    5.50
  -5   1  -1    8.80    4.80
  -5   1  -1    7.20    4.20
  -6  -1  -1  104.59    8.10
  -6  -1  -1   97.19    9.70
   6  -1   1   90.59    8.10
   6  -1   1  100.09    8.50
   6   1   1  107.49    8.30
  -6   1  -1  106.39    9.70
   6   1   1   89.39    8.60
  -6   1  -1   97.89    8.10
  -7  -2   1    4.10    2.20
  -7   2   1    2.10    2.10
   6  -2  -1   51.09    7.10
  -6  -2   1   55.99    6.80
  -6  -2   1   58.19    8.80
   6  -2  -1   60.39    7.50
  -6   2   1   61.39    6.50
   6   2  -1   57.19    7.70
   6   2  -1   46.80    7.70
  -6   2   1   61.69    8.20
   5  -2  -1  363.46   19.00
   5  -2  -1  365.16   18.00
  -5  -2   1  376.46   18.80
   5  -2  -1  365.16   18.90
  -5  -2   1  373.16   19.60
   5  -2  -1  379.56   18.90
  -5  -2   1  356.26   18.30
  -5   2   1  376.56   18.90
  -5   2   1  385.36   18.80
   5   2  -1  380.16   17.90
  -5   2   1  396.36   18.40
   5   2  -1  355.76   18.80
   5   2  -1  371.26   19.20
  -4  -2   1  167.48   11.50
  -4  -2   1  140.99    9.20
  -4  -2   1  157.88    9.90
  -4   2   1  170.28    9.40
  -4   2   1  161.28   14.50
  -4   2   1  167.68   10.00
   3  -2  -1  527.55   22.70
  -3  -2   1  555.14   22.90
   3   2  -1  542.95   22.90
  -3   2   1  563.64   22.80
  -3   2   1  569.94   23.50
  -2  -2   1  165.18    7.70
   2  -2  -1  163.18    7.60
  -2   2   1  173.48    7.60
   2   2  -1  170.98    7.70
   1  -2  -1 1880.11   71.79
  -1  -2   1 1825.72   71.79
   1   2  -1 1907.01   71.79
  -1   2   1 1909.41   71.79
   0  -2  -1 2083.39   79.09
  -1  -2  -1  338.77   13.20
  -1   2  -1  341.87   13.00
  -1   2  -1  321.37   13.00
   1   2   1  329.07   13.40
  -2  -2  -1 1109.19   44.00
  -2   2  -1 1150.78   43.90
  -3  -2  -1   75.39    5.20
  -3   2  -1   82.09    5.10
   4  -2   1   34.90    6.10
  -4  -2  -1   47.30    5.40
  -4  -2  -1   39.90    6.80
   4  -2   1   37.40    7.20
   4  -2   1   27.60    7.70
   4   2   1   35.10    6.20
  -4   2  -1   51.69    7.20
   4   2   1   52.49    7.70
  -4   2  -1   39.90    4.80
   5  -2   1   35.20    6.20
   5  -2   1   31.70    5.00
  -5  -2  -1   37.00    6.10
  -5  -2  -1   31.30    5.70
   5  -2   1   34.10    7.60
   5  -2   1   47.10    6.60
  -5  -2  -1   21.30    5.60
   5   2   1   35.30    6.40
  -5   2  -1   23.30    4.80
  -5   2  -1   41.80    6.20
   5   2   1   40.20    6.40
  -5   2  -1   34.80    5.80
   6  -2   1  111.69    8.20
  -6  -2  -1   80.69    9.50
   6  -2   1   94.89    8.30
  -6  -2  -1  104.49    8.30
   6   2   1   81.19    7.80
   6   2   1   96.89    8.40
  -6   2  -1   92.99    9.60
  -6   2  -1   90.09    7.80
  -7  -3   1  342.17   15.20
  -7   3   1  354.86   15.20
  -6  -3   1    7.00    3.60
   6  -3  -1   12.70    4.40
   6  -3  -1   17.30    4.10
  -6  -3   1   18.80    5.50
   6   3  -1    7.10    4.20
  -6   3   1   19.70    3.70
  -6   3   1   11.70    4.80
   5  -3  -1  136.19   10.70
  -5  -3   1  136.09   10.40
  -5  -3   1  136.09   10.30
   5  -3  -1  148.69   11.00
   5  -3  -1  136.59   10.80
  -5  -3   1  117.99   12.30
   5  -3  -1  132.99   10.50
   5   3  -1  126.09   10.00
  -5   3   1  134.59   10.10
   5   3  -1  140.69   11.40
   5   3  -1  119.19   11.20
  -5   3   1  154.38   10.40
  -5   3   1  129.89   10.70
  -4  -3   1  152.48   11.10
  -4  -3   1  164.18   10.20
  -4  -3   1  159.48    9.80
  -4   3   1  176.48    9.60
  -4   3   1  171.18   10.70
   4   3  -1  184.58   12.40
  -4   3   1  173.08   10.10
  -3  -3   1   39.50    4.10
   3  -3  -1   40.40    4.20
   3   3  -1   43.90    4.30
  -3   3   1   42.20    4.80
  -3   3   1   47.50    3.90
   2  -3  -1  224.68    9.70
  -2  -3   1  228.88    9.80
   2   3  -1  222.68    9.80
  -2   3   1  217.18    9.60
   1  -3  -1  647.44   24.10
  -1  -3   1  598.34   23.90
   1  -3  -1  598.64   23.90
  -1   3   1  599.64   23.80
   1   3  -1  621.54   23.90
   0  -3  -1  754.52   27.50
   0   3   1  658.43   27.00
  -1  -3  -1  133.59    5.60
   1   3   1  126.49    5.60
  -1   3  -1  117.69    5.30
  -1   3  -1  136.89    5.30
  -2  -3  -1  884.01   36.00
  -2   3  -1  949.71   35.90
  -3  -3  -1 1426.96   55.39
  -3   3  -1 1379.36   54.99
  -4  -3  -1    7.40    6.00
   4  -3   1   16.60    6.70
   4  -3   1   18.50    3.40
   4  -3   1    6.30    6.10
  -4  -3  -1   14.80    3.30
   4  -3   1   12.00    5.50
   4   3   1    7.70    6.40
  -4   3  -1   16.50    3.30
  -4   3  -1   15.80    6.30
   4   3   1   28.40    6.30
   5  -3   1    0.70    4.60
   5  -3   1   12.50    4.60
   5  -3   1    6.80    3.90
  -5  -3  -1    1.90    4.60
   5  -3   1    5.40    6.30
  -5  -3  -1    4.30    4.50
  -5   3  -1    6.20    4.10
   5   3   1   10.80    4.90
   5   3   1    2.00    5.00
  -5   3  -1   11.10    4.60
  -5   3  -1    4.60    4.70
   6  -3   1   84.09    7.40
  -6  -3  -1   69.99    9.30
   6  -3   1   85.09    7.80
  -6  -3  -1   73.49    7.60
  -6   3  -1   89.69    7.40
  -6   3  -1   66.39    8.50
   6   3   1   69.99    7.90
   6   3   1   69.89    7.60
  -7  -4   1    2.30    2.20
  -7   4   1    3.30    2.00
   6  -4  -1  337.77   16.90
   6  -4  -1  343.47   17.00
  -6  -4   1  338.37   17.80
  -6  -4   1  342.27   16.90
  -6   4   1  342.17   17.60
   6   4  -1  337.67   17.30
  -6   4   1  370.46   16.50
   5  -4  -1   22.30    5.70
  -5  -4   1   22.00    7.10
  -5  -4   1   24.30    5.40
  -5  -4   1   11.80    4.60
   5  -4  -1   23.60    5.40
   5  -4  -1   11.80    5.20
   5  -4  -1   12.80    5.10
   5   4  -1   18.10    5.20
   5   4  -1   16.70    5.90
  -5   4   1   16.40    5.30
  -5   4   1   16.50    4.80
  -5   4   1   21.10    4.70
   5   4  -1   17.70    5.80
   4  -4  -1   93.59    6.90
   4  -4  -1   85.89    9.10
  -4  -4   1   82.99    7.30
  -4  -4   1   84.39    7.50
  -4  -4   1   79.39    8.90
  -4   4   1   93.99    7.40
   4   4  -1   87.39    8.90
  -4   4   1   94.69    6.70
  -4   4   1   87.19    8.80
  -3  -4   1    4.70    2.00
   3  -4  -1    8.10    2.40
   3   4  -1    5.40    2.30
  -3   4   1    7.10    1.90
  -3   4   1   11.20    3.00
   2  -4  -1  988.80   42.00
   2  -4  -1 1075.19   42.50
  -2  -4   1 1087.29   42.30
   2   4  -1 1102.69   42.30
  -2   4   1 1121.39   42.70
  -2   4   1 1114.79   42.10
  -1  -4   1 2587.94   95.99
   1  -4  -1 2462.05   95.89
   1  -4  -1 2550.34   96.19
  -1   4   1 2424.26   95.89
   1   4  -1 2561.64   95.89
   0  -4  -1 2100.19   80.39
   0  -4  -1 2264.67   80.59
   0  -4   1 2082.49   80.19
   0   4   1 1989.70   80.19
   0   4  -1 2109.19   79.99
   0   4  -1 2112.49   79.99
   1  -4   1   31.50    1.80
  -1  -4  -1   28.10    2.10
  -1   4  -1   30.20    1.80
   1   4   1   31.50    2.20
  -1   4  -1   29.20    1.70
  -2  -4  -1 1145.59   44.70
   2   4   1 1113.19   44.40
  -2   4  -1 1169.38   44.40
  -3  -4  -1  994.50   39.40
  -3   4  -1  963.10   39.00
   4  -4   1  452.75   22.20
   4  -4   1  467.65   22.80
  -4  -4  -1  476.25   21.10
   4  -4   1  455.85   20.20
  -4  -4  -1  446.76   22.20
   4  -4   1  478.05   23.30
   4   4   1  458.75   22.40
  -4   4  -1  463.75   20.40
   4   4   1  460.75   23.10
  -4   4  -1  456.25   22.20
   5  -4   1  232.88   14.30
  -5  -4  -1  226.58   13.80
   5  -4   1  235.38   13.30
   5  -4   1  216.88   12.10
   5  -4   1  206.98   14.50
  -5  -4  -1  231.38   13.80
  -5   4  -1  211.38   12.80
  -5   4  -1  183.78   13.00
   5   4   1  205.78   14.10
   5   4   1  240.98   14.30
  -5   4  -1  205.78   13.20
  -6  -4  -1   29.20    4.70
  -6  -4  -1   26.30    5.60
   6  -4   1   26.90    4.80
   6  -4   1   33.30    4.80
   6  -4   1   23.00    6.10
   6   4   1   21.00    4.80
   6   4   1   21.40    4.30
  -6   4  -1   21.00    5.10
  -6   4  -1   28.80    4.40
  -7  -5   1   84.99    5.60
  -7   5   1   85.59    5.50
  -6  -5   1    2.30    3.40
   6  -5  -1    3.70    3.50
  -6  -5   1   -2.80    5.20
  -6   5   1   -1.60    4.20
   6   5  -1   -2.20    5.60
  -6   5   1   -0.70    2.80
   6   5  -1   -0.70    4.30
  -5  -5   1   27.00    5.70
   5  -5  -1   12.00    5.10
   5  -5  -1   16.00    5.10
   5  -5  -1   25.20    5.20
   5  -5  -1   25.80    7.40
  -5  -5   1   24.70    8.00
  -5  -5   1   16.10    5.00
   5  -5  -1    9.30    5.90
   5   5  -1   12.60    4.80
   5   5  -1   29.50    6.30
  -5   5   1   24.60    5.50
   5   5  -1   15.00    6.30
  -5   5   1   24.10    5.10
  -5   5   1   19.60    4.50
   4  -5  -1  409.86   18.70
  -4  -5   1  416.76   19.60
  -4  -5   1  405.66   18.90
   4  -5  -1  433.56   19.70
  -4  -5   1  356.96   18.40
   4   5  -1  369.86   19.10
  -4   5   1  413.86   19.10
  -4   5   1  400.26   18.00
  -4   5   1  406.96   18.80
   3  -5  -1  425.86   19.60
  -3  -5   1  456.65   20.00
   3  -5  -1  485.65   20.20
  -3   5   1  480.85   19.70
  -3   5   1  504.15   20.60
   3   5  -1  472.25   20.00
  -2  -5   1 1272.67   47.60
   2  -5  -1 1204.08   47.70
   2  -5  -1 1165.68   47.30
   2   5  -1 1179.58   47.50
  -2   5   1 1222.48   47.40
  -2   5   1 1279.37   48.00
   0  -5  -1 3412.26  131.49
   0  -5  -1 3470.95  131.69
   0   5   1 3352.56  131.39
   0   5  -1 3603.84  131.29
   1  -5   1  984.30   37.70
  -1  -5  -1  968.60   38.10
  -1  -5  -1  995.10   38.50
   1   5   1  979.10   38.00
  -1   5  -1 1047.70   37.80
  -1   5  -1  926.41   37.70
   2  -5   1 4394.86  168.28
  -2  -5  -1 4386.46  168.68
   2   5   1 4335.57  168.38
  -2   5  -1 4553.54  168.28
   3  -5   1  295.17   13.10
  -3  -5  -1  302.27   13.80
  -3   5  -1  292.07   13.20
   4  -5   1  137.89   12.10
   4  -5   1  138.39    8.10
  -4  -5  -1  127.19    8.90
   4  -5   1  142.89   12.50
   4  -5   1  137.59   10.90
  -4  -5  -1  140.09   11.80
  -4   5  -1  141.79   12.10
   4   5   1  142.99   11.30
  -4   5  -1  135.69    9.60
  -4   5  -1  128.09    8.00
   4   5   1  117.29   12.90
   5  -5   1   44.40    6.70
   5  -5   1   49.99    7.80
  -5  -5  -1   31.30    6.00
   5  -5   1   40.00    7.10
   5  -5   1   45.40    6.40
   5   5   1   33.40    6.70
   5   5   1   39.60    6.30
  -5   5  -1   43.00    6.20
  -5   5  -1   42.90    6.40
  -5   5  -1   47.30    7.00
  -6  -5  -1   13.80    4.10
   6  -5   1   15.00    3.70
   6  -5   1   19.20    5.40
   6  -5   1    9.90    3.40
  -6  -5  -1    7.70    4.50
  -6   5  -1   19.10    5.40
   6   5   1   13.40    4.30
   6   5   1    9.90    5.00
  -6   5  -1   11.90    3.50
  -7  -6   1   11.60    2.50
  -7   6   1   12.60    2.30
   6  -6  -1   -3.50    3.20
  -6  -6   1    4.60    3.40
  -6  -6   1    0.30    5.50
   6   6  -1    1.50    5.00
  -6   6   1    1.70    4.30
  -6   6   1    2.40    2.90
   6   6  -1    2.80    4.30
   5  -6  -1 2900.81  116.39
  -5  -6   1 3055.29  116.89
  -5  -6   1 2767.52  116.89
   5  -6  -1 2935.31  115.09
   5  -6  -1 2882.01  116.49
   5  -6  -1 3187.78  117.09
  -5  -6   1 2937.11  116.59
   5  -6  -1 2904.81  116.69
   5   6  -1 3009.10  115.89
  -5   6   1 2874.91  116.19
  -5   6   1 3110.29  116.19
  -5   6   1 3189.88  117.19
   5   6  -1 2959.20  117.09
  -4  -6   1 1510.25   59.29
   4  -6  -1 1556.54   59.89
  -4  -6   1 1447.86   59.19
  -4  -6   1 1431.76   59.39
   4  -6  -1 1489.15   59.19
  -4   6   1 1425.26   58.59
  -4   6   1 1524.05   59.09
  -4   6   1 1513.85   59.49
   4   6  -1 1397.06   59.19
   3  -6  -1  101.89    6.80
   3  -6  -1  115.69    6.70
  -3  -6   1  107.79    6.80
  -3   6   1  118.09    7.30
   3   6  -1  108.29    6.80
  -3   6   1  113.99    6.30
  -2  -6   1 1022.40   39.40
   2  -6  -1 1011.90   39.40
   2  -6  -1  979.70   39.00
   2   6  -1  953.20   39.20
  -2   6   1 1016.40   39.70
  -2   6   1 1018.50   39.10
  -1  -6   1 9204.18  349.07
  -1  -6  -1  348.37   14.60
  -1  -6  -1  356.76   15.10
   1  -6   1  367.26   14.20
  -1   6  -1  373.26   14.20
   1   6   1  345.67   14.50
   2  -6   1  658.33   25.50
  -2  -6  -1  647.04   26.00
  -2   6  -1  676.43   25.60
   2   6   1  593.14   25.70
   3  -6   1  451.65   18.20
  -3  -6  -1  430.56   18.90
  -3   6  -1  412.26   18.20
  -4  -6  -1  411.76   19.90
   4  -6   1  393.26   19.20
   4  -6   1  379.56   20.00
  -4  -6  -1  397.66   18.40
   4  -6   1  381.16   20.10
   4  -6   1  381.56   17.20
   4   6   1  371.86   19.90
  -4   6  -1  377.16   18.80
   4   6   1  335.27   20.50
  -4   6  -1  383.76   19.10
  -4   6  -1  398.66   17.60
   5  -6   1   10.00    5.40
  -5  -6  -1   10.50    5.00
   5  -6   1    6.90    3.80
  -5  -6  -1    4.90    5.50
   5  -6   1    5.00    4.20
   5  -6   1   -0.50    4.40
  -5   6  -1    4.00    4.40
  -5   6  -1    2.20    4.10
   5   6   1    1.70    4.50
   5   6   1    1.50    5.90
  -5   6  -1    4.80    4.60
   6  -6   1    2.30    3.30
  -6  -6  -1    0.60    4.30
   6  -6   1    6.60    5.00
  -6  -6  -1    0.70    3.40
   6  -6   1    1.10    2.60
  -6   6  -1   -0.30    3.10
   6   6   1   -1.80    3.10
  -6   6  -1    7.00    4.20
   6   6   1    1.90    5.20
  -7  -7   1   86.49    5.50
  -7   7   1   82.29    5.30
  -6  -7   1   80.39    7.60
   6  -7  -1   74.99    7.30
  -6  -7   1   72.89    8.40
   6   7  -1   60.09    8.30
   6   7  -1   62.29    8.30
  -6   7   1   82.49    6.70
  -6   7   1   69.49    8.00
  -5  -7   1 1529.15   64.89
  -5  -7   1 1575.74   63.89
  -5  -7   1 1591.04   63.99
   5  -7  -1 1481.35   63.89
   5  -7  -1 1685.43   64.29
   5  -7  -1 1578.64   64.09
   5  -7  -1 1568.54   63.69
   5   7  -1 1604.14   63.19
  -5   7   1 1630.24   64.29
  -5   7   1 1539.95   63.39
  -5   7   1 1647.04   63.39
   5   7  -1 1543.75   64.39
   4  -7  -1   65.19    6.40
  -4  -7   1   49.30    6.30
   4  -7  -1   56.39    7.00
  -4  -7   1   66.69    7.20
  -4  -7   1   57.39    7.40
   4  -7  -1   69.39    8.70
  -4   7   1   65.89    7.80
   4   7  -1   45.90    6.60
  -4   7   1   56.39    5.90
   4   7  -1   61.79    8.10
  -4   7   1   59.19    6.20
   3  -7  -1   12.20    3.20
   3  -7  -1   11.10    2.40
  -3  -7   1    6.50    2.70
  -3   7   1    9.70    2.30
   3   7  -1    6.70    2.30
  -3   7   1    9.00    2.80
   2  -7  -1    0.90    1.50
  -2  -7   1    3.20    1.70
   2  -7  -1    1.70    1.40
   2   7  -1    1.70    1.30
  -2   7   1    1.60    1.20
  -2   7   1    1.70    2.40
  -1  -7   1 1550.14   59.29
   1  -7  -1 1550.34   59.49
   1   7  -1 1489.95   59.19
  -1   7   1 1577.44   59.19
   0  -7  -1 2332.57   88.39
   0  -7  -1 2220.78   88.09
   0  -7   1 2386.66   87.99
   0   7  -1 2310.47   87.79
   0   7   1 2291.37   87.99
  -1  -7  -1 2004.90   76.39
   1  -7   1 2036.90   75.99
  -1  -7  -1 2029.20   76.89
   1   7   1 1894.71   76.19
  -1   7  -1 1983.80   75.89
   2  -7   1  475.25   19.10
  -2  -7  -1  457.55   19.60
  -2   7  -1  500.95   19.20
   2   7   1  460.05   19.50
   3  -7   1 1048.20   40.50
  -3  -7  -1  977.50   41.20
  -3   7  -1 1037.00   40.70
   4  -7   1    2.30    4.70
   4  -7   1    1.00    2.40
  -4  -7  -1   -2.50    3.40
   4  -7   1   -3.80    5.70
   4  -7   1   -3.80    5.40
  -4  -7  -1   -7.20    4.90
   4   7   1   -1.30    5.30
  -4   7  -1   -0.20    2.20
  -4   7  -1   -1.90    5.70
  -4   7  -1   -1.00    3.10
   4   7   1   -5.50    7.70
   5  -7   1  262.67   14.30
  -5  -7  -1  249.78   15.90
   5  -7   1  248.38   12.80
   5  -7   1  266.47   15.10
   5  -7   1  231.78   15.00
  -5  -7  -1  262.07   14.90
   5   7   1  251.27   15.20
  -5   7  -1  246.18   13.50
   5   7   1  223.08   15.20
  -5   7  -1  233.28   13.90
  -5   7  -1  229.98   14.40
  -6  -7  -1   55.79    6.40
   6  -7   1   52.29    8.20
  -6  -7  -1   36.00    5.90
   6  -7   1   57.39    6.60
  -6   7  -1   60.99    6.20
   6   7   1   54.09    6.70
  -6   7  -1   57.89    7.80
  -7  -8   1    1.50    2.10
  -7   8   1    0.50    1.80
   6  -8  -1  476.05   21.80
  -6  -8   1  487.75   21.70
  -6  -8   1  460.15   23.20
  -6   8   1  490.95   21.20
  -6   8   1  511.95   22.50
   6   8  -1  475.85   22.20
   6   8  -1  440.06   20.80
   5  -8  -1   46.10    7.20
   5  -8  -1   57.79    8.20
  -5  -8   1   48.70    6.50
  -5  -8   1   46.20    6.80
   5  -8  -1   57.29    7.90
   5  -8  -1   43.60    6.10
   5   8  -1   62.69    9.50
  -5   8   1   68.59    7.50
   5   8  -1   53.09    6.30
  -5   8   1   40.70    5.70
  -5   8   1   33.00    5.00
   4  -8  -1   19.80    5.40
  -4  -8   1   17.10    4.80
  -4  -8   1   13.90    4.50
   4  -8  -1   14.30    5.90
   4  -8  -1   20.40    4.00
   4  -8  -1   21.40    5.40
  -4  -8   1   20.50    5.20
   4   8  -1   24.50    6.80
  -4   8   1   18.50    4.00
   4   8  -1   21.60    5.90
  -4   8   1   23.60    4.90
  -4   8   1   19.70    3.30
   3  -8  -1 1389.96   55.09
  -3  -8   1 1325.57   55.09
  -3   8   1 1379.16   54.69
  -3   8   1 1442.46   55.49
   3   8  -1 1429.16   55.19
  -2  -8   1  709.23   29.70
   2  -8  -1  766.12   29.80
  -2   8   1  750.92   30.00
   2   8  -1  744.93   29.70
  -2   8   1  740.33   29.40
   1  -8  -1 3348.66  131.89
   1  -8  -1 3574.24  132.19
  -1  -8   1 3416.46  131.89
  -1   8   1 3503.95  131.79
   1   8  -1 3450.75  131.79
   0  -8   1  318.97   13.00
   0  -8  -1  330.87   13.40
   0  -8  -1  325.07   13.10
   0   8  -1  317.27   12.70
   0   8   1  318.57   13.00
   1  -8   1   26.30    1.90
  -1  -8  -1   26.20    2.40
  -1  -8  -1   28.20    3.50
   1   8   1   27.40    2.40
  -1   8  -1   26.90    1.90
  -2  -8  -1 1328.77   50.59
   2  -8   1 1293.17   49.90
  -2   8  -1 1273.47   49.99
   2   8   1 1256.67   50.29
  -3  -8  -1   29.10    4.40
   3  -8   1   32.40    3.30
  -3   8  -1   34.10    3.40
  -3   8  -1   36.80    4.80
  -4  -8  -1  545.85   24.60
   4  -8   1  568.74   25.10
   4  -8   1  504.75   23.70
   4  -8   1  559.74   25.80
  -4  -8  -1  537.25   25.40
   4  -8   1  564.84   23.10
   4  -8   1  539.25   25.80
  -4   8  -1  519.95   24.60
   4   8   1  543.75   25.80
  -4   8  -1  571.84   23.50
  -4   8  -1  490.05   24.60
  -5  -8  -1  225.38   15.40
   5  -8   1  212.28   13.90
  -5  -8  -1  211.98   13.50
   5  -8   1  212.18   11.40
   5  -8   1  234.98   13.20
   5  -8   1  202.78   13.90
  -5   8  -1  220.88   12.50
  -5   8  -1  231.98   13.60
   5   8   1  224.38   13.90
   5   8   1  171.98   14.50
  -5   8  -1  184.18   12.30
  -6  -8  -1  107.09   10.60
   6  -8   1  101.69    8.00
   6  -8   1  108.49    9.10
  -6  -8  -1  117.69    8.60
  -6   8  -1  113.19    7.80
   6   8   1  116.99    8.90
  -6   8  -1  118.79    9.60
  -6  -9   1   21.20    4.10
  -6  -9   1   23.80    7.80
   6  -9  -1   25.70    6.30
   6  -9  -1   23.80    4.40
  -6   9   1   17.10    4.50
   6   9  -1   17.70    5.00
  -6   9   1   27.70    4.00
   6   9  -1   14.80    4.40
   5  -9  -1   18.20    5.50
  -5  -9   1   21.70    6.20
   5  -9  -1   17.50    4.60
  -5  -9   1   11.20    4.40
   5  -9  -1   16.50    5.50
  -5   9   1   21.90    4.20
   5   9  -1   16.50    5.80
  -5   9   1   14.30    5.10
  -5   9   1   19.00    5.10
   4  -9  -1  121.89   10.00
   4  -9  -1  114.89   10.20
  -4  -9   1  110.49    9.70
   4  -9  -1  133.69   10.80
  -4  -9   1  120.59    9.30
  -4  -9   1   89.59    9.70
   4  -9  -1  115.69    8.20
   4  -9  -1  101.49   10.30
  -4   9   1  124.49    9.10
  -4   9   1  113.29    7.50
  -4   9   1  115.79    8.20
   4   9  -1   95.39   11.00
   4   9  -1  113.79   11.80
  -3  -9   1  168.68    9.90
   3  -9  -1  191.08    9.50
  -3   9   1  184.38    9.90
  -3   9   1  183.38    9.10
   3   9  -1  184.28    9.70
  -2  -9   1  535.65   23.00
   2  -9  -1  576.54   23.00
   2  -9  -1  566.74   22.70
  -2   9   1  556.84   22.50
  -2   9   1  558.64   23.20
   2   9  -1  562.34   22.90
   1  -9  -1  895.11   35.10
   1  -9  -1  889.01   34.80
  -1  -9   1  889.01   34.80
   1   9  -1  926.81   34.80
  -1   9   1  852.71   34.60
   0  -9  -1 3072.89  119.39
   0  -9   1 3140.89  118.99
   0  -9  -1 3117.59  119.09
   0   9  -1 3162.88  118.69
   0   9   1 3103.89  118.89
  -1  -9  -1    8.00    1.60
  -1  -9  -1   10.30    2.30
   1  -9   1   12.30    1.60
  -1   9  -1   10.20    1.30
   1   9   1   12.20    1.70
  -2  -9  -1   20.60    3.00
   2  -9   1   17.40    2.10
   2   9   1   23.50    3.00
  -2   9  -1   22.80    3.70
  -2   9  -1   17.70    2.20
   3  -9   1   73.49    4.60
   3  -9   1   64.19    6.40
  -3  -9  -1   71.59    6.00
  -3   9  -1   64.29    6.50
  -3   9  -1   68.69    4.70
   4  -9   1   69.99    8.40
   4  -9   1   65.39    9.30
   4  -9   1   95.79    9.00
   4  -9   1   88.39   10.60
  -4  -9  -1   73.89    9.40
  -4  -9  -1   81.99    8.00
   4  -9   1   86.29    6.10
  -4   9  -1   92.29    9.30
  -4   9  -1   74.19    6.20
   4   9   1   66.29    9.90
  -4   9  -1   69.69    7.50
  -5  -9  -1  108.29   12.30
   5  -9   1  102.79    8.50
   5  -9   1   96.79   10.20
  -5  -9  -1  108.79   10.00
   5  -9   1   89.99    7.60
   5  -9   1   98.29   10.30
  -5   9  -1   87.49    8.60
   5   9   1  102.89   10.00
  -5   9  -1   95.89    9.30
  -5   9  -1   94.89    8.30
  -6  -9  -1   42.00    6.90
  -6  -9  -1   44.10    6.40
   6  -9   1   37.40    4.90
   6  -9   1   43.90    5.40
  -6   9  -1   39.90    5.70
   6   9   1   55.39    6.70
  -6   9  -1   47.80    6.50
   6 -10  -1    7.00    5.40
   6 -10  -1    6.60    3.30
  -6 -10   1    3.70    3.30
   6  10  -1    0.00    4.20
   6  10  -1    2.30    4.50
  -6  10   1    0.80    3.80
  -6  10   1    1.80    2.80
  -5 -10   1 1003.20   42.70
   5 -10  -1  959.70   42.80
   5 -10  -1  992.50   42.70
  -5 -10   1 1014.10   42.60
   5 -10  -1 1037.30   42.90
  -5  10   1 1098.29   42.20
   5  10  -1  974.70   43.30
  -5  10   1 1081.69   43.10
  -5  10   1 1006.50   42.30
  -4 -10   1  629.74   29.10
   4 -10  -1  635.04   28.10
  -4 -10   1  655.33   28.40
   4 -10  -1  668.13   29.20
  -4 -10   1  647.54   28.70
   4 -10  -1  649.93   28.20
   4 -10  -1  687.33   29.00
   4 -10  -1  666.43   28.80
   4  10  -1  624.04   29.80
   4  10  -1  628.64   29.30
  -4  10   1  642.64   27.50
  -4  10   1  662.83   28.10
  -4  10   1  665.13   28.40
   3 -10  -1  134.19    7.70
  -3 -10   1  121.59    8.30
  -3  10   1  124.29    7.00
  -3  10   1  132.89    8.10
   3  10  -1  131.89    7.90
  -2 -10   1  277.97   13.30
   2 -10  -1  288.47   13.00
   2 -10  -1  308.47   13.30
  -2  10   1  308.07   12.80
   2  10  -1  312.17   13.30
  -2  10   1  298.67   13.50
  -1 -10   1 3322.87  124.19
   1 -10  -1 3214.28  124.49
   1 -10  -1 3238.68  124.19
   1  10  -1 3165.58  124.09
  -1  10   1 3311.47  124.09
   0 -10  -1 3896.31  152.28
   0 -10  -1 3953.20  152.68
   0 -10   1 4087.19  152.18
   0  10  -1 3903.81  151.88
   0  10   1 4133.99  152.18
  -1 -10  -1   32.50    2.90
   1 -10   1   36.10    2.40
  -1 -10  -1   25.60    3.90
  -1  10  -1   31.20    2.10
   1  10   1   29.70    2.80
  -2 -10  -1    6.60    2.10
   2 -10   1    5.50    1.40
  -2  10  -1    5.40    2.90
   2  10   1    2.30    2.30
  -2  10  -1    5.60    1.40
  -3 -10  -1   27.30    3.80
   3 -10   1   22.60    3.70
   3 -10   1   22.40    3.10
  -3  10  -1   21.60    3.10
  -3  10  -1   22.10    4.20
  -4 -10  -1   87.59    9.80
   4 -10   1   91.09   10.80
   4 -10   1   92.39    6.20
  -4 -10  -1   84.49    8.50
   4 -10   1   79.39    8.30
   4 -10   1   87.09    9.90
   4 -10   1   90.49    9.20
  -4  10  -1   76.19    9.00
  -4  10  -1   82.09    6.40
   4  10   1   90.39   10.30
  -4  10  -1   94.19    8.30
   5 -10   1  127.49    9.60
   5 -10   1  125.59    8.50
  -5 -10  -1  112.29   10.20
   5 -10   1   99.89   10.50
   5 -10   1  109.39   10.30
  -5 -10  -1  117.99   14.30
  -5  10  -1  121.69    9.20
  -5  10  -1  116.09   10.00
   5  10   1  124.89   11.10
  -5  10  -1  113.99    9.40
   6 -10   1    1.00    2.80
   6 -10   1    4.30    3.80
  -6 -10  -1    5.30    6.30
  -6 -10  -1    0.00    3.40
   6  10   1   -1.20    3.40
  -6  10  -1   -1.70    4.30
  -6  10  -1   -0.10    3.00
  -6 -11   1  320.67   15.10
   6 -11  -1  303.17   15.80
  -6  11   1  311.77   15.50
  -6  11   1  287.87   14.30
   6  11  -1  311.27   15.70
   6  11  -1  272.57   14.20
   5 -11  -1  628.04   29.40
   5 -11  -1  598.24   29.00
   5 -11  -1  692.73   29.40
  -5 -11   1  659.03   29.60
  -5  11   1  700.83   29.40
   5  11  -1  634.24   30.10
  -5  11   1  686.63   28.40
   4 -11  -1  440.36   21.10
  -4 -11   1  431.36   22.20
  -4 -11   1  472.05   21.60
   4 -11  -1  447.66   21.20
   4 -11  -1  461.25   20.50
   4 -11  -1  454.75   21.80
  -4 -11   1  443.16   21.00
  -4  11   1  464.25   20.70
  -4  11   1  436.56   20.30
   4  11  -1  397.86   22.20
   4  11  -1  420.56   22.50
  -4  11   1  444.56   19.80
  -3 -11   1   13.60    4.00
   3 -11  -1   24.10    4.00
   3  11  -1   20.10    3.30
  -3  11   1   24.60    3.70
  -3  11   1   25.60    3.40
   2 -11  -1  279.17   12.80
  -2 -11   1  280.47   13.10
   2 -11  -1  284.77   12.80
  -2  11   1  295.37   12.40
   2  11  -1  289.37   12.80
  -2  11   1  281.67   13.00
   1 -11  -1 2139.49   86.29
   1 -11  -1 2291.97   86.69
  -1 -11   1 2162.68   86.29
   1  11  -1 2303.47   86.29
  -1  11   1 2306.17   86.59
  -1  11   1 2282.67   86.19
   0 -11  -1 8537.05  324.27
  -1 -11  -1    0.60    2.50
   1 -11   1    0.80    1.00
  -1 -11  -1   -1.20    1.40
   1  11   1    0.70    2.30
  -1  11  -1    2.70    0.90
   1  11   1   -0.70    1.40
   2 -11   1    1.90    1.30
  -2 -11  -1    1.90    2.00
   2  11   1    3.20    2.50
  -2  11  -1    2.80    1.20
  -2  11  -1    2.00    3.20
   3 -11   1   60.89    4.40
   3 -11   1   60.79    6.10
  -3 -11  -1   52.99    6.00
  -3  11  -1   60.09    4.60
  -3  11  -1   62.49    6.40
   4 -11   1   10.10    5.30
   4 -11   1    2.40    4.40
  -4 -11  -1   13.00    5.10
   4 -11   1    2.30    2.50
  -4 -11  -1    2.20    4.40
   4 -11   1   -1.10    4.00
   4 -11   1    9.00    5.50
  -4  11  -1    1.10    3.60
   4  11   1    0.60    5.50
  -4  11  -1    3.00    5.10
  -4  11  -1    7.20    3.00
   5 -11   1  149.19   11.70
   5 -11   1  167.28   11.40
  -5 -11  -1  135.69   16.40
  -5 -11  -1  160.38   11.50
   5 -11   1  151.78    9.60
  -5  11  -1  167.98   11.40
   5  11   1  160.58   12.10
  -5  11  -1  155.28   10.30
  -5  11  -1  149.79   10.40
  -6 -11  -1  431.86   22.60
   6 -11   1  459.25   20.90
  -6 -11  -1  500.85   21.30
   6 -11   1  480.15   20.90
   6  11   1  458.65   21.30
  -6  11  -1  441.96   21.40
  -6  11  -1  486.85   20.40
  -6 -12   1   -2.00    3.00
   6 -12  -1   -0.90    4.50
   6  12  -1    0.60    4.30
   6  12  -1   -0.10    3.90
  -6  12   1    2.50    2.50
  -6  12   1   -1.10    4.00
   5 -12  -1    9.50    4.60
   5 -12  -1   10.30    3.70
  -5 -12   1    7.40    4.20
   5 -12  -1   10.90    3.90
   5 -12  -1    0.10    5.20
  -5 -12   1    9.40    9.80
   5  12  -1   13.40    5.70
  -5  12   1   13.70    3.90
  -5  12   1    5.20    4.60
  -5  12   1   13.60    4.70
   4 -12  -1  103.19    8.40
  -4 -12   1  106.39   10.70
   4 -12  -1  125.39   12.60
  -4 -12   1  108.09   10.10
  -4 -12   1   83.19    9.70
   4 -12  -1  125.09    9.70
   4 -12  -1  113.79   10.20
   4  12  -1  120.79   11.60
  -4  12   1  111.39    8.40
  -4  12   1  124.79    8.90
   4  12  -1  115.09   12.70
  -4  12   1  114.29    7.80
   3 -12  -1   11.90    3.00
  -3 -12   1   10.50    4.30
  -3  12   1    9.20    3.10
  -3  12   1    8.50    2.00
   3  12  -1    8.30    3.10
   2 -12  -1 1006.40   39.10
  -2 -12   1  975.30   39.20
   2 -12  -1  938.81   38.70
   2  12  -1 1016.90   39.10
  -2  12   1  966.30   39.10
  -2  12   1  953.10   38.50
   1 -12  -1 3098.69  122.29
   1 -12  -1 3228.88  122.59
  -1 -12   1 3036.30  122.19
   1  12  -1 3288.87  122.29
  -1  12   1 3204.08  122.39
  -1  12   1 3310.77  122.19
   0 -12  -1  115.09    6.30
   0 -12   1  105.79    5.40
   0 -12  -1  103.89    5.70
   0  12  -1  107.99    5.10
   0  12   1  100.69    5.20
   1 -12   1 2301.37   86.09
  -1 -12  -1 2274.87   86.69
  -1 -12  -1 2214.68   87.29
  -1  12  -1 2282.17   85.89
   1  12   1 2216.98   86.59
   1  12   1 2172.68   86.39
  -2 -12  -1  389.96   16.90
   2 -12   1  397.26   15.90
   2 -12   1  369.66   16.70
   2  12   1  352.66   16.60
  -2  12  -1  401.56   15.80
  -2  12  -1  352.76   16.80
   3 -12   1   11.50    6.10
   3 -12   1   -0.80    4.50
  -3 -12  -1   -1.80    3.00
   3 -12   1    5.00    2.10
   3 -12   1    5.50    3.20
  -3 -12  -1   -0.50    6.00
   3  12   1    6.70    5.80
  -3  12  -1    6.50    2.10
  -3  12  -1    3.90    3.60
   4 -12   1   26.80    4.90
   4 -12   1   48.40    7.40
   4 -12   1   31.90    6.10
  -4 -12  -1   39.50    6.60
   4 -12   1   34.70    4.70
   4 -12   1   30.30    6.40
  -4 -12  -1   24.70    5.80
  -4  12  -1   31.50    4.20
  -4  12  -1   21.00    4.50
   4  12   1   31.50    6.30
  -4  12  -1   17.60    5.40
   5 -12   1  277.97   16.30
  -5 -12  -1  286.37   23.20
   5 -12   1  297.27   15.90
   5 -12   1  294.17   14.20
  -5  12  -1  301.57   15.10
  -5  12  -1  288.57   16.10
  -5  12  -1  303.57   15.20
   5  12   1  303.77   17.00
   6 -12   1   33.20    4.40
   6 -12   1   28.90    3.90
  -6 -12  -1   21.90    4.00
   6  12   1   30.40    4.60
  -6  12  -1   25.10    5.60
  -6  12  -1   28.10    3.80
   6 -13  -1  188.08   11.00
   6 -13  -1  170.78   12.90
  -6 -13   1  193.78   10.40
  -6  13   1  188.08   10.00
  -6  13   1  193.88   11.40
   6  13  -1  183.98   10.30
   6  13  -1  197.38   11.60
   5 -13  -1   54.69    8.10
   5 -13  -1   47.30    6.00
   5 -13  -1   46.10    7.00
   5 -13  -1   50.69    6.50
  -5 -13   1   48.10    6.10
  -5  13   1   46.70    6.50
  -5  13   1   44.80    6.20
  -5  13   1   46.90    6.80
   5  13  -1   32.80    6.40
   4 -13  -1  172.78   10.60
   4 -13  -1  185.68   12.50
   4 -13  -1  173.48   11.80
  -4 -13   1  163.78   11.90
  -4 -13   1  157.88   14.30
  -4 -13   1  183.58   16.60
  -4  13   1  171.68   10.00
  -4  13   1  184.38   10.70
   4  13  -1  169.58   13.90
  -4  13   1  182.48   11.00
   3 -13  -1  768.92   30.70
  -3 -13   1  717.13   31.30
  -3  13   1  774.82   30.10
   3  13  -1  670.13   30.80
  -3  13   1  729.53   30.70
  -2 -13   1 1054.09   43.40
   2 -13  -1 1126.39   43.40
   2 -13  -1 1018.00   42.90
   2  13  -1 1129.09   43.40
  -2  13   1 1119.19   42.80
  -2  13   1 1062.19   43.20
  -1 -13   1  451.95   20.20
   1 -13  -1  475.25   19.90
   1 -13  -1  498.75   20.30
  -1  13   1  469.15   20.00
  -1  13   1  494.85   19.70
   1  13  -1  510.75   19.90
   0 -13  -1  499.35   21.20
   0 -13  -1  526.15   21.80
   0 -13   1  555.24   21.20
   0  13   1  486.65   20.90
   0  13  -1  543.55   20.80
   0  13   1  503.75   21.20
  -1 -13  -1   -0.80    2.40
   1 -13   1    5.60    1.40
  -1 -13  -1    2.70    1.80
   1  13   1    1.30    1.70
  -1  13  -1    1.30    1.00
   1  13   1    3.30    2.60
  -2 -13  -1 1579.94   61.89
   2 -13   1 1663.23   60.89
   2 -13   1 1551.84   61.49
  -2  13  -1 1456.15   61.39
   2  13   1 1533.15   61.59
  -2  13  -1 1609.04   60.79
   3 -13   1   40.50    4.70
  -3 -13  -1   36.00    4.90
  -3 -13  -1   49.50    7.30
   3 -13   1   38.40    6.50
   3 -13   1   48.10    7.90
   3 -13   1   38.60    3.90
   3  13   1   57.79    7.70
  -3  13  -1   25.40    4.50
  -3  13  -1   34.20    3.80
  -4 -13  -1  177.78   13.30
   4 -13   1  179.88   12.70
   4 -13   1  164.08   13.10
   4 -13   1  188.08   11.00
  -4 -13  -1  188.68   12.50
   4 -13   1  195.18    9.80
  -4  13  -1  169.68   11.40
   4  13   1  171.08   13.10
  -4  13  -1  165.68   11.70
  -4  13  -1  176.38    9.90
   5 -13   1    4.50    3.90
  -5 -13  -1   -0.40    3.90
   5 -13   1    4.20    4.70
  -5  13  -1    3.90    3.80
   5  13   1   -0.30    4.70
  -5  13  -1    4.20    3.90
  -5  13  -1    3.50    5.00
   6 -13   1   23.30    3.50
   6 -13   1   25.90    4.10
  -6 -13  -1   27.10    4.00
   6  13   1   34.70    5.30
  -6  13  -1   38.70    4.70
  -6  13  -1   21.40    5.40
  -6 -14   1   28.60    3.90
   6 -14  -1   22.80    4.30
   6 -14  -1   24.70    5.70
   6  14  -1   16.70    4.60
  -6  14   1   24.70    4.80
  -6  14   1   17.60    3.00
   6  14  -1   17.60    4.10
  -5 -14   1   -2.60    3.70
   5 -14  -1    8.30    3.40
   5 -14  -1    8.00    4.50
   5 -14  -1    9.20    5.50
   5 -14  -1    1.90    3.20
  -5  14   1    6.70    3.80
  -5  14   1   15.50    6.00
  -5  14   1    1.80    3.20
   5  14  -1    4.80    5.20
  -4 -14   1    9.40    5.00
   4 -14  -1   16.80    4.50
   4 -14  -1   11.30    5.00
  -4 -14   1    9.00    6.40
   4 -14  -1   12.40    4.30
   4  14  -1   14.00    7.00
  -4  14   1   13.50    4.20
  -4  14   1   15.70    4.30
  -4  14   1   14.80    3.80
   3 -14  -1    5.70    5.00
   3 -14  -1    3.70    2.80
  -3 -14   1   -3.50    5.40
   3 -14  -1   -5.00    4.90
  -3 -14   1    1.70    7.70
  -3  14   1    2.50    2.70
  -3  14   1    2.30    4.20
   3  14  -1    2.70    3.00
  -3  14   1    4.70    2.10
  -2 -14   1  422.56   20.20
   2 -14  -1  474.95   19.80
   2  14  -1  473.95   19.80
  -2  14   1  465.45   19.80
  -2  14   1  447.06   19.10
   1 -14  -1  986.20   38.40
   1 -14  -1  878.81   37.90
  -1 -14   1  967.60   38.30
   1  14  -1  981.30   37.90
  -1  14   1  946.21   38.00
  -1  14   1  985.80   37.70
   0 -14   1 1890.71   70.09
   0 -14  -1 1814.42   70.59
   0 -14  -1 1713.03   69.99
   0  14  -1 1861.31   69.59
   0  14   1 1844.52   69.79
   0  14   1 1713.93   69.79
  -1 -14  -1  706.83   31.00
   1 -14   1  786.22   29.70
  -1 -14  -1  764.42   30.30
   1 -14   1  716.33   31.60
   1  14   1  703.93   30.00
   1  14   1  743.73   29.90
  -1  14  -1  763.62   29.30
   2 -14   1  251.07   11.80
   2 -14   1  245.88   10.70
  -2 -14  -1  239.88   12.00
  -2  14  -1  242.08   10.60
  -2  14  -1  214.78   11.80
   2  14   1  221.68   11.90
   3 -14   1  257.17   11.90
   3 -14   1  238.68   15.30
   3 -14   1  264.77   13.10
  -3 -14  -1  256.87   15.20
   3 -14   1  262.67   15.40
  -3 -14  -1  254.37   14.10
  -3  14  -1  253.77   12.00
   3  14   1  276.27   16.00
  -3  14  -1  245.98   13.30
   4 -14   1   75.09    6.20
  -4 -14  -1   87.99   11.50
   4 -14   1   95.59    8.00
  -4 -14  -1   78.49    9.40
   4 -14   1   80.79    9.40
   4 -14   1   75.79    9.20
  -4  14  -1   63.49    8.70
   4  14   1   74.19   10.00
  -4  14  -1   76.99    8.00
  -4  14  -1   71.59    6.40
  -5 -14  -1    4.40    3.90
   5 -14   1    9.90    4.30
   5 -14   1   10.20    4.10
  -5 -14  -1    1.90    6.20
  -5  14  -1   -2.10    3.80
  -5  14  -1   13.40    4.10
   5  14   1    8.40    4.60
  -6 -14  -1   -1.60    2.60
   6 -14   1    5.10    3.00
   6 -14   1    5.20    2.50
   6  14   1    7.40    3.20
  -6  14  -1    5.50    2.70
  -6  14  -1    0.90    5.20
   6 -15  -1    9.60    5.90
   6 -15  -1    0.70    3.40
  -6 -15   1   -0.30    2.90
   6  15  -1   -2.60    3.80
  -6  15   1    3.80    2.30
  -6  15   1   -3.60    4.20
   6  15  -1    7.50    3.70
   5 -15  -1   43.90    6.20
  -5 -15   1   29.90    4.90
   5 -15  -1   31.90    5.20
   5 -15  -1   36.30    7.50
   5 -15  -1   43.20    5.40
  -5  15   1   48.30    7.00
   5  15  -1   55.69    7.40
  -5  15   1   46.00    6.00
   4 -15  -1  368.66   18.00
   4 -15  -1  344.17   17.00
  -4 -15   1  316.07   18.70
   4 -15  -1  332.97   16.70
  -4 -15   1  300.07   17.10
  -4  15   1  313.57   16.30
   4  15  -1  299.57   18.80
  -4  15   1  345.77   16.30
  -4  15   1  326.27   15.80
   3 -15  -1  488.75   21.90
   3 -15  -1  508.75   23.30
  -3 -15   1  479.35   23.90
   3 -15  -1  496.45   22.70
  -3 -15   1  459.95   22.90
  -3  15   1  503.05   22.10
  -3  15   1  512.95   21.20
  -3  15   1  488.85   21.80
   3  15  -1  515.45   24.50
   3  15  -1  466.25   22.30
   2 -15  -1  525.35   22.30
  -2  15   1  528.05   21.60
   2  15  -1  523.95   22.30
  -2  15   1  501.55   22.10
   1 -15  -1  238.58   11.00
   1 -15  -1  219.28   11.00
   1 -15  -1  199.68   10.80
  -1 -15   1  233.88   11.70
  -1  15   1  232.28   10.20
  -1  15   1  221.48   10.70
   1  15  -1  237.58   10.50
   0 -15   1 1094.79   43.10
   0 -15  -1 1068.59   43.20
   0 -15   1 1165.28   44.20
   0 -15  -1 1103.59   43.70
   0  15  -1 1152.78   42.70
   0  15   1 1051.09   42.90
   0  15   1 1002.40   42.70
   1 -15   1   52.99    5.30
   1 -15   1   63.79    4.10
  -1 -15  -1   53.69    5.70
  -1 -15  -1   57.39    5.10
   1  15   1   46.60    5.60
  -1  15  -1   61.69    3.60
   1  15   1   52.29    4.50
   2 -15   1  198.98    9.00
  -2 -15  -1  177.88   10.40
   2 -15   1  189.58   10.00
   2  15   1  162.68   10.20
  -2  15  -1  173.28   10.00
  -2  15  -1  190.68    8.70
  -3 -15  -1  904.71   41.00
   3 -15   1  947.31   40.70
   3 -15   1  989.90   38.20
  -3 -15  -1  894.21   39.90
   3 -15   1  965.60   39.00
  -3 -15  -1  949.71   40.30
   3 -15   1  945.21   40.10
  -3  15  -1  895.11   39.10
   3  15   1 1000.20   41.40
  -3  15  -1  987.50   38.30
   4 -15   1  205.78   10.50
   4 -15   1  195.98   11.70
   4 -15   1  203.98   13.40
  -4 -15  -1  182.08   12.90
  -4 -15  -1  180.68   14.90
   4 -15   1  199.68   13.00
  -4  15  -1  201.98   10.80
   4  15   1  210.28   14.20
  -4  15  -1  180.58   11.80
  -4  15  -1  215.78   12.50
  -5 -15  -1   22.90    4.60
   5 -15   1   24.10    4.40
  -5 -15  -1   29.90    7.50
   5 -15   1   37.70    5.10
   5  15   1   36.00    6.30
  -5  15  -1   18.60    4.70
  -5  15  -1   30.40    4.50
   6 -15   1  202.08   10.40
   6 -15   1  200.58   10.00
  -6 -15  -1  197.38   10.40
  -6  15  -1  197.58    9.70
   6  15   1  190.48   10.50
  -6 -16   1   50.19    5.20
   6 -16  -1   31.50    7.60
  -6  16   1   33.80    4.40
   6  16  -1   42.50    6.50
   6  16  -1   34.80    4.50
  -6  16   1   37.10    5.40
  -5 -16   1    6.40    4.00
   5 -16  -1    8.00    3.40
   5 -16  -1    9.20    3.80
   5 -16  -1   17.50    4.70
  -5  16   1    7.40    4.00
   5  16  -1    5.90    5.00
  -5  16   1    8.50    3.20
   4 -16  -1  307.97   16.00
   4 -16  -1  302.77   16.60
   4 -16  -1  318.67   15.70
   4 -16  -1  309.27   16.10
  -4 -16   1  318.67   16.70
  -4 -16   1  289.07   18.00
  -4  16   1  314.97   15.30
   4  16  -1  316.67   18.50
  -4  16   1  331.87   15.70
  -4  16   1  284.87   15.60
  -3 -16   1  207.08   14.00
  -3 -16   1  199.98   13.10
   3 -16  -1  212.28   12.80
   3 -16  -1  199.58   11.30
   3 -16  -1  201.88   12.60
  -3  16   1  217.58   10.70
  -3  16   1  206.88   11.70
   3  16  -1  215.48   14.50
  -3  16   1  218.78   11.50
   3  16  -1  228.08   12.70
   2 -16  -1 1477.45   59.69
   2  16  -1 1579.34   59.99
  -2  16   1 1550.24   59.19
  -2  16   1 1431.16   59.49
   1 -16  -1 2341.87   90.29
   1 -16  -1 2226.38   89.99
  -1 -16   1 2432.66   90.69
   1 -16  -1 2309.17   90.39
  -1  16   1 2195.48   89.79
   1  16  -1 2397.06   89.99
  -1  16   1 2377.46   89.69
   0 -16   1  363.46   16.60
   0 -16  -1  355.96   16.20
   0 -16  -1  389.26   16.60
   0 -16   1  378.06   16.00
   0  16   1  368.66   15.70
   0  16   1  339.97   15.80
   0  16  -1  378.26   15.50
   1 -16   1   31.60    3.30
   1 -16   1   32.30    4.30
  -1 -16  -1   33.50    4.80
  -1 -16  -1   24.60    4.30
  -1  16  -1   34.80    2.80
   1  16   1   34.10    4.10
   1  16   1   29.10    4.30
  -2 -16  -1   46.20    6.50
   2 -16   1   55.19    5.70
   2 -16   1   54.49    4.20
   2  16   1   53.29    6.70
  -2  16  -1   49.99    5.40
  -2  16  -1   49.99    3.90
  -3 -16  -1  110.89   11.90
   3 -16   1  106.69   10.90
   3 -16   1  104.89    7.90
  -3 -16  -1  112.79   10.50
   3 -16   1  112.29    6.70
  -3 -16  -1   84.59   10.10
   3 -16   1  123.19   10.70
  -3  16  -1  109.69    6.70
   3  16   1  114.89   10.60
  -3  16  -1   93.69    8.10
  -3  16  -1  104.49   10.10
  -4 -16  -1  590.24   31.50
   4 -16   1  663.63   29.30
  -4 -16  -1  647.14   29.70
   4 -16   1  671.83   27.40
   4 -16   1  657.93   30.00
   4 -16   1  684.33   28.50
  -4  16  -1  665.53   29.10
  -4  16  -1  718.93   28.40
   4  16   1  645.64   30.70
  -4  16  -1  630.54   28.50
   5 -16   1   81.39    7.80
   5 -16   1   83.89    7.80
  -5 -16  -1   94.49    8.50
  -5  16  -1   94.29    7.60
  -5  16  -1   79.39    9.10
   5  16   1   90.69    8.80
   6 -16   1   33.90    4.70
   6 -16   1   41.50    4.20
  -6 -16  -1   45.50    4.90
   6  16   1   44.50    5.20
  -6  16  -1   45.70    4.40
  -6 -17   1   33.40    4.70
   6  17  -1   33.60    4.80
  -6  17   1   34.70    3.90
   6  17  -1   34.80    5.60
  -6  17   1   20.60    5.00
   5 -17  -1  328.27   16.30
   5 -17  -1  337.97   17.20
  -5 -17   1  336.07   16.70
  -5  17   1  340.67   17.20
  -5  17   1  345.17   16.10
   5  17  -1  339.37   18.30
   4 -17  -1   26.30    4.10
   4 -17  -1   29.10    5.50
  -4 -17   1   43.10    7.00
   4 -17  -1   28.40    5.20
  -4 -17   1   24.20    5.50
   4 -17  -1   28.30    4.70
  -4  17   1   27.50    4.70
  -4  17   1   36.40    5.10
   4  17  -1   39.60    7.80
  -4  17   1   27.00    5.10
   3 -17  -1   41.80    8.10
   3 -17  -1   47.10    5.30
  -3 -17   1   49.00    6.90
  -3 -17   1   34.00    6.30
   3 -17  -1   43.30    6.00
   3 -17  -1   38.40    5.80
   3 -17  -1   40.30    6.00
   3  17  -1   39.60    7.80
  -3  17   1   42.10    4.80
  -3  17   1   46.60    6.80
  -3  17   1   37.90    5.70
   2 -17  -1   45.30    4.90
   2 -17  -1   52.29    5.30
  -2  17   1   54.59    4.40
  -2  17   1   44.30    5.40
   2  17  -1   54.69    5.40
   1 -17  -1  129.59    7.70
   1 -17  -1  121.99    7.70
  -1 -17   1  124.69    8.50
   1 -17  -1  125.69    9.00
  -1  17   1  129.59    6.80
   1  17  -1  127.99    7.00
  -1  17   1  123.19    7.50
   0 -17  -1   40.70    5.10
   0 -17   1   41.60    4.70
   0 -17  -1   39.40    5.70
   0 -17  -1   50.99    5.60
   0 -17   1   48.50    4.30
   0  17   1   49.70    4.20
   0  17   1   39.80    5.20
   0  17  -1   49.70    3.60
  -1 -17  -1 1246.48   49.99
   1 -17   1 1269.57   49.99
  -1 -17  -1 1203.48   50.79
   1 -17   1 1268.17   49.20
   1  17   1 1202.38   49.50
  -1  17  -1 1291.67   48.90
   2 -17   1 1388.46   52.09
  -2 -17  -1 1317.37   53.59
  -2 -17  -1 1320.77   53.39
   2 -17   1 1348.37   52.89
   2 -17   1 1304.77   53.79
  -2 -17  -1 1344.67   54.79
   2  17   1 1382.76   54.49
  -2  17  -1 1190.38   52.09
   2  17   1 1231.78   52.89
  -2  17  -1 1351.56   51.89
  -3 -17  -1  714.23   31.50
   3 -17   1  727.13   28.80
  -3 -17  -1  684.93   31.80
   3 -17   1  703.13   29.80
  -3 -17  -1  666.43   31.10
   3 -17   1  725.93   31.50
   3 -17   1  661.03   30.60
  -3  17  -1  677.83   29.60
  -3  17  -1  740.83   29.00
   3  17   1  693.93   32.10
  -3  17  -1  658.33   29.80
  -4 -17  -1  670.73   30.90
   4 -17   1  692.23   31.00
   4 -17   1  698.93   28.50
   4 -17   1  688.43   29.70
   4 -17   1  692.43   30.30
  -4  17  -1  679.33   29.20
  -4  17  -1  681.23   29.60
  -4  17  -1  692.83   30.30
   4  17   1  717.03   32.20
  -5 -17  -1    2.20    3.60
   5 -17   1    4.70    2.90
   5 -17   1    4.00    3.20
  -5  17  -1    4.90    5.10
  -5  17  -1    3.40    3.40
   5  17   1    1.70    4.30
   6 -17   1   43.10    4.80
  -6 -17  -1   49.80    4.90
  -6  17  -1   41.10    4.40
   6  17   1   52.79    5.10
  -6 -18   1   15.60    3.00
   6  18  -1   19.70    4.40
  -6  18   1   23.30    3.30
   5 -18  -1   42.80    5.70
  -5 -18   1   47.00    6.80
  -5  18   1   38.20    5.70
   5  18  -1   52.19    7.00
  -5  18   1   43.60    5.70
   4 -18  -1   94.99    9.20
  -4 -18   1   96.09    9.50
   4 -18  -1  103.79    8.10
  -4 -18   1  101.29   11.20
   4 -18  -1   91.89    9.20
   4 -18  -1   99.49    8.70
  -4  18   1  103.79    8.40
  -4  18   1   97.49    8.50
  -4  18   1  106.69    8.40
   4  18  -1   89.49   11.10
   3 -18  -1    4.60    4.50
  -3 -18   1    5.70    5.00
   3 -18  -1    3.80    2.60
   3 -18  -1    2.70    3.60
  -3 -18   1    4.20    5.50
   3 -18  -1    9.60    4.40
  -3  18   1    2.00    2.50
   3  18  -1   -3.00    6.50
   3  18  -1    2.80    4.70
  -3  18   1    7.00    4.00
  -3  18   1    9.00    3.40
  -2 -18   1  134.09   11.10
   2 -18  -1  150.38   10.50
   2 -18  -1  135.49    8.50
   2 -18  -1  140.69    8.70
  -2  18   1  150.38    9.50
  -2  18   1  140.99    8.70
   2  18  -1  158.38   12.00
  -2  18   1  131.29    7.70
   2  18  -1  152.08    8.90
   1 -18  -1   33.00    4.90
   1 -18  -1   40.90    4.90
  -1 -18   1   40.00    4.90
  -1  18   1   34.60    4.90
  -1  18   1   36.60    3.70
   1  18  -1   31.30    3.80
   0 -18  -1   21.10    4.00
   0 -18  -1   15.60    4.30
   0 -18  -1   13.80    3.40
   0 -18   1   15.30    2.90
   0 -18   1   18.80    3.50
   0  18   1   18.00    3.70
   0  18   1   12.30    2.40
   0  18  -1   13.90    2.20
  -1 -18  -1  549.65   24.80
  -1 -18  -1  543.25   24.60
   1 -18   1  572.24   23.80
   1 -18   1  584.24   24.60
  -1 -18  -1  571.64   25.50
  -1  18  -1  582.44   23.40
   1  18   1  578.54   24.30
   2 -18   1   90.59    5.90
   2 -18   1   89.89    7.00
  -2 -18  -1   75.99    9.40
  -2 -18  -1   75.89    9.00
  -2 -18  -1   81.39    9.20
   2 -18   1   79.49    9.50
  -2  18  -1   89.19    5.40
  -2  18  -1   64.49    7.80
   2  18   1   68.39    8.50
   2  18   1   81.09    9.40
  -3 -18  -1 1216.68   50.49
   3 -18   1 1295.67   48.60
  -3 -18  -1 1190.18   51.19
   3 -18   1 1178.48   49.90
   3 -18   1 1267.87   49.50
  -3 -18  -1 1199.88   51.19
   3 -18   1 1217.58   50.59
  -3  18  -1 1201.78   49.30
  -3  18  -1 1240.58   48.70
   3  18   1 1237.28   51.59
  -3  18  -1 1129.89   49.10
   4 -18   1   92.99    8.30
   4 -18   1   85.69    9.20
  -4 -18  -1   86.09    9.30
   4 -18   1   84.69    8.60
   4 -18   1   90.09    7.00
  -4 -18  -1   96.09   13.00
  -4  18  -1   99.29    8.60
  -4  18  -1   92.79    9.30
  -4  18  -1   87.89    7.40
   4  18   1   98.79   10.20
  -5 -18  -1   17.80    4.10
   5 -18   1   10.00    3.50
   5 -18   1   15.90    3.70
   5  18   1   17.00    4.90
  -5  18  -1   16.20    3.70
  -5  18  -1    4.80    5.50
   6 -18   1   25.30    3.80
  -6 -18  -1   31.40    4.10
   6  18   1   36.50    4.40
  -6  18  -1   31.00    3.90
  -6 -19   1   31.90    4.80
   6  19  -1   37.70    6.00
  -6  19   1   35.10    3.40
  -5 -19   1    7.00    8.50
   5 -19  -1    9.90    3.90
  -5 -19   1    1.10    3.80
   5 -19  -1   10.90    3.40
  -5  19   1    5.10    2.90
   5  19  -1    9.90    4.90
  -5  19   1   11.00    4.50
  -4 -19   1   11.30    6.00
  -4 -19   1   14.20    5.20
   4 -19  -1   10.70    5.10
   4 -19  -1   16.60    5.00
   4 -19  -1    8.90    3.20
  -4  19   1   12.20    4.50
   4  19  -1    9.40    5.70
  -4  19   1    9.40    3.80
  -4  19   1   19.00    5.00
   3 -19  -1  241.28   13.40
  -3 -19   1  262.27   14.90
  -3 -19   1  257.67   15.60
   3 -19  -1  251.37   13.30
   3 -19  -1  248.28   14.60
  -3  19   1  258.97   13.60
   3  19  -1  222.48   16.10
  -3  19   1  239.58   13.00
  -3  19   1  243.28   12.50
   3  19  -1  272.87   15.50
  -2 -19   1   11.60    6.70
   2 -19  -1   13.50    4.80
   2 -19  -1    2.10    3.20
   2 -19  -1    3.80    3.00
  -2 -19   1    2.40    5.00
  -2  19   1    6.70    2.40
  -2  19   1   12.20    3.80
  -2  19   1    6.40    4.00
   2  19  -1   12.10    3.40
   2  19  -1    4.10    6.30
   1 -19  -1  419.36   19.30
   1 -19  -1  433.26   19.30
  -1 -19   1  427.56   19.70
  -1  19   1  402.86   18.60
   1  19  -1  438.86   18.90
  -1  19   1  448.16   18.60
   0 -19   1   65.89    6.20
   0 -19  -1   57.99    8.50
   0 -19   1   70.79    5.70
   0 -19  -1   71.69    6.80
   0 -19  -1   65.79    6.30
   0  19  -1   71.69    4.90
   0  19   1   72.89    6.50
   0  19   1   79.49    5.70
  -1 -19  -1   40.60    5.90
  -1 -19  -1   30.60   10.00
  -1 -19  -1   33.20    6.10
  -1 -19  -1   28.20    5.00
   1 -19   1   28.50    3.90
   1  19   1   34.00    5.20
  -1  19  -1   31.70    3.20
   1  19   1   28.80    5.30
   1  19   1   23.60    5.60
   2 -19   1    4.00    2.40
  -2 -19  -1    7.60    5.90
   2 -19   1    6.40    3.20
  -2 -19  -1    3.70    4.70
  -2 -19  -1    3.30    5.20
   2 -19   1   10.10    5.30
   2  19   1    3.80    5.20
  -2  19  -1    7.90    2.10
  -2  19  -1    3.90    5.10
  -2  19  -1    2.30    5.20
   2  19   1    1.00    5.20
   3 -19   1  373.76   18.70
  -3 -19  -1  384.86   19.20
   3 -19   1  372.86   16.70
   3 -19   1  391.56   19.40
   3 -19   1  370.16   17.70
  -3 -19  -1  383.76   24.50
  -3 -19  -1  347.57   19.80
  -3  19  -1  362.96   18.00
  -3  19  -1  327.27   17.70
  -3  19  -1  377.26   16.80
   3  19   1  376.56   20.00
   4 -19   1    0.80    3.70
   4 -19   1    0.10    3.80
  -4 -19  -1   -1.40    6.40
  -4 -19  -1    1.50    4.40
   4 -19   1    1.70    3.60
   4 -19   1    6.10    3.50
   4  19   1    1.20    4.40
  -4  19  -1    3.70    4.00
  -4  19  -1    0.80    5.50
  -4  19  -1    0.30    3.20
  -5 -19  -1    6.40    3.50
   5 -19   1    5.80    3.30
   5 -19   1    2.90    2.80
  -5  19  -1    7.30    3.10
   5  19   1    6.00    4.00
  -5  19  -1   12.30    6.40
  -6  20   1   38.60    3.50
  -5 -20   1   -0.50    3.50
  -5 -20   1   -3.20    6.40
   5 -20  -1    0.40    2.70
   5 -20  -1    0.50    3.10
  -5  20   1   12.40    4.70
  -5  20   1    4.70    2.70
   5  20  -1    6.80    4.50
  -4 -20   1  230.78   15.80
   4 -20  -1  250.67   14.80
   4 -20  -1  283.37   14.20
  -4 -20   1  282.57   14.90
   4 -20  -1  258.27   14.80
   4  20  -1  257.77   16.30
  -4  20   1  286.77   13.80
  -4  20   1  267.67   14.20
  -4  20   1  236.98   14.10
   3 -20  -1  413.66   18.90
  -3 -20   1  373.96   20.80
   3 -20  -1  420.76   20.10
  -3 -20   1  386.26   19.90
   3 -20  -1  378.96   18.90
  -3  20   1  419.46   18.80
   3  20  -1  382.86   20.80
  -3  20   1  400.56   18.80
  -3  20   1  384.16   18.10
   3  20  -1  397.46   21.40
   2 -20  -1   19.90    6.70
  -2 -20   1   32.50    7.10
   2 -20  -1   14.70    7.40
  -2 -20   1   29.90    6.00
   2 -20  -1   12.20    3.20
   2 -20  -1   16.40    4.10
   2 -20  -1   20.40    5.40
  -2  20   1   17.10    3.00
   2  20  -1   20.30    4.10
  -2  20   1   27.60    4.60
  -2  20   1   19.40    3.90
   2  20  -1   14.90    6.00
   1 -20  -1   88.99    7.10
   1 -20  -1   81.99    9.20
   1 -20  -1   73.39    6.50
  -1 -20   1   74.59    7.30
  -1 -20   1   62.09    7.70
  -1  20   1   79.49    6.70
  -1  20   1   84.79    7.70
   1  20  -1   88.39    6.20
   1  20  -1   69.69    8.30
  -1  20   1   85.29    5.90
   0 -20  -1   43.90    6.40
   0 -20   1   50.49    6.10
   0 -20   1   52.59    5.20
   0 -20  -1   56.09    6.70
   0 -20  -1   43.60    5.80
   0  20   1   43.50    5.60
   0  20  -1   46.50    4.30
   0  20   1   39.60    4.90
   0  20   1   39.40    5.30
   1 -20   1   18.10    3.10
  -1 -20  -1   10.80    5.30
   1 -20   1   21.20    3.60
  -1 -20  -1   16.30    6.30
  -1 -20  -1   21.90    4.90
  -1 -20  -1   16.00    5.40
  -1 -20  -1   13.20    5.20
   1  20   1   24.20    5.70
  -1  20  -1   17.00    2.50
   1  20   1    8.50    3.30
   1  20   1   22.40    5.00
  -2 -20  -1  766.82   35.40
  -2 -20  -1  812.72   35.20
   2 -20   1  834.42   32.70
   2 -20   1  791.02   34.60
  -2 -20  -1  768.92   34.20
   2 -20   1  816.22   33.60
  -2  20  -1  829.52   32.50
   2  20   1  743.83   34.40
   2  20   1  820.12   35.40
  -2  20  -1  737.53   33.00
  -3 -20  -1  151.88   11.60
   3 -20   1  136.79   11.10
   3 -20   1  157.28   11.60
   3 -20   1  154.88    9.90
   3 -20   1  140.49    8.80
  -3 -20  -1  132.79   12.40
  -3  20  -1  154.98   10.40
  -3  20  -1  149.09   10.80
   3  20   1  163.18   12.40
  -3  20  -1  162.98    8.90
  -4 -20  -1  585.14   27.90
   4 -20   1  591.44   26.10
   4 -20   1  642.44   26.30
   4 -20   1  571.34   26.10
   4 -20   1  594.94   27.10
  -4 -20  -1  575.64   27.00
  -4  20  -1  578.24   25.80
  -4  20  -1  630.24   26.00
   4  20   1  588.04   28.10
  -4  20  -1  594.34   26.80
  -5 -20  -1   92.59    7.20
   5 -20   1   88.49    6.60
   5 -20   1   80.19    6.90
   5  20   1   87.39    8.00
  -5  20  -1   93.69    6.70
   5 -21  -1   42.90    5.60
  -5 -21   1   44.80    7.00
   5 -21  -1   41.90    5.70
  -5 -21   1   49.50    6.30
   5  21  -1   39.30    5.50
  -5  21   1   45.80    4.90
  -5  21   1   39.00    5.80
  -4 -21   1   -2.60    4.60
   4 -21  -1   -1.20    2.80
   4 -21  -1    1.30    4.00
   4 -21  -1    8.00    5.60
  -4 -21   1    1.10    4.60
  -4  21   1    2.10    4.40
  -4  21   1    0.80    5.30
   4  21  -1    1.10    5.30
  -4  21   1    1.30    3.10
   3 -21  -1  112.39    8.70
  -3 -21   1  117.59   11.60
   3 -21  -1  123.79   10.30
  -3 -21   1  130.89   11.80
   3 -21  -1  105.49    9.40
   3  21  -1  117.99   12.70
  -3  21   1  119.09    9.30
  -3  21   1  123.19    8.70
   3  21  -1  134.49   12.30
  -3  21   1  130.19    8.90
   2 -21  -1   91.79   11.40
   2 -21  -1   85.29   12.40
   2 -21  -1   79.19    6.90
   2 -21  -1   69.99    7.40
   2 -21  -1   88.19    9.00
  -2 -21   1   79.09    8.70
  -2 -21   1   81.29    9.70
   2  21  -1   86.49   10.50
  -2  21   1   75.39    7.70
  -2  21   1   81.69    7.20
   2  21  -1   84.19    7.70
  -2  21   1   77.09    6.50
   1 -21  -1   -1.30    5.00
   1 -21  -1   -1.10    5.70
  -1 -21   1    4.10    3.60
   1 -21  -1    2.30    3.10
   1 -21  -1    4.60    3.70
  -1 -21   1   -0.30    5.10
   1 -21  -1   -6.40    5.00
  -1  21   1    1.40    3.80
   1  21  -1    8.30    4.80
  -1  21   1    4.70    3.70
   1  21  -1   -0.70    2.50
  -1  21   1    0.10    2.50
   0 -21   1   15.00    3.40
   0 -21  -1   10.60    5.10
   0 -21  -1   18.20    4.70
   0 -21   1    3.70    5.50
   0 -21  -1   14.60    3.80
   0 -21  -1   19.60    5.70
   0 -21   1   12.30    3.40
   0  21   1   11.10    4.60
   0  21  -1   16.40    5.40
   0  21   1   11.20    3.30
   0  21   1   12.10    4.70
   0  21  -1   10.30    2.50
  -1 -21  -1  258.67   14.30
   1 -21   1  197.98   16.20
  -1 -21  -1  230.38   13.40
  -1 -21  -1  244.08   14.50
   1 -21   1  225.98   11.90
   1 -21   1  248.68   15.20
   1 -21   1  239.48   12.90
   1  21   1  270.17   14.90
  -1  21  -1  242.48   11.50
   1  21   1  214.88   12.70
   1  21   1  264.57   13.50
  -1  21  -1  242.38   13.40
   2 -21   1  270.57   14.00
  -2 -21  -1  269.37   15.80
  -2 -21  -1  265.57   15.20
   2 -21   1  272.67   13.00
   2 -21   1  262.17   15.60
  -2  21  -1  237.98   14.20
  -2  21  -1  264.07   12.60
   2  21   1  277.67   15.80
   3 -21   1  519.35   25.30
   3 -21   1  599.54   26.50
   3 -21   1  590.44   25.30
  -3 -21  -1  567.94   26.10
   3 -21   1  560.74   23.90
  -3 -21  -1  530.15   26.80
   3  21   1  582.64   27.30
  -3  21  -1  537.05   24.80
  -3  21  -1  579.14   24.30
   4 -21   1  275.17   14.00
   4 -21   1  294.17   14.60
  -4 -21  -1  284.37   15.10
  -4 -21  -1  285.27   16.70
  -4  21  -1  273.87   14.00
   4  21   1  263.87   16.00
  -4  21  -1  266.37   16.10
   5 -21   1   -2.10    2.40
  -5 -21  -1    3.00    2.90
  -5  21  -1    1.60    2.60
   5  21   1    1.40    3.40
  -5 -22   1    7.80    3.90
  -5 -22   1   12.90    6.00
   5 -22  -1   12.80    3.40
   5 -22  -1    7.90    3.00
  -5  22   1    8.80    2.50
  -5  22   1    3.60    5.10
   5  22  -1    5.70    4.10
   4 -22  -1    9.50    3.20
  -4 -22   1    6.90    5.10
  -4 -22   1   16.40    5.00
   4 -22  -1    8.60    4.30
  -4  22   1   16.40    5.00
   4  22  -1   10.70    5.90
  -4  22   1    9.60    3.30
  -3 -22   1  641.84   29.40
   3 -22  -1  681.63   30.10
  -3 -22   1  665.53   30.90
   3 -22  -1  643.34   29.50
   3 -22  -1  715.33   29.30
   3  22  -1  658.43   31.00
  -3  22   1  699.73   28.70
  -3  22   1  646.34   28.70
   3  22  -1  651.93   31.70
  -3  22   1  656.03   28.70
   2 -22  -1   71.79    8.80
   2 -22  -1   96.69   12.20
  -2 -22   1   76.19    9.40
  -2 -22   1   51.69    8.20
   2 -22  -1   60.39    7.80
   2 -22  -1   84.59   11.90
   2 -22  -1   61.69    6.70
  -2  22   1   65.59    7.20
  -2  22   1   64.39    6.30
  -2  22   1   69.79    7.10
   2  22  -1   67.99    7.90
   2  22  -1   69.09   10.00
   1 -22  -1  796.82   33.10
   1 -22  -1  794.42   34.70
   1 -22  -1  755.72   33.40
  -1 -22   1  801.82   35.20
  -1 -22   1  788.12   33.60
   1 -22  -1  824.82   33.90
   1  22  -1  721.33   32.80
  -1  22   1  738.43   32.30
  -1  22   1  800.52   32.70
  -1  22   1  816.62   32.90
   1  22  -1  813.72   33.70
   0 -22  -1  294.17   16.50
   0 -22   1  313.57   15.20
   0 -22  -1  312.67   16.20
   0 -22  -1  296.87   16.10
   0 -22  -1  271.07   14.70
   0 -22   1  310.67   17.20
   0  22   1  303.07   15.10
   0  22  -1  279.87   13.90
   0  22  -1  273.47   15.30
   0  22   1  292.97   14.60
  -1 -22  -1  144.09   11.40
   1 -22   1  153.58    9.90
   1 -22   1  124.19   12.00
  -1 -22  -1  133.99   10.60
   1 -22   1  128.99   13.80
  -1 -22  -1  147.89   11.10
   1 -22   1  161.68    9.20
  -1  22  -1  154.38   10.50
  -1  22  -1  154.78    8.40
   1  22   1  158.58   10.50
   1  22   1  138.99   10.10
   1  22   1  155.98   11.80
   2 -22   1   10.30    3.20
  -2 -22  -1    6.60    5.50
  -2 -22  -1   21.60    5.60
   2 -22   1   10.70    3.60
   2 -22   1    7.50    4.90
  -2  22  -1   14.30    2.90
   2  22   1   16.40    5.70
  -2  22  -1   12.20    4.90
  -3 -22  -1   12.70    5.30
   3 -22   1   14.30    3.60
   3 -22   1   22.80    5.10
   3 -22   1   16.00    5.70
  -3 -22  -1   15.40    5.10
   3 -22   1   13.50    3.70
  -3  22  -1   23.50    4.60
   3  22   1   14.50    5.30
  -3  22  -1   10.80    3.30
   4 -22   1  643.74   28.40
   4 -22   1  623.64   27.80
  -4 -22  -1  642.14   29.80
  -4 -22  -1  651.43   29.00
   4 -22   1  675.53   29.10
   4  22   1  706.03   30.60
  -4  22  -1  673.63   27.90
  -5 -22  -1   43.00    5.40
   5 -22   1   34.40    4.80
   5  22   1   35.10    5.70
  -5  22  -1   43.30    4.70
  -5 -23   1    1.50    4.00
  -5 -23   1    2.20    6.10
   5 -23  -1    4.30    2.90
  -5  23   1    1.90    2.10
   5  23  -1    0.40    3.90
   4 -23  -1    1.90    3.10
   4 -23  -1    0.30    3.50
  -4 -23   1    3.50    4.80
  -4 -23   1   -0.60    4.60
  -4  23   1   -2.00    2.70
  -4  23   1    1.20    4.90
   4  23  -1    2.10    4.60
   3 -23  -1   90.99    8.90
   3 -23  -1  105.69    8.00
   3 -23  -1   86.09    9.80
  -3 -23   1   86.99   10.80
  -3 -23   1  110.19    9.80
   3  23  -1   89.49   10.70
  -3  23   1   69.69    8.50
  -3  23   1   82.79    8.90
  -3  23   1   91.39    7.80
  -2 -23   1  486.45   23.20
   2 -23  -1  431.66   22.90
   2 -23  -1  433.86   21.70
   2 -23  -1  473.15   20.90
  -2 -23   1  464.45   22.60
   2 -23  -1  448.86   21.60
  -2  23   1  390.86   20.20
   2  23  -1  471.25   23.00
  -2  23   1  433.86   20.40
  -2  23   1  466.25   20.50
   2  23  -1  467.85   22.10
   1 -23  -1   83.59    9.80
   1 -23  -1   82.39    7.40
   1 -23  -1   78.19    8.30
   1 -23  -1   80.79   10.50
  -1 -23   1   97.09    8.60
  -1 -23   1   78.69    9.50
  -1  23   1   92.79    7.40
  -1  23   1   83.79    7.70
  -1  23   1   65.29    8.50
   1  23  -1   90.89    7.50
   1  23  -1   86.49    9.00
   0 -23  -1    8.80    5.40
   0 -23   1    5.10    3.20
   0 -23   1    3.40    5.10
   0 -23  -1    5.60    5.40
   0 -23  -1    2.10    4.60
   0 -23  -1    4.20    3.80
   0  23   1    3.90    3.90
   0  23  -1    4.80    4.60
   0  23   1    0.70    3.60
   0  23  -1    6.20    2.90
   1 -23   1  154.98    9.60
  -1 -23  -1  171.48   11.80
   1 -23   1  170.78   13.80
   1 -23   1  149.49   12.50
  -1 -23  -1  142.09   11.10
   1 -23   1  149.29   10.00
  -1 -23  -1  162.28   11.50
   1  23   1  143.49   10.90
   1  23   1  146.39   11.80
  -1  23  -1  145.69    8.70
   1  23   1  141.99   10.60
  -1  23  -1  152.08   10.70
   2 -23   1  183.88   11.40
   2 -23   1  188.58   12.50
   2 -23   1  182.18   10.30
  -2 -23  -1  179.08   12.80
  -2 -23  -1  200.98   13.20
  -2  23  -1  172.98   11.30
   2  23   1  189.98   13.20
  -2  23  -1  189.28   10.20
   3 -23   1    0.80    3.60
  -3 -23  -1    4.60    4.40
  -3 -23  -1   -4.60    4.70
   3 -23   1    3.60    3.50
   3 -23   1    1.30    3.80
  -3  23  -1    1.20    3.90
   3  23   1    1.70    4.70
  -3  23  -1    9.40    3.50
   4 -23   1   70.19    7.10
  -4 -23  -1   66.29    9.60
  -4 -23  -1   72.49    7.60
   4 -23   1   74.29    7.50
  -4  23  -1   77.99    6.80
   4  23   1   74.09    8.20
  -5 -23  -1   54.39    5.20
   5 -23   1   42.70    5.00
  -5  23  -1   53.79    4.80
   5  23   1   46.70    5.80
   5 -24  -1   37.90    5.50
   5  24  -1   51.69    6.20
  -5  24   1   46.10    4.20
  -4 -24   1   39.00    5.60
   4 -24  -1   41.50    5.90
  -4 -24   1   44.70    6.10
   4  24  -1   27.40    5.40
  -4  24   1   35.10    5.20
  -4  24   1   41.70    6.40
   3 -24  -1    6.70    4.10
   3 -24  -1   12.10    5.90
   3 -24  -1    5.60    3.40
  -3 -24   1    3.10    6.00
  -3 -24   1    1.30    4.10
  -3  24   1    4.30    5.30
  -3  24   1    9.60    4.70
  -3  24   1    9.00    3.50
   3  24  -1   13.00    5.80
   2 -24  -1  401.36   18.70
   2 -24  -1  365.66   19.30
   2 -24  -1  370.26   20.40
   2 -24  -1  427.56   19.80
  -2 -24   1  390.16   20.60
  -2  24   1  363.36   18.30
  -2  24   1  372.06   18.40
   2  24  -1  384.16   20.50
   2  24  -1  374.66   19.90
  -2  24   1  390.26   18.10
   1 -24  -1  418.06   21.10
   1 -24  -1  407.06   21.60
   1 -24  -1  419.36   20.90
  -1 -24   1  434.76   20.50
   1 -24  -1  445.56   20.10
  -1 -24   1  448.46   22.50
   1  24  -1  459.05   22.10
   1  24  -1  413.36   20.60
  -1  24   1  445.76   19.90
  -1  24   1  428.26   20.10
   0 -24  -1  805.82   34.90
   0 -24  -1  799.92   36.10
   0 -24  -1  804.82   36.10
   0 -24   1  847.32   35.00
   0 -24  -1  824.62   34.70
   0 -24   1  816.52   36.30
   0  24  -1  866.11   34.40
   0  24  -1  783.52   34.40
   0  24   1  842.82   34.50
   0  24   1  777.92   34.50
  -1 -24  -1   63.59    7.10
   1 -24   1   60.49    7.50
  -1 -24  -1   63.99    8.30
   1 -24   1   73.29   11.00
   1 -24   1   55.79    6.40
  -1 -24  -1   46.60    6.80
   1 -24   1   59.69    7.00
  -1  24  -1   56.79    5.90
  -1  24  -1   50.69    6.20
   1  24   1   55.89    7.60
   1  24   1   44.30    6.80
  -2 -24  -1  686.43   31.10
  -2 -24  -1  738.63   32.50
   2 -24   1  714.73   30.90
   2 -24   1  664.53   29.60
   2 -24   1  730.93   31.30
   2  24   1  699.63   32.10
  -2  24  -1  673.93   29.90
  -2  24  -1  734.93   29.90
  -3 -24  -1   63.89    8.40
   3 -24   1   75.69    8.10
   3 -24   1   76.69    7.10
  -3 -24  -1   71.59    9.00
   3 -24   1   90.89    7.80
  -3  24  -1   62.49    7.60
  -3  24  -1   88.09    7.50
   3  24   1   69.29    8.90
  -4 -24  -1   -1.70    3.50
   4 -24   1   -1.50    3.50
   4 -24   1    1.10    2.80
  -4 -24  -1    1.00    4.70
   4  24   1   -0.60    3.60
  -4  24  -1    5.40    3.10
  -5 -24  -1  255.87   11.60
   5 -24   1  263.17   12.00
  -5  24  -1  235.58   11.10
   5  24   1  242.68   12.30
   5 -25  -1    8.30    3.20
  -5  25   1    3.10    1.90
   5  25  -1    9.50    3.90
   4 -25  -1   25.00    4.10
  -4 -25   1   36.60    5.50
  -4 -25   1   40.50    9.70
   4 -25  -1   28.30    4.10
   4  25  -1   23.70    4.90
  -4  25   1   31.30    4.60
   3 -25  -1    7.60    8.00
  -3 -25   1    5.50    6.50
  -3 -25   1    2.10    4.00
   3 -25  -1    2.10    2.70
   3 -25  -1    1.60    3.60
   3  25  -1    8.60    5.30
  -3  25   1    4.00    5.80
  -3  25   1    2.80    2.90
   2 -25  -1   52.69    7.60
   2 -25  -1   55.89    6.70
  -2 -25   1   72.59    8.50
   2 -25  -1   44.70    6.90
  -2  25   1   57.89    6.80
   2  25  -1   68.79    9.50
   2  25  -1   32.80    6.70
  -2  25   1   49.60    6.30
  -1 -25   1  139.89   11.30
   1 -25  -1  138.79   11.20
   1 -25  -1  131.09   11.10
   1 -25  -1  113.89    9.10
   1 -25  -1  114.29   12.30
   1  25  -1  133.69    9.60
  -1  25   1  133.59   10.00
   1  25  -1  133.09   11.20
   1  25  -1  143.29   10.40
  -1  25   1  127.59    9.20
   0 -25  -1   14.20    6.10
   0 -25   1   18.80    4.50
   0 -25  -1   24.00    6.70
   0 -25  -1   30.60    5.80
   0 -25   1   16.20    6.10
   0 -25  -1   22.90    4.60
   0  25   1   18.20    5.10
   0  25   1   29.00    4.60
   0  25  -1   18.50    4.90
   0  25  -1   24.80    4.30
  -1 -25  -1  290.37   15.90
  -1 -25  -1  256.87   15.30
   1 -25   1  277.67   15.80
  -1 -25  -1  253.57   15.00
   1 -25   1  287.67   14.80
   1 -25   1  273.97   16.80
   1 -25   1  253.67   14.00
   1  25   1  280.07   15.90
  -1  25  -1  264.17   14.40
   1  25   1  255.07   16.80
   1  25   1  269.37   14.80
  -1  25  -1  292.07   13.90
   2 -25   1  108.99    8.70
   2 -25   1  106.89   10.10
  -2 -25  -1  110.79   10.20
  -2 -25  -1  108.09   10.60
   2 -25   1  106.99    8.30
  -2  25  -1   93.69    8.60
  -2  25  -1  114.39    8.10
   2  25   1  105.79    9.80
  -3 -25  -1  406.56   20.10
   3 -25   1  440.86   20.50
  -3 -25  -1  419.86   21.30
   3 -25   1  420.66   20.00
  -3  25  -1  424.96   19.30
   3  25   1  429.46   21.60
   4 -25   1   -0.10    2.80
  -4 -25  -1   -1.90    3.30
  -4 -25  -1    2.80    4.50
   4 -25   1    0.00    3.30
   4  25   1    4.50    3.80
  -4  25  -1    7.50    3.10
   5 -26  -1    9.90    3.60
  -5  26   1    7.60    1.90
   5  26  -1   11.30    3.70
   4 -26  -1    5.60    3.00
  -4 -26   1    5.80    3.50
  -4  26   1    4.00    2.40
   4  26  -1    7.70    4.00
  -3 -26   1   46.70    6.50
   3 -26  -1   32.80    4.80
  -3  26   1   42.90    5.70
   3  26  -1   47.80    7.20
   2 -26  -1   -0.80    6.30
   2 -26  -1    1.80    2.90
   2 -26  -1   -2.10    5.70
  -2 -26   1    2.40    4.50
  -2  26   1    3.00    3.00
   2  26  -1   -0.40    4.80
  -2  26   1    6.10    5.50
   2  26  -1   10.90    6.30
  -1 -26   1   52.59    7.20
   1 -26  -1   47.10    7.00
   1 -26  -1   42.90    7.20
   1 -26  -1   51.39    6.50
   1 -26  -1   42.80    8.00
   1  26  -1   57.29    8.50
  -1  26   1   55.09    6.80
   1  26  -1   52.89    7.80
  -1  26   1   55.89    8.70
   0 -26   1    0.40    3.40
   0 -26   1   -5.40    4.70
   0 -26  -1    4.90    6.40
   0 -26  -1   -3.10    3.60
   0 -26  -1   10.80    6.10
   0 -26  -1   -3.10    4.00
   0  26  -1    1.90    3.60
   0  26   1    3.60    3.70
   0  26   1   -9.10    5.40
   0  26  -1   -0.90    4.10
   1 -26   1    8.30    5.80
  -1 -26  -1    9.00    5.50
   1 -26   1   15.90    6.70
  -1 -26  -1    4.60    4.40
   1 -26   1    7.50    3.50
  -1 -26  -1    7.80    5.30
  -1  26  -1    7.90    4.00
   1  26   1    4.40    5.00
  -1  26  -1    6.60    4.20
  -2 -26  -1  266.47   15.20
  -2 -26  -1  293.37   16.30
   2 -26   1  258.57   15.10
   2 -26   1  258.87   14.40
  -2  26  -1  271.67   14.10
   2  26   1  283.47   16.00
  -2  26  -1  261.17   14.00
   3 -26   1   -4.80    3.00
  -3 -26  -1    0.80    4.10
  -3 -26  -1    2.70    3.90
   3 -26   1    2.00    3.70
  -3  26  -1   -3.20    3.30
   3  26   1   -5.10    3.70
  -4 -26  -1  501.75   22.50
  -4 -26  -1  492.45   21.60
   4 -26   1  529.25   22.20
   4 -26   1  487.05   22.10
  -4  26  -1  512.25   21.20
   4  26   1  484.15   22.90
   4 -27  -1   -0.50    2.90
  -4 -27   1    3.30    3.40
   4  27  -1   -0.50    3.80
  -4  27   1    2.00    2.20
  -3 -27   1   25.40    4.90
   3 -27  -1   44.40    5.90
   3  27  -1   41.30    6.10
  -3  27   1   36.10    5.20
  -2 -27   1   83.29    8.90
   2 -27  -1   65.99   11.00
   2 -27  -1   82.19    7.50
   2 -27  -1   85.29   11.60
  -2  27   1   82.39   11.20
   2  27  -1   83.89    9.00
  -2  27   1   83.79    7.20
   2  27  -1   82.79   10.90
   1 -27  -1  120.99    9.20
   1 -27  -1  130.19   11.20
   1 -27  -1  119.79   12.50
  -1 -27   1  126.69   10.90
  -1  27   1  118.39    9.00
  -1  27   1  117.59   11.80
   1  27  -1  125.39   10.70
   1  27  -1  116.79   10.40
   0 -27  -1   34.80    5.30
   0 -27   1   37.60    5.30
   0 -27  -1   38.90    6.50
   0 -27   1   35.90    6.10
   0 -27  -1   45.90    6.90
   0  27   1   48.60    6.50
   0  27   1   48.40    8.40
   0  27  -1   33.30    5.20
   0  27  -1   34.40    5.80
   0  27   1   35.80    5.70
   1 -27   1  293.57   15.70
   1 -27   1  297.17   17.60
  -1 -27  -1  298.57   17.20
  -1 -27  -1  287.27   16.30
   1  27   1  309.27   16.80
  -1  27  -1  291.87   15.40
  -1  27  -1  301.37   15.40
   2 -27   1  145.39    9.70
  -2 -27  -1  117.99   10.40
   2 -27   1  142.69   10.50
  -2 -27  -1  125.69   10.90
  -2  27  -1  125.69    9.30
  -2  27  -1  164.68   12.10
   2  27   1  148.49   11.30
  -3 -27  -1  166.88   10.60
  -3 -27  -1  157.78   11.40
   3 -27   1  185.48   10.50
   3 -27   1  148.99   10.50
   3  27   1  171.38   11.40
  -3  27  -1  171.78    9.70
  -4 -27  -1    4.70    3.70
  -4 -27  -1    2.80    3.20
   4 -27   1    2.80    2.30
   4 -27   1    1.80    3.30
   4  27   1    6.20    3.00
  -4  27  -1    5.30    2.60
   4 -28  -1  131.09    8.30
  -4 -28   1  129.99    8.70
  -4  28   1  136.19    7.40
   4  28  -1  136.69    8.90
   3 -28  -1    9.00    3.50
  -3 -28   1   17.00    4.60
   3  28  -1   11.20    4.30
  -3  28   1   16.90    3.30
   2 -28  -1    0.80    3.20
   2 -28  -1   -5.20    6.10
  -2 -28   1    2.20    4.20
   2  28  -1    2.40    4.70
  -2  28   1    3.10    2.90
  -1 -28   1   13.60    4.90
   1 -28  -1   14.20    4.30
   1 -28  -1   26.40    7.70
   1 -28  -1    8.00    5.00
   1  28  -1    6.10    5.90
  -1  28   1   11.20    7.70
   1  28  -1   13.50    5.00
  -1  28   1   17.30    4.10
   0 -28   1   11.90    5.20
   0 -28  -1    2.90    4.20
   0 -28   1    8.50    3.90
   0 -28  -1   10.30    6.60
   0 -28  -1    2.70    4.00
   0  28  -1    5.40    4.80
   0  28   1    1.50    3.40
   0  28  -1   15.10    4.20
   0  28   1    0.60    4.00
   0  28   1   -3.90    7.70
  -1 -28  -1  349.47   18.90
   1 -28   1  333.57   17.40
  -1 -28  -1  353.96   17.70
   1 -28   1  316.77   18.50
  -1  28  -1  339.17   16.80
  -1  28  -1  363.26   17.70
   1  28   1  357.46   18.70
   2 -28   1  199.68   12.00
   2 -28   1  193.38   12.30
  -2 -28  -1  216.48   12.80
  -2 -28  -1  212.08   13.40
   2  28   1  215.18   13.40
  -2  28  -1  211.38   11.70
   3 -28   1   12.60    3.30
  -3 -28  -1    5.90    3.50
   3 -28   1    9.50    3.40
  -3 -28  -1   17.70    4.30
   3  28   1    9.40    3.60
  -3  28  -1   16.70    3.40
  -4 -28  -1   21.40    4.20
   4 -28   1   22.50    4.10
   4 -28   1   32.00    4.00
  -4 -28  -1   22.00    3.70
   4  28   1   25.90    4.20
  -4  28  -1   29.40    4.20
  -4 -29   1    2.10    2.90
   4 -29  -1    7.50    3.00
   4  29  -1    5.50    3.50
  -4  29   1    4.40    2.10
   3 -29  -1    5.80    3.40
  -3 -29   1   10.50    3.70
  -3  29   1    7.20    2.70
   3  29  -1   11.60    3.90
  -2 -29   1    0.20    3.80
   2 -29  -1   -4.90    6.30
   2 -29  -1    2.40    3.40
   2  29  -1   -0.10    4.20
  -2  29   1    0.60    2.80
  -1 -29   1    8.30    4.20
   1 -29  -1    2.80    4.80
   1 -29  -1    9.20    3.70
  -1  29   1   14.00    3.50
   1  29  -1    8.60    4.50
   0 -29   1   45.80    6.60
   0 -29  -1   40.40    6.40
   0 -29   1   50.39    7.20
   0 -29  -1   48.00    6.00
   0  29  -1   38.10    5.30
   0  29  -1   44.20    9.60
   0  29   1   45.80    6.50
   0  29   1   49.10    7.30
  -1 -29  -1  130.99   10.80
  -1 -29  -1  121.29   11.20
   1 -29   1  133.39   12.20
   1 -29   1  125.69    9.30
  -1  29  -1  125.09    9.10
   1  29   1  142.39   10.80
  -2 -29  -1   30.30    5.50
  -2 -29  -1   26.60    5.40
  -2  29  -1   29.10    4.30
   2  29   1   27.50    5.20
  -3 -29  -1   16.20    4.10
   3 -29   1    8.80    3.20
  -3 -29  -1   12.50    3.60
   3 -29   1   10.90    3.20
  -3  29  -1   13.30    3.30
   3  29   1   15.90    4.10
  -4 -29  -1    9.40    3.90
   4 -29   1    2.30    3.50
  -4  29  -1    3.70    2.60
   4  29   1    0.30    2.70
   4 -30  -1    9.60    2.80
  -4 -30   1    4.40    2.70
   4  30  -1    6.20    3.50
  -4  30   1    6.10    2.00
  -3 -30   1   31.60    4.90
   3 -30  -1   38.20    5.50
   3  30  -1   26.80    4.50
  -3  30   1   35.10    4.40
   2 -30  -1    8.30    6.50
  -2 -30   1    4.40    3.60
   2 -30  -1    2.70    3.40
   2  30  -1    3.40    4.00
  -2  30   1    0.50    2.70
   1 -30  -1  240.98   13.30
   1 -30  -1  256.87   14.80
  -1 -30   1  243.28   14.50
   1  30  -1  264.37   14.60
  -1  30   1  232.38   12.80
   0 -30   1   28.80    4.70
   0 -30   1   33.70    5.50
   0 -30  -1   23.60    5.10
   0 -30  -1   20.00    4.60
   0  30   1   22.50    4.50
   0  30   1   31.50    4.60
   0  30  -1   26.90    4.60
   0  30  -1   19.40    4.30
   1 -30   1  130.69    9.40
   1 -30   1  120.09   11.70
  -1 -30  -1  128.59   11.40
  -1 -30  -1  139.59   10.50
   1  30   1  137.39   10.20
  -1  30  -1  125.29    8.90
  -2 -30  -1   61.09    7.40
   2 -30   1   59.79    6.80
  -2 -30  -1   70.99    8.70
   2  30   1   70.29    7.60
  -2  30  -1   62.59    6.40
  -3 -30  -1   14.10    3.90
  -3 -30  -1    3.60    4.40
   3 -30   1   10.00    3.40
   3  30   1   11.10    3.50
  -3  30  -1   12.80    3.00
  -3 -31   1   62.69    6.10
   3 -31  -1   55.19    5.30
   3  31  -1   45.00    6.10
  -3  31   1   54.59    4.80
   2 -31  -1   33.20    4.50
  -2 -31   1   30.10    4.70
  -2  31   1   33.70    4.70
   2  31  -1   28.00    5.00
   1 -31  -1    0.80    3.30
  -1 -31   1    1.70    3.90
   1 -31  -1    1.80    4.50
  -1  31   1   -1.30    2.80
   1  31  -1    0.40    3.30
  -1  31   1    0.90    3.40
   0 -31  -1   33.10    5.20
   0 -31  -1   38.90    5.60
   0 -31   1   39.80    5.90
   0  31  -1   43.10    6.60
   0  31   1   38.10    5.60
   0  31   1   39.20    5.80
  -1 -31  -1   -0.40    3.40
   1 -31   1    1.20    3.00
   1 -31   1    6.40    5.60
  -1  31  -1    0.70    3.10
   1  31   1    2.10    3.40
   2 -31   1   39.40    5.60
  -2 -31  -1   28.90    4.50
   2  31   1   40.40    6.20
  -2  31  -1   39.10    5.40
   3 -31   1   15.30    3.40
  -3 -31  -1   18.90    3.50
   3  31   1   26.20    4.00
  -3  31  -1   21.20    3.10
  -3 -32   1   52.59    5.50
   3 -32  -1   58.99    5.60
  -3  32   1   59.09    4.70
   3  32  -1   55.49    5.70
   2 -32  -1   33.80    4.30
   2  32  -1   34.90    5.00
  -2  32   1   50.69    4.90
  -1 -32   1    1.50    3.20
   1 -32  -1    1.40    4.00
   1 -32  -1    3.40    3.60
  -1  32   1    4.80    3.50
   1  32  -1    1.50    3.40
  -1  32   1    2.80    2.50
   0 -32  -1   19.50    4.20
   0 -32   1   28.50    4.80
   0  32   1   21.10    4.10
   0  32  -1   26.80    4.40
   1 -32   1    4.10    3.50
   1 -32   1    9.10    5.80
  -1 -32  -1   -0.40    3.30
   1  32   1   -2.50    3.30
  -1  32  -1    2.00    3.00
  -2 -32  -1   96.59    7.70
  -2  32  -1   95.99    6.80
  -3 -32  -1   70.69    5.70
   3 -32   1   57.39    5.80
  -3  32  -1   69.19    5.20
   2 -33  -1   45.10    5.50
  -2 -33   1   50.89    5.90
  -2  33   1   37.40    5.00
  -2  33   1   50.69    4.70
   2  33  -1   40.70    5.80
   1 -33  -1   11.50    4.20
   1 -33  -1   13.80    3.50
  -1 -33   1   27.60    4.40
  -1  33   1   17.90    3.10
  -1  33   1   17.70    3.70
   1  33  -1   14.40    3.50
   0 -33   1   24.80    4.70
   0 -33  -1   13.80    3.70
   0  33   1   23.70    4.50
   0  33  -1   11.40    3.10
  -1 -33  -1   39.60    6.00
   1  33   1   36.30    5.70
  -1  33  -1   44.50    5.50
  -1  33  -1   42.10    5.10
   2 -33   1   13.90    3.20
  -2 -33  -1   14.70    3.30
  -2  33  -1   18.60    2.90
   2  33   1   17.60    3.50
  -2 -34   1    4.10    2.70
   2 -34  -1    1.80    2.90
  -2  34   1    7.30    2.20
  -2  34   1    1.30    2.40
   2  34  -1    0.10    2.80
   1 -34  -1    3.20    3.40
  -1 -34   1    0.80    2.80
   1 -34  -1    2.70    4.00
  -1  34   1    0.40    2.70
   1  34  -1   -1.60    2.60
  -1  34   1    1.40    2.20
   0 -34  -1    9.00    3.50
   0 -34   1    1.60    3.60
   0  34   1    4.80    3.10
   0  34  -1    2.70    2.50
  -1 -34  -1    4.60    3.10
  -1  34  -1    1.90    2.40
   1  34   1   -0.30    2.90
  -2 -34  -1    4.20    2.40
  -2  34  -1    1.50    2.00
   2  34   1   -0.90    2.40
  -2  34  -1    2.00    2.30
   1 -35  -1    2.40    4.00
  -1 -35   1    5.60    3.00
  -1  35   1    5.50    2.60
   1  35  -1    8.00    2.80
   0 -35  -1   22.60    3.90
   0 -35   1   27.00    4.00
   0  35   1   31.90    4.60
   0  35  -1   30.50    4.60
  -1 -35  -1   18.30    3.10
  -1  35  -1   25.60    4.00
  -7   0   2   -1.60    2.00
   6   0  -2 1443.26   61.99
  -6   0   2 1584.84   62.19
  -6   0   2 1587.84   62.89
   6   0  -2 1628.04   61.89
   5   0  -2    2.90    6.30
   5   0  -2    5.10    7.30
  -5   0   2  -15.20    6.80
   5   0  -2    0.60    4.10
   5   0  -2   -3.30    4.10
  -5   0   2   -0.30    4.00
  -5   0   2    4.50    4.30
  -4   0   2    9.20    4.70
  -4   0   2   14.10    4.00
  -4   0   2    7.30    3.40
   4   0  -2    8.30    4.10
   4   0  -2   10.80    4.40
  -3   0   2    1.40    2.10
   3   0  -2    0.50    1.90
  -3   0   2    4.00    2.70
  -2   0   2 1744.13   71.79
   2   0  -2 1995.40   72.19
   1   0  -2   -0.30    0.70
   0   0  -2  269.97   10.50
   0   0  -2  269.17   10.40
  -1   0  -2    0.50    0.50
  -1   0  -2    1.60    0.80
  -2   0  -2 2327.67   87.59
   2   0   2 2237.98   87.49
  -3   0  -2    2.70    1.70
   3   0   2   -0.30    3.70
   4   0   2  592.94   28.20
   4   0   2  561.74   26.70
  -4   0  -2  510.75   26.30
  -4   0  -2  576.84   24.80
   4   0   2  574.34   26.40
   5   0   2    7.60    3.80
   5   0   2    1.70    5.00
  -5   0  -2    2.10    4.50
  -5   0  -2  -10.30    5.00
   5   0   2    6.10    4.40
   5   0   2   -4.00    5.70
  -6   0  -2  742.43   30.70
  -6   0  -2  734.33   32.30
   6   0   2  686.63   30.80
   6   0   2  745.13   31.20
  -7  -1   2   15.90    2.70
  -7   1   2   18.30    2.60
   6  -1  -2  293.27   16.40
   6  -1  -2  333.57   16.00
  -6  -1   2  323.57   15.40
  -6  -1   2  316.37   16.50
   6   1  -2  321.17   15.50
  -6   1   2  334.27   16.70
   6   1  -2  272.37   16.30
  -6   1   2  364.66   15.80
   5  -1  -2 1264.37   52.59
  -5  -1   2 1326.77   57.59
   5  -1  -2 1224.08   49.99
  -5  -1   2 1318.97   51.09
   5  -1  -2 1150.38   50.49
  -5  -1   2 1265.77   50.59
   5  -1  -2 1119.59   50.49
   5   1  -2 1275.97   50.09
  -5   1   2 1228.48   51.29
  -5   1   2 1321.07   50.59
  -5   1   2 1261.07   50.99
   5   1  -2 1154.58   50.89
   5   1  -2 1229.68   50.59
  -4  -1   2    4.40    3.50
   4  -1  -2   -1.60    4.00
   4  -1  -2   -0.30    3.60
  -4  -1   2    1.00    4.40
  -4  -1   2    1.00    3.70
  -4   1   2   -0.50    3.00
  -4   1   2    6.70    4.60
   4   1  -2   -5.60    4.10
  -4   1   2   -0.70    3.40
   4   1  -2    1.30    3.40
  -3  -1   2 1067.69   41.00
   3  -1  -2  982.10   40.50
  -3  -1   2 1038.80   40.50
  -3   1   2 1028.70   40.40
   3   1  -2  980.00   40.60
  -3   1   2 1017.00   40.90
  -2  -1   2  459.25   18.80
   2  -1  -2  477.85   19.00
  -2   1   2  466.15   18.80
   2   1  -2  485.25   19.00
  -2   1   2  427.36   20.80
   1  -1  -2  101.09    4.70
  -1   1   2   97.79    4.40
   1   1  -2   97.09    4.50
  -1  -1  -2  896.01   33.10
  -1  -1  -2  792.42   33.10
   1  -1   2  891.71   32.90
   1   1   2  869.11   33.20
  -1   1  -2  839.12   32.90
  -1   1  -2  869.61   32.90
  -2  -1  -2 1398.16   52.69
   2  -1   2 1352.96   52.39
   2   1   2 1287.47   52.59
  -2   1  -2 1387.66   52.49
  -3  -1  -2   22.90    3.20
   3  -1   2   12.60    3.90
  -3   1  -2   17.10    2.50
   4  -1   2  155.08   15.20
  -4  -1  -2  134.49    8.80
  -4  -1  -2  111.39   12.10
   4  -1   2  144.19   12.10
  -4   1  -2  174.88   13.40
   4   1   2  128.99   12.40
   4   1   2  122.99   13.80
   4   1   2  124.89   10.70
  -5  -1  -2   78.59    9.50
   5  -1   2   50.89    7.50
   5  -1   2   58.19    6.50
   5  -1   2   61.69    7.60
  -5  -1  -2   76.39    8.60
   5  -1   2   63.89    8.30
  -5   1  -2   53.69    7.90
   5   1   2   60.79    8.10
  -5   1  -2   49.10    7.00
  -5   1  -2   61.19    9.20
   5   1   2   88.09    8.60
   5   1   2   76.79    7.40
   5   1   2   65.69    9.40
   6  -1   2   93.89   11.80
  -6  -1  -2   97.79    7.80
  -6  -1  -2  104.49    9.70
   6   1   2   98.99    7.60
   6   1   2   86.49    8.10
  -7  -2   2  125.89    6.90
  -7   2   2  127.09    6.90
  -6  -2   2   57.49    6.40
  -6  -2   2   69.39    8.50
   6  -2  -2   72.59    7.90
   6   2  -2   48.10    6.90
  -6   2   2   51.89    6.20
  -6   2   2   64.39    7.70
   6   2  -2   58.19    7.20
   5  -2  -2  375.26   21.30
   5  -2  -2  379.76   19.50
   5  -2  -2  397.86   18.90
   5  -2  -2  382.76   20.20
  -5  -2   2  396.06   19.10
  -5  -2   2  410.96   19.60
   5   2  -2  382.16   19.50
   5   2  -2  383.96   20.30
  -5   2   2  423.66   19.70
  -5   2   2  429.66   20.80
   5   2  -2  378.66   18.70
  -5   2   2  458.85   19.40
  -4  -2   2   17.00    4.20
   4  -2  -2   14.00    4.80
   4  -2  -2   17.50    4.70
  -4  -2   2   10.50    4.90
  -4  -2   2   15.70    4.10
   4  -2  -2   16.50    4.50
  -4   2   2   24.30    4.00
  -4   2   2   20.20    4.60
   4   2  -2   12.00    3.50
  -4   2   2   27.50    4.30
   3  -2  -2   28.60    3.60
  -3  -2   2   30.70    4.10
  -3  -2   2   29.30    4.10
  -3   2   2   28.80    3.90
   3   2  -2   27.30    3.70
  -3   2   2   27.40    3.60
  -2  -2   2  455.95   18.30
   2  -2  -2  442.56   18.40
  -2   2   2  453.95   18.30
   2   2  -2  460.95   18.50
  -2   2   2  443.56   18.80
   1  -2  -2   56.59    3.00
   1  -2  -2   50.59    3.30
   1   2  -2   51.49    2.80
  -1   2   2   46.90    2.70
   0  -2  -2  282.37   11.40
   0   2   2  294.47   11.60
  -1  -2  -2 2253.37   85.69
   1  -2   2 2289.67   85.39
  -1   2  -2 2276.97   85.29
   1   2   2 2252.37   85.79
  -1   2  -2 2171.18   85.39
  -2  -2  -2  537.75   21.10
   2  -2   2  515.85   20.80
  -2   2  -2  522.85   20.80
   2   2   2  499.85   21.10
  -3  -2  -2   87.79    5.70
   3  -2   2   86.89    7.00
  -3   2  -2   86.39    5.40
   4  -2   2   14.90    8.40
  -4  -2  -2   23.90    4.00
   4  -2   2   33.70    4.40
   4  -2   2   37.70    6.40
  -4  -2  -2   31.80    7.10
   4  -2   2   30.30    6.90
   4   2   2   23.80    7.10
  -4   2  -2   39.60    5.10
   4   2   2   40.50    6.70
  -4   2  -2   32.40    7.40
   5  -2   2  250.47   12.20
   5  -2   2  215.08   15.30
   5  -2   2  252.97   15.30
  -5  -2  -2  223.98   14.30
   5  -2   2  245.28   14.20
  -5  -2  -2  236.88   14.60
   5   2   2  250.17   14.30
  -5   2  -2  243.48   14.60
  -5   2  -2  249.88   13.70
   5   2   2  229.08   12.90
   5   2   2  223.18   14.60
  -5   2  -2  214.98   14.20
   5   2   2  217.68   15.60
  -6  -2  -2   -2.30    4.40
   6  -2   2   13.50    4.10
   6  -2   2    8.00    3.20
  -6  -2  -2   -3.00    3.40
   6  -2   2   -2.50    5.10
  -6   2  -2   16.10    3.60
  -6   2  -2   15.80    5.60
   6   2   2   -1.40    2.80
   6   2   2    3.40    3.80
  -7  -3   2   25.70    3.70
  -7   3   2   24.10    3.60
  -6  -3   2   44.80    6.50
   6  -3  -2   41.30    5.90
  -6   3   2   43.60    5.80
   6   3  -2   34.10    5.10
  -6   3   2   47.00    6.40
  -5  -3   2  322.27   16.80
  -5  -3   2  336.87   17.00
   5  -3  -2  321.47   16.20
   5  -3  -2  339.27   17.10
   5  -3  -2  334.17   19.30
   5  -3  -2  322.27   17.80
  -5   3   2  313.07   18.00
   5   3  -2  334.47   16.50
  -5   3   2  352.16   16.70
   5   3  -2  308.37   18.60
  -5   3   2  342.07   17.00
  -4  -3   2   48.20    6.20
   4  -3  -2   33.60    5.00
  -4  -3   2   31.90    5.20
   4  -3  -2   43.20    5.60
   4  -3  -2   65.89    8.40
  -4  -3   2   43.20    6.20
   4  -3  -2   40.00    6.30
  -4   3   2   59.79    6.90
  -4   3   2   40.60    5.90
  -4   3   2   45.30    5.70
   3  -3  -2   23.70    3.50
  -3  -3   2   22.70    3.60
  -3  -3   2   20.50    3.00
   3  -3  -2   18.50    3.40
  -3   3   2   23.40    3.50
   3   3  -2   25.90    3.50
  -3   3   2   18.40    2.70
  -2  -3   2  227.88    9.90
   2  -3  -2  226.58   10.00
   2  -3  -2  229.08   10.60
   2   3  -2  231.58   10.00
  -2   3   2  220.68    9.80
  -2   3   2  218.28   10.50
   1  -3  -2  780.02   29.60
   1  -3  -2  744.43   29.30
   1   3  -2  748.43   29.10
  -1   3   2  731.63   29.00
   0  -3  -2   11.90    1.30
   0   3   2   11.50    1.60
  -1  -3  -2  311.07   12.40
   1  -3   2  307.57   11.80
  -1   3  -2  313.47   11.80
  -1   3  -2  292.27   11.80
   1   3   2  314.07   12.60
   2  -3   2    5.20    1.60
  -2  -3  -2    2.30    1.30
  -2   3  -2    5.30    1.30
   2   3   2    4.30    2.40
   3  -3   2   15.10    3.70
  -3  -3  -2   23.40    3.50
  -3   3  -2   19.70    2.90
   4  -3   2  196.58    9.80
   4  -3   2  204.78   17.60
   4  -3   2  172.18   13.30
  -4  -3  -2  186.38   13.90
   4  -3   2  197.28   12.80
  -4  -3  -2  197.88   11.10
  -4   3  -2  176.48   14.60
  -4   3  -2  208.28   10.70
   4   3   2  188.48   14.70
   4   3   2  203.18   13.20
   4   3   2  150.58   14.50
  -5  -3  -2    2.30    5.00
   5  -3   2   20.90    5.10
   5  -3   2   16.60    6.20
   5  -3   2   19.00    6.30
   5  -3   2   16.40    3.70
  -5  -3  -2   14.90    5.70
  -5   3  -2   16.10    4.40
   5   3   2   16.50    5.80
   5   3   2   19.00    7.30
   5   3   2    5.20    3.90
  -5   3  -2   16.00    4.80
  -5   3  -2   22.10    5.40
   6  -3   2    4.50    3.00
   6  -3   2    9.80    5.00
   6  -3   2    6.70    3.50
  -6   3  -2    9.40    3.50
  -6   3  -2    4.60    4.30
  -7  -4   2  101.29    6.00
  -7   4   2  112.29    6.00
  -6  -4   2  607.94   26.80
  -6  -4   2  604.44   27.60
   6  -4  -2  652.43   27.10
  -6   4   2  648.24   27.70
   6   4  -2  632.74   26.60
  -6   4   2  659.13   26.70
   6   4  -2  544.75   27.20
  -5  -4   2 1294.67   51.79
   5  -4  -2 1272.37   50.79
   5  -4  -2 1337.57   51.99
  -5  -4   2 1238.48   51.59
   5  -4  -2 1255.17   51.69
   5  -4  -2 1245.38   53.09
  -5   4   2 1318.57   52.09
   5   4  -2 1204.38   51.09
   5   4  -2 1196.18   51.99
  -5   4   2 1348.27   51.39
  -5   4   2 1194.78   51.79
  -4  -4   2   31.10    5.40
   4  -4  -2   40.20    5.70
   4  -4  -2   33.10    4.90
   4  -4  -2   17.40    4.80
   4  -4  -2   35.80    5.90
  -4  -4   2   27.60    4.90
  -4  -4   2   46.00    6.50
   4   4  -2   25.20    4.30
  -4   4   2   23.80    4.00
  -4   4   2   32.20    5.20
  -4   4   2   30.30    4.60
  -3  -4   2    3.30    3.20
   3  -4  -2    0.30    3.00
  -3  -4   2    0.80    2.30
   3  -4  -2    1.90    1.90
   3   4  -2    3.30    2.10
  -3   4   2    2.80    2.10
  -3   4   2    4.10    2.70
   2  -4  -2  256.27   12.30
  -2  -4   2  271.37   12.00
   2  -4  -2  274.97   12.00
  -2   4   2  319.07   12.70
   2   4  -2  276.07   12.00
  -2   4   2  286.37   11.90
   1  -4  -2   26.60    2.10
   1  -4  -2   26.10    2.50
   1   4  -2   25.40    1.80
  -1   4   2   23.60    2.00
   0   4   2 3596.24  136.99
  -1  -4  -2 3790.72  141.49
  -1   4  -2 3744.83  140.79
   1   4   2 3614.34  141.59
   2  -4   2  418.26   16.80
  -2  -4  -2  432.46   17.60
   2   4   2  415.46   17.90
  -2   4  -2  421.56   17.10
   3  -4   2  341.97   14.60
  -3  -4  -2  352.56   15.60
   3  -4   2  343.17   15.50
  -3   4  -2  338.97   15.10
   4  -4   2   57.09    7.80
   4  -4   2   32.60    6.60
  -4  -4  -2   45.40    7.40
   4  -4   2   53.39   10.50
   4  -4   2   58.39    4.80
  -4  -4  -2   46.50    6.10
   4   4   2   39.30    8.10
  -4   4  -2   51.59    5.40
   4   4   2   44.70    6.70
  -4   4  -2   35.30    7.90
   4   4   2   31.20    7.40
   5  -4   2   43.50    7.40
   5  -4   2   50.29    7.40
   5  -4   2   55.09    5.90
  -5  -4  -2   62.59    9.10
   5  -4   2   43.30    6.80
  -5  -4  -2   38.90    6.40
  -5   4  -2   65.29    8.90
   5   4   2   40.80    8.50
  -5   4  -2   49.90    7.50
   5   4   2   51.59    7.70
   5   4   2   36.00    5.90
  -5   4  -2   61.39    8.00
   6  -4   2  505.15   22.80
   6  -4   2  542.15   23.00
  -6  -4  -2  523.75   22.80
  -6  -4  -2  508.95   24.00
   6  -4   2  512.75   22.60
  -6   4  -2  507.15   23.70
   6   4   2  493.65   22.30
   6   4   2  498.25   22.80
  -6   4  -2  479.15   22.00
  -7  -5   2  105.29    6.20
  -7   5   2  113.59    6.10
  -6  -5   2  376.66   18.20
  -6  -5   2  388.86   19.50
  -6   5   2  410.26   19.30
   6   5  -2  333.87   19.10
  -6   5   2  426.66   18.00
   6   5  -2  405.86   18.10
   5  -5  -2 1142.79   48.70
   5  -5  -2 1218.68   48.00
  -5  -5   2 1209.58   48.80
   5  -5  -2 1140.39   50.09
   5  -5  -2 1299.27   49.30
  -5  -5   2 1188.08   48.60
  -5   5   2 1167.08   48.20
  -5   5   2 1267.27   49.30
  -5   5   2 1104.29   48.80
   5   5  -2 1125.89   49.30
   5   5  -2 1197.88   48.50
   4  -5  -2  174.08   11.10
  -4  -5   2  196.88   11.10
   4  -5  -2  196.78   11.70
  -4  -5   2  167.98   11.40
  -4  -5   2  171.08   11.60
   4  -5  -2  172.18   10.60
  -4   5   2  178.58   10.20
  -4   5   2  190.38   10.60
   4   5  -2  178.68   11.00
  -4   5   2  177.68   10.90
  -3  -5   2    1.70    3.30
   3  -5  -2   -2.00    2.10
  -3  -5   2    4.30    2.90
   3  -5  -2    3.80    2.50
   3   5  -2    2.60    2.00
  -3   5   2   -3.10    1.80
  -3   5   2    1.20    2.30
  -2  -5   2  597.74   24.80
   2  -5  -2  610.84   24.80
   2  -5  -2  617.64   25.40
  -2   5   2  624.54   24.70
   2   5  -2  625.34   24.90
  -2   5   2  641.34   25.30
   1  -5  -2 4031.70  149.69
   1  -5  -2 3865.41  149.39
  -1   5   2 3844.72  149.09
   1   5  -2 3947.41  149.19
   0  -5  -2 2248.18   85.69
   0   5  -2 2311.27   85.09
   0   5   2 2232.68   85.89
   0   5  -2 2185.68   84.99
  -1  -5  -2  973.20   38.10
   1   5   2 1012.90   38.80
  -1   5  -2  977.30   37.40
   1   5   2  962.70   38.30
   2  -5   2  349.87   14.30
  -2  -5  -2  363.36   15.20
  -2   5  -2  365.36   14.60
   2   5   2  344.47   15.70
  -3  -5  -2  280.97   13.20
   3  -5   2  284.17   12.00
   3  -5   2  269.57   13.00
  -3   5  -2  268.77   12.50
  -4  -5  -2   -5.90    5.70
   4  -5   2   -1.20    4.50
   4  -5   2   -5.70    5.00
  -4  -5  -2    5.20    3.40
   4  -5   2    0.60    2.20
   4  -5   2   -8.80    9.10
  -4   5  -2    1.50    2.40
  -4   5  -2   11.50    7.10
   4   5   2   -8.20    4.60
   4   5   2   -4.70    6.60
   4   5   2  -19.20    7.30
  -5  -5  -2    6.50    4.90
   5  -5   2    6.50    6.50
  -5  -5  -2    4.40    5.90
   5  -5   2   -2.20    4.90
   5  -5   2   -0.30    3.10
   5  -5   2    3.00    4.00
  -5   5  -2   -0.70    4.40
  -5   5  -2    6.60    4.00
   5   5   2   -1.00    8.90
   5   5   2    4.00    4.40
   5   5   2   -1.80    5.10
  -5   5  -2    0.70    4.80
  -6  -5  -2   36.10    4.90
   6  -5   2   73.29    6.90
   6  -5   2   52.99    5.70
  -6  -5  -2   54.09    6.90
   6  -5   2   59.09    7.50
  -6   5  -2   65.49    6.40
   6   5   2   36.50    5.90
  -6   5  -2   64.79    8.20
   6   5   2   47.70    5.70
  -7  -6   2   25.30    3.70
  -7   6   2   32.40    3.40
  -6  -6   2  118.59   12.00
  -6  -6   2  123.99    8.70
   6   6  -2  129.89    8.90
  -6   6   2  133.79    9.80
   6   6  -2  108.29   10.80
  -6   6   2  128.89    8.20
   5  -6  -2   11.10    6.20
   5  -6  -2   18.00    4.50
   5  -6  -2   25.60    5.10
  -5  -6   2   19.20    5.60
  -5  -6   2   14.20    4.70
  -5   6   2   25.70    4.90
   5   6  -2   13.30    7.20
  -5   6   2   23.80    4.30
   5   6  -2   16.10    4.60
  -5   6   2   14.20    6.10
  -4  -6   2  221.68   13.10
   4  -6  -2  234.18   12.20
  -4  -6   2  218.78   12.40
   4  -6  -2  250.87   13.40
  -4  -6   2  201.58   13.40
   4  -6  -2  225.38   12.80
   4   6  -2  192.58   12.30
  -4   6   2  235.68   12.20
  -4   6   2  213.88   11.50
  -4   6   2  216.68   12.00
  -3  -6   2    1.20    2.90
   3  -6  -2    0.70    2.00
  -3  -6   2   -1.60    3.40
   3  -6  -2    4.10    3.10
  -3   6   2    4.60    2.50
   3   6  -2   -0.20    1.90
  -3   6   2   -2.30    1.90
   2  -6  -2 1161.08   44.70
  -2  -6   2 1134.29   44.60
   2  -6  -2 1117.39   45.10
  -2   6   2 1116.89   44.50
   2   6  -2 1178.78   44.80
  -2   6   2 1152.18   45.10
   1  -6  -2  400.96   16.50
   1  -6  -2  402.36   16.90
   1   6  -2  428.56   16.40
  -1   6   2  404.16   16.30
   0  -6  -2  622.54   24.30
   0  -6  -2  605.44   23.90
   0   6  -2  624.24   23.20
   0   6  -2  605.84   23.30
   0   6   2  573.54   23.60
  -1  -6  -2  356.06   14.50
  -1   6  -2  332.27   13.70
   1   6   2  365.46   15.20
  -1   6  -2  356.26   13.70
   2  -6   2 1638.14   63.59
  -2  -6  -2 1651.33   64.59
   2   6   2 1634.34   64.89
  -2   6  -2 1715.43   63.99
   3  -6   2  156.78    7.30
  -3  -6  -2  144.39    8.50
  -3   6  -2  153.98    7.90
   4  -6   2  160.68    8.40
  -4  -6  -2  151.78   12.90
   4  -6   2  160.48   11.70
   4  -6   2  178.78   12.60
   4  -6   2  173.38   17.90
  -4  -6  -2  175.38   10.80
  -4   6  -2  122.49   13.30
   4   6   2  138.49   13.80
   4   6   2  175.18   15.20
  -4   6  -2  179.38    9.50
   4   6   2  163.08   12.00
  -5  -6  -2   -5.70    4.50
   5  -6   2   -1.50    3.10
   5  -6   2    6.50    6.20
  -5  -6  -2    2.60    6.00
   5  -6   2    1.50    4.00
   5  -6   2    3.60    5.40
  -5   6  -2   -0.80    4.70
   5   6   2    4.60    5.20
  -5   6  -2   -6.70    3.80
  -5   6  -2    6.50    4.80
   5   6   2    2.50    3.90
   6  -6   2   16.10    4.40
  -6  -6  -2   17.70    5.00
   6  -6   2   22.70    4.30
  -6  -6  -2   19.40    4.10
   6  -6   2   19.60    3.70
  -6   6  -2   20.30    5.70
   6   6   2   25.90    5.10
  -6   6  -2   17.50    3.80
   6   6   2   24.80    4.30
  -7  -7   2   97.89    5.80
  -7   7   2  101.49    5.70
  -6  -7   2   55.89    9.00
  -6  -7   2   66.89    6.90
  -6   7   2   75.29    6.30
   6   7  -2   79.39    7.20
  -6   7   2   79.09    8.10
   6   7  -2   58.09    7.30
   5  -7  -2   11.20    7.40
   5  -7  -2    0.90    5.80
  -5  -7   2    6.50    5.30
  -5  -7   2   -2.70    4.20
   5  -7  -2   -1.30    4.40
   5  -7  -2   -2.10    3.80
  -5   7   2    3.70    5.80
   5   7  -2    2.70    7.00
  -5   7   2   -2.10    3.50
   5   7  -2   -0.80    3.90
  -5   7   2   -1.00    3.10
  -4  -7   2  408.86   19.30
   4  -7  -2  385.36   18.80
  -4  -7   2  391.66   21.30
  -4  -7   2  407.56   19.60
   4  -7  -2  415.76   19.70
   4  -7  -2  432.46   19.90
   4   7  -2  434.86   19.70
  -4   7   2  432.06   19.30
  -4   7   2  416.46   18.60
  -4   7   2  396.16   18.90
  -3  -7   2 2123.59   84.29
   3  -7  -2 2147.49   84.19
  -3  -7   2 2202.58   84.19
   3  -7  -2 2132.39   84.79
  -3   7   2 2131.69   83.99
  -3   7   2 2232.38   84.69
   3   7  -2 2214.68   84.59
  -2  -7   2  963.10   38.30
   2  -7  -2 1009.90   38.50
   2  -7  -2  970.10   38.80
  -2   7   2  990.20   38.20
  -2   7   2  969.00   38.80
   2   7  -2  944.31   38.40
   1  -7  -2   65.79    3.70
   1  -7  -2   61.29    4.10
  -1   7   2   66.19    3.50
   1   7  -2   66.19    3.40
  -1   7   2   58.49    4.30
   0  -7  -2 1047.60   40.10
   0  -7  -2  975.90   39.60
   0   7  -2  980.00   39.10
   0   7   2 1020.30   39.40
   0   7  -2 1079.89   39.00
   1  -7   2   82.39    3.40
  -1  -7  -2   84.09    4.40
  -1  -7  -2   73.99    6.50
  -1   7  -2   68.99    3.70
  -1   7  -2   84.09    3.60
   1   7   2   86.79    5.40
   2  -7   2  236.48    9.70
  -2  -7  -2  237.68   10.90
  -2   7  -2  233.58   10.10
  -3  -7  -2   40.00    4.50
   3  -7   2   35.50    3.10
  -3   7  -2   32.80    3.50
   4  -7   2  397.96   16.70
   4  -7   2  408.56   20.60
   4  -7   2  388.36   24.30
  -4  -7  -2  391.46   19.10
   4  -7   2  392.16   19.70
  -4  -7  -2  405.36   20.40
   4   7   2  351.06   20.80
  -4   7  -2  348.87   20.10
   4   7   2  354.16   22.10
  -4   7  -2  395.76   19.30
  -4   7  -2  410.56   17.90
   4   7   2  390.96   20.30
   5  -7   2   17.20    6.70
   5  -7   2   16.70    3.40
  -5  -7  -2   24.80    5.50
   5  -7   2   15.70    6.00
  -5  -7  -2   19.90    7.00
   5  -7   2   17.40    4.40
  -5   7  -2   20.90    4.70
   5   7   2   17.30    5.60
  -5   7  -2   18.80    5.20
   5   7   2   19.40    5.80
  -5   7  -2   20.70    5.70
   6  -7   2  159.88    9.70
   6  -7   2  162.78   10.20
  -6  -7  -2  153.78   11.70
  -6  -7  -2  159.48    9.90
  -6   7  -2  169.48   11.70
  -6   7  -2  169.18    9.60
   6   7   2  170.88   10.00
  -7  -8   2  184.28    8.50
  -7   8   2  180.48    8.50
  -6  -8   2   28.10    4.30
  -6   8   2   35.50    5.00
   6   8  -2   36.90    4.60
   6   8  -2   20.80    6.20
  -6   8   2   35.70    5.10
   5  -8  -2 1021.70   39.70
   5  -8  -2  860.61   40.10
   5  -8  -2  919.61   39.90
  -5  -8   2  892.61   39.20
  -5  -8   2  984.70   39.30
   5  -8  -2  938.51   38.40
  -5   8   2  956.50   38.70
  -5   8   2  975.40   39.60
  -5   8   2  901.41   39.30
   5   8  -2  879.81   40.10
   4  -8  -2  105.29   11.60
   4  -8  -2  115.69    8.90
   4  -8  -2  115.39    9.50
  -4  -8   2  120.29    9.80
  -4  -8   2  127.29   10.00
   4  -8  -2  118.29    8.80
  -4   8   2  104.99    8.40
  -4   8   2  118.69    8.00
  -4   8   2  122.29    8.30
   4   8  -2  105.49    9.40
   3  -8  -2    2.00    2.90
  -3  -8   2    1.50    3.60
   3  -8  -2    2.70    2.60
  -3  -8   2    1.40    4.00
  -3   8   2    6.20    2.90
  -3   8   2    2.20    2.00
   3   8  -2    3.10    2.30
   2  -8  -2 1293.57   49.40
   2  -8  -2 1233.88   49.80
  -2  -8   2 1209.38   49.20
  -2   8   2 1293.07   49.20
   2   8  -2 1299.07   49.50
  -2   8   2 1249.38   49.70
   1  -8  -2   44.50    3.70
   1   8  -2   52.59    2.90
  -1   8   2   48.60    4.10
  -1   8   2   48.60    3.00
   0  -8  -2  888.81   35.50
   0  -8  -2  908.01   35.90
   0   8   2  939.01   36.10
   0   8  -2  866.31   35.00
   0   8   2  895.91   35.20
   0   8  -2  949.21   34.80
  -1  -8  -2 1610.54   63.39
  -1  -8  -2 1649.93   62.59
   1  -8   2 1685.33   61.59
  -1   8  -2 1508.65   61.79
   1   8   2 1627.24   62.89
  -1   8  -2 1718.33   61.79
   1   8   2 1516.55   62.29
   2  -8   2  171.78    7.30
  -2  -8  -2  171.48    8.60
  -2   8  -2  169.78    7.70
   3  -8   2  276.47   11.60
  -3  -8  -2  257.97   13.20
  -3   8  -2  270.67   12.30
  -4  -8  -2    3.70    4.10
  -4  -8  -2    1.60    5.60
   4  -8   2    1.10    8.90
   4  -8   2    4.60    2.30
   4  -8   2    2.70    5.80
   4  -8   2    0.50    4.60
   4   8   2   10.30    7.30
  -4   8  -2    8.50    4.50
  -4   8  -2    6.50    6.60
  -4   8  -2    1.70    2.60
   4   8   2  -12.00    8.80
   4   8   2    3.80    5.30
  -5  -8  -2   -7.50    7.10
   5  -8   2    4.40    5.90
   5  -8   2    1.10    4.00
  -5  -8  -2    7.70    4.70
   5  -8   2    5.90    5.50
  -5   8  -2    1.80    4.50
   5   8   2  -11.90    5.70
   5   8   2    1.50    4.00
  -5   8  -2   -0.30    4.40
  -5   8  -2   -5.00    4.10
   6  -8   2   31.50    4.40
   6  -8   2   25.60    4.40
  -6  -8  -2   30.00    6.30
  -6  -8  -2   26.00    4.20
  -6   8  -2   27.60    5.80
  -6   8  -2   34.10    4.50
   6   8   2   29.00    4.50
  -6  -9   2   74.79    6.90
   6   9  -2   68.69   10.00
  -6   9   2   77.19    6.30
   6   9  -2   67.39    6.80
  -6   9   2   74.49    8.10
   5  -9  -2   -1.60    6.10
   5  -9  -2    3.30    6.10
   5  -9  -2    5.30    4.90
   5  -9  -2    5.30    3.70
  -5  -9   2    5.10    4.20
  -5  -9   2   -1.50    6.20
  -5   9   2    6.60    3.70
   5   9  -2   -6.50    6.70
  -5   9   2   -6.80    5.30
  -5   9   2    0.70    3.30
  -4  -9   2  193.18   15.90
   4  -9  -2  264.47   13.90
   4  -9  -2  233.48   13.40
  -4  -9   2  224.38   13.60
  -4  -9   2  232.18   13.90
   4  -9  -2  260.47   14.90
   4  -9  -2  244.48   12.90
  -4   9   2  242.78   12.70
  -4   9   2  242.08   12.30
  -4   9   2  248.78   12.90
   4   9  -2  240.68   13.80
   4   9  -2  210.88   16.70
  -3  -9   2  271.97   14.00
   3  -9  -2  283.77   13.50
  -3  -9   2  271.47   14.20
   3  -9  -2  292.77   13.90
  -3   9   2  286.47   13.70
   3   9  -2  298.37   13.70
  -3   9   2  281.37   12.90
  -2  -9   2  135.29    7.80
   2  -9  -2  135.39    7.80
   2   9  -2  138.79    7.10
  -2   9   2  152.48    7.00
  -2   9   2  132.99    7.50
   1  -9  -2 1225.38   46.10
   1  -9  -2 1130.39   46.40
  -1   9   2 1166.08   46.30
   1   9  -2 1216.88   45.80
  -1   9   2 1165.78   45.70
   0  -9  -2   27.10    3.30
   0  -9  -2   32.20    2.60
   0   9  -2   37.40    1.90
   0   9   2   30.80    2.60
   0   9  -2   23.60    2.70
   0   9   2   33.20    3.50
  -1  -9  -2  177.48    8.10
  -1  -9  -2  169.58    9.70
   1  -9   2  177.48    7.10
   1   9   2  158.18    8.10
  -1   9  -2  160.78    7.60
   1   9   2  180.88    8.70
  -1   9  -2  177.08    7.20
   2  -9   2  323.27   13.20
  -2  -9  -2  332.57   14.70
  -2   9  -2  328.37   13.70
  -3  -9  -2    7.10    2.90
   3  -9   2    5.80    1.70
   3  -9   2    0.40    4.70
   3  -9   2    0.40    5.30
   3  -9   2   12.50    4.80
  -3   9  -2    4.50    1.80
   3   9   2    3.40    5.90
   4  -9   2   45.30    4.30
  -4  -9  -2   48.90    6.60
   4  -9   2   43.20    6.10
   4  -9   2   39.60   10.60
   4  -9   2   50.49    8.60
  -4  -9  -2   33.20    6.60
   4   9   2   35.40    8.60
  -4   9  -2   45.10    7.10
  -4   9  -2   49.00    5.20
  -4   9  -2   34.00    7.40
   4   9   2   44.70    6.80
  -5  -9  -2    1.60    4.60
   5  -9   2   -1.00    6.00
   5  -9   2    0.00    3.40
   5  -9   2    4.50    6.40
  -5  -9  -2    4.60    7.30
   5   9   2   -4.80    3.70
  -5   9  -2    4.30    4.30
   5   9   2   -4.40    6.10
  -5   9  -2    3.00    4.10
  -5   9  -2    5.20    4.60
  -6  -9  -2    8.30    5.60
   6  -9   2    4.70    3.40
  -6  -9  -2    7.70    3.30
   6  -9   2   10.50    3.10
   6   9   2   10.60    3.50
  -6   9  -2    9.40    3.40
  -6   9  -2    2.20    4.90
   6 -10  -2    5.30    3.50
  -6 -10   2    0.30    3.10
  -6  10   2    6.00    3.70
   6  10  -2    2.40    3.30
  -6  10   2   -0.90    2.50
   6  10  -2   -0.30    6.10
   5 -10  -2    7.40    3.70
  -5 -10   2    5.30    4.20
   5 -10  -2    3.50    6.10
   5 -10  -2   16.80    5.20
   5 -10  -2    7.20    5.90
   5  10  -2    5.50    6.30
  -5  10   2    3.50    3.50
  -5  10   2    4.60    3.90
  -5  10   2   -0.30    6.10
   4 -10  -2    5.10    4.20
  -4 -10   2    5.80    5.10
  -4 -10   2   -0.60    5.90
  -4 -10   2    8.30    6.60
   4 -10  -2   11.80    4.30
   4 -10  -2   19.90    5.40
   4 -10  -2   19.50    4.70
  -4  10   2    7.60    3.40
   4  10  -2   12.10    5.00
  -4  10   2   11.30    3.70
  -4  10   2    4.30    3.80
   4  10  -2   30.30    8.40
   3 -10  -2    6.50    3.30
  -3  10   2    3.10    2.10
  -3  10   2    2.30    2.60
   3  10  -2    6.00    2.70
   2 -10  -2  235.18   11.50
   2 -10  -2  235.88   11.10
  -2 -10   2  258.97   13.30
  -2  10   2  245.98   11.40
   2  10  -2  236.78   11.00
  -2  10   2  239.18   10.70
   1 -10  -2 1582.54   61.09
   1 -10  -2 1551.14   61.49
  -1  10   2 1590.44   61.29
   1  10  -2 1626.54   60.79
  -1  10   2 1524.85   60.69
   0 -10  -2  320.27   14.10
   0 -10  -2  320.07   13.30
   0  10   2  292.97   13.10
   0  10   2  311.87   13.60
   0  10  -2  331.97   12.70
  -1 -10  -2   -0.90    3.50
   1 -10   2    3.60    0.90
  -1 -10  -2    3.20    1.50
   1  10   2    7.00    2.30
  -1  10  -2    2.50    0.80
   1  10   2    4.10    2.20
  -1  10  -2    0.60    2.00
   2 -10   2 1598.44   61.29
  -2 -10  -2 1580.34   62.79
  -2  10  -2 1611.34   61.69
  -3 -10  -2   -8.40    6.20
   3 -10   2    5.50    7.70
   3 -10   2   10.00    4.50
   3 -10   2    0.30    1.50
  -3 -10  -2   -0.80    2.70
   3 -10   2   -0.10    4.30
   3 -10   2   -2.00    4.90
   3  10   2    8.40    5.80
  -3  10  -2    2.00    1.80
  -3  10  -2    7.10    3.90
   4 -10   2   47.10    7.50
  -4 -10  -2   39.60    7.00
   4 -10   2   40.20    9.50
   4 -10   2   41.30    4.20
   4 -10   2   50.89    9.30
   4 -10   2   39.10    9.20
  -4 -10  -2   42.60    6.20
   4  10   2   38.90    7.20
  -4  10  -2   50.49    7.20
   4  10   2   33.80    9.10
  -4  10  -2   49.70    5.30
  -4  10  -2   29.20    7.00
   5 -10   2  503.15   22.30
   5 -10   2  454.65   23.70
   5 -10   2  462.85   23.40
  -5 -10  -2  482.35   22.90
   5  10   2  487.75   23.20
  -5  10  -2  452.45   21.50
  -5  10  -2  457.35   22.70
  -6 -10  -2    4.60    3.20
  -6 -10  -2   12.50    6.50
   6 -10   2    9.40    3.40
   6 -10   2    8.10    2.80
   6  10   2    7.00    3.20
  -6  10  -2   10.00    3.50
  -6  10  -2   16.50    4.90
  -6 -11   2   39.50    5.60
   6 -11  -2   54.09    6.70
   6  11  -2   46.70    5.80
  -6  11   2   47.30    4.90
  -6  11   2   49.30    6.20
   6  11  -2   23.50    9.00
   5 -11  -2  145.49    9.70
   5 -11  -2  110.59   10.80
   5 -11  -2  132.59   12.40
  -5 -11   2  128.49    9.90
   5 -11  -2  134.29   10.70
   5  11  -2  139.49   12.40
  -5  11   2  140.09    9.10
  -5  11   2  116.79    9.50
  -5  11   2  116.69   12.00
  -4 -11   2  268.97   14.50
  -4 -11   2  237.78   16.00
   4 -11  -2  266.57   14.20
   4 -11  -2  243.08   14.70
   4 -11  -2  255.97   13.60
   4 -11  -2  262.67   14.30
   4  11  -2  218.78   16.80
  -4  11   2  249.97   13.00
  -4  11   2  254.47   13.30
   4  11  -2  246.78   14.90
  -4  11   2  268.37   13.60
   3 -11  -2 3708.33  138.59
   3 -11  -2 3512.85  137.99
   3  11  -2 3758.62  138.59
  -3  11   2 3444.16  137.59
  -3  11   2 3480.55  138.29
   2 -11  -2 5037.90  193.08
   2 -11  -2 5062.39  193.48
   2  11  -2 4914.01  193.08
  -2  11   2 5201.88  192.78
  -2  11   2 5035.20  193.28
   1 -11  -2 3529.95  129.59
   1 -11  -2 3314.87  129.89
   1  11  -2 3329.87  129.09
  -1  11   2 3414.46  129.19
  -1  11   2 3312.17  129.59
   0 -11  -2  790.52   31.80
   0 -11  -2  797.82   32.50
   0  11  -2  827.42   31.10
   0  11   2  755.82   31.50
   0  11   2  828.72   32.00
  -1 -11  -2  108.89    8.20
  -1 -11  -2  113.89    6.20
   1 -11   2  115.69    5.20
  -1  11  -2  118.69    5.20
   1  11   2  111.69    6.70
   1  11   2  111.59    6.50
   2 -11   2   29.90    2.30
  -2 -11  -2   27.90    3.90
  -2  11  -2   29.50    4.70
  -2  11  -2   27.90    2.60
  -3 -11  -2  146.29    9.60
   3 -11   2  152.28   11.00
   3 -11   2  160.78    7.40
   3 -11   2  153.38   15.90
   3 -11   2  158.38   12.10
   3 -11   2  154.18   10.20
  -3 -11  -2  171.08   12.60
   3  11   2  165.38   12.20
  -3  11  -2  135.29    9.90
  -3  11  -2  168.88    8.20
   4 -11   2  122.19   14.30
  -4 -11  -2   87.69    9.80
   4 -11   2  108.39    8.90
   4 -11   2   88.79    5.70
  -4 -11  -2  116.29   10.70
   4 -11   2  126.59   15.10
   4 -11   2   89.69    8.60
  -4  11  -2  103.39    7.20
  -4  11  -2   82.59    8.80
   4  11   2  114.49   10.70
   5 -11   2    1.60    5.40
   5 -11   2    3.80    5.50
  -5 -11  -2   -7.50    4.10
  -5  11  -2    3.50    4.30
  -5  11  -2    2.60    4.30
   5  11   2   -1.60    4.00
   6 -11   2   73.59    6.50
  -6 -11  -2   75.29    6.30
   6 -11   2   65.69    5.90
  -6  11  -2   70.19    5.90
   6  11   2   69.19    6.20
  -6  11  -2   66.09    8.80
   6 -12  -2   12.90    3.60
  -6 -12   2   11.30    3.40
  -6  12   2   17.90    4.70
  -6  12   2   14.60    2.80
   6  12  -2   12.70    3.40
   5 -12  -2    8.50    5.70
   5 -12  -2   14.00    7.00
  -5 -12   2    3.70    4.30
   5 -12  -2    5.90    4.90
  -5  12   2    4.80    3.40
  -5  12   2    7.00    3.50
  -5  12   2   14.00    7.30
   5  12  -2   10.70    6.10
  -4 -12   2    1.70    5.70
  -4 -12   2   -3.10    4.90
   4 -12  -2    7.40    5.10
   4 -12  -2   -0.30    4.60
   4 -12  -2    5.00    4.80
   4 -12  -2    1.40    3.80
   4  12  -2    8.00    7.60
  -4  12   2   -0.10    3.10
  -4  12   2   -0.10    3.70
  -4  12   2   -3.00    3.30
   4  12  -2    5.20    5.50
   3 -12  -2   12.10    5.20
   3 -12  -2   10.20    3.70
   3  12  -2    4.90    2.60
  -3  12   2    5.90    2.70
  -3  12   2    5.60    2.40
   2 -12  -2 2652.43  104.59
   2 -12  -2 2677.33  104.09
  -2  12   2 2763.32  104.39
   2  12  -2 2706.73  104.29
  -2  12   2 2690.13  103.79
   1 -12  -2  600.54   24.40
   1 -12  -2  589.54   24.90
  -1  12   2  599.84   24.60
  -1  12   2  588.14   24.00
   1  12  -2  619.64   24.10
   0 -12  -2  350.66   15.30
   0 -12  -2  356.56   16.10
   0  12   2  356.16   15.50
   0  12   2  361.06   15.10
   0  12  -2  378.36   14.70
  -1 -12  -2  815.92   32.00
   1 -12   2  810.82   30.80
  -1 -12  -2  745.33   33.00
   1  12   2  748.23   31.60
   1  12   2  816.42   32.10
  -1  12  -2  798.82   30.80
   2 -12   2  342.27   13.90
   2 -12   2  338.87   15.70
  -2 -12  -2  341.97   15.60
  -2  12  -2  317.97   15.90
  -2  12  -2  348.17   14.30
  -3 -12  -2   47.70    6.30
   3 -12   2   49.60    3.60
  -3 -12  -2   47.70    7.40
   3 -12   2   55.69    6.80
   3 -12   2   43.00    5.30
   3 -12   2   41.10   10.30
   3 -12   2   43.10    7.30
  -3  12  -2   45.30    6.70
   3  12   2   42.30    7.30
  -3  12  -2   50.79    4.20
   4 -12   2   96.69   15.10
  -4 -12  -2  111.29   10.60
   4 -12   2   87.19    8.80
   4 -12   2   96.09    5.40
   4 -12   2  103.09    7.80
  -4 -12  -2   99.59   10.50
   4 -12   2   84.79   13.20
  -4  12  -2   81.69    8.70
  -4  12  -2   97.79    7.00
  -4  12  -2   72.99    8.40
   4  12   2   99.49   10.20
  -5 -12  -2   37.90    5.90
   5 -12   2   37.30    6.80
  -5  12  -2   40.80    6.20
  -5  12  -2   48.20    5.70
   5  12   2   36.40    5.60
  -6 -12  -2  125.89    8.10
   6 -12   2  113.49    7.50
   6 -12   2  130.39    7.50
   6  12   2  134.99    8.10
  -6  12  -2  105.49    7.20
  -6 -13   2   27.70    3.80
   6 -13  -2   31.40    4.30
  -6  13   2   27.20    4.90
  -6  13   2   39.30    4.40
   6  13  -2   38.50    5.40
  -5 -13   2   11.10    7.70
   5 -13  -2   26.10    7.90
  -5 -13   2   40.60    5.50
   5 -13  -2   28.80    5.60
   5 -13  -2   27.80    7.60
  -5  13   2   18.40    6.90
  -5  13   2   28.40    4.50
   5  13  -2   32.40    7.00
  -5  13   2   42.40    5.80
  -4 -13   2  163.58   13.20
  -4 -13   2  174.28   12.20
   4 -13  -2  192.28   11.60
   4 -13  -2  173.38   11.90
   4 -13  -2  162.48   12.10
   4 -13  -2  176.88   11.50
   4  13  -2  193.18   13.50
  -4  13   2  183.68   10.80
   4  13  -2  160.58   14.10
  -4  13   2  176.38   10.70
  -4  13   2  168.08   10.50
  -3 -13   2  701.63   38.20
   3 -13  -2  719.53   31.40
   3 -13  -2  709.83   30.90
   3 -13  -2  789.12   31.10
   3  13  -2  707.23   30.60
  -3  13   2  722.73   30.40
  -3  13   2  684.93   29.60
  -3  13   2  731.53   30.30
   2 -13  -2  130.79    8.10
   2 -13  -2  124.69    7.70
  -2  13   2  125.89    7.60
  -2  13   2  133.89    7.00
   2  13  -2  138.09    7.40
   1 -13  -2  234.08   10.50
   1 -13  -2  217.48   11.10
  -1 -13   2  217.68   14.10
   1  13  -2  218.98   10.00
  -1  13   2  239.18   10.70
  -1  13   2  223.38   10.10
   0 -13  -2 2883.61  110.29
   0 -13  -2 2893.91  110.99
   0  13   2 2847.42  110.29
   0  13   2 2793.62  109.99
   0  13  -2 2919.31  109.59
  -1 -13  -2    0.00    1.80
  -1 -13  -2   -3.90    4.20
   1 -13   2    2.00    1.10
   1 -13   2    2.20    2.80
   1  13   2   -0.80    2.30
   1  13   2   -2.30    2.50
   2 -13   2    1.50    3.20
   2 -13   2    1.70    1.30
  -2 -13  -2   -2.40    2.20
  -2  13  -2    2.00    1.20
  -2  13  -2    2.00    3.90
   3 -13   2  439.26   22.90
  -3 -13  -2  435.86   20.30
   3 -13   2  422.96   19.50
  -3 -13  -2  419.26   21.30
   3 -13   2  407.86   23.30
   3 -13   2  429.06   17.40
  -3  13  -2  438.96   18.30
  -3  13  -2  395.96   19.80
   3  13   2  436.96   22.20
   4 -13   2  240.08   10.40
  -4 -13  -2  253.87   15.10
   4 -13   2  243.28   11.20
   4 -13   2  255.47   18.60
   4 -13   2  276.77   17.40
  -4 -13  -2  241.58   15.80
  -4  13  -2  207.28   14.30
   4  13   2  260.77   15.50
  -4  13  -2  248.78   14.30
  -4  13  -2  238.98   12.30
  -5 -13  -2  139.19   10.40
   5 -13   2  130.39   10.00
   5 -13   2  115.99   11.00
  -5  13  -2  126.09    9.40
   5  13   2  134.39   10.20
  -5  13  -2  107.89    9.90
   6 -13   2   27.00    4.10
  -6 -13  -2   24.60    3.60
   6 -13   2   23.70    3.30
  -6  13  -2   26.00    3.50
   6  13   2   33.10    4.60
  -6 -14   2    3.40    3.00
   6 -14  -2    1.90    3.10
  -6  14   2    3.00    2.10
  -6  14   2    7.70    4.20
   6  14  -2    2.20    3.00
  -5 -14   2   96.89   12.90
  -5 -14   2  114.59    9.30
   5 -14  -2  117.69   12.90
   5 -14  -2  102.89   10.00
  -5  14   2  100.99    7.90
  -5  14   2  106.39   15.40
  -5  14   2  124.89    9.10
   5  14  -2  125.69   11.70
   4 -14  -2  107.39    9.80
   4 -14  -2  118.39    9.90
  -4 -14   2   96.69   10.30
   4 -14  -2  103.79    9.60
  -4 -14   2  102.59   11.20
   4  14  -2  110.59   12.70
  -4  14   2  103.19    8.50
  -4  14   2   98.89    8.20
   4  14  -2  113.39   11.80
  -4  14   2  100.69    8.10
   3 -14  -2  269.77   14.80
   3 -14  -2  269.37   14.50
   3 -14  -2  306.37   15.80
  -3 -14   2  308.97   16.70
  -3  14   2  268.97   13.40
  -3  14   2  286.77   14.10
   3  14  -2  301.07   14.70
  -3  14   2  291.07   14.30
   2 -14  -2  453.05   20.90
   2 -14  -2  490.15   21.40
  -2  14   2  486.25   20.40
   2  14  -2  510.85   21.10
  -2  14   2  501.35   21.10
   1 -14  -2  619.44   26.60
   1 -14  -2  644.34   26.20
  -1 -14   2  667.73   27.00
  -1  14   2  645.24   25.80
   1  14  -2  638.94   25.80
  -1  14   2  611.14   26.10
   0 -14  -2  194.68   10.60
   0 -14   2  188.88   10.00
   0 -14  -2  197.08    9.50
   0  14   2  191.18    9.20
   0  14   2  195.08    9.60
   0  14  -2  192.48    8.50
   1 -14   2  866.61   34.40
   1 -14   2  867.11   33.00
  -1 -14  -2  854.01   34.20
  -1 -14  -2  819.72   35.60
   1  14   2  829.22   34.20
  -1  14  -2  880.91   33.00
   1  14   2  763.02   33.70
  -2 -14  -2   -4.30    2.40
   2 -14   2    3.60    3.10
   2 -14   2   -0.40    1.30
  -2  14  -2   -0.20    4.00
  -2  14  -2    0.90    1.30
  -3 -14  -2   94.49    8.70
   3 -14   2   97.29   14.10
  -3 -14  -2   68.79    9.90
   3 -14   2  100.59    5.40
  -3 -14  -2  110.59   10.70
   3 -14   2  104.89    8.40
   3 -14   2  102.99   14.90
  -3  14  -2   97.99    8.50
  -3  14  -2  104.49    6.20
   3  14   2  100.69   11.00
   4 -14   2  147.99   12.00
  -4 -14  -2  142.29   13.30
   4 -14   2  157.78   14.70
  -4 -14  -2  150.58   12.00
  -4  14  -2  147.29    8.90
  -4  14  -2  142.09   11.70
  -4  14  -2  149.09   10.80
   4  14   2  168.38   12.40
   5 -14   2  191.08   12.50
  -5 -14  -2  204.98   12.60
   5 -14   2  194.18   11.90
   5  14   2  216.58   13.00
  -5  14  -2  219.78   11.90
  -5  14  -2  174.78   12.10
   6 -14   2   18.80    3.10
   6 -14   2   15.50    2.60
  -6 -14  -2   25.90    3.50
   6  14   2   30.40    4.30
  -6  14  -2   24.90    3.50
  -6 -15   2    4.10    3.00
   6 -15  -2   -2.80    3.10
   6  15  -2    1.90    2.90
  -6  15   2   -2.60    3.80
  -6  15   2   -1.80    2.10
  -5 -15   2   10.00    4.40
  -5 -15   2   15.70    6.70
   5 -15  -2    6.70    4.30
   5 -15  -2    9.90    3.10
  -5  15   2    8.50    3.20
   5  15  -2   11.80    6.20
  -5  15   2   12.60    4.10
  -4 -15   2  270.67   15.30
   4 -15  -2  261.67   15.40
   4 -15  -2  289.97   15.00
  -4 -15   2  253.37   16.30
   4 -15  -2  279.97   15.60
  -4  15   2  278.87   13.90
  -4  15   2  272.37   14.30
   4  15  -2  233.58   17.20
  -4  15   2  276.97   14.30
   4  15  -2  285.87   17.70
   3 -15  -2  162.18   10.70
   3 -15  -2  177.98   11.70
  -3 -15   2  146.59   12.90
  -3 -15   2  167.38   12.20
   3 -15  -2  168.98   10.40
   3  15  -2  123.99   14.10
  -3  15   2  160.18    9.40
  -3  15   2  160.18    9.80
  -3  15   2  160.58    9.10
   3  15  -2  152.58   10.00
   2 -15  -2  222.78   12.20
   2 -15  -2  233.88   12.20
   2  15  -2  240.88   11.80
  -2  15   2  243.18   11.40
  -2  15   2  266.47   12.10
  -1 -15   2 2218.68   84.39
   1 -15  -2 2041.80   84.19
   1 -15  -2 2135.49   83.79
  -1  15   2 2206.88   83.49
  -1  15   2 2136.79   83.69
   1  15  -2 2208.18   83.49
   0 -15  -2   19.80    3.10
   0 -15  -2   16.10    3.90
   0 -15   2   21.70    3.50
   0  15   2   15.60    2.90
   0  15  -2   15.40    2.10
   0  15   2   16.90    2.70
  -1 -15  -2  217.18   13.20
   1 -15   2  254.37   10.50
   1 -15   2  247.48   12.10
  -1 -15  -2  244.68   11.80
  -1  15  -2  250.47   10.40
   1  15   2  221.98   11.60
   1  15   2  217.68   11.70
  -2 -15  -2    5.50    5.40
   2 -15   2    2.70    1.50
  -2 -15  -2    1.90    3.00
   2 -15   2    2.40    2.90
  -2  15  -2   -4.90    4.20
  -2  15  -2    2.10    1.40
   2  15   2   12.70    6.10
   3 -15   2   15.40    2.30
   3 -15   2    3.90    7.90
   3 -15   2   11.50    8.80
  -3 -15  -2   13.20    4.70
  -3 -15  -2   18.40    6.90
   3 -15   2   22.00    4.40
  -3 -15  -2    7.40    5.60
  -3  15  -2    3.90    4.30
  -3  15  -2   13.90    2.50
   3  15   2   20.40    6.00
   4 -15   2  575.24   29.30
  -4 -15  -2  582.64   28.30
   4 -15   2  536.15   27.70
   4 -15   2  592.84   25.90
  -4 -15  -2  555.14   26.80
   4  15   2  602.54   27.80
  -4  15  -2  563.34   25.80
  -4  15  -2  574.94   26.20
  -4  15  -2  600.84   24.80
   5 -15   2    4.10    4.20
  -5 -15  -2    6.70    4.00
   5 -15   2    5.50    3.30
  -5  15  -2    5.50    5.00
   5  15   2    4.00    3.50
  -5  15  -2    2.40    4.20
   6 -15   2    6.10    2.40
   6 -15   2    3.00    2.10
  -6 -15  -2   -1.00    2.50
  -6  15  -2   -1.70    3.10
   6  15   2    6.10    2.40
   6 -16  -2  101.19    7.30
  -6 -16   2   99.49    6.70
  -6  16   2   98.89    8.20
   6  16  -2  105.99    6.70
  -6  16   2   99.99    6.20
   5 -16  -2   41.20    5.70
  -5 -16   2   28.40    5.10
   5 -16  -2   28.90    4.80
  -5 -16   2   36.20    7.00
  -5  16   2   47.60    6.80
   5  16  -2   46.00    6.80
  -5  16   2   35.10    4.40
   4 -16  -2  123.29   11.00
   4 -16  -2  113.89   10.30
  -4 -16   2  116.39   10.80
   4 -16  -2  126.79   10.80
  -4 -16   2  118.89   11.60
  -4  16   2  124.89    9.00
  -4  16   2  112.99    8.50
  -4  16   2  111.49    9.40
   4  16  -2  127.49   14.20
   4  16  -2  104.59   12.60
  -3 -16   2   37.70    7.10
  -3 -16   2   14.80    5.10
   3 -16  -2   24.90    5.40
   3 -16  -2   28.90    5.20
   3 -16  -2   20.00    5.20
  -3  16   2   21.10    3.50
  -3  16   2   25.10    4.30
   3  16  -2   21.80    4.20
   3  16  -2   38.70    8.10
  -3  16   2   26.50    4.40
   2 -16  -2  619.04   27.10
   2 -16  -2  589.44   27.00
   2  16  -2  679.63   27.00
  -2  16   2  637.54   26.70
  -2  16   2  639.14   26.20
   1 -16  -2 1366.46   55.39
   1 -16  -2 1381.06   55.99
  -1 -16   2 1453.05   56.09
   1 -16  -2 1428.06   55.49
  -1  16   2 1291.07   54.89
   1  16  -2 1498.95   55.19
  -1  16   2 1400.86   55.29
   0 -16  -2 1779.62   70.89
   0 -16  -2 1785.52   71.59
   0 -16   2 1906.01   71.39
   0  16   2 1838.72   70.49
   0  16   2 1693.83   70.49
   0  16  -2 1863.31   70.09
   1 -16   2   26.10    3.90
  -1 -16  -2   18.30    3.30
  -1 -16  -2   11.30    5.30
   1 -16   2   19.70    2.70
   1  16   2   25.80    4.20
  -1  16  -2   23.30    2.40
   1  16   2   21.80    3.90
   2 -16   2  937.01   38.30
   2 -16   2  914.31   40.80
  -2 -16  -2  940.71   38.90
  -2 -16  -2  899.81   39.80
  -2 -16  -2  929.71   39.40
   2 -16   2  970.50   36.70
  -2  16  -2  966.00   37.10
   2  16   2  887.61   39.80
   3 -16   2   43.70    5.40
   3 -16   2   42.80   10.10
  -3 -16  -2   33.90    6.40
  -3 -16  -2   40.40    7.60
   3 -16   2   48.10    9.10
   3 -16   2   39.30    3.60
  -3 -16  -2   37.00    6.90
   3  16   2   35.10    6.90
  -3  16  -2   40.20    4.30
  -3  16  -2   28.30    5.30
   4 -16   2    9.00    6.30
   4 -16   2    1.50    5.30
  -4 -16  -2    7.70    8.00
   4 -16   2    6.50    6.90
  -4 -16  -2   15.90    5.40
  -4  16  -2   21.90    4.00
   4  16   2   16.00    5.10
  -4  16  -2   16.90    5.20
  -4  16  -2   16.30    5.50
   5 -16   2    1.00    3.10
   5 -16   2   -3.30    3.40
  -5 -16  -2   -1.50    3.40
   5  16   2    1.80    3.70
  -5  16  -2   -0.10    5.80
  -5  16  -2    4.70    3.90
   6 -17  -2   76.29    6.60
  -6 -17   2   74.29    7.80
   6  17  -2   81.89    5.90
  -6  17   2   88.39    5.50
  -6  17   2   88.89    7.60
   5 -17  -2   15.80    3.40
  -5 -17   2   21.00    6.30
   5 -17  -2   23.40    4.60
  -5 -17   2   25.00    4.80
  -5  17   2   22.70    4.50
  -5  17   2   24.80    3.90
   5  17  -2   25.40    6.40
   4 -17  -2 1083.79   44.10
  -4 -17   2 1029.30   43.10
   4 -17  -2  978.80   44.00
  -4 -17   2 1017.20   44.50
   4 -17  -2 1010.70   42.50
  -4  17   2  986.00   42.90
   4  17  -2 1026.60   44.80
  -4  17   2 1106.89   42.80
   4  17  -2 1097.09   46.20
  -4  17   2 1063.19   43.30
  -3 -17   2   -2.80    6.50
   3 -17  -2   -0.60    4.90
   3 -17  -2    7.90    4.90
  -3 -17   2   -0.70    4.70
   3 -17  -2    4.10    4.50
   3  17  -2    1.30    7.30
  -3  17   2    4.10    3.00
  -3  17   2   -1.40    3.00
   3  17  -2   -1.90    3.60
  -3  17   2   -0.40    3.50
   2 -17  -2  262.57   13.30
   2 -17  -2  264.67   15.00
  -2 -17   2  256.47   15.60
   2 -17  -2  247.78   14.10
  -2  17   2  249.08   12.20
   2  17  -2  271.57   12.90
  -2  17   2  251.47   13.10
  -2  17   2  255.47   12.70
  -1 -17   2   23.80    4.10
   1 -17  -2   30.20    5.00
   1 -17  -2   23.30    3.60
   1 -17  -2   34.80    4.60
   1  17  -2   25.20    3.40
  -1  17   2   28.70    4.00
  -1  17   2   23.90    3.50
   0 -17  -2    3.60    3.70
   0 -17  -2    4.20    3.40
   0 -17   2    4.60    2.80
   0 -17  -2    7.50    3.00
   0  17  -2    4.10    1.60
   0  17   2    6.60    2.80
   0  17   2    7.10    2.90
  -1 -17  -2  547.25   26.20
   1 -17   2  572.64   24.40
  -1 -17  -2  554.74   24.30
   1 -17   2  585.24   23.00
  -1  17  -2  596.34   22.90
   1  17   2  497.35   23.90
   1  17   2  559.94   24.10
  -2 -17  -2  566.94   26.50
  -2 -17  -2  593.74   26.00
   2 -17   2  556.54   22.90
  -2 -17  -2  549.45   25.40
   2 -17   2  540.85   24.70
   2 -17   2  575.64   27.80
  -2  17  -2  594.14   23.40
   2  17   2  551.34   26.60
   3 -17   2  329.47   21.50
   3 -17   2  332.57   19.90
  -3 -17  -2  347.57   18.60
  -3 -17  -2  319.67   19.00
   3 -17   2  340.27   13.80
  -3 -17  -2  343.87   18.30
   3 -17   2  361.06   16.60
  -3  17  -2  281.07   18.50
  -3  17  -2  352.66   15.20
   3  17   2  331.17   18.90
  -3  17  -2  299.17   16.50
   4 -17   2   32.20    7.60
  -4 -17  -2   22.60    5.10
   4 -17   2   22.80    5.60
  -4 -17  -2   21.50    9.80
   4 -17   2   23.70    5.70
  -4  17  -2   29.70    4.30
   4  17   2   33.40    6.00
  -4  17  -2   31.60    5.60
  -4  17  -2   30.10    6.10
   5 -17   2  120.19    8.80
   5 -17   2  124.99    8.40
  -5 -17  -2  102.39   13.60
  -5 -17  -2  133.69    9.20
   5  17   2  125.99    9.40
  -5  17  -2  102.29   11.80
  -5  17  -2  138.09    8.80
   6 -18  -2   45.60    5.70
   6  18  -2   54.29    4.90
  -6  18   2   55.99    4.20
   5 -18  -2  105.69    8.10
  -5 -18   2  120.29   11.60
   5 -18  -2  114.69    8.80
  -5 -18   2  100.89    9.10
  -5  18   2  116.99    9.00
  -5  18   2  117.89    7.80
   5  18  -2  119.99   11.20
  -4 -18   2    6.00    5.50
   4 -18  -2   -5.10    6.10
   4 -18  -2   -0.50    4.20
   4 -18  -2    1.50    2.70
  -4 -18   2   10.10    5.00
   4 -18  -2   18.00    6.50
  -4  18   2   11.80    4.10
  -4  18   2    4.10    4.80
  -4  18   2    8.80    3.70
   4  18  -2    1.80    9.40
   4  18  -2   16.00    7.10
   3 -18  -2  291.77   15.20
   3 -18  -2  280.17   15.90
  -3 -18   2  312.47   17.10
   3 -18  -2  305.07   16.00
  -3 -18   2  284.37   17.00
  -3  18   2  283.17   14.40
   3  18  -2  265.97   17.50
  -3  18   2  298.77   14.70
   3  18  -2  287.47   15.80
  -3  18   2  284.27   14.60
   2 -18  -2   66.69    6.60
   2 -18  -2   80.19    7.90
  -2 -18   2   88.29    9.60
   2 -18  -2   87.49    8.50
   2 -18  -2   71.39   12.80
   2 -18  -2   69.59    6.00
  -2  18   2   64.99    7.10
  -2  18   2   72.69    6.10
   2  18  -2   52.89    9.00
   2  18  -2   79.99    6.30
  -2  18   2   84.79    6.50
   1 -18  -2   47.30    7.00
   1 -18  -2   28.80    4.00
   1 -18  -2   28.70    5.10
  -1 -18   2   29.20    4.50
  -1  18   2   28.90    4.30
  -1  18   2   29.40    4.10
   1  18  -2   31.20    3.80
   0 -18  -2    1.20    3.50
   0 -18  -2    1.60    3.20
   0 -18  -2    0.40    4.40
   0 -18   2    2.60    2.90
   0  18   2    0.40    2.70
   0  18  -2    4.20    1.70
   0  18   2    3.20    2.90
  -1 -18  -2    1.30    4.40
   1 -18   2    2.70    3.00
  -1 -18  -2    7.70    6.10
  -1 -18  -2   -4.00    5.00
   1 -18   2    3.80    1.90
  -1 -18  -2    2.40    3.40
   1  18   2   -5.00    4.50
   1  18   2    3.30    3.70
   1  18   2    6.10    4.50
   1  18   2   -3.80    5.00
  -1  18  -2    4.00    1.50
  -2 -18  -2    5.90    5.30
   2 -18   2    5.70    3.40
  -2 -18  -2    4.30    4.90
   2 -18   2    7.40    2.00
   2 -18   2    1.90    7.20
  -2 -18  -2    5.40    5.40
   2  18   2    3.70    5.80
   2  18   2    9.90   10.10
  -2  18  -2    4.00    1.80
  -3 -18  -2   29.40    7.40
  -3 -18  -2   15.60    5.50
   3 -18   2   25.10    4.70
   3 -18   2   12.10    7.70
   3 -18   2   16.30    6.70
  -3 -18  -2   29.80    6.70
   3  18   2   28.80    6.80
  -3  18  -2   14.50    5.60
  -3  18  -2   21.10    3.30
  -3  18  -2   20.70    6.60
   4 -18   2  807.82   34.80
   4 -18   2  817.72   35.90
  -4 -18  -2  855.41   35.90
   4 -18   2  799.82   34.30
  -4  18  -2  811.82   35.10
  -4  18  -2  824.52   33.80
   4  18   2  825.72   36.30
  -4  18  -2  787.52   34.10
  -5 -18  -2  424.56   19.20
   5 -18   2  388.06   18.20
   5 -18   2  386.66   18.70
   5  18   2  393.56   19.30
  -5  18  -2  435.86   18.20
   6 -19  -2  234.68   12.90
  -6  19   2  280.97   11.80
   6  19  -2  275.27   11.70
   5 -19  -2  152.78    9.20
  -5 -19   2  155.48   12.00
  -5 -19   2  143.89    9.80
   5  19  -2  145.79   11.80
  -5  19   2  145.69    8.50
  -5  19   2  131.29    9.60
  -4 -19   2   40.00    6.40
  -4 -19   2   25.00    5.40
   4 -19  -2   28.70    7.20
   4 -19  -2   31.90    5.40
   4 -19  -2   20.60    3.60
   4 -19  -2   31.40    8.70
   4  19  -2   38.30    7.50
  -4  19   2   17.20    5.40
  -4  19   2   41.50    6.40
  -4  19   2   28.70    4.60
   4  19  -2   22.80   11.80
   3 -19  -2 1323.07   53.19
   3 -19  -2 1247.88   52.79
  -3 -19   2 1352.16   53.99
  -3 -19   2 1208.88   52.19
   3 -19  -2 1262.67   51.69
   3 -19  -2 1336.17   52.29
   3  19  -2 1302.87   53.19
  -3  19   2 1281.87   51.59
   3  19  -2 1226.68   53.59
  -3  19   2 1304.57   51.99
  -3  19   2 1243.18   51.49
   2 -19  -2 1061.19   45.20
  -2 -19   2 1132.09   46.10
   2 -19  -2 1113.79   44.20
   2 -19  -2 1149.78   45.50
   2 -19  -2 1019.20   43.90
   2 -19  -2  997.70   44.50
  -2  19   2 1083.19   43.80
  -2  19   2 1091.89   43.80
   2  19  -2 1040.80   45.80
  -2  19   2 1077.09   43.60
   2  19  -2 1127.59   44.50
   1 -19  -2   81.99    7.40
  -1 -19   2   91.19   10.20
   1 -19  -2   70.79    6.70
   1 -19  -2   77.59    9.10
   1 -19  -2   81.89    8.10
   1 -19  -2   78.59    8.80
  -1 -19   2   90.19    7.60
  -1  19   2   89.19    6.50
  -1  19   2   88.09    6.50
   1  19  -2   91.09    6.10
  -1  19   2   86.99    7.30
   0 -19  -2  610.14   27.90
   0 -19  -2  578.94   26.10
   0 -19  -2  598.04   26.90
   0 -19  -2  597.84   26.60
   0 -19   2  657.13   26.90
   0 -19  -2  616.94   27.70
   0  19   2  581.34   25.90
   0  19   2  629.14   26.20
   0  19   2  626.54   26.50
   0  19  -2  661.43   25.60
  -1 -19  -2  148.29   11.10
  -1 -19  -2  131.09   12.40
   1 -19   2  147.19    9.60
  -1 -19  -2  147.89   11.10
   1 -19   2  162.18    8.10
  -1 -19  -2  154.28   10.50
   1  19   2  155.68   10.30
   1  19   2  164.98   11.80
  -1  19  -2  157.18    7.80
   2 -19   2  103.09   12.60
  -2 -19  -2  113.79   10.60
  -2 -19  -2  116.79   10.90
   2 -19   2  112.89    8.60
  -2 -19  -2  106.09   10.20
   2 -19   2  116.69    6.40
  -2  19  -2  124.19    6.70
   2  19   2  118.39   11.10
  -3 -19  -2   27.30    6.00
  -3 -19  -2   15.00    8.00
   3 -19   2   26.80    4.60
   3 -19   2   23.20    6.50
  -3 -19  -2   24.70    6.60
   3 -19   2   24.60    7.30
  -3  19  -2   35.90    4.10
   3  19   2   38.10    7.00
  -3  19  -2   20.60    6.10
   4 -19   2  136.09   11.10
   4 -19   2  142.89   10.50
   4 -19   2  139.79   10.20
  -4 -19  -2  152.08   10.90
   4  19   2  155.18   11.40
  -4  19  -2  137.79   10.00
   5 -19   2   27.40    4.20
   5 -19   2   22.90    3.70
  -5 -19  -2   26.40    4.40
  -5  19  -2   30.30    4.10
   5  19   2   25.60    4.70
   6  20  -2   -2.60    2.50
   5 -20  -2   51.99    5.80
  -5 -20   2   41.80    5.60
  -5 -20   2   52.59    6.60
   5  20  -2   57.59    9.10
  -5  20   2   50.89    5.00
  -5  20   2   47.20    6.70
   4 -20  -2   60.39    8.50
   4 -20  -2   62.59    6.60
  -4 -20   2   62.09    7.20
   4 -20  -2   65.49    8.00
  -4 -20   2   63.29    9.00
  -4  20   2   49.80    7.70
  -4  20   2   58.39    6.20
   4  20  -2   61.39    8.40
  -4  20   2   57.69    7.50
   3 -20  -2   51.69    5.90
   3 -20  -2   57.09    7.90
  -3 -20   2   52.89    9.80
  -3 -20   2   50.89    7.00
   3 -20  -2   44.80    6.60
   3 -20  -2   55.09    8.60
  -3  20   2   56.29    6.60
  -3  20   2   62.39    7.70
   3  20  -2   60.39    9.10
   3  20  -2   53.39    8.80
  -3  20   2   49.00    6.40
   2 -20  -2   25.10    5.50
   2 -20  -2   30.20    5.70
   2 -20  -2   15.70    4.90
   2 -20  -2   23.20    4.00
   2 -20  -2   17.80    5.90
  -2 -20   2   27.90    6.00
  -2  20   2   34.20    4.80
   2  20  -2   22.30    7.30
   2  20  -2   18.80    3.70
  -2  20   2   26.90    4.40
  -2  20   2   29.40    4.70
   1 -20  -2  990.10   41.40
  -1 -20   2 1012.10   41.00
   1 -20  -2  977.70   41.60
  -1 -20   2 1010.00   42.30
   1 -20  -2  970.80   40.60
   1 -20  -2  963.30   40.20
   1  20  -2  970.40   40.00
  -1  20   2  964.60   40.00
   1  20  -2 1002.50   41.10
  -1  20   2  953.40   39.80
  -1  20   2 1011.10   40.10
   0 -20  -2    8.20    4.70
   0 -20   2   -0.80    2.90
   0 -20  -2   -1.40    4.30
   0 -20  -2    9.60    5.90
   0 -20   2    0.90    5.80
   0 -20  -2    0.10    4.60
   0 -20  -2    3.50    3.70
   0  20   2    2.70    3.50
   0  20  -2    3.70    2.00
   0  20   2    4.60    4.30
   0  20   2    2.40    3.70
  -1 -20  -2    6.10    7.90
  -1 -20  -2    0.20    5.00
   1 -20   2    6.90    3.50
  -1 -20  -2   13.30    4.80
  -1 -20  -2   19.40    5.60
   1  20   2    5.10    4.60
   1  20   2    1.70    5.20
  -1  20  -2   10.80    2.20
   2 -20   2  288.87   12.50
  -2 -20  -2  245.68   16.80
   2 -20   2  282.37   14.50
  -2 -20  -2  274.37   16.50
   2 -20   2  286.87   16.60
  -2 -20  -2  276.57   15.80
  -2  20  -2  276.17   12.90
   2  20   2  299.97   16.70
  -3 -20  -2    7.10    5.90
   3 -20   2    0.00    3.80
  -3 -20  -2    5.20    9.70
  -3 -20  -2    0.50    4.60
   3  20   2    2.20    5.10
  -3  20  -2    1.10    5.10
  -3  20  -2    4.20    2.60
  -4 -20  -2  215.78   12.80
   4 -20   2  214.18   12.50
   4 -20   2  208.68   12.70
   4 -20   2  203.98   12.00
   4  20   2  214.78   13.30
  -4  20  -2  182.38   11.60
   5 -20   2    0.70    2.50
   5 -20   2    1.40    2.20
  -5 -20  -2    8.40    3.00
   5  20   2    3.10    2.90
  -5  20  -2    3.80    3.60
   5 -21  -2   14.40    3.40
  -5 -21   2   18.60    5.20
  -5  21   2   17.50    4.30
   5  21  -2   21.00    5.80
  -5  21   2   22.10    3.10
   4 -21  -2  621.34   26.90
  -4 -21   2  656.43   28.70
  -4 -21   2  561.54   26.80
  -4  21   2  605.44   26.90
   4  21  -2  573.54   28.10
  -4  21   2  640.64   26.30
   3 -21  -2    6.00    5.90
  -3 -21   2    3.80    4.90
   3 -21  -2    3.80    5.50
   3 -21  -2   -2.40    3.50
   3 -21  -2   -1.90    2.70
  -3  21   2    4.60    3.80
  -3  21   2    0.60    3.40
   3  21  -2    4.40    6.70
  -3  21   2    3.50    5.30
   3  21  -2    2.30    5.40
   2 -21  -2  317.37   16.80
  -2 -21   2  323.27   18.60
   2 -21  -2  349.47   17.80
   2 -21  -2  333.47   18.20
   2 -21  -2  350.96   16.60
   2 -21  -2  310.77   17.50
  -2  21   2  338.67   16.30
   2  21  -2  317.37   18.80
  -2  21   2  339.57   16.00
   2  21  -2  341.17   16.90
  -2  21   2  353.66   16.20
   1 -21  -2  161.08   10.10
   1 -21  -2  178.18   12.00
   1 -21  -2  174.28   12.30
   1 -21  -2  157.98   11.20
  -1 -21   2  191.88   12.60
   1  21  -2  159.58   12.30
  -1  21   2  171.98    9.80
  -1  21   2  178.88   10.40
  -1  21   2  180.38   10.40
   1  21  -2  182.48    9.80
   0 -21  -2   -2.80    5.90
   0 -21  -2   -3.10    6.00
   0 -21   2    1.00    3.00
   0 -21  -2   -1.90    4.60
   0 -21  -2    1.80    3.70
   0 -21   2    7.50    5.90
   0 -21  -2    3.40    4.60
   0  21   2   -4.70    3.90
   0  21  -2   -0.30    2.10
   0  21  -2    4.10    5.70
   0  21   2    2.30    4.50
   0  21   2    1.80    3.90
  -1 -21  -2   80.19    9.10
  -1 -21  -2   78.59   11.70
   1 -21   2   80.89   10.30
   1 -21   2   82.99    7.40
   1 -21   2  117.39   12.00
  -1 -21  -2   69.49    9.20
  -1  21  -2   87.79    5.70
   1  21   2   69.99    8.10
  -1  21  -2   70.49   10.00
   1  21   2   94.39   10.20
  -2 -21  -2    5.70    7.60
   2 -21   2    7.30    3.70
   2 -21   2   -0.90    5.20
  -2 -21  -2    5.90    5.10
  -2 -21  -2   -0.50    4.50
  -2  21  -2    4.90    5.80
  -2  21  -2    6.60    2.40
   2  21   2    6.30    5.10
   3 -21   2    3.70    5.40
   3 -21   2    3.80    5.20
   3 -21   2    5.50    3.90
  -3 -21  -2    5.80    4.70
  -3 -21  -2    7.30    5.20
   3  21   2    4.70    5.30
  -3  21  -2    4.10    4.90
  -3  21  -2    5.90    3.00
  -4 -21  -2  262.47   24.10
   4 -21   2  310.17   16.10
   4 -21   2  313.87   15.70
   4 -21   2  319.87   16.60
  -4 -21  -2  352.86   17.00
   4  21   2  353.16   17.80
  -4  21  -2  316.57   15.70
  -5 -21  -2    2.20    2.70
   5 -21   2   -3.50    2.00
   5  21   2   -0.20    2.90
  -5  21  -2    5.50    3.60
  -5 -22   2    0.90    4.40
   5 -22  -2    3.00    2.90
  -5  22   2    5.50    2.30
   5  22  -2   -2.40    5.20
  -5  22   2    3.70    4.50
  -4 -22   2   93.39    9.10
   4 -22  -2   70.49    6.60
   4  22  -2   78.59   10.40
  -4  22   2   65.89    7.90
  -4  22   2   75.69    6.50
   3 -22  -2   -0.10    5.70
   3 -22  -2   -1.50    3.50
   3 -22  -2    5.20    3.00
  -3 -22   2    1.20    4.60
   3 -22  -2    3.00    6.30
   3  22  -2    5.30    6.00
   3  22  -2    4.60    6.10
  -3  22   2    3.60    4.00
  -3  22   2   -0.80    3.20
  -3  22   2    9.50    5.90
   2 -22  -2  152.48    9.60
  -2 -22   2  140.69   11.60
   2 -22  -2  141.29   11.40
   2 -22  -2  134.89   11.90
   2 -22  -2  128.29   11.00
   2  22  -2  138.89   10.20
   2  22  -2  130.49   12.30
  -2  22   2  134.19    9.10
  -2  22   2  143.19   10.20
  -2  22   2  152.88    9.30
   1 -22  -2   20.70    5.70
   1 -22  -2   27.50    5.90
   1 -22  -2   28.70    6.60
  -1 -22   2    9.40    5.30
   1 -22  -2   20.40    4.00
  -1  22   2   27.50    4.60
  -1  22   2   21.60    4.50
   1  22  -2   26.60    5.90
  -1  22   2   31.40    5.30
   1  22  -2   34.20    4.90
   0 -22   2    0.20    2.90
   0 -22  -2   10.50    4.10
   0 -22  -2   -8.10    4.30
   0 -22  -2    0.40    6.50
   0 -22   2   -2.60    5.80
   0 -22  -2    2.80    4.50
   0  22   2    6.60    5.00
   0  22  -2    1.10    2.20
   0  22   2   -0.40    4.20
   0  22  -2   -8.40    5.30
   0  22   2   -6.70    3.70
  -1 -22  -2   40.70    6.70
   1 -22   2   46.60    6.40
   1 -22   2   60.99    8.10
   1 -22   2   45.30    9.20
  -1 -22  -2   56.09    8.40
   1  22   2   57.79    6.40
   1  22   2   52.89    7.20
  -1  22  -2   46.80    6.70
  -1  22  -2   53.69    4.80
  -2 -22  -2   59.49    8.60
  -2 -22  -2   58.39    9.00
   2 -22   2   57.19    7.00
   2 -22   2   70.69    9.60
  -2  22  -2   57.79    5.20
  -2  22  -2   63.59    6.90
   2  22   2   62.19    8.10
  -3 -22  -2  466.85   23.50
   3 -22   2  484.85   21.90
  -3 -22  -2  497.45   22.90
   3 -22   2  490.65   22.90
   3 -22   2  449.86   22.10
   3  22   2  472.95   23.70
  -3  22  -2  454.25   20.60
  -3  22  -2  467.85   21.50
   4 -22   2  158.18   10.50
   4 -22   2  174.48   11.00
  -4 -22  -2  181.98   11.10
  -4 -22  -2  128.99   13.00
   4 -22   2  173.28   10.20
   4  22   2  163.48   11.20
  -4  22  -2  184.28   10.70
   5 -22   2   14.40    2.70
  -5 -22  -2   10.40    2.90
  -5  22  -2    2.50    3.60
   5  22   2   12.70    3.00
   5 -23  -2    0.80    2.70
  -5 -23   2    1.20    4.10
  -5  23   2    0.20    2.00
   5  23  -2    0.30    5.20
  -4 -23   2   64.49    8.40
   4 -23  -2   79.89    7.00
  -4  23   2   76.29    6.40
  -4  23   2   82.19    8.00
   4  23  -2   83.79    9.90
  -3 -23   2  397.26   20.10
   3 -23  -2  360.56   19.00
   3 -23  -2  405.36   18.40
   3 -23  -2  325.87   20.30
   3  23  -2  348.17   21.00
  -3  23   2  375.66   17.90
   3  23  -2  371.96   20.10
  -3  23   2  365.26   19.40
  -3  23   2  401.36   17.80
   2 -23  -2  552.74   26.60
  -2 -23   2  589.74   27.30
   2 -23  -2  545.05   26.30
   2 -23  -2  562.54   25.10
   2 -23  -2  556.94   25.20
   2  23  -2  566.04   26.00
   2  23  -2  537.65   26.90
  -2  23   2  543.25   24.50
  -2  23   2  569.94   25.50
  -2  23   2  599.14   24.80
   1 -23  -2  201.48   11.70
   1 -23  -2  206.48   13.40
  -1 -23   2  206.18   13.50
   1 -23  -2  192.08   12.60
   1 -23  -2  226.88   14.50
   1  23  -2  200.18   13.00
  -1  23   2  183.78   11.20
  -1  23   2  187.38   11.50
   1  23  -2  217.18   11.50
  -1  23   2  202.48   12.60
   0 -23  -2   26.80    5.60
   0 -23   2   40.00    6.60
   0 -23  -2   29.10    8.20
   0 -23   2   52.99    6.80
   0 -23  -2   48.40    6.70
   0 -23  -2   39.10    5.40
   0  23  -2   41.00    6.30
   0  23   2   28.30    5.80
   0  23   2   21.50    6.20
   0  23   2   47.60    5.70
   0  23   2   47.70    6.10
   0  23  -2   38.10    5.00
  -1 -23  -2  107.79   10.80
   1 -23   2  129.29   13.90
   1 -23   2  121.39    9.00
   1 -23   2  132.59   12.60
  -1 -23  -2  126.09   10.30
  -1  23  -2  133.99    7.80
   1  23   2  123.19    9.70
  -1  23  -2  120.39   10.70
   1  23   2  134.19   11.10
  -2 -23  -2   20.20    5.70
  -2 -23  -2   31.20    5.70
   2 -23   2   36.40    6.60
   2 -23   2   27.10    4.50
   2  23   2   34.60    6.30
  -2  23  -2   29.60    5.70
  -2  23  -2   36.60    4.80
  -3 -23  -2  111.89    9.80
  -3 -23  -2  112.79   10.70
   3 -23   2  115.29    9.60
   3 -23   2  108.59    8.70
   3  23   2  119.49   10.50
  -3  23  -2   87.59    9.10
  -3  23  -2  105.49    8.00
  -4 -23  -2  430.76   23.30
   4 -23   2  496.95   22.40
   4 -23   2  500.45   22.20
  -4 -23  -2  500.05   22.30
   4  23   2  525.75   23.60
  -4  23  -2  526.45   21.60
   5 -23   2   45.60    4.30
  -5 -23  -2   51.19    4.70
   5  23   2   45.20    4.90
  -5 -24   2   11.40    4.30
   5 -24  -2   25.50    3.60
  -5  24   2   25.40    3.30
  -4 -24   2    2.60    3.90
   4 -24  -2    0.00    2.90
  -4  24   2    4.60    4.60
  -4  24   2    2.40    2.50
   4  24  -2   10.80    5.30
   3 -24  -2   49.80    6.20
   3 -24  -2   43.30    8.70
  -3 -24   2   39.20    6.00
   3  24  -2   43.00    7.40
  -3  24   2   52.59    7.50
   3  24  -2   41.40    9.30
  -3  24   2   50.89    5.80
  -3  24   2   53.79    9.70
   2 -24  -2  101.49   10.90
  -2 -24   2  103.89   10.30
   2 -24  -2  106.49   12.20
   2 -24  -2  104.79   10.40
   2 -24  -2  120.49    8.50
   2  24  -2   98.09   10.00
   2  24  -2  109.39   11.30
  -2  24   2  102.29    8.60
  -2  24   2  124.99    8.40
  -2  24   2  110.59   11.30
   1 -24  -2  840.72   36.00
   1 -24  -2  763.92   34.60
   1 -24  -2  823.22   34.70
  -1 -24   2  864.01   36.60
   1 -24  -2  750.72   36.40
   1  24  -2  847.62   36.20
  -1  24   2  888.81   34.50
   1  24  -2  846.12   34.80
  -1  24   2  800.72   35.30
  -1  24   2  756.32   34.10
   0 -24   2  259.67   13.80
   0 -24  -2  231.78   14.70
   0 -24   2  247.78   15.60
   0 -24  -2  252.57   18.50
   0 -24  -2  245.58   14.40
   0 -24  -2  240.18   13.80
   0  24   2  253.87   14.30
   0  24  -2  224.28   14.20
   0  24   2  264.47   15.20
   0  24   2  248.88   13.40
   0  24  -2  250.37   12.70
   1 -24   2  328.97   18.10
  -1 -24  -2  332.77   18.00
  -1 -24  -2  306.57   17.00
   1 -24   2  320.57   19.80
   1 -24   2  335.57   16.80
   1  24   2  339.77   18.10
  -1  24  -2  306.17   16.50
  -1  24  -2  329.27   15.40
   2 -24   2  207.18   13.20
  -2 -24  -2  191.88   13.60
   2 -24   2  197.28   12.00
  -2 -24  -2  205.78   13.00
   2  24   2  192.78   13.70
  -2  24  -2  191.58   12.20
  -2  24  -2  214.48   11.00
   3 -24   2   51.79    6.70
   3 -24   2   50.19    7.30
  -3 -24  -2   45.70    6.80
  -3 -24  -2   38.10    5.70
   3  24   2   49.30    7.90
  -3  24  -2   52.99    7.50
  -4 -24  -2    9.10    3.50
   4 -24   2    4.40    4.50
  -4 -24  -2    4.90    5.60
   4 -24   2    6.30    2.80
  -4  24  -2    0.20    3.70
   4  24   2    1.50    3.50
  -5 -25   2   64.39    6.90
   5 -25  -2   73.39    5.60
  -5  25   2   67.99    4.50
  -4 -25   2   51.99    7.10
   4 -25  -2   39.10    5.60
  -4  25   2   41.70    4.80
  -4  25   2   62.29    8.50
   4  25  -2   53.29    6.60
  -3 -25   2   25.20    5.20
   3 -25  -2   24.80    4.20
   3  25  -2   27.60    6.60
  -3  25   2   12.80    4.90
  -3  25   2   30.00    4.10
   2 -25  -2   63.79    6.80
   2 -25  -2   64.99    9.60
   2 -25  -2   67.59    9.60
   2 -25  -2   53.39    9.00
  -2 -25   2   53.09    8.30
  -2  25   2   58.89    8.90
   2  25  -2   75.89    9.60
  -2  25   2   76.99    6.80
   2  25  -2   68.79    9.90
   1 -25  -2  185.78   12.20
   1 -25  -2  191.58   15.30
  -1 -25   2  205.28   13.80
   1 -25  -2  187.18   11.20
   1 -25  -2  182.68   13.10
   1  25  -2  164.98   11.40
  -1  25   2  189.58   12.40
   1  25  -2  200.88   13.10
  -1  25   2  175.78   14.60
  -1  25   2  186.98   11.10
   0 -25  -2   -0.50    4.60
   0 -25   2   -4.80    3.10
   0 -25  -2   -6.00    4.10
   0 -25  -2   -2.50    4.70
   0 -25   2   -1.10    5.60
   0 -25  -2    2.50    9.40
   0  25   2    2.50    4.00
   0  25  -2    0.70    4.70
   0  25   2    0.90    4.60
   0  25   2    3.90    7.00
   0  25  -2    1.80    3.30
   1 -25   2   44.90    6.60
  -1 -25  -2   41.40    6.10
  -1 -25  -2   35.60    5.80
   1 -25   2   53.99    8.50
   1 -25   2   46.50    7.60
  -1  25  -2   39.80    5.60
  -1  25  -2   32.50    5.60
   1  25   2   36.10    6.40
   2 -25   2   12.10    3.80
  -2 -25  -2    4.30    4.60
  -2 -25  -2   10.50    4.90
   2 -25   2    8.30    4.80
  -2  25  -2    0.60    3.40
   2  25   2    8.60    5.00
  -2  25  -2    6.20    4.50
   3 -25   2  135.29    9.80
   3 -25   2  141.89    9.60
  -3 -25  -2  126.59    9.80
  -3 -25  -2  135.69   11.00
   3  25   2  134.69   10.70
  -3  25  -2  155.38    9.70
   4 -25   2  396.46   18.10
  -4 -25  -2  398.46   18.00
   4 -25   2  376.16   18.10
  -4 -25  -2  403.46   20.00
   4  25   2  411.46   19.00
  -4  25  -2  411.56   17.50
  -4 -26   2   52.99    6.90
   4 -26  -2   60.89    6.10
  -4  26   2   37.80   10.20
   4  26  -2   57.99    8.20
  -4  26   2   52.29    4.70
  -3 -26   2   28.10    5.10
   3 -26  -2   28.60    4.20
   3  26  -2   30.50    6.00
  -3  26   2   36.00    5.90
  -3  26   2   37.70    5.00
   2 -26  -2   68.99    9.50
   2 -26  -2   58.99    7.10
   2 -26  -2   53.09    9.50
   2 -26  -2   70.49    6.90
  -2 -26   2   62.79    8.80
  -2  26   2   66.59    6.50
   2  26  -2   67.29   10.30
   2  26  -2   60.39    9.50
  -2  26   2   58.79    9.20
   1 -26  -2   16.90    9.00
   1 -26  -2   29.30    5.90
   1 -26  -2   12.30    5.40
  -1 -26   2   10.20    5.00
   1 -26  -2    9.80    3.70
   1  26  -2   24.80    5.80
  -1  26   2   20.00    4.20
  -1  26   2   11.80    7.60
   1  26  -2    8.80    4.40
   0 -26   2   -0.90    5.20
   0 -26  -2   18.50   10.90
   0 -26  -2    3.90    4.90
   0 -26  -2    8.70    4.40
   0 -26   2    2.20    3.20
   0 -26  -2   12.00    4.80
   0  26  -2    6.00    3.50
   0  26  -2    5.60    4.50
   0  26   2   11.30    4.00
   0  26   2   10.30    5.00
   1 -26   2  131.99   13.70
  -1 -26  -2  125.19   10.40
   1 -26   2  127.89   12.20
   1 -26   2  128.39    9.50
  -1 -26  -2  131.39   10.80
   1  26   2  138.69   11.30
  -1  26  -2  134.09    9.00
  -1  26  -2  121.49   10.10
   2 -26   2  177.68   12.30
  -2 -26  -2  180.78   13.00
   2 -26   2  190.28   11.70
  -2 -26  -2  209.68   12.50
  -2  26  -2  211.68   12.50
  -2  26  -2  192.78   11.60
   2  26   2  198.98   13.20
   3 -26   2  194.88   11.20
   3 -26   2  179.38   10.90
  -3 -26  -2  173.48   12.00
  -3 -26  -2  173.38   11.10
   3  26   2  183.48   12.10
  -3  26  -2  207.58   11.10
   4 -26   2    4.50    4.40
   4 -26   2    2.90    2.60
  -4 -26  -2   -0.20    2.90
  -4  26  -2   -4.20    3.60
   4  26   2    0.90    3.20
  -4 -27   2   77.09    7.10
   4 -27  -2   75.09    6.30
  -4  27   2   69.29    5.30
   4  27  -2   75.69    8.10
  -3 -27   2  167.58   11.30
   3 -27  -2  166.28   10.10
   3  27  -2  155.18   11.20
  -3  27   2  154.48    9.10
   2 -27  -2   24.90    4.00
   2 -27  -2   27.80    5.60
   2 -27  -2   38.30    7.10
  -2 -27   2   30.30    5.60
   2  27  -2   37.30    6.60
  -2  27   2   39.60    5.40
   1 -27  -2   29.40   10.50
  -1 -27   2   59.89    9.00
   1 -27  -2   53.69    7.10
   1 -27  -2   61.59    8.80
   1 -27  -2   58.99    6.90
   1  27  -2   63.79    8.50
  -1  27   2   64.09    6.70
   1  27  -2   55.29    8.50
   0 -27   2   17.10    5.40
   0 -27  -2   10.80    4.90
   0 -27  -2    7.90    4.40
   0 -27   2    8.60    3.90
   0 -27  -2   22.10    5.30
   0 -27  -2   27.70   12.00
   0  27   2   24.90    4.30
   0  27  -2    4.90    4.30
   0  27   2   16.60    5.00
   0  27  -2   18.10    4.90
  -1 -27  -2  248.38   14.70
   1 -27   2  241.18   15.90
   1 -27   2  226.98   13.00
   1 -27   2  226.18   14.70
  -1 -27  -2  236.18   13.60
  -1  27  -2  204.18   12.90
   1  27   2  234.18   14.30
  -1  27  -2  228.68   12.80
  -2 -27  -2  144.89   10.80
   2 -27   2  145.09    9.90
  -2 -27  -2  144.29   10.20
   2 -27   2  134.59   10.40
   2  27   2  127.49   10.70
  -2  27  -2  128.59    9.50
   3 -27   2  228.68   12.70
   3 -27   2  236.48   12.70
  -3 -27  -2  233.48   12.60
  -3 -27  -2  239.68   13.60
  -3  27  -2  248.38   12.40
   3  27   2  236.78   13.50
  -4 -27  -2  621.94   23.60
   4 -27   2  564.14   23.40
   4  27   2  574.04   24.30
  -4  27  -2  491.25   23.00
  -4 -28   2   25.00    4.00
   4 -28  -2   16.60    3.10
   4  28  -2   22.40    4.80
  -4  28   2   29.30    3.60
   3 -28  -2   26.10    4.10
  -3 -28   2   15.70    3.70
  -3  28   2   15.80    2.90
   3  28  -2   20.60    5.00
   2 -28  -2   46.20    6.10
   2 -28  -2   43.40    6.60
  -2 -28   2   51.99    7.80
   2  28  -2   42.90    6.60
  -2  28   2   51.09    5.70
   1 -28  -2    0.90    4.30
   1 -28  -2    0.10    3.60
   1 -28  -2    3.40    5.40
  -1 -28   2    1.70    4.00
  -1  28   2    4.60    4.30
   1  28  -2    8.10    6.50
  -1  28   2   -0.70    3.10
   1  28  -2   -0.80    4.50
   0 -28  -2    1.80    3.90
   0 -28   2    6.40    4.80
   0 -28  -2    8.70    4.90
   0 -28  -2    8.40    4.80
   0  28  -2    0.40    4.20
   0  28   2    4.30    3.50
   0  28  -2   -0.70    4.50
   0  28   2    4.00    3.90
   1 -28   2    1.40    6.80
   1 -28   2    6.20    3.10
  -1 -28  -2    0.40    3.80
  -1 -28  -2    3.10    4.40
  -1  28  -2    3.00    4.00
   1  28   2   -4.00    4.10
   2 -28   2  174.38   10.80
   2 -28   2  178.08   11.10
  -2 -28  -2  178.48   11.80
  -2 -28  -2  171.28   11.00
   2  28   2  183.88   11.70
  -2  28  -2  172.98   10.60
   3 -28   2   16.10    3.60
  -3 -28  -2   29.60    4.50
   3 -28   2   20.70    3.60
  -3 -28  -2   24.30    4.10
  -3  28  -2   24.90    4.40
   3  28   2   18.10    3.80
   4 -28   2   30.50    3.90
  -4 -28  -2   18.30    3.10
   4  28   2   31.50    4.40
   4 -29  -2   15.90    3.20
  -4 -29   2   12.10    3.10
   4  29  -2   11.20    4.80
  -4  29   2   12.50    2.30
  -3 -29   2    1.90    3.30
   3 -29  -2    4.80    3.10
   3  29  -2    1.50    4.20
  -3  29   2    4.80    2.40
   2 -29  -2    1.00    3.30
  -2 -29   2   -1.20    3.40
   2 -29  -2    6.70    5.20
  -2  29   2   11.00    3.40
   2  29  -2    8.80    4.60
   1 -29  -2   -1.80    4.20
   1 -29  -2    3.30    5.50
   1 -29  -2    1.30    3.70
  -1 -29   2    0.40    3.70
  -1  29   2   -2.60    3.00
   1  29  -2   -0.10    4.10
  -1  29   2    2.90    3.80
   0 -29  -2    0.80    3.50
   0 -29  -2    4.80    5.20
   0 -29   2    7.10    4.80
   0 -29  -2    5.30    4.90
   0  29   2    2.80    3.70
   0  29   2    2.30    3.40
   0  29  -2    6.70    4.10
   1 -29   2   47.20   10.40
   1 -29   2   47.60    6.30
  -1 -29  -2   45.00    6.30
  -1 -29  -2   43.00    5.90
  -1  29  -2   41.50    5.30
   1  29   2   48.90    7.20
   2 -29   2  177.68   10.80
  -2 -29  -2  185.48   11.80
  -2 -29  -2  184.18   11.10
   2  29   2  193.38   12.00
  -2  29  -2  180.28   10.60
   3 -29   2   15.00    3.60
  -3 -29  -2   10.00    3.40
   3 -29   2   13.50    3.20
  -3 -29  -2    9.20    3.50
  -3  29  -2   17.90    3.80
   3  29   2    7.80    3.10
   3 -30  -2   18.90    3.50
  -3 -30   2   32.20    4.50
  -3  30   2   32.10    4.20
   3  30  -2   28.10    4.90
  -2 -30   2   51.89    7.00
   2 -30  -2   42.00    6.20
   2 -30  -2   45.90    6.50
  -2  30   2   48.20    5.20
  -2  30   2   59.89    6.50
   2  30  -2   44.30    6.00
   1 -30  -2  191.68   12.50
   1 -30  -2  167.98   11.00
  -1 -30   2  183.18   12.10
  -1  30   2  188.78   10.60
   1  30  -2  174.88   11.80
  -1  30   2  213.58   12.00
   0 -30  -2  161.98   11.30
   0 -30  -2  169.48   11.50
   0 -30  -2  179.08   12.10
   0 -30   2  168.08   11.50
   0  30  -2  153.68   10.80
   0  30   2  167.68   11.30
  -1 -30  -2  324.37   15.90
   1 -30   2  313.17   15.90
  -1 -30  -2  316.27   16.70
   1  30   2  305.57   16.50
  -1  30  -2  316.67   15.40
   2 -30   2  336.17   16.30
  -2 -30  -2  335.67   15.90
  -2 -30  -2  332.37   17.00
  -2  30  -2  335.07   15.60
   2  30   2  334.77   16.90
  -3 -30  -2   45.30    5.80
  -3 -30  -2   48.60    6.10
  -3  30  -2   54.99    5.90
   3  30   2   57.19    5.90
  -3 -31   2   42.00    5.40
   3 -31  -2   48.20    5.50
  -3  31   2   34.00    5.10
  -3  31   2   38.20    4.10
   3  31  -2   40.20    6.10
   2 -31  -2  148.99   11.00
  -2 -31   2  147.79    9.90
   2 -31  -2  145.59    9.20
   2  31  -2  151.68   10.10
  -2  31   2  154.08    9.40
  -2  31   2  149.59    8.60
  -1 -31   2    2.50    3.50
   1 -31  -2    4.10    3.80
   1 -31  -2    1.80    3.60
   1  31  -2   -1.80    3.90
  -1  31   2    2.40    3.10
  -1  31   2    1.40    2.50
   0 -31  -2   27.40    4.60
   0 -31   2   31.00    5.20
   0 -31  -2   26.40    6.00
   0  31   2   44.10    5.80
   0  31  -2   28.80    4.70
  -1 -31  -2    8.70    3.50
  -1 -31  -2    9.80    4.50
  -1  31  -2   13.90    3.90
   1  31   2   11.00    3.70
  -2 -31  -2  165.08   10.30
  -2 -31  -2  186.28   10.10
   2  31   2  166.88   10.40
  -2  31  -2  169.08    9.40
  -3 -31  -2  244.78   12.60
  -3 -31  -2  274.97   12.70
  -3  31  -2  257.17   12.40
   3  31   2  292.77   13.20
   3 -32  -2    0.50    2.80
  -3 -32   2    0.00    2.50
  -3  32   2    0.70    2.00
   3  32  -2    5.90    4.00
  -3  32   2    1.60    2.90
   2 -32  -2   53.39    6.10
  -2 -32   2   52.89    6.10
   2 -32  -2   46.50    6.00
   2  32  -2   55.79    6.70
  -2  32   2   52.39    4.80
  -2  32   2   52.39    5.80
   1 -32  -2   47.30    7.10
  -1 -32   2   46.10    6.70
   1 -32  -2   53.49    7.00
  -1  32   2   58.39    6.30
  -1  32   2   52.29    5.30
   1  32  -2   33.60    5.00
   0 -32   2  249.97   14.00
   0 -32  -2  274.67   14.40
   0  32   2  262.07   14.00
   0  32  -2  276.87   14.10
  -1 -32  -2    9.70    5.30
  -1 -32  -2   10.10    3.60
   1  32   2    7.60    3.30
  -2 -32  -2    1.00    2.90
  -2 -32  -2    4.90    4.40
   2  32   2   -0.50    2.80
  -2  32  -2    0.10    3.10
   2 -33  -2   11.80    3.30
  -2 -33   2   10.60    2.90
  -2  33   2    9.50    2.50
   2  33  -2    7.10    3.60
  -2  33   2    5.40    2.90
   1 -33  -2   17.90    4.30
  -1 -33   2   24.10    4.00
   1 -33  -2   26.20    4.20
  -1  33   2   15.70    2.90
  -1  33   2   16.60    3.50
   1  33  -2   18.40    3.80
   0 -33   2    3.60    4.10
   0 -33  -2    3.90    3.20
   0  33   2    0.10    3.10
   0  33  -2    0.30    2.80
  -1 -33  -2   21.60    3.80
  -1  33  -2   27.00    4.00
   1  33   2   29.30    4.30
  -2 -33  -2    1.90    2.50
   2  33   2    0.40    2.50
  -2 -34   2   85.29    6.10
   2 -34  -2   71.09    6.40
   2  34  -2   78.89    6.70
  -2  34   2   84.69    6.00
  -2  34   2   77.99    5.10
  -1 -34   2    1.20    2.80
   1 -34  -2   -1.40    3.30
  -1  34   2    3.40    2.60
   1  34  -2    1.20    3.00
   0 -34  -2  162.18    9.50
   0 -34   2  147.79    9.60
   0  34  -2  155.58    9.20
   0  34   2  158.88    9.40
  -1 -34  -2   16.40    3.20
  -1  34  -2   15.80    3.00
   1  34   2   24.80    3.70
   1 -35  -2   47.30    5.70
  -1 -35   2   40.30    5.40
  -1  35   2   40.50    4.60
   1  35  -2   49.70    5.30
   0 -35  -2   -1.80    2.60
   0  35  -2    1.70    2.60
   0  35   2    0.50    2.40
  -7   0   3   23.40    3.50
   6   0  -3   -1.00    3.20
  -6   0   3    0.30    4.70
  -6   0   3    1.30    2.80
  -5   0   3   -1.00    3.40
   5   0  -3   -2.50    3.90
  -5   0   3   -0.40    4.10
   4   0  -3   -4.20    3.90
   4   0  -3  -12.10    7.10
  -4   0   3   -0.60    4.10
  -4   0   3    2.00    3.20
   4   0  -3    3.50    3.30
   3   0  -3 6317.57  230.28
  -3   0   3 5812.52  229.58
  -3   0   3 5940.71  229.98
  -2   0   3    5.30    2.00
  -2   0   3   -1.20    2.10
   2   0  -3   -0.80    1.20
   1   0  -3 1842.82   70.69
   0   0  -3    1.40    0.80
   0   0  -3    1.10    0.60
   1   0   3  277.17   10.70
  -1   0  -3  267.27   10.90
   3   0   3  161.18    8.30
   3   0   3  163.68   18.00
  -3   0  -3  165.88    8.60
   3   0   3  146.29   12.90
   3   0   3  151.88   12.90
   4   0   3   53.99    4.70
  -4   0  -3   48.30    6.10
  -4   0  -3   33.10    8.30
   4   0   3   68.29    8.70
   4   0   3   45.80    7.70
   5   0   3   16.30    8.20
  -5   0  -3   25.80    7.10
  -5   0  -3   18.80    5.80
   5   0   3   21.00    4.60
   5   0   3   14.50    5.40
   6   0   3    3.00    2.20
  -6   0  -3   -8.50    5.10
   6   0   3   -1.50    3.20
  -6   0  -3   -1.50    3.30
   6   0   3    2.50    5.40
  -7  -1   3    0.70    2.10
  -7   1   3   -0.40    2.10
  -6  -1   3   27.10    5.50
  -6  -1   3   32.10    4.10
   6  -1  -3   26.60    4.20
   6   1  -3   27.20    4.30
  -6   1   3   26.20    3.90
  -6   1   3   34.80    5.50
  -5  -1   3  231.68   13.40
   5  -1  -3  245.98   13.20
  -5  -1   3  228.98   12.90
  -5   1   3  247.28   12.80
   5   1  -3  245.28   13.20
  -5   1   3  228.78   13.20
  -4  -1   3   46.60    6.70
   4  -1  -3   36.20    5.10
  -4  -1   3   38.30    5.90
   4  -1  -3   19.70    6.80
   4  -1  -3   29.70    4.70
  -4   1   3   20.30    4.50
   4   1  -3   28.10    4.70
  -4   1   3   31.90    4.50
   4   1  -3   26.50    4.20
  -3  -1   3 1212.38   48.20
   3  -1  -3 1207.98   48.50
  -3  -1   3 1186.48   48.40
  -3   1   3 1237.78   48.60
  -3   1   3 1167.38   48.10
   3   1  -3 1328.77   48.80
   2  -1  -3  678.23   30.50
  -2  -1   3  761.82   29.90
   2  -1  -3  790.82   30.00
  -2   1   3  757.02   30.00
   2   1  -3  803.92   30.00
  -2   1   3  695.43   29.40
   1  -1  -3   68.09    3.70
   1   1  -3   64.19    3.50
   0  -1  -3 1007.00   36.50
   0  -1  -3  867.41   36.40
   0   1  -3  885.21   36.20
   0   1  -3 1026.20   36.30
  -1  -1  -3 1591.74   66.39
  -1  -1  -3 1864.61   66.49
  -1   1  -3 1802.62   66.19
   1   1   3 1849.21   66.39
  -1   1  -3 1576.74   66.19
  -2  -1  -3  596.74   23.80
   2  -1   3  592.74   23.00
  -2   1  -3  596.04   23.60
   2   1   3  571.24   23.30
   3  -1   3  381.16   20.00
   3  -1   3  342.57   24.40
   3  -1   3  385.16   20.10
   3  -1   3  359.46   15.80
  -3  -1  -3  412.36   17.00
  -3   1  -3  386.26   16.70
   3   1   3  347.27   23.90
   3   1   3  399.76   22.80
   3   1   3  379.56   16.40
   3   1   3  354.66   20.20
   4  -1   3  444.46   23.50
   4  -1   3  448.56   20.20
  -4  -1  -3  426.86   23.80
   4  -1   3  455.95   19.40
   4  -1   3  481.55   22.90
  -4  -1  -3  510.15   21.80
   4  -1   3  500.85   24.70
   4   1   3  510.15   24.40
   4   1   3  453.05   23.70
  -4   1  -3  474.65   21.50
   4   1   3  483.55   23.00
  -5  -1  -3  215.28   17.90
   5  -1   3  226.28   13.00
  -5  -1  -3  210.48   13.60
   5  -1   3  216.78   17.60
   5  -1   3  213.98   14.20
  -5   1  -3  257.27   18.00
   5   1   3  203.18   12.80
   5   1   3  192.18   13.90
   5   1   3  199.08   16.10
  -5   1  -3  206.38   13.40
  -6  -1  -3    6.60    5.10
   6  -1   3    2.80    3.20
   6  -1   3    2.70    2.50
  -6  -1  -3    6.50    3.40
   6  -1   3    6.10    4.50
   6   1   3   -3.10    3.10
  -6   1  -3    5.80    3.40
   6   1   3    5.50    2.70
  -6   1  -3    6.10    5.30
  -7  -2   3   12.00    2.50
  -7   2   3   13.60    2.40
  -6  -2   3   59.99    9.30
   6  -2  -3   53.69    6.60
  -6  -2   3   52.29    5.80
  -6   2   3   50.49    5.50
   6   2  -3   47.00    6.30
  -6   2   3   35.20    5.40
  -5  -2   3   11.40    4.70
  -5  -2   3    3.10    3.90
   5  -2  -3    9.30    3.90
   5   2  -3   10.50    4.10
  -5   2   3    7.60    3.60
  -5   2   3    3.00    3.90
   4  -2  -3   66.69   10.60
  -4  -2   3   87.09    7.40
  -4  -2   3   66.49    7.90
   4  -2  -3   90.19    7.50
   4  -2  -3   69.39    7.50
   4   2  -3   77.29    7.60
  -4   2   3   74.19    7.10
   4   2  -3   73.39    7.00
  -4   2   3   79.19    7.00
  -3  -2   3   16.30    3.30
   3  -2  -3   10.10    2.50
   3  -2  -3   16.90    4.80
  -3  -2   3    6.00    3.70
  -3   2   3   11.10    3.10
   3   2  -3   15.20    2.70
  -3   2   3   11.60    3.10
   2  -2  -3   65.29    6.00
  -2  -2   3   70.99    5.50
   2  -2  -3   70.89    4.30
  -2   2   3   67.29    4.50
  -2   2   3   62.79    4.90
   2   2  -3   65.19    4.20
   1  -2  -3    1.20    1.00
   1   2  -3    2.40    0.90
   0  -2  -3  663.83   25.70
   0   2  -3  624.74   25.30
   0   2  -3  678.53   25.40
   0   2   3  679.33   26.80
  -1  -2  -3   16.10    1.70
  -1  -2  -3    7.50    2.20
   1   2   3   16.00    2.00
  -1   2  -3   10.50    1.30
  -2  -2  -3    0.20    1.30
   2   2   3   -1.50    1.80
   3  -2   3  236.68    9.90
   3  -2   3  240.98    9.70
  -3  -2  -3  227.48   11.10
   3  -2   3  210.78   14.20
   3  -2   3  235.98   14.50
   3  -2   3  207.18   14.70
   3   2   3  172.58   17.90
   3   2   3  223.48   15.00
   3   2   3  195.88   11.10
  -3   2  -3  231.88   10.80
   3   2   3  200.78   13.90
   4  -2   3  119.89    6.10
   4  -2   3  125.49   10.70
   4  -2   3  122.09   11.40
   4  -2   3  115.19   13.30
  -4  -2  -3   86.29   12.60
   4  -2   3  122.09    7.40
  -4  -2  -3   87.99    8.20
  -4   2  -3   80.59   10.50
  -4   2  -3  119.09    8.20
   5  -2   3   14.70    5.50
  -5  -2  -3   15.90    5.40
   5  -2   3   17.60    7.60
   5   2   3    7.50    6.50
   5   2   3   11.70    5.60
   5   2   3   20.10    4.70
  -5   2  -3   36.70    6.20
  -5   2  -3   36.80    6.70
  -5   2  -3   39.90    8.00
   6  -2   3   50.89    5.90
  -6  -2  -3   44.20    5.70
  -6  -2  -3   37.00    6.70
   6  -2   3   43.00    4.90
   6  -2   3   26.70    4.90
   6   2   3   43.50    5.70
  -6   2  -3   43.10    4.70
  -6   2  -3   37.60    6.30
   6   2   3   39.40    4.90
  -7  -3   3    8.90    2.50
  -7   3   3   11.90    2.30
  -6  -3   3   39.80    6.60
   6  -3  -3   29.40    4.40
  -6  -3   3   36.30    4.30
   6   3  -3   30.20    4.50
  -6   3   3   47.40    6.00
  -6   3   3   28.10    4.00
   5  -3  -3  715.23   29.90
  -5  -3   3  695.73   30.10
  -5  -3   3  673.13   29.70
  -5   3   3  702.03   30.30
   5   3  -3  706.23   30.10
  -5   3   3  688.53   29.60
   4  -3  -3   11.30    4.10
  -4  -3   3   24.30    4.20
   4  -3  -3    5.40    6.40
  -4  -3   3   20.50    4.80
   4  -3  -3   13.10    4.00
  -4   3   3   20.80    5.20
   4   3  -3   21.70    4.50
  -4   3   3   21.40    4.00
  -4   3   3   20.70    4.30
   3  -3  -3  422.26   20.10
   3  -3  -3  442.76   18.90
  -3  -3   3  433.06   18.90
  -3   3   3  428.06   18.60
  -3   3   3  437.16   19.10
   3   3  -3  461.05   19.10
   2  -3  -3    2.40    1.60
   2  -3  -3   -2.60    2.80
  -2   3   3    3.00    1.90
   2   3  -3    2.90    1.50
  -2   3   3    4.50    2.10
   1  -3  -3  138.59    6.50
   1   3  -3  144.19    6.40
  -1   3   3  146.89    7.20
   0  -3  -3  698.43   26.70
   0   3  -3  650.83   26.00
   0   3   3  659.63   26.80
   0   3  -3  646.24   26.00
   0   3   3  766.02   27.40
  -1  -3  -3 1242.78   45.50
  -1   3  -3 1170.88   44.60
  -1   3  -3 1122.59   44.70
   1   3   3 1156.28   46.30
   1   3   3 1175.58   45.40
  -2  -3  -3    5.70    1.60
  -2   3  -3    3.50    1.30
  -3  -3  -3   15.60    2.90
   3  -3   3   20.40    6.00
   3  -3   3   11.30    5.50
   3  -3   3   16.80    6.00
   3   3   3   10.20    5.60
   3   3   3   14.00    6.30
   3   3   3    8.80    8.30
   4  -3   3   14.50    5.00
   4  -3   3   18.90    5.50
  -4  -3  -3   16.90    7.20
   4  -3   3   19.40    2.90
   4  -3   3   15.40    2.80
   4  -3   3    6.70    7.70
  -4  -3  -3   11.70    3.80
   4   3   3    4.40    6.00
   4   3   3   13.60    5.10
  -4   3  -3   21.60    9.80
   4   3   3   11.10    6.50
  -4   3  -3   22.90    4.00
   5  -3   3    6.80    5.80
   5  -3   3    6.40    8.20
   5  -3   3    9.80    3.90
  -5  -3  -3    5.90    5.20
  -5   3  -3    7.40    4.40
   5   3   3    5.40    5.40
  -5   3  -3   -1.90    5.20
   5   3   3    3.40    4.10
   5   3   3   -1.40    6.30
  -6  -3  -3    3.60    3.30
  -6  -3  -3   -3.90    4.40
   6  -3   3    4.10    3.30
   6  -3   3    2.10    2.50
   6  -3   3    1.70    4.00
   6   3   3    4.80    2.80
  -6   3  -3    1.20    3.50
  -6   3  -3    2.30    4.80
   6   3   3    4.70    3.50
  -7  -4   3    6.30    2.40
  -7   4   3    1.00    2.00
  -6  -4   3   71.59   10.70
   6  -4  -3   75.59    6.90
  -6  -4   3   77.19    6.60
  -6   4   3   66.79    6.20
   6   4  -3   67.89    6.90
  -6   4   3   72.49    8.20
  -5  -4   3  211.78   13.00
   5  -4  -3  194.38   11.70
  -5  -4   3  194.58   12.20
  -5   4   3  213.48   11.70
  -5   4   3  234.28   12.60
   5   4  -3  210.38   12.30
  -4  -4   3  275.87   13.70
  -4  -4   3  267.27   14.10
   4  -4  -3  266.27   16.80
   4  -4  -3  273.37   13.80
   4  -4  -3  268.27   14.00
  -4  -4   3  224.98   17.80
  -4   4   3  277.97   13.70
  -4   4   3  264.77   14.00
   4   4  -3  260.37   13.80
  -4   4   3  265.37   13.50
   3  -4  -3  820.92   35.60
   3  -4  -3  883.01   34.80
  -3  -4   3  851.31   34.50
   3   4  -3  860.11   34.80
  -3   4   3  816.82   34.30
  -3   4   3  899.21   35.00
   2  -4  -3    1.00    1.40
   2  -4  -3   -0.40    3.20
   2   4  -3    2.60    1.30
  -2   4   3    1.20    1.80
  -2   4   3    4.50    2.20
   1  -4  -3   14.10    1.90
   1   4  -3   14.80    1.60
   0  -4  -3 2734.23  101.89
   0   4   3 2449.66  101.99
   0   4   3 2824.92  102.49
  -1  -4  -3  109.09    5.40
   1   4   3  114.29    5.80
   1   4   3  114.39    6.80
  -2  -4  -3  515.75   21.60
   2   4   3  507.75   21.50
  -2   4  -3  539.85   20.90
   3  -4   3   60.69    7.70
   3  -4   3   37.30    6.50
   3  -4   3   55.69    3.00
   3  -4   3   55.69    3.30
  -3  -4  -3   47.00    5.10
   3  -4   3   61.49    7.70
   3   4   3   56.49    8.00
   3   4   3   66.99    8.20
   3   4   3   51.49    7.80
  -3   4  -3   56.69    4.60
  -4  -4  -3    6.60    6.80
  -4  -4  -3    5.50    3.90
   4  -4   3    2.70    4.70
   4  -4   3    9.90    8.40
   4  -4   3    9.00    5.00
  -4   4  -3    3.00    2.80
   4   4   3    3.20    6.20
   4   4   3   -4.80    5.80
   4   4   3    4.20    4.70
   5  -4   3   43.60    9.60
  -5  -4  -3   47.10    6.60
   5  -4   3   42.10    6.90
   5  -4   3   56.79    8.80
   5   4   3   44.70    7.50
  -5   4  -3   58.29    8.60
   5   4   3   53.59    7.30
  -5   4  -3   44.10    6.40
   6  -4   3    6.00    2.50
   6  -4   3   10.10    3.30
   6  -4   3    5.90    3.70
  -6  -4  -3    6.30    5.10
  -6  -4  -3    5.90    3.30
   6   4   3    6.00    2.50
   6   4   3    1.50    3.40
  -6   4  -3    1.50    5.20
  -6   4  -3    0.00    3.70
  -7  -5   3   61.99    5.30
  -7   5   3   62.99    4.40
  -6  -5   3  701.73   29.60
   6  -5  -3  705.53   29.70
  -6   5   3  756.72   30.80
  -6   5   3  703.43   29.70
   6   5  -3  695.83   30.00
   5  -5  -3  869.91   36.70
  -5  -5   3  909.91   37.20
  -5  -5   3  888.61   36.90
  -5   5   3  895.61   37.50
   5   5  -3  908.41   37.40
  -5   5   3  842.42   36.50
   4  -5  -3   73.09   11.20
  -4  -5   3   71.59    7.80
   4  -5  -3   67.39    7.50
  -4  -5   3   74.29    8.80
   4  -5  -3   64.99    8.00
  -4  -5   3   82.19    8.30
  -4   5   3   89.99    7.40
  -4   5   3   81.69    6.90
   4   5  -3   91.59    7.70
  -4   5   3   70.59    8.00
  -3  -5   3   37.50    4.40
   3  -5  -3   37.50    4.30
   3  -5  -3   24.20    4.80
   3   5  -3   37.80    4.20
  -3   5   3   41.20    4.70
  -3   5   3   33.50    4.50
   2  -5  -3  494.35   23.10
   2  -5  -3  583.74   22.60
  -2   5   3  552.34   22.20
  -2   5   3  556.64   22.90
   2   5  -3  567.44   22.60
   1  -5  -3  746.33   29.60
   1   5  -3  753.32   29.30
  -1   5   3  747.23   29.90
   0   5   3 5692.73  221.28
   0   5  -3 5815.12  220.18
   0   5  -3 5618.54  220.18
   0   5   3 6131.99  221.48
  -1  -5  -3   21.80    2.20
   1   5   3   30.10    4.10
   1   5   3   19.70    2.70
  -2  -5  -3  164.38    8.10
  -2   5  -3  167.18    7.30
   2   5   3  147.49    8.60
   3  -5   3    6.80    5.40
  -3  -5  -3    7.50    2.70
   3  -5   3    9.50    5.70
   3  -5   3   19.60    5.70
   3   5   3   14.10    5.50
  -3   5  -3    8.10    2.20
   3   5   3   26.00    7.40
   3   5   3   27.40    7.20
   4  -5   3    7.50    9.60
  -4  -5  -3   -1.40    6.40
   4  -5   3    1.30    4.30
  -4  -5  -3   -1.00    3.70
   4  -5   3    4.90    4.90
   4   5   3   -5.40    5.90
   4   5   3    0.50    5.80
  -4   5  -3   -0.30    2.90
   4   5   3    1.50    4.50
  -5  -5  -3  425.46   20.50
   5  -5   3  398.36   22.20
   5  -5   3  424.36   19.90
   5  -5   3  409.86   23.10
  -5   5  -3  383.46   19.60
  -5   5  -3  406.36   20.90
   5   5   3  403.06   20.70
   5   5   3  384.66   20.70
   5   5   3  414.26   20.20
  -6  -5  -3   83.49    9.10
  -6  -5  -3   81.79    6.60
   6  -5   3   78.99    6.70
   6  -5   3   80.99    7.10
   6   5   3   81.89    7.00
  -6   5  -3   88.29    7.40
  -6   5  -3   85.09    9.80
   6   5   3   83.29    6.30
  -7   6   3    1.20    1.80
   6  -6  -3  430.76   19.10
  -6  -6   3  409.06   18.40
  -6   6   3  384.26   18.40
   6   6  -3  418.46   18.90
  -6   6   3  430.96   19.70
  -5  -6   3   27.30    5.30
   5  -6  -3   43.00    6.40
  -5  -6   3   41.90    6.70
   5  -6  -3   27.40   15.10
  -5   6   3   43.70    5.90
   5   6  -3   37.50    5.90
  -5   6   3   41.00    5.10
  -4  -6   3  167.18   10.60
   4  -6  -3  178.28   10.40
   4  -6  -3  162.08   11.10
  -4  -6   3  163.68   10.90
   4  -6  -3  171.08   13.40
  -4  -6   3  171.58   13.40
  -4   6   3  171.88   10.20
  -4   6   3  154.48   10.50
   4   6  -3  160.58   10.50
  -4   6   3  157.98    9.90
   3  -6  -3  250.87   13.80
  -3  -6   3  277.07   13.00
   3  -6  -3  265.47   12.70
   3   6  -3  265.87   12.80
  -3   6   3  287.27   13.10
  -3   6   3  261.67   12.40
   2  -6  -3   75.29    6.30
   2  -6  -3   76.59    4.80
  -2   6   3   82.59    5.50
  -2   6   3   67.79    4.70
   2   6  -3   72.39    4.60
   1  -6  -3 1625.54   69.79
   1  -6  -3 1887.41   69.39
   1   6  -3 1883.11   69.09
  -1   6   3 1732.43   68.89
  -1   6   3 1864.51   69.69
   0  -6  -3  942.01   35.10
   0   6  -3  877.51   34.00
   0   6   3  863.11   35.30
   0   6   3  916.61   35.50
   0   6  -3  868.91   34.10
  -1  -6  -3  988.60   37.30
   1   6   3  954.50   38.00
   1   6   3  901.41   37.40
  -2  -6  -3   11.70    2.10
  -2   6  -3   14.10    2.10
   2   6   3   12.40    3.80
   3  -6   3  162.08   11.30
   3  -6   3  162.78   12.40
   3  -6   3  172.18   12.40
  -3  -6  -3  162.98    9.40
  -3   6  -3  164.68    8.40
   3   6   3  165.38   13.80
   3   6   3  145.59   12.20
   3   6   3  168.68   13.90
   4  -6   3    5.00    4.50
   4  -6   3    5.90   11.40
  -4  -6  -3   12.10    6.60
  -4  -6  -3   17.30    4.80
   4  -6   3   14.10    5.50
   4   6   3    2.70    4.90
   4   6   3   10.00    6.60
   4   6   3    2.80    6.30
  -4   6  -3   11.70    3.10
   5  -6   3   70.89    9.80
   5  -6   3   60.69    9.40
  -5  -6  -3   60.89    9.20
   5  -6   3   78.19    7.30
   5   6   3   79.49    8.00
  -5   6  -3   74.99    9.10
   5   6   3   51.09    7.20
   5   6   3   52.29    7.70
  -5   6  -3   74.19    9.20
   6  -6   3    6.70    3.50
   6  -6   3    6.40    3.20
  -6  -6  -3   13.00    5.40
  -6  -6  -3    1.50    3.10
   6   6   3    5.20    2.60
  -6   6  -3    2.80    3.90
  -6   6  -3    5.10    6.00
   6   6   3   14.40    4.20
  -7   7   3    8.30    2.10
   6  -7  -3   92.69    8.10
  -6  -7   3   94.39    7.10
  -6   7   3   90.59    6.80
   6   7  -3   86.79    7.50
  -6   7   3  115.09    8.70
   5  -7  -3  548.85   24.10
   5  -7  -3  495.65   28.60
  -5  -7   3  593.74   26.00
  -5  -7   3  535.05   24.20
  -5   7   3  535.05   23.90
   5   7  -3  528.75   24.60
  -5   7   3  575.74   24.90
  -4  -7   3   -1.00    5.00
  -4  -7   3   -4.50    4.80
  -4  -7   3   -0.50    6.20
   4  -7  -3  -17.40    7.10
   4  -7  -3    1.00    3.70
   4  -7  -3    4.50    5.00
   4  -7  -3    0.80    6.00
   4   7  -3    1.40    3.60
  -4   7   3   -0.70    3.50
  -4   7   3    3.00    3.10
  -4   7   3   -0.70    4.50
   3  -7  -3   90.69    8.20
  -3  -7   3   88.69    8.20
   3  -7  -3   84.79    6.30
  -3   7   3   87.99    6.40
   3   7  -3   96.79    6.30
  -3   7   3   78.99    6.20
   2  -7  -3 1186.18   50.69
   2  -7  -3 1304.97   50.29
   2   7  -3 1318.07   50.29
  -2   7   3 1261.17   49.80
  -2   7   3 1326.57   50.59
   1  -7  -3  497.15   20.40
   1  -7  -3  441.96   19.40
  -1   7   3  476.35   19.10
  -1   7   3  500.35   19.90
   1   7  -3  468.75   19.00
   0  -7  -3 1885.41   70.19
   0   7   3 1760.22   70.59
   0   7   3 1889.71   70.59
   0   7  -3 1821.02   69.19
   0   7  -3 1745.83   69.39
  -1  -7  -3 3390.86  122.39
   1   7   3 3134.19  122.49
  -1   7  -3 2898.41  120.99
   1   7   3 3192.48  122.89
  -1   7  -3 3342.17  121.09
  -2  -7  -3   32.30    3.60
  -2   7  -3   29.30    2.70
   3  -7   3  328.77   18.40
  -3  -7  -3  354.06   16.40
   3  -7   3  335.37   17.50
   3  -7   3  334.67   18.20
   3   7   3  345.37   19.50
   3   7   3  354.66   18.60
  -3   7  -3  352.06   15.20
   3   7   3  343.37   19.70
   4  -7   3   36.60    6.30
  -4  -7  -3   27.70    5.80
   4  -7   3   34.10    6.60
   4  -7   3   15.00   11.20
  -4  -7  -3   25.70    7.20
  -4   7  -3   39.90    5.30
   4   7   3   16.80    7.20
   4   7   3   39.30    6.90
   4   7   3   33.00    7.80
   5  -7   3   59.99    9.60
  -5  -7  -3   54.79    6.90
   5  -7   3   75.79   10.10
   5  -7   3   66.69    7.30
   5   7   3   45.90    7.90
  -5   7  -3   63.59    8.60
   5   7   3   61.99    9.60
  -5   7  -3   50.69    6.60
   5   7   3   58.69    7.40
   6  -7   3   84.19    6.60
  -6  -7  -3   74.59    6.60
   6  -7   3   84.59    7.10
   6   7   3   86.19    6.30
  -6   7  -3   96.89    7.50
   6  -8  -3    5.40    4.60
  -6  -8   3   -0.80    3.10
  -6   8   3    4.10    2.50
   6   8  -3    2.50    3.10
  -6   8   3    8.10    4.10
   5  -8  -3   -0.30    3.70
  -5  -8   3    1.80    7.60
   5  -8  -3    6.40    9.50
  -5  -8   3   -0.50    4.10
  -5   8   3    1.90    3.40
  -5   8   3    1.80    3.30
  -4  -8   3  333.47   18.70
   4  -8  -3  375.96   19.70
   4  -8  -3  373.46   17.00
  -4  -8   3  341.77   17.50
   4  -8  -3  331.17   18.90
   4  -8  -3  353.86   19.10
  -4   8   3  346.37   17.20
   4   8  -3  361.86   17.70
  -4   8   3  348.97   16.70
  -4   8   3  358.56   17.00
   3  -8  -3   19.30    3.30
   3  -8  -3   13.30    4.90
  -3   8   3   20.10    3.50
   3   8  -3   15.30    2.80
  -3   8   3   20.00    3.30
   2  -8  -3   80.49    6.90
   2  -8  -3   88.29    5.40
   2   8  -3   88.99    5.20
  -2   8   3   87.09    5.40
  -2   8   3   80.69    5.70
   1  -8  -3  496.55   22.30
  -1   8   3  504.15   21.20
  -1   8   3  563.14   22.00
   1   8  -3  555.94   21.20
   0  -8  -3 1368.36   52.59
   0   8   3 1368.56   52.89
   0   8  -3 1385.16   51.49
   0   8  -3 1280.37   51.69
  -1  -8  -3  113.89    5.90
  -1   8  -3  100.49    4.70
   1   8   3  110.59    7.60
   1   8   3  112.39    6.80
  -1   8  -3  107.09    4.60
  -2  -8  -3  729.63   31.10
  -2   8  -3  788.72   30.00
   3  -8   3  100.49    9.70
   3  -8   3  115.59   10.30
  -3  -8  -3   98.69    7.40
  -3  -8  -3  100.09   12.00
   3  -8   3  107.19   10.00
   3   8   3   85.59   12.50
   3   8   3   92.09   10.40
  -3   8  -3  102.09    6.10
   3   8   3   87.09   12.40
   4  -8   3   27.10   12.60
   4  -8   3   31.40    6.50
  -4  -8  -3   11.50    6.70
  -4  -8  -3   34.90    6.00
   4  -8   3   36.40    5.70
  -4   8  -3   27.20    4.10
   4   8   3   33.70    7.90
  -4   8  -3   35.90    6.40
   4   8   3   24.40    5.80
   4   8   3   26.20    7.50
  -5  -8  -3   12.90    4.80
   5  -8   3    0.00    7.70
   5  -8   3   16.30    8.70
   5  -8   3    5.30    3.60
  -5   8  -3    8.10    4.70
   5   8   3    4.70    5.40
   5   8   3    7.90   10.40
  -5   8  -3   10.10    5.80
   5   8   3    3.80    3.30
   6  -8   3   -2.10    2.80
  -6  -8  -3   -0.80    2.80
   6  -8   3    0.90    2.60
  -6   8  -3   -3.90    4.00
   6   8   3    2.80    2.40
  -6  -9   3  501.45   21.80
   6  -9  -3  551.24   23.40
  -6   9   3  477.45   21.80
   6   9  -3  527.25   22.40
  -6   9   3  512.65   23.00
  -5  -9   3  550.24   24.50
  -5  -9   3  576.24   27.00
   5  -9  -3  551.54   24.40
  -5   9   3  559.04   24.40
  -5   9   3  548.65   25.10
  -4  -9   3   91.49    9.70
   4  -9  -3   96.79   11.20
   4  -9  -3   92.79    8.30
   4  -9  -3   88.69   11.30
  -4  -9   3   73.09   10.50
   4   9  -3   94.99    8.90
  -4   9   3  100.09    8.00
  -4   9   3   96.79    7.60
  -4   9   3   99.99    8.90
   3  -9  -3  581.14   26.40
   3  -9  -3  593.44   25.40
  -3   9   3  598.24   25.50
   3   9  -3  635.64   25.70
  -3   9   3  577.64   24.80
   2  -9  -3   61.79    4.60
   2  -9  -3   47.60    6.30
  -2   9   3   55.69    4.90
   2   9  -3   62.19    4.30
  -2   9   3   56.19    4.60
   1  -9  -3  677.83   28.90
   1  -9  -3  727.23   28.30
  -1   9   3  720.43   28.50
  -1   9   3  651.23   27.80
   1   9  -3  734.53   27.80
   0  -9  -3 1313.07   47.80
   0  -9  -3 1100.09   48.50
   0   9  -3 1166.98   47.00
   0   9  -3 1298.77   46.70
   0   9   3 1216.28   48.00
  -1  -9  -3  158.38    7.90
  -1   9  -3  140.59    6.80
  -1   9  -3  166.88    6.60
   1   9   3  165.18    8.60
  -2  -9  -3   36.30    3.90
  -2   9  -3   30.20    2.70
  -3  -9  -3    9.40    3.20
   3  -9   3    7.10    5.10
   3  -9   3    6.50    4.80
   3  -9   3    9.20    5.40
  -3  -9  -3    8.50    6.80
  -3   9  -3    3.90    2.00
   3   9   3    3.30    7.60
   3   9   3   10.30    5.40
   3   9   3   -6.30    7.50
   4  -9   3   -2.80   10.90
   4  -9   3   21.30    4.90
  -4  -9  -3   16.10    6.50
   4  -9   3   20.20    6.00
  -4   9  -3   18.50    5.40
   4   9   3   20.30    7.40
   4   9   3   28.90    8.10
   4   9   3   23.80    5.90
  -4   9  -3   17.90    3.50
   5  -9   3   14.40    7.00
   5  -9   3    9.10    7.60
  -5  -9  -3   12.00    4.80
   5   9   3    5.60    6.10
   5   9   3   14.00    4.10
  -5   9  -3    8.10    5.70
  -5   9  -3   15.70    5.70
   6  -9   3    7.90    2.70
  -6  -9  -3    3.30    2.80
   6  -9   3    0.70    2.30
   6   9   3    7.30    2.60
  -6 -10   3  103.39    7.30
  -6  10   3   97.79    8.40
   6  10  -3  107.29    7.50
  -6  10   3  110.99    6.90
   5 -10  -3   96.19    8.10
   5 -10  -3   95.49   16.10
  -5 -10   3   73.19    8.90
  -5 -10   3   82.99    8.50
  -5  10   3   84.19    7.90
  -5  10   3   81.29    7.20
   4 -10  -3   -2.10    5.70
   4 -10  -3    9.60    6.70
  -4 -10   3    4.40    5.30
  -4 -10   3    2.30    5.60
   4 -10  -3   -1.00    4.00
  -4  10   3   -1.80    4.70
  -4  10   3   -0.30    2.70
   4  10  -3   -2.50    4.40
  -4  10   3    0.70    3.60
   3 -10  -3   38.00    6.10
  -3  10   3   26.30    3.90
   3  10  -3   35.60    4.70
  -3  10   3   29.50    4.00
   2 -10  -3  113.69    8.60
   2  10  -3  135.09    7.10
  -2  10   3  126.79    7.00
  -2  10   3  140.19    7.70
   1 -10  -3  102.39    7.40
   1 -10  -3  129.89    6.50
  -1  10   3  115.29    6.40
  -1  10   3  126.79    6.90
   1  10  -3  121.99    5.90
   0 -10  -3  209.58    9.50
   0  10   3  210.98   10.00
   0  10  -3  223.88    8.50
   0  10  -3  182.98    9.00
   0  10   3  192.48    9.70
  -1 -10  -3 1305.07   51.99
  -1  10  -3 1357.56   50.69
   1  10   3 1302.97   52.39
   2 -10   3   48.60    6.00
  -2 -10  -3   49.60    4.80
  -2  10  -3   56.59    3.50
  -3 -10  -3   67.09    6.70
   3 -10   3   68.79    8.90
   3 -10   3   59.89    9.30
   3 -10   3   61.59    8.40
  -3  10  -3   64.69    4.80
   3  10   3   59.19    9.30
   3  10   3   73.69    9.80
   3  10   3   71.09   10.00
   4 -10   3   34.50    7.50
  -4 -10  -3   42.30    7.20
  -4 -10  -3   38.70    6.90
   4 -10   3   35.60    5.60
   4 -10   3   41.50   11.20
   4  10   3   36.90    6.40
  -4  10  -3   34.80    6.20
  -4  10  -3   28.90    4.30
   4  10   3   28.10    8.20
   4  10   3   32.70    7.60
   5 -10   3   17.30    8.20
   5 -10   3   15.60    7.80
  -5 -10  -3   12.90    4.80
   5  10   3   15.20    6.50
   5  10   3   14.70    4.10
  -5  10  -3   12.80    5.50
  -5  10  -3   14.10    5.80
   6 -10   3  237.98   11.70
  -6 -10  -3  264.47   12.00
   6 -10   3  254.57   12.00
   6  10   3  240.18   11.80
  -6 -11   3    8.30    3.50
  -6  11   3   12.20    2.80
   6  11  -3   11.50    3.30
  -6  11   3   10.80    4.10
   5 -11  -3    9.00   10.40
  -5 -11   3   12.40    6.60
   5 -11  -3    3.10    4.00
  -5 -11   3    2.70    4.40
  -5  11   3    9.30    3.30
  -5  11   3    3.50    3.50
   4 -11  -3   95.49   11.30
  -4 -11   3   68.79   10.00
  -4 -11   3   76.59    9.90
   4 -11  -3   73.39    9.80
   4 -11  -3   80.89    7.80
  -4  11   3   79.99    9.00
  -4  11   3   81.39    7.20
   4  11  -3   82.19    9.10
  -4  11   3   81.79    7.40
  -3 -11   3    5.50    5.20
   3 -11  -3    2.30    4.80
   3 -11  -3   -0.40    4.00
   3 -11  -3    1.30    3.60
   3  11  -3   -0.50    2.10
  -3  11   3    3.90    3.80
  -3  11   3    0.30    2.50
  -3  11   3    0.40    3.00
   2 -11  -3 1862.61   71.29
   2 -11  -3 1765.32   71.79
  -2  11   3 1863.31   71.49
  -2  11   3 1771.32   70.69
   2  11  -3 1849.61   71.19
   1 -11  -3 1580.74   58.79
   1 -11  -3 1384.56   59.29
   1  11  -3 1594.64   58.19
  -1  11   3 1388.66   58.09
  -1  11   3 1555.04   58.89
   0 -11  -3  650.53   24.40
   0 -11  -3  527.45   25.50
   0  11   3  579.54   24.10
   0  11   3  610.34   24.60
  -1 -11  -3  281.57   12.80
  -1  11  -3  281.67   11.30
   1  11   3  268.57   13.20
   2 -11   3  407.66   18.50
  -2 -11  -3  391.46   18.00
  -2  11  -3  400.76   16.40
  -3 -11  -3   31.10    7.10
   3 -11   3   40.00    6.00
   3 -11   3   45.50    6.60
   3 -11   3   36.00    9.50
  -3 -11  -3   46.20    5.90
  -3  11  -3   37.00    4.00
  -3  11  -3   30.40    5.80
   3  11   3   36.90    8.40
   3  11   3   39.20    6.80
   3  11   3   40.20    8.60
  -4 -11  -3   16.80    5.90
  -4 -11  -3   20.40    5.80
   4 -11   3   20.90   10.80
   4 -11   3   28.80    8.40
   4 -11   3   22.00    5.10
  -4  11  -3   31.50    6.30
   4  11   3   19.10    5.30
  -4  11  -3   25.30    4.00
   4  11   3   10.00    7.50
   4  11   3   14.80    8.20
  -5 -11  -3   87.29    8.80
   5 -11   3   89.89   12.70
   5 -11   3   95.09   13.50
   5  11   3   94.09    8.10
  -5  11  -3   94.89    9.90
  -5  11  -3   61.39    8.70
  -6 -11  -3   91.29    6.40
   6 -11   3   88.79    6.10
   6 -11   3   90.79    5.90
   6  11   3   95.89    6.20
  -6 -12   3    5.60    3.50
   6 -12  -3    7.70    3.10
  -6  12   3    8.10    2.50
   6  12  -3    9.50    3.10
  -6  12   3    5.50    4.00
   5 -12  -3   22.30    4.80
  -5 -12   3   27.00    5.10
  -5 -12   3   35.70    6.90
   5 -12  -3   39.70   11.20
  -5  12   3   24.80    4.90
   4 -12  -3  120.29    9.00
  -4 -12   3  120.19   11.20
   4 -12  -3  129.89   11.10
   4 -12  -3  122.49   12.80
  -4 -12   3  117.39   11.40
  -4  12   3  113.29    8.50
  -4  12   3  122.99    8.40
  -4  12   3  113.59   10.60
   4  12  -3  119.89   10.60
   3 -12  -3  580.74   24.60
   3 -12  -3  535.85   24.70
   3 -12  -3  552.44   25.50
   3 -12  -3  587.84   26.20
  -3 -12   3  546.05   26.30
  -3  12   3  542.05   23.90
  -3  12   3  548.75   24.40
   3  12  -3  595.04   24.90
  -3  12   3  581.44   24.40
   2 -12  -3    0.50    2.40
   2 -12  -3    1.70    3.60
  -2  12   3    0.90    2.20
   2  12  -3    0.00    1.60
  -2  12   3    1.50    2.50
   1 -12  -3 1491.85   56.09
   1 -12  -3 1335.17   56.59
  -1  12   3 1406.86   55.59
  -1  12   3 1407.46   56.09
   1  12  -3 1489.55   55.49
   0 -12   3  168.28    9.60
   0 -12  -3  169.58    8.30
   0 -12  -3  140.89   10.80
   0  12   3  151.38    8.80
   0  12   3  167.58    8.70
   0  12  -3  179.58    7.30
   1 -12   3  773.22   33.60
  -1 -12  -3  815.92   33.40
  -1  12  -3  863.21   31.90
   1  12   3  823.92   33.70
   2 -12   3  531.35   23.40
   2 -12   3  577.74   28.90
  -2 -12  -3  572.64   23.50
  -2  12  -3  538.15   21.50
  -2  12  -3  460.45   23.40
   3 -12   3  635.14   31.70
  -3 -12  -3  668.23   29.50
  -3 -12  -3  673.23   28.50
   3 -12   3  622.64   29.30
  -3  12  -3  675.43   26.10
  -3  12  -3  544.85   27.80
   3  12   3  638.94   29.60
   3  12   3  617.04   30.40
   4 -12   3  479.95   27.70
   4 -12   3  550.84   28.50
  -4 -12  -3  536.25   25.30
  -4 -12  -3  500.75   25.40
  -4  12  -3  519.25   24.40
   4  12   3  524.45   25.00
   4  12   3  507.45   26.40
  -4  12  -3  517.85   22.30
  -5 -12  -3   26.70    5.00
   5 -12   3   40.80    8.10
   5 -12   3   25.20    6.40
   5  12   3   28.70    4.70
  -5  12  -3   30.40    6.10
  -6 -13   3  179.18   12.70
   6 -13  -3  200.48   10.30
   6  13  -3  189.28   10.20
  -6  13   3  193.28    9.60
  -6  13   3  179.98   10.70
  -5 -13   3   78.89    8.40
  -5 -13   3   71.69   10.40
   5 -13  -3   76.99    8.00
  -5  13   3   71.19    6.30
  -5  13   3   64.89    7.40
  -4 -13   3   50.09    7.00
  -4 -13   3   45.30    7.40
   4 -13  -3   39.20    8.00
   4 -13  -3   49.70    7.00
   4 -13  -3   48.30    7.10
  -4  13   3   49.99    6.30
  -4  13   3   55.49   10.70
   4  13  -3   55.79    7.50
  -4  13   3   45.00    6.00
  -3 -13   3  453.75   22.60
   3 -13  -3  487.05   22.70
   3 -13  -3  446.36   20.70
   3 -13  -3  475.35   21.60
   3 -13  -3  456.35   22.00
   3  13  -3  448.26   20.90
  -3  13   3  486.65   20.90
  -3  13   3  475.85   20.60
  -3  13   3  424.56   20.20
   2 -13  -3  785.92   34.40
   2 -13  -3  847.12   33.70
  -2  13   3  775.42   32.90
   2  13  -3  843.22   33.50
  -2  13   3  835.92   33.70
   1 -13  -3  217.68   12.50
   1 -13  -3  232.48   11.10
  -1  13   3  218.78   10.90
  -1  13   3  247.18   11.40
   1  13  -3  252.57   10.60
   0 -13  -3   29.10    5.70
   0 -13  -3   40.00    4.00
   0 -13   3   49.00    5.50
   0  13  -3   41.20    2.70
   0  13   3   36.10    4.80
   0  13   3   48.20    4.60
   1 -13   3  469.65   20.80
  -1 -13  -3  457.65   20.40
  -1  13  -3  495.35   18.80
   1  13   3  456.65   20.70
  -2 -13  -3   84.59    6.90
  -2 -13  -3   77.89   10.50
   2 -13   3   87.39    8.20
   2 -13   3   89.69   10.20
  -2  13  -3   90.19    4.80
   2  13   3   84.39   10.50
  -2  13  -3   70.39    9.00
  -3 -13  -3  221.08   14.50
   3 -13   3  212.78   14.20
   3 -13   3  211.98   14.80
  -3 -13  -3  207.38   12.70
   3 -13   3  197.68   20.00
   3  13   3  176.88   16.80
  -3  13  -3  218.48   13.10
   3  13   3  209.68   14.40
  -3  13  -3  219.28   10.20
  -4 -13  -3  613.94   28.80
   4 -13   3  587.74   30.00
   4 -13   3  602.34   31.50
  -4 -13  -3  620.64   28.10
   4  13   3  634.54   28.10
  -4  13  -3  594.74   27.30
  -4  13  -3  595.04   25.20
   4  13   3  515.65   28.80
  -5 -13  -3   32.70    5.20
   5 -13   3   20.70    5.80
   5 -13   3   38.60    7.40
   5  13   3   41.80    5.70
  -5  13  -3   33.10    6.40
   6 -14  -3   79.99    6.60
   6  14  -3  100.29    6.60
  -6  14   3   80.19    7.20
  -6  14   3   79.89    5.60
  -5 -14   3   49.10    5.70
   5 -14  -3   57.59    7.60
  -5 -14   3   48.30    7.10
  -5  14   3   45.50    6.60
  -5  14   3   52.09    5.80
  -4 -14   3   85.09   11.20
   4 -14  -3   96.69   12.60
   4 -14  -3   76.99    7.90
   4 -14  -3   86.59    9.40
  -4 -14   3   72.69   10.20
   4  14  -3   86.29   10.40
  -4  14   3   73.69    7.10
  -4  14   3   94.39    7.50
  -3 -14   3   56.49    7.20
   3 -14  -3   52.59    7.50
   3 -14  -3   57.99    7.50
   3 -14  -3   46.00    6.70
   3 -14  -3   58.99    8.00
   3  14  -3   57.49    6.20
  -3  14   3   54.49    5.80
  -3  14   3   50.99    6.70
  -3  14   3   70.89    6.80
   2 -14  -3   13.80    3.30
   2 -14  -3    9.60    4.70
  -2  14   3   15.40    3.40
  -2  14   3   15.50    3.30
   2  14  -3   17.90    2.90
   1 -14  -3   15.10    4.50
   1 -14  -3    7.20    2.50
  -1  14   3    8.80    2.80
  -1  14   3    5.60    2.60
   1  14  -3    8.80    1.80
   0 -14  -3   70.69    5.10
   0 -14  -3   53.59    7.50
   0 -14   3   68.99    6.30
   0  14  -3   68.59    3.90
   0  14   3   68.09    5.50
   1 -14   3  599.14   26.10
  -1 -14  -3  618.24   25.90
  -1  14  -3  633.94   24.30
   1  14   3  590.34   26.00
  -2 -14  -3  100.29   10.70
  -2 -14  -3   99.19   10.80
  -2 -14  -3  105.09    8.00
   2 -14   3  110.99   10.60
   2 -14   3  110.19    8.70
   2  14   3  108.29   12.50
  -2  14  -3  105.89    5.60
   2  14   3  101.39   11.10
  -3 -14  -3  561.14   26.40
   3 -14   3  535.15   29.30
  -3 -14  -3  549.45   25.50
   3 -14   3  540.35   27.30
   3 -14   3  573.74   24.90
  -3  14  -3  539.45   25.00
   3  14   3  520.65   27.80
   3  14   3  529.65   26.30
  -3  14  -3  562.84   22.80
   4 -14   3  257.17   19.50
  -4 -14  -3  241.88   16.70
  -4 -14  -3  247.78   15.50
   4 -14   3  220.58   21.00
  -4  14  -3  255.77   12.50
  -4  14  -3  272.17   15.60
   4  14   3  260.07   15.30
   5 -14   3    0.90    4.20
  -5 -14  -3   -1.00    3.40
   5 -14   3   -4.90    5.20
   5  14   3    0.30    2.80
  -5  14  -3    7.40    6.60
   6 -15  -3    5.30    2.80
  -6  15   3    7.30    2.10
   6  15  -3   10.90    3.00
  -6  15   3    6.60    3.40
   5 -15  -3   66.39    8.40
  -5 -15   3   64.99    9.50
  -5 -15   3   59.19    8.80
  -5  15   3   72.79    6.20
  -5  15   3   73.09    7.30
   4 -15  -3   18.50    5.10
   4 -15  -3   16.80    8.50
  -4 -15   3   20.60    7.00
   4 -15  -3   16.90    4.70
  -4 -15   3   21.70    5.70
  -4  15   3   21.40    4.10
   4  15  -3   25.50    7.30
  -4  15   3   17.50    3.90
   3 -15  -3  143.39   10.20
  -3 -15   3  170.88   11.60
   3 -15  -3  132.99   10.70
   3 -15  -3  141.09   12.20
  -3  15   3  143.49    9.40
  -3  15   3  132.19    9.60
  -3  15   3  144.89    9.10
   3  15  -3  151.78    9.60
  -2 -15   3  314.97   16.70
   2 -15  -3  263.07   15.40
   2 -15  -3  298.97   14.70
   2 -15  -3  273.57   14.30
   2  15  -3  291.17   13.80
  -2  15   3  287.37   13.70
  -2  15   3  297.97   14.10
  -2  15   3  294.67   14.30
   1 -15  -3  354.16   16.20
   1 -15  -3  373.86   17.90
  -1  15   3  319.27   15.80
   1  15  -3  364.56   15.60
  -1  15   3  390.16   16.40
   0 -15  -3  101.29    6.70
   0 -15  -3   77.19   10.10
   0 -15   3   97.89    7.50
   0  15  -3  105.69    5.40
   0  15   3  108.19    6.90
   1 -15   3 1238.68   49.20
  -1 -15  -3 1197.88   49.10
   1  15   3 1225.28   49.20
  -1  15  -3 1217.08   47.40
   2 -15   3  232.08   12.30
  -2 -15  -3  230.38   13.80
   2 -15   3  215.98   15.30
  -2 -15  -3  177.68   13.90
   2 -15   3  183.58   17.40
  -2 -15  -3  209.88   12.00
   2  15   3  211.98   14.30
  -2  15  -3  211.68    9.60
   2  15   3  207.48   15.40
   3 -15   3  448.26   21.70
  -3 -15  -3  462.95   22.70
   3 -15   3  490.85   26.60
  -3 -15  -3  490.55   23.20
   3 -15   3  505.35   26.60
  -3  15  -3  482.05   19.80
  -3  15  -3  426.46   21.90
   3  15   3  483.25   23.60
   3  15   3  389.56   24.90
  -4 -15  -3  240.48   17.70
  -4 -15  -3  242.98   14.90
   4 -15   3  248.58   20.60
   4 -15   3  228.58   18.70
  -4  15  -3  246.98   15.00
   4  15   3  255.27   15.00
  -4  15  -3  240.58   12.20
   5 -15   3   73.49    7.80
  -5 -15  -3   78.89    7.70
   5 -15   3   78.69    8.80
   5  15   3   80.39    7.30
   6 -16  -3    7.30    2.80
  -6  16   3   13.00    2.30
   6  16  -3   12.60    2.90
  -6  16   3   13.40    3.70
   5 -16  -3   -4.90    4.90
  -5 -16   3   10.00    5.20
  -5  16   3   17.00    4.30
  -5  16   3    7.00    3.00
   4 -16  -3   20.10    9.10
   4 -16  -3   23.90    4.70
  -4 -16   3   16.50    6.30
   4  16  -3    6.60    6.40
  -4  16   3   15.60    3.80
  -4  16   3   18.20    4.00
  -3 -16   3   39.50    6.60
   3 -16  -3   45.70    5.60
   3 -16  -3   35.20    7.60
   3  16  -3   44.20    5.90
  -3  16   3   44.30    5.80
  -3  16   3   30.80    4.60
  -3  16   3   44.90    5.90
   2 -16  -3  443.06   20.00
  -2 -16   3  442.46   22.00
   2 -16  -3  418.56   19.90
   2 -16  -3  441.56   21.50
  -2  16   3  453.05   19.70
   2  16  -3  441.96   19.50
  -2  16   3  420.26   19.30
  -2  16   3  432.16   19.40
   1 -16  -3   47.20    5.50
   1 -16  -3   52.09    6.80
  -1  16   3   45.80    5.10
   1  16  -3   50.39    4.00
  -1  16   3   40.80    5.80
   0 -16   3  457.35   20.80
   0 -16  -3  471.45   20.50
   0  16  -3  483.05   19.30
   0  16   3  448.66   20.30
  -1 -16  -3  342.97   17.50
   1 -16   3  345.17   16.40
  -1 -16  -3  339.77   17.50
  -1 -16  -3  343.07   16.30
  -1  16  -3  350.36   14.40
   1  16   3  332.67   16.30
  -2 -16  -3   10.00    5.50
   2 -16   3   12.30    4.30
  -2 -16  -3   17.50    5.70
   2 -16   3   13.20   10.00
  -2 -16  -3   14.80    4.00
   2 -16   3   15.30    9.00
   2  16   3   13.80    5.60
   2  16   3   12.50    7.40
  -2  16  -3   14.10    2.20
  -3 -16  -3  217.68   14.10
   3 -16   3  207.38   20.60
  -3 -16  -3  231.28   14.40
   3 -16   3  216.78   18.20
  -3 -16  -3  183.38   15.50
   3 -16   3  222.58   13.20
   3  16   3  219.98   17.80
   3  16   3  212.78   14.20
  -3  16  -3  212.38   10.40
  -4 -16  -3  382.06   19.80
   4 -16   3  380.06   22.10
   4 -16   3  410.86   24.60
  -4  16  -3  342.07   19.70
   4  16   3  405.96   19.90
   5 -16   3   62.39    7.30
  -5 -16  -3   70.39    7.00
   5 -16   3   69.39    6.50
   5  16   3   67.49    6.80
   6 -17  -3    0.80    2.60
   6  17  -3    1.20    2.40
  -6  17   3    0.70    1.70
   5 -17  -3   -1.60    2.30
  -5 -17   3    7.40    5.10
   5 -17  -3    8.50    5.50
  -5  17   3    1.90    3.80
  -5  17   3    4.00    2.70
   4 -17  -3  105.69    9.00
   4 -17  -3   93.39   14.50
  -4 -17   3   85.59   10.10
   4  17  -3  110.99   13.30
  -4  17   3  108.29    8.50
  -4  17   3  108.19    7.80
   3 -17  -3    7.40    4.50
  -3 -17   3    4.40    4.80
   3 -17  -3    8.60    6.70
   3  17  -3    3.30    3.50
  -3  17   3   12.20    3.90
  -3  17   3    9.90    3.50
  -3  17   3   -1.30    4.90
   2 -17  -3  325.77   16.70
  -2 -17   3  338.57   18.10
   2 -17  -3  341.07   18.00
   2 -17  -3  330.77   16.20
  -2  17   3  303.37   15.70
  -2  17   3  342.47   15.70
   2  17  -3  317.97   15.60
  -2  17   3  337.67   15.70
  -1 -17   3  598.24   27.00
   1 -17  -3  558.34   24.40
   1 -17  -3  566.54   24.70
   1 -17  -3  568.34   25.00
   1 -17  -3  530.15   26.00
  -1  17   3  612.74   24.50
  -1  17   3  544.55   24.40
  -1  17   3  565.34   24.40
   1  17  -3  594.94   24.00
   0 -17  -3  780.32   33.90
   0 -17   3  789.32   33.80
   0 -17  -3  785.32   33.50
   0  17   3  802.22   33.30
   0  17  -3  864.71   32.40
  -1 -17  -3    4.20    4.80
   1 -17   3    8.80    3.60
  -1 -17  -3    7.80    3.30
  -1 -17  -3    3.80    4.80
   1  17   3   12.30    6.20
   1  17   3   14.40    4.00
  -1  17  -3   11.10    1.90
  -2 -17  -3   20.90    5.10
  -2 -17  -3   17.50    5.40
   2 -17   3   19.40    9.40
   2 -17   3   28.30   10.10
   2 -17   3   17.60    4.20
  -2 -17  -3   12.40    5.40
  -2  17  -3   16.60    2.40
   2  17   3   16.60    7.50
   2  17   3   20.70    6.40
   3 -17   3  162.48   19.00
   3 -17   3  157.08   10.80
   3 -17   3  133.59   16.30
  -3 -17  -3  130.49   13.40
  -3 -17  -3  155.28   11.90
  -3 -17  -3  133.99   12.40
   3  17   3  121.09   11.70
   3  17   3  104.29   15.80
  -3  17  -3  139.69    7.70
  -4 -17  -3 1033.20   42.50
   4 -17   3 1004.20   44.00
   4 -17   3  965.60   42.60
   4  17   3  993.70   42.70
  -5 -17  -3   26.50    4.10
   5 -17   3   23.50    4.20
   5  17   3   29.30    4.30
   6 -18  -3    4.30    2.60
  -6  18   3    8.70    2.20
   6  18  -3   15.10    2.70
   5 -18  -3   -1.00    2.40
  -5 -18   3   -1.50    4.60
  -5  18   3    3.20    2.50
  -5  18   3   -4.10    3.40
  -4 -18   3    3.30    4.80
   4 -18  -3    9.10   10.00
   4 -18  -3    0.10    4.30
   4  18  -3    0.70    7.40
  -4  18   3   10.40    3.90
  -4  18   3    2.50    3.00
   3 -18  -3   67.69    8.00
   3 -18  -3   79.69   12.40
   3 -18  -3   62.09    8.00
  -3 -18   3   79.49    9.30
  -3  18   3   69.49    6.80
  -3  18   3   79.39   11.40
   3  18  -3   74.69    8.10
   3  18  -3   48.00    9.80
  -3  18   3   67.49    6.60
  -2 -18   3   77.89    9.30
   2 -18  -3   82.79   10.40
   2 -18  -3   89.49    7.90
   2 -18  -3   60.09    7.80
  -2  18   3   84.79    8.20
  -2  18   3   89.29    6.80
  -2  18   3   80.79    7.30
   2  18  -3   86.99    6.80
   1 -18  -3   14.00    6.10
   1 -18  -3    9.80    4.50
  -1 -18   3   14.40    5.90
   1 -18  -3    7.80    3.40
   1 -18  -3   13.10    4.50
   1  18  -3    8.80    2.30
  -1  18   3   14.60    4.30
  -1  18   3   11.60    3.10
  -1  18   3   15.50    4.60
   0 -18  -3   71.19    7.10
   0 -18   3   76.79    7.10
   0 -18  -3   60.99    8.20
   0 -18  -3   60.19    8.10
   0 -18  -3   76.09    8.60
   0 -18   3   72.59   13.90
   0  18   3   72.89    7.70
   0  18  -3   68.59    4.80
   0  18   3   62.19    8.50
   0  18   3   73.59    6.30
   1 -18   3  292.87   15.00
  -1 -18  -3  289.07   15.10
   1 -18   3  282.17   19.30
  -1 -18  -3  295.57   16.50
  -1 -18  -3  287.97   15.90
  -1  18  -3  298.47   12.90
   1  18   3  307.77   14.90
   1  18   3  284.37   16.60
  -2 -18  -3   59.39    8.70
  -2 -18  -3   48.50    7.00
   2 -18   3   66.59    7.30
  -2 -18  -3   60.89    8.90
   2 -18   3   34.70   10.10
   2  18   3   41.60    8.20
  -2  18  -3   51.29    4.10
   2  18   3   57.69    9.30
   3 -18   3   49.30   11.70
   3 -18   3   55.29    6.70
   3 -18   3   54.89    9.90
  -3 -18  -3   41.00    8.00
  -3 -18  -3   55.49    8.10
  -3 -18  -3   76.59    9.20
   3  18   3   49.80   10.10
  -3  18  -3   60.79    5.10
   3  18   3   63.09    9.30
   4 -18   3    4.40    5.80
  -4 -18  -3    2.40    4.10
   4 -18   3    4.20    7.60
   4  18   3    2.50    4.10
  -5 -18  -3   83.19    6.90
   5 -18   3   66.39    5.70
   5 -18   3   72.59    6.30
   5  18   3   80.59    6.70
   6 -19  -3    4.20    2.60
   6  19  -3    7.40    2.30
  -6  19   3    2.10    1.60
  -5 -19   3  164.48   11.10
   5 -19  -3  172.68    9.80
  -5  19   3  156.28   10.00
  -5  19   3  164.08    8.90
   4 -19  -3  382.16   18.00
   4 -19  -3  366.36   17.70
  -4 -19   3  377.16   19.60
  -4  19   3  358.86   17.10
  -4  19   3  394.46   18.10
   4  19  -3  315.87   22.40
  -3 -19   3  129.29   11.00
   3 -19  -3  110.29   13.00
   3 -19  -3  105.79    9.20
   3 -19  -3  135.59   11.80
   3  19  -3  128.99   14.30
  -3  19   3  122.99    8.60
   3  19  -3  114.99    9.90
  -3  19   3  115.19    8.60
   2 -19  -3  763.22   34.90
   2 -19  -3  785.92   32.90
  -2 -19   3  792.32   34.90
   2 -19  -3  799.92   32.90
  -2  19   3  785.02   32.50
   2  19  -3  687.83   34.90
   2  19  -3  823.22   33.20
  -2  19   3  744.33   32.90
  -2  19   3  803.22   32.80
   1 -19  -3  195.28   11.80
   1 -19  -3  186.18   14.90
  -1 -19   3  217.68   14.10
   1 -19  -3  188.18   12.20
   1 -19  -3  183.08   10.90
   1 -19  -3  179.68   12.80
   1  19  -3  207.88   10.20
  -1  19   3  193.88   11.00
  -1  19   3  198.48   10.70
   0 -19   3   81.79    7.60
   0 -19  -3   67.89    8.70
   0 -19  -3   81.39    8.10
   0 -19  -3   77.69    8.50
   0 -19   3   63.49    8.60
   0 -19  -3   78.69    8.60
   0  19   3   80.89    7.80
   0  19   3   74.59   10.30
   0  19   3   80.39    6.80
   0  19  -3   85.89    5.40
   1 -19   3 1109.59   44.10
   1 -19   3 1094.39   45.70
  -1 -19  -3 1084.39   44.50
  -1 -19  -3 1033.10   44.80
  -1 -19  -3 1038.10   44.20
  -1  19  -3 1086.99   42.20
   1  19   3 1010.60   44.90
   2 -19   3    3.90    3.80
   2 -19   3    2.90    9.60
  -2 -19  -3    3.30    5.00
  -2 -19  -3    3.80    5.70
  -2 -19  -3    0.10    5.10
   2  19   3   -2.30    5.20
   2  19   3   -3.00    7.50
  -2  19  -3    5.60    2.10
  -3 -19  -3  292.27   17.70
   3 -19   3  291.07   15.70
  -3 -19  -3  332.47   17.00
   3 -19   3  279.87   19.10
   3 -19   3  286.17   21.20
  -3 -19  -3  310.87   19.50
   3  19   3  299.77   17.10
  -3  19  -3  295.47   13.80
  -4 -19  -3   91.39    8.70
   4 -19   3   88.89    9.00
   4 -19   3   94.09   11.50
   4  19   3   77.59    8.40
  -5 -19  -3   14.70    3.30
   5 -19   3   11.20    2.80
   5 -19   3   15.40    2.80
   5  19   3   12.70    3.20
  -5 -20   3    5.10    4.00
   5 -20  -3    2.80    2.80
  -5  20   3   -1.60    2.10
  -5  20   3    0.00    3.40
   4 -20  -3  365.06   17.50
   4 -20  -3  378.26   17.70
  -4 -20   3  365.56   19.10
  -4  20   3  374.76   17.00
  -4  20   3  341.27   17.50
  -3 -20   3  196.38   13.50
   3 -20  -3  193.68   13.60
   3 -20  -3  199.68   11.40
   3 -20  -3  178.78   15.80
   3 -20  -3  197.28   12.00
   3  20  -3  164.48   15.40
   3  20  -3  198.08   12.90
  -3  20   3  198.28   11.00
  -3  20   3  189.58   11.40
   2 -20  -3  617.44   28.60
  -2 -20   3  642.74   29.60
   2 -20  -3  638.84   27.30
   2 -20  -3  616.04   27.50
   2 -20  -3  618.64   29.80
   2  20  -3  639.04   27.70
  -2  20   3  665.53   27.50
   2  20  -3  588.54   29.50
  -2  20   3  625.44   26.80
   1 -20  -3  336.47   16.80
  -1 -20   3  367.16   19.20
   1 -20  -3  345.07   17.40
   1 -20  -3  353.16   18.70
   1 -20  -3  334.97   18.40
  -1  20   3  340.77   16.60
  -1  20   3  375.86   16.90
   1  20  -3  375.96   16.50
   0 -20   3  289.87   14.90
   0 -20  -3  311.77   15.80
   0 -20  -3  268.97   15.10
   0 -20  -3  274.57   16.10
   0 -20  -3  256.47   14.90
   0 -20   3  266.97   17.30
   0  20   3  292.77   14.70
   0  20   3  281.87   14.30
   0  20   3  282.57   16.40
   0  20  -3  316.27   13.40
  -1 -20  -3   15.90    5.10
  -1 -20  -3   14.60    4.90
   1 -20   3    9.90    3.70
  -1 -20  -3   10.80    5.50
   1 -20   3   13.20    7.80
   1  20   3    1.90    5.60
  -1  20  -3   13.90    2.50
  -2 -20  -3   19.30    5.50
   2 -20   3   33.40   10.40
  -2 -20  -3   24.20    5.30
  -2 -20  -3   31.90    7.40
   2 -20   3   25.80    4.50
  -2  20  -3   25.60    3.80
   2  20   3   28.90    6.40
   2  20   3   32.50    8.20
   3 -20   3    5.90    6.80
  -3 -20  -3   13.10    5.20
   3 -20   3   -6.80    8.20
   3 -20   3   10.40    4.90
  -3 -20  -3    3.00    5.60
  -3 -20  -3    9.20    9.60
   3  20   3    8.20    4.70
  -3  20  -3    2.10    2.90
   4 -20   3   92.19    8.10
  -4 -20  -3  101.89    8.60
   4 -20   3   93.39    9.60
   4  20   3   95.99    8.60
   5 -20   3   35.40    4.30
   5 -20   3   34.00    4.20
  -5 -20  -3   37.00    4.80
   5  20   3   41.50    4.80
  -5 -21   3    0.40    3.90
   5 -21  -3    3.60    2.60
  -5  21   3    1.40    2.00
  -5  21   3    0.60    3.60
   4 -21  -3  253.17   14.00
  -4 -21   3  269.27   15.30
   4 -21  -3  274.87   13.80
  -4  21   3  249.68   13.70
  -4  21   3  274.47   13.20
   3 -21  -3   36.70    6.80
   3 -21  -3   52.79   10.30
   3 -21  -3   50.89    5.90
   3 -21  -3   57.29    7.80
  -3 -21   3   37.40    6.00
  -3  21   3   38.50    4.80
  -3  21   3   41.50    6.50
   3  21  -3   19.40    8.00
  -2 -21   3  955.90   39.80
   2 -21  -3  909.71   37.70
   2 -21  -3  940.01   38.90
   2 -21  -3  978.70   40.80
   2 -21  -3  867.81   37.50
  -2  21   3  878.61   37.10
   2  21  -3  833.52   39.30
   2  21  -3  844.22   37.80
  -2  21   3  894.81   37.40
   1 -21  -3 1185.98   49.00
  -1 -21   3 1217.48   50.79
   1 -21  -3 1180.68   50.09
   1 -21  -3 1117.49   48.40
  -1  21   3 1186.68   48.60
   1  21  -3 1298.37   48.80
  -1  21   3 1210.58   48.50
   0 -21  -3   49.10    7.50
   0 -21  -3   34.10    5.70
   0 -21   3   42.30    7.40
   0 -21   3   34.40    4.90
   0 -21  -3   46.00    6.30
   0 -21  -3   56.89    7.70
   0  21   3   44.70    5.80
   0  21   3   39.30    6.20
   0  21  -3   39.80    4.50
   0  21   3   38.70    6.60
  -1 -21  -3  124.59   10.90
   1 -21   3  126.89    9.30
   1 -21   3  139.69   13.80
  -1 -21  -3  111.89   11.70
  -1 -21  -3  122.79   10.40
  -1  21  -3  110.89    7.00
   1  21   3  128.59   11.10
  -2 -21  -3  139.89   15.00
  -2 -21  -3  144.29   11.90
  -2 -21  -3  159.48   11.80
   2 -21   3  191.68   15.70
   2 -21   3  159.18   10.70
  -2  21  -3  160.48    8.60
   2  21   3  171.18   12.60
   2  21   3  150.38   14.10
  -3 -21  -3   83.49   10.30
   3 -21   3   62.89    8.70
   3 -21   3   67.19   10.30
  -3 -21  -3   79.29    8.60
   3 -21   3   67.79    8.40
   3  21   3   78.59    9.10
  -3  21  -3   67.09    6.60
  -4 -21  -3   24.70    4.30
   4 -21   3   35.40    4.60
   4 -21   3   19.50    4.00
   4  21   3   25.90    4.30
  -5 -21  -3    1.30    2.40
   5 -21   3    1.30    2.00
   5  21   3   -1.20    2.30
  -5 -22   3   29.10    4.30
   5 -22  -3   32.50    4.70
  -5  22   3   25.90    3.60
  -5  22   3   21.60    4.40
   4 -22  -3  194.38   12.10
  -4 -22   3  207.48   13.00
   4 -22  -3  205.58   11.50
  -4  22   3  204.88   11.70
  -4  22   3  212.08   10.90
   3 -22  -3  313.37   15.40
  -3 -22   3  302.77   17.00
   3 -22  -3  278.87   16.70
   3 -22  -3  287.97   15.40
  -3  22   3  297.57   15.20
   3  22  -3  319.77   17.40
   3  22  -3  281.47   18.00
   2 -22  -3  469.65   21.60
   2 -22  -3  480.85   23.10
   2 -22  -3  466.15   25.80
   2 -22  -3  452.35   21.70
  -2 -22   3  481.15   23.80
  -2  22   3  484.25   21.50
  -2  22   3  476.85   21.00
   2  22  -3  494.15   22.30
   2  22  -3  422.66   23.70
   1 -22  -3    5.00    4.50
   1 -22  -3   -0.60    4.50
  -1 -22   3    4.90    5.00
   1 -22  -3   -0.90    3.50
   1  22  -3   -1.80    2.60
  -1  22   3   -2.80    3.70
  -1  22   3   -3.50    3.30
   0 -22   3    3.70    5.90
   0 -22  -3    4.50    4.20
   0 -22  -3   -2.30    4.30
   0 -22   3    2.90    3.50
   0 -22  -3    1.90    5.10
   0 -22  -3   -7.00    7.30
   0  22   3    0.10    5.10
   0  22   3    1.50    3.80
   0  22   3    0.40    4.00
   0  22  -3    4.70    6.50
   0  22  -3    1.10    2.40
  -1 -22  -3  107.29   10.10
   1 -22   3  109.19   13.00
  -1 -22  -3   94.59   13.00
  -1 -22  -3  103.09   10.30
   1 -22   3  109.29    8.80
  -1  22  -3  103.39    6.80
   1  22   3  100.89   10.70
   2 -22   3   71.09    7.80
   2 -22   3   89.99    9.70
  -2 -22  -3   78.59   11.40
  -2 -22  -3   71.39    9.10
  -2 -22  -3   69.79    8.70
   2  22   3   65.39    9.10
  -2  22  -3   61.59    5.80
   2  22   3   62.79    9.20
  -3 -22  -3   98.99   10.70
   3 -22   3   93.49   10.40
  -3 -22  -3   85.89    9.00
   3 -22   3   87.39    8.50
   3  22   3   84.59    9.30
   4 -22   3    2.80    4.00
  -4 -22  -3    4.80    3.20
   4 -22   3   -0.60    2.70
   4  22   3    5.10    3.60
  -5 -23   3   41.20    6.20
   5 -23  -3   43.70    4.80
  -5  23   3   35.70    3.70
   4 -23  -3   74.19    6.40
  -4 -23   3   63.29    7.90
  -4  23   3   73.69    5.80
  -4  23   3   61.29    7.10
  -3 -23   3  202.68   13.00
   3 -23  -3  197.18   13.70
   3 -23  -3  198.68   12.20
   3 -23  -3  209.78   11.60
   3 -23  -3  168.08   22.60
  -3  23   3  202.98   11.70
   3  23  -3  166.88   14.10
  -3  23   3  202.68   10.90
   3  23  -3  179.68   14.40
  -2 -23   3  343.97   18.70
   2 -23  -3  349.47   18.00
   2 -23  -3  310.77   22.60
   2 -23  -3  349.77   16.60
   2 -23  -3  332.77   17.00
  -2  23   3  323.17   16.40
   2  23  -3  359.76   17.70
   2  23  -3  315.47   19.20
  -2  23   3  320.37   16.00
   1 -23  -3  620.54   28.40
  -1 -23   3  647.94   29.00
   1 -23  -3  597.74   26.80
   1 -23  -3  595.34   27.30
  -1  23   3  601.44   26.80
   1  23  -3  612.74   28.50
  -1  23   3  608.94   28.00
  -1  23   3  655.23   26.80
   1  23  -3  593.14   26.80
   0 -23   3    4.50    3.50
   0 -23  -3   10.10    5.50
   0 -23  -3    5.70    4.30
   0 -23  -3   11.10    4.80
   0 -23   3    1.60    5.80
   0  23  -3   -8.40    6.00
   0  23   3    7.90    4.20
   0  23   3   -0.40    4.40
   0  23  -3    5.60    2.80
   0  23   3    6.60    5.10
   1 -23   3   -2.90    3.20
  -1 -23  -3   -0.20    4.60
  -1 -23  -3   -1.10    4.00
   1 -23   3    6.50    6.70
  -1  23  -3   -0.40    2.60
   1  23   3   10.00    5.60
   2 -23   3    4.80    3.50
  -2 -23  -3   11.20    4.70
  -2 -23  -3    3.20    4.20
   2  23   3   -2.10    7.60
   2  23   3   14.70    5.60
  -2  23  -3    7.00    3.20
   3 -23   3    7.30    4.70
   3 -23   3    5.70    4.00
  -3 -23  -3   11.00    4.40
  -3 -23  -3   11.40    5.00
   3  23   3    2.20    3.90
  -4 -23  -3   25.50    3.90
   4 -23   3   33.20    5.10
   4  23   3   26.20    4.00
   5 -24  -3   -0.40    2.40
  -5 -24   3    2.60    3.20
  -5  24   3    2.20    1.60
   4 -24  -3  271.07   13.60
  -4 -24   3  272.97   14.70
  -4  24   3  285.67   13.00
  -4  24   3  255.27   13.90
  -3 -24   3  554.14   25.50
   3 -24  -3  520.25   24.90
   3 -24  -3  526.95   23.60
   3 -24  -3  552.34   24.00
  -3  24   3  528.95   23.60
   3  24  -3  499.45   25.20
  -3  24   3  531.65   23.10
   2 -24  -3  447.46   20.40
   2 -24  -3  422.26   21.30
   2 -24  -3  424.36   20.00
  -2 -24   3  423.46   21.70
   2  24  -3  434.56   21.20
   2  24  -3  407.76   21.90
  -2  24   3  438.96   19.50
  -2  24   3  413.46   19.80
   1 -24  -3  951.50   40.20
  -1 -24   3  963.20   40.60
   1 -24  -3  901.21   38.70
   1 -24  -3  904.41   39.00
   1  24  -3  878.51   39.80
  -1  24   3  923.21   39.80
   1  24  -3  977.50   39.10
  -1  24   3  938.31   38.70
  -1  24   3  920.11   38.50
   0 -24  -3  721.73   30.80
   0 -24  -3  654.73   30.30
   0 -24   3  695.13   31.80
   0 -24  -3  688.13   31.60
   0  24   3  699.83   30.30
   0  24   3  714.03   31.50
   0  24  -3  664.03   30.50
   0  24  -3  690.33   29.50
   0  24   3  731.83   29.90
   1 -24   3   25.30    7.30
   1 -24   3   23.10    4.20
  -1 -24  -3   33.40    5.80
  -1 -24  -3   31.10    5.60
  -1  24  -3   13.70    6.40
   1  24   3   25.50    6.00
  -1  24  -3   27.20    4.00
  -2 -24  -3  103.79    9.40
  -2 -24  -3   84.29    9.60
   2 -24   3  106.29    8.70
   2 -24   3  104.39   10.10
  -2  24  -3  109.29    7.70
   2  24   3  103.29    9.60
   2  24   3   81.69   13.20
  -3 -24  -3  102.39   10.00
  -3 -24  -3  114.39    8.70
   3 -24   3   91.19    8.70
   3 -24   3  107.49    8.60
   3  24   3   89.19    8.80
   4 -24   3   36.20    4.90
  -4 -24  -3   37.50    5.40
   4  24   3   40.20    5.40
  -5 -25   3    6.10    3.20
   5 -25  -3    4.60    2.40
  -5  25   3    6.20    1.90
  -4 -25   3   46.60    6.40
   4 -25  -3   53.49    5.50
  -4  25   3   40.20    4.50
  -4  25   3   44.00    7.00
   3 -25  -3   85.89    7.50
   3 -25  -3   85.09    9.10
   3 -25  -3  100.29   10.90
  -3 -25   3   79.69    8.90
   3  25  -3   88.89   11.90
  -3  25   3   92.39    6.70
  -3  25   3   95.09    8.20
   2 -25  -3  237.28   13.70
   2 -25  -3  248.38   14.70
  -2 -25   3  243.98   14.90
   2 -25  -3  252.07   13.30
  -2  25   3  252.87   13.60
   2  25  -3  250.07   15.20
   2  25  -3  229.18   15.60
  -2  25   3  256.37   12.90
   1 -25  -3   26.20    5.30
   1 -25  -3   17.00    4.40
   1 -25  -3   34.50    5.80
  -1 -25   3   35.50    5.90
   1  25  -3   17.70    4.50
   1  25  -3   28.00    6.10
  -1  25   3   29.10    4.50
  -1  25   3   28.10    5.70
  -1  25   3   31.40    6.30
   0 -25   3   -3.00    5.50
   0 -25  -3    9.60    4.70
   0 -25  -3   -6.90    5.70
   0 -25  -3    8.30    4.70
   0  25   3    4.50    4.00
   0  25  -3    5.70    5.50
   0  25   3   11.70    5.20
   0  25   3    1.90    5.50
   0  25  -3    2.40    3.30
  -1 -25  -3    5.30    4.40
  -1 -25  -3   12.20    4.60
   1 -25   3   14.30    4.30
   1 -25   3   -2.60    6.80
  -1  25  -3    4.80    3.50
   1  25   3   12.40    5.50
  -1  25  -3    3.90    5.80
   2 -25   3   36.10    5.00
   2 -25   3   42.50    6.20
  -2 -25  -3   40.30    5.90
  -2 -25  -3   36.90    5.50
   2  25   3   31.20    5.40
  -3 -25  -3    1.80    3.30
  -3 -25  -3   -2.50    4.20
   3 -25   3    5.70    3.50
   3  25   3    0.80    3.70
  -4 -25  -3   44.60    5.00
   4 -25   3   40.80    4.70
   4  25   3   39.10    5.00
   4 -26  -3  219.68   11.40
  -4 -26   3  212.88   11.80
  -4  26   3  216.98   10.40
  -4  26   3  219.18   17.70
  -3 -26   3  109.69    9.40
   3 -26  -3   93.79    9.50
   3 -26  -3  104.19    8.00
   3 -26  -3   98.59   11.40
  -3  26   3  109.09    7.00
   3  26  -3  121.29   11.70
  -3  26   3  103.59    9.20
   2 -26  -3  321.07   16.10
   2 -26  -3  329.07   17.50
  -2 -26   3  317.07   17.50
   2 -26  -3  328.07   16.30
   2  26  -3  307.57   17.90
  -2  26   3  336.97   15.60
  -2  26   3  322.27   16.40
   1 -26  -3  153.28   11.20
  -1 -26   3  150.08   11.60
   1 -26  -3  137.69   10.00
   1 -26  -3  140.99   10.20
   1  26  -3  141.49   10.40
  -1  26   3  153.38    9.60
  -1  26   3  151.58   11.50
  -1  26   3  157.88   11.30
   1  26  -3  129.79   11.30
   0 -26   3   -4.30    5.10
   0 -26  -3   -0.60    4.40
   0 -26  -3    9.20    6.40
   0 -26  -3   -1.20    4.00
   0  26   3   -2.90    3.70
   0  26  -3   -2.20    3.50
   0  26   3   -3.40    4.60
   1 -26   3  116.09    9.30
  -1 -26  -3  136.09   10.40
  -1 -26  -3  131.89    9.90
  -1  26  -3  118.89    8.90
   1  26   3  154.68   11.30
  -1  26  -3  111.69   10.70
  -2 -26  -3   77.99    7.90
   2 -26   3   76.29    7.40
  -2 -26  -3   76.49    8.70
   2 -26   3   67.09    8.30
   2  26   3   74.59    8.30
  -3 -26  -3  169.18   10.10
  -3 -26  -3  165.58   11.10
   3 -26   3  152.48    9.70
   3  26   3  168.38   10.80
   4 -26   3  145.39    8.10
  -4 -26  -3  164.08    8.60
   4  26   3  168.78    8.90
  -4 -27   3    0.20    2.70
   4 -27  -3    1.90    2.40
  -4  27   3    5.70    2.00
   3 -27  -3    5.10    2.90
  -3 -27   3    6.70    3.30
  -3  27   3   11.90    2.80
   3  27  -3    8.70    6.20
  -3  27   3   12.30    5.60
   2 -27  -3   -2.70    4.20
   2 -27  -3    0.00    4.20
  -2 -27   3   -0.30    3.80
   2 -27  -3    3.20    3.30
  -2  27   3    2.60    2.90
  -2  27   3   -1.80    4.30
   2  27  -3    4.90    5.60
  -2  27   3   -7.80    5.30
   1 -27  -3  672.03   29.50
  -1 -27   3  698.73   31.00
   1 -27  -3  676.43   29.60
   1 -27  -3  699.83   30.90
  -1  27   3  695.83   30.10
  -1  27   3  652.73   29.00
   1  27  -3  654.53   30.40
   1  27  -3  723.83   32.80
  -1  27   3  674.83   30.30
   0 -27   3    1.40    4.90
   0 -27  -3    0.60    3.80
   0 -27  -3   -0.80    4.20
   0  27  -3    2.20    4.10
   0  27   3    2.50    3.70
   0  27   3   -0.80    4.50
  -1 -27  -3   21.40    4.70
  -1 -27  -3    9.50    4.40
  -1  27  -3   28.50    5.50
   1  27   3   12.60    4.70
   1  27   3   14.10    6.30
  -2 -27  -3   71.09    8.00
   2 -27   3   93.59    8.70
  -2 -27  -3   75.49    7.70
   2  27   3   64.19    8.00
  -3 -27  -3   16.00    4.20
   3 -27   3   11.00    3.40
  -3 -27  -3    6.50    3.20
   3  27   3    9.60    3.50
   4 -28  -3   47.90    5.20
  -4 -28   3   41.90    5.50
  -4  28   3   45.00    3.90
  -3 -28   3   85.89    7.70
   3 -28  -3   85.49    6.80
  -3  28   3   71.09    7.90
   3  28  -3   81.29   10.40
  -3  28   3   89.59    6.10
   2 -28  -3   30.60    4.70
   2 -28  -3   39.90    5.60
   2 -28  -3   33.60    5.40
  -2 -28   3   25.10    4.60
  -2  28   3   24.70    7.50
  -2  28   3   44.70    5.20
  -2  28   3   43.00    5.80
   2  28  -3   31.70    6.10
  -1 -28   3  545.15   24.50
   1 -28  -3  507.75   24.30
   1 -28  -3  521.25   23.40
   1 -28  -3  491.05   23.10
   1  28  -3  497.35   23.90
  -1  28   3  512.25   23.90
  -1  28   3  529.55   22.80
   0 -28   3  254.17   15.10
   0 -28  -3  253.97   14.90
   0 -28  -3  253.77   14.00
   0  28   3  261.57   14.80
  -1 -28  -3  105.89    9.40
  -1 -28  -3  121.29    9.20
   1  28   3  125.89   10.00
   1  28   3  123.79   11.90
  -1  28  -3  114.89   10.30
   2 -28   3   96.09    8.70
  -2 -28  -3  106.49    8.30
  -2 -28  -3   95.59    8.60
   2  28   3  102.89    8.80
  -3 -28  -3  141.89    8.30
   3 -28   3  130.19    8.10
  -3 -28  -3  134.89    8.80
   3  28   3  134.59    9.00
   4 -29  -3   37.90    4.80
  -4 -29   3   40.00    4.50
  -4  29   3   39.70    3.60
   3 -29  -3   46.30    5.70
  -3 -29   3   43.40    5.80
  -3  29   3   45.00    4.50
  -3  29   3   38.20    5.10
   3  29  -3   49.70    9.40
   2 -29  -3    0.80    3.90
   2 -29  -3   -3.80    4.80
  -2 -29   3    1.10    3.40
   2 -29  -3    0.70    3.40
   2  29  -3    0.30    5.00
  -2  29   3    2.50    4.10
  -2  29   3    3.10    2.60
   1 -29  -3  105.49    9.10
   1 -29  -3  103.49    8.90
   1 -29  -3  102.89    9.20
  -1 -29   3  111.09    9.20
   1  29  -3  101.79    9.60
  -1  29   3   95.09    9.00
  -1  29   3  111.29    7.70
   0 -29  -3   51.59    7.20
   0 -29  -3   49.40    6.30
   0 -29   3   48.70    6.30
   0  29   3   49.10    7.40
  -1 -29  -3  113.39    9.00
  -1 -29  -3  104.39    8.40
   1  29   3   95.09    8.90
   1  29   3  107.09   12.00
  -2 -29  -3    9.40    3.50
  -2 -29  -3    7.50    3.30
   2  29   3   16.00    4.00
  -3 -29  -3   60.49    6.70
  -3 -29  -3   69.69    5.80
   3  29   3   71.29    6.10
  -3 -30   3    1.70    2.60
   3 -30  -3    0.20    2.90
  -3  30   3   -2.90    4.40
  -3  30   3    1.60    2.10
  -2 -30   3  103.49    8.50
   2 -30  -3   99.49    8.80
   2 -30  -3   98.39    7.90
  -2  30   3   98.29    6.80
  -2  30   3  103.89    8.10
   2  30  -3  114.99   10.00
   1 -30  -3   26.20    5.20
  -1 -30   3   20.20    4.30
   1 -30  -3   31.00    4.70
   1 -30  -3   34.80    5.10
  -1  30   3   13.40    4.60
   1  30  -3   27.70    5.50
  -1  30   3   27.30    3.90
   0 -30  -3   56.69    7.40
   0 -30   3   56.49    8.50
   0 -30  -3   76.59    7.80
   0  30   3   81.39    7.80
   0  30  -3   67.39    7.50
  -1 -30  -3    3.50    3.70
  -1 -30  -3    1.20    3.30
   1  30   3    1.10    3.40
  -2 -30  -3  125.99    8.00
  -2 -30  -3  128.59    8.80
   2  30   3  122.79    8.50
  -3 -31   3    1.30    2.50
   3 -31  -3    1.60    3.00
  -3  31   3   -3.40    1.90
   2 -31  -3   37.30    5.00
  -2 -31   3   38.10    5.70
   2 -31  -3   29.70    4.20
  -2  31   3   40.90    4.50
  -2  31   3   37.00    4.80
   2  31  -3   32.00    5.50
   1 -31  -3  318.17   16.60
  -1 -31   3  342.57   16.50
   1 -31  -3  333.87   15.80
   1 -31  -3  329.77   16.60
   1  31  -3  352.46   16.80
  -1  31   3  328.57   16.10
  -1  31   3  333.37   15.30
   0 -31  -3  159.28   10.40
   0 -31  -3  160.28    9.90
   0 -31   3  159.18   10.70
   0  31   3  170.48   10.40
   0  31  -3  149.88   10.00
  -1 -31  -3   88.99    7.20
  -1 -31  -3   88.09    7.60
   1  31   3   87.29    7.30
  -2 -31  -3  127.09    8.40
  -2 -31  -3  126.49    7.80
   2  31   3  132.59    8.20
   2 -32  -3   55.89    6.80
   2 -32  -3   58.29    7.30
  -2 -32   3   59.29    6.00
   2  32  -3   55.09    6.20
  -2  32   3   66.29    6.20
  -2  32   3   61.69    4.90
  -1 -32   3  149.79    9.60
   1 -32  -3  166.98    9.90
  -1  32   3  130.89    8.80
   1  32  -3  160.88    9.80
   0 -32  -3   40.50    5.00
   0 -32   3   35.50    5.40
   0 -32  -3   44.90    5.60
   0  32  -3   52.79    6.10
   0  32   3   43.20    6.20
   0  32   3   43.40    5.90
  -1 -32  -3   30.90    4.20
  -1 -32  -3   24.70    3.80
   1  32   3   33.20    5.30
  -1  32  -3   31.50    5.00
  -2 -32  -3   93.99    6.80
  -2 -32  -3  102.39    6.80
   2  32   3  104.99    7.00
  -2 -33   3    0.20    2.40
  -2  33   3    1.00    3.60
  -2  33   3    1.00    2.10
   1 -33  -3   28.80    4.00
  -1 -33   3   17.20    3.40
   1  33  -3   24.90    4.40
  -1  33   3   22.00    3.60
   0 -33  -3   -2.10    2.70
   0  33  -3    0.70    3.40
   0  33   3    1.60    3.00
  -1 -33  -3   27.50    8.20
  -1 -33  -3   32.00    4.90
   1  33   3   35.00    5.00
  -1  33  -3   30.30    3.80
  -1 -34   3   95.19    6.30
   1 -34  -3   92.39    6.60
  -1  34   3   77.39    6.40
   1  34  -3   81.89    7.70
   0 -34  -3   22.60    3.40
   0  34   3   15.60    3.50
   0  34  -3   22.10    3.70
   6   0  -4  408.96   18.30
  -6   0   4  431.26   17.70
  -6   0   4  360.26   19.00
  -5   0   4    3.10    3.80
   5   0  -4    0.00    3.80
  -5   0   4    3.00    4.10
  -4   0   4   47.80    6.30
   4   0  -4   48.80    7.10
   4   0  -4   52.79    6.30
  -4   0   4   49.99    7.50
   3   0  -4    2.50    1.90
  -3   0   4    2.50    3.00
  -2   0   4  425.66   18.00
   2   0  -4  418.16   17.90
   1   0  -4    1.20    1.20
  -1   0   4   -0.80    2.10
   0   0   4 5709.73  219.18
   0   0  -4 5788.82  218.38
  -1   0  -4   89.99    5.00
  -1   0  -4  108.59    4.90
  -2   0  -4  197.48    9.20
   3   0   4    8.20    5.70
   3   0   4   -5.80    5.50
  -3   0  -4    0.50    2.40
   3   0   4   -1.70    5.60
  -4   0  -4   43.60    5.60
   4   0   4   29.00    6.40
   4   0   4   29.90    6.10
   4   0   4   38.40    5.90
   5   0   4   16.80    3.70
   5   0   4   -4.50    4.30
  -5   0  -4    5.60    5.80
   5   0   4    7.10    9.10
   6   0   4   20.50    3.00
  -6  -1   4  -11.20    5.80
  -6  -1   4   -0.20    3.10
   6  -1  -4    0.10    3.00
  -6   1   4    0.80    5.00
  -6   1   4    1.90    2.90
   6   1  -4   -0.70    2.80
  -5  -1   4  185.38   11.00
   5  -1  -4  205.98   11.50
  -5  -1   4  185.68   11.70
  -5   1   4  169.58   11.30
   5   1  -4  182.68   11.30
  -5   1   4  196.08   10.90
   4  -1  -4    1.50    3.70
   4  -1  -4    3.60    3.80
  -4  -1   4    7.40    3.80
  -4  -1   4    1.60    4.50
   4   1  -4    5.50    4.30
   4   1  -4    4.10    3.70
  -4   1   4    6.40    4.20
  -4   1   4    1.70    3.40
  -3  -1   4   35.40    5.40
   3  -1  -4   37.40    4.40
  -3   1   4   31.40    5.00
   3   1  -4   41.80    4.50
  -2  -1   4  622.04   26.20
   2  -1  -4  636.54   26.30
  -2   1   4  652.13   26.40
   2   1  -4  665.73   26.30
  -1  -1   4   63.79    5.00
   1  -1  -4   70.49    4.00
  -1   1   4   63.29    4.90
   1   1  -4   68.69    4.00
  -1  -1  -4 1303.87   49.99
  -1   1  -4 1282.27   49.70
  -2  -1  -4   17.10    2.40
   3  -1   4   47.20    7.50
   3  -1   4   49.20    7.80
   3  -1   4   29.70    6.50
  -3  -1  -4   65.69    5.50
   3   1   4   76.29    9.60
   3   1   4   69.29    9.90
   3   1   4   67.99   10.10
  -3   1  -4   42.40    4.90
   4  -1   4  129.49   11.90
   4  -1   4  115.79   10.20
   4  -1   4  120.49   11.60
  -4  -1  -4  133.79    9.60
   4   1   4  136.79   11.70
   4   1   4  116.09   11.90
  -4   1  -4  136.09    9.40
   4   1   4  112.89   10.60
   5  -1   4  193.98   11.50
   5  -1   4  176.58   16.80
   5  -1   4  193.68   12.90
  -5  -1  -4  202.08   12.90
   5   1   4  192.88   12.40
   5   1   4  209.58   11.50
   5   1   4  207.78   17.00
  -5   1  -4  153.58   12.80
   6  -1   4    5.80    2.60
   6   1   4    8.60    2.20
   6   1   4    6.30    2.80
  -6  -2   4   -2.20    3.30
   6  -2  -4   -0.70    2.90
  -6   2   4   -0.10    4.60
  -6   2   4    0.10    2.90
   6   2  -4   -0.80    2.80
  -5  -2   4   19.00    4.40
  -5  -2   4   15.60    5.10
   5  -2  -4   22.70    4.60
   5   2  -4   18.90    4.40
  -5   2   4   17.40    4.30
  -5   2   4   22.40    4.20
   4  -2  -4   18.90    4.70
   4  -2  -4   14.40    4.30
  -4  -2   4   14.60    4.90
  -4  -2   4   21.00    4.50
   4   2  -4   11.80    3.50
  -4   2   4   20.20    4.20
   4   2  -4   16.10    4.50
  -4   2   4   14.80    4.50
  -3  -2   4   27.50    4.10
   3  -2  -4   33.80    4.30
   3   2  -4   33.30    4.30
  -3   2   4   36.50    4.50
   2  -2  -4   16.10    2.40
  -2  -2   4   13.30    3.00
  -2   2   4   14.70    2.90
   2   2  -4   12.80    2.20
   1  -2  -4   44.70    3.10
  -1  -2   4   33.40    4.40
   1   2  -4   37.90    2.90
  -1   2   4   39.10    4.10
   0  -2   4 2140.89   83.79
   0  -2  -4 2249.27   83.29
   0   2  -4 1941.11   82.79
   0   2  -4 2273.47   82.89
   0   2   4 2257.27   84.09
  -1  -2  -4  266.87   12.30
  -1   2  -4  326.97   11.90
  -1   2  -4  291.47   11.80
   3  -2   4  383.56   20.60
   3  -2   4  406.96   20.80
   3  -2   4  379.46   19.70
  -3  -2  -4  392.56   17.80
   3   2   4  402.76   20.70
  -3   2  -4  381.46   17.20
   3   2   4  358.96   20.20
   3   2   4  396.36   19.90
   4  -2   4   35.00    6.30
   4  -2   4   44.40    7.90
  -4  -2  -4   38.90    5.50
   4  -2   4   53.69    8.20
  -4  -2  -4   27.80    8.50
  -4   2  -4   46.20    6.70
   4   2   4   60.09    7.50
   4   2   4   59.29    7.80
   4   2   4   44.40    7.40
   5  -2   4   58.49    8.90
   5  -2   4   64.69    6.50
  -5  -2  -4   36.00    6.90
   5  -2   4   56.69   10.50
   5   2   4   50.29    6.50
  -5   2  -4   58.19    9.10
   5   2   4   53.89    8.40
   5   2   4   51.49    9.50
   6  -2   4  128.59    7.30
   6   2   4  121.69    7.20
   6   2   4  132.19    7.10
  -6  -3   4    2.90    3.40
   6  -3  -4    1.60    3.00
  -6   3   4    1.00    2.70
   6   3  -4   -0.30    2.90
  -6   3   4    8.10    4.40
  -5  -3   4  369.56   17.90
  -5  -3   4  347.87   17.00
   5   3  -4  381.76   17.80
   5   3  -4  365.56   24.80
  -5   3   4  352.56   17.60
  -5   3   4  366.96   17.00
  -4  -3   4   27.10    4.80
   4  -3  -4   32.20    5.00
  -4  -3   4   21.20    6.50
  -4  -3   4   33.70    5.40
   4  -3  -4   15.00    4.80
   4   3  -4   23.80    4.80
   4   3  -4   28.80    5.30
  -4   3   4   24.60    4.20
  -4   3   4   26.20    4.80
   3  -3  -4    5.40    2.40
  -3  -3   4    2.00    3.30
  -3   3   4    4.80    3.00
   3   3  -4    2.80    2.40
  -2  -3   4   84.69    6.30
   2  -3  -4   84.49    5.30
  -2   3   4   93.79    6.10
   2   3  -4   86.79    5.30
   1  -3  -4  729.03   28.00
  -1  -3   4  654.23   28.30
  -1   3   4  700.63   28.30
   1   3  -4  719.83   27.80
   0  -3  -4  241.38   10.50
   0   3  -4  274.07   10.00
   0   3   4  224.28   11.30
   0   3  -4  237.38    9.90
  -1  -3  -4  426.86   16.50
  -1   3  -4  373.06   15.60
  -2  -3  -4  711.23   28.30
  -2   3  -4  689.83   27.50
   2   3   4  675.23   27.20
  -3  -3  -4   69.69    6.10
   3  -3   4   87.39   10.00
   3   3   4   72.39    9.90
   3   3   4   74.39   10.70
   3   3   4   69.49   10.50
   3   3   4   72.39    5.00
   4  -3   4   36.80    6.80
   4  -3   4   29.10    8.10
   4  -3   4   27.20    5.20
  -4  -3  -4   34.60    5.40
  -4  -3  -4   31.40    7.80
   4   3   4   26.60    6.00
   4   3   4   25.10    5.90
  -4   3  -4   26.20    4.60
   4   3   4   35.00    6.10
  -5  -3  -4   21.50    5.80
   5  -3   4   13.00    3.40
   5  -3   4    8.90    7.70
   5  -3   4   14.60    5.60
   5   3   4   18.50    5.10
  -5   3  -4   14.40    4.90
   5   3   4   17.00    8.10
   5   3   4   15.50    4.00
  -6  -4   4    7.50    3.60
   6  -4  -4    2.10    2.90
   6   4  -4   -0.50    2.90
  -6   4   4    7.40    2.90
  -6   4   4    2.50    4.40
   5  -4  -4  184.08   10.80
  -5  -4   4  169.98   10.90
  -5  -4   4  186.78   12.30
  -5   4   4  171.18   11.00
  -5   4   4  173.08   10.40
   5   4  -4  173.08   18.10
   5   4  -4  193.08   11.30
  -4  -4   4   98.29    8.70
   4  -4  -4   95.39    8.50
   4  -4  -4   85.69    8.20
  -4  -4   4   77.89   10.50
  -4  -4   4   79.59    9.20
  -4   4   4   93.49    7.70
  -4   4   4   88.89    7.70
   4   4  -4  103.59    8.60
   4   4  -4   95.39    8.10
  -3  -4   4    4.60    3.70
  -3   4   4    4.40    2.70
   3   4  -4    5.10    2.30
  -2  -4   4    9.70    3.30
   2  -4  -4   10.60    2.20
  -2   4   4   10.40    2.60
   2   4  -4   10.00    2.10
   1  -4  -4  380.56   15.60
   1   4  -4  362.86   15.30
  -1   4   4  369.16   16.00
   0   4  -4  807.72   33.40
   0   4  -4  878.61   33.40
   0   4   4  921.41   34.90
  -1  -4  -4 2589.04   95.79
   1   4   4 2394.76   95.39
  -2  -4  -4   -2.00    1.70
   2   4   4    1.80    2.20
   3  -4   4   24.20    5.80
   3  -4   4   17.60    5.90
   3  -4   4   24.70    6.40
  -3  -4  -4   25.50    3.90
   3   4   4   24.00    6.20
  -3   4  -4   25.70    3.40
   3   4   4   28.80    6.60
   4  -4   4   85.99    9.70
   4  -4   4   84.69    8.80
  -4  -4  -4   77.39    8.60
  -4  -4  -4   65.49    8.80
   4  -4   4   87.69   13.60
   4   4   4   73.29   10.60
   4   4   4   85.29   10.10
  -4   4  -4   70.49    7.10
   4   4   4   71.49    8.70
  -5  -4  -4   14.70    5.50
   5  -4   4    5.20    3.10
   5  -4   4    1.70    5.90
   5  -4   4    5.10    8.30
   5   4   4    4.80    3.60
  -5   4  -4    5.90    4.80
   5   4   4    8.20    4.70
   5   4   4    2.60    6.50
   6  -5  -4   12.90    3.30
  -6  -5   4   11.80    3.90
   6   5  -4   19.20    3.50
  -6   5   4   16.80    4.30
  -6   5   4   17.00    3.20
   5  -5  -4   35.40    4.90
  -5  -5   4   28.90    4.90
   5   5  -4   39.30    9.80
   5   5  -4   36.30    5.30
  -5   5   4   29.20    4.40
  -5   5   4   29.90    4.70
  -4  -5   4   11.40    5.50
   4  -5  -4    9.60    4.70
   4  -5  -4    4.90    4.30
  -4  -5   4   12.80    5.00
  -4  -5   4    6.40    5.60
   4   5  -4    6.70    3.90
  -4   5   4    6.70    4.10
  -4   5   4    9.70    3.30
   3  -5  -4  767.42   39.30
   3  -5  -4  882.01   35.20
  -3  -5   4  859.61   34.60
  -3   5   4  922.91   35.30
   3   5  -4  822.02   35.10
   2  -5  -4   69.19    4.90
  -2   5   4   66.29    5.40
   2   5  -4   71.09    4.70
   1  -5  -4  134.99    6.80
  -1   5   4  133.89    7.30
   1   5  -4  138.79    6.50
   0  -5  -4 3006.90  114.89
   0   5   4 2960.40  115.39
   0   5  -4 3023.20  113.89
  -1  -5  -4  519.95   21.10
   1   5   4  506.75   21.00
  -2  -5  -4   62.09    4.90
   2   5   4   68.09    5.30
  -2   5  -4   61.19    3.90
   3  -5   4  943.31   42.20
  -3  -5  -4 1007.60   40.60
   3  -5   4  939.01   41.10
   3  -5   4  981.90   42.30
   3   5   4 1008.50   42.90
   3   5   4 1007.80   39.20
  -3   5  -4  969.50   39.20
   3   5   4  994.30   42.60
   3   5   4  954.60   41.60
  -4  -5  -4   67.19    9.00
   4  -5   4   65.39   10.70
   4  -5   4  104.49    9.10
   4  -5   4   98.09    9.60
  -4  -5  -4   95.39    9.40
   4   5   4   71.79   10.70
   4   5   4   93.39   10.30
  -4   5  -4   92.39    7.40
   4   5   4   93.29    9.20
   5  -5   4    8.50    3.60
   5  -5   4   13.10    8.90
   5  -5   4   25.70    7.90
  -5  -5  -4   15.40    5.00
   5   5   4   22.00    7.20
   5   5   4    9.40    5.10
  -5   5  -4    8.30    5.00
   5   5   4   14.30    4.00
  -6  -6   4   33.70    4.70
   6  -6  -4   43.80    5.40
  -6   6   4   36.80    4.70
   6   6  -4   35.60    4.40
  -6   6   4   43.60    5.60
   5  -6  -4   73.49    7.40
  -5  -6   4   76.79    8.30
   5   6  -4   47.60   10.00
  -5   6   4   61.59    7.10
   5   6  -4   71.89    7.90
  -5   6   4   79.39    6.80
  -4  -6   4  186.18   13.60
   4  -6  -4  187.28   11.20
   4  -6  -4  187.08   12.10
  -4  -6   4  174.68   12.30
   4   6  -4  194.88   11.80
  -4   6   4  194.58   11.00
  -4   6   4  190.98   10.90
   3  -6  -4  439.76   21.20
   3  -6  -4  457.85   20.70
  -3  -6   4  490.15   23.00
   3   6  -4  495.45   21.00
  -3   6   4  480.85   20.80
   2  -6  -4   49.90    4.30
   2   6  -4   47.00    4.00
  -2   6   4   56.59    4.90
   1  -6  -4  136.29    7.00
   1   6  -4  143.29    6.60
  -1   6   4  136.99    7.50
   0  -6  -4 6124.59  219.88
   0   6  -4 5500.15  218.78
   0   6  -4 5790.42  218.68
   0   6   4 5650.94  220.18
  -1  -6  -4   12.50    2.10
   1   6   4   12.30    2.90
   1   6   4    7.70    2.70
  -2  -6  -4  465.55   19.50
   2  -6   4  428.96   22.00
   2  -6   4  437.86   22.10
   2   6   4  416.86   18.90
   2   6   4  444.56   22.20
  -2   6  -4  460.25   18.00
   3  -6   4 1121.39   47.70
  -3  -6  -4 1178.98   46.40
   3  -6   4 1101.29   46.70
   3  -6   4 1104.79   47.90
  -3   6  -4 1166.58   44.80
   3   6   4 1078.19   48.10
   3   6   4 1141.79   48.10
   3   6   4 1116.59   47.40
  -4  -6  -4   21.80    7.00
   4  -6   4   11.40    9.50
   4  -6   4    8.90    4.70
   4  -6   4   19.60    4.90
  -4  -6  -4   19.80    5.40
  -4   6  -4   17.20    4.00
   4   6   4   21.40    6.30
   4   6   4   17.30    6.20
   4   6   4   14.20    4.90
  -5  -6  -4   39.90    6.00
   5  -6   4   24.00    7.70
   5  -6   4   41.60    5.80
   5  -6   4   39.30    9.20
   5   6   4   45.70    6.10
   5   6   4   40.70    6.20
  -5   6  -4   25.80    5.90
   5   6   4   36.60    6.80
   6  -7  -4   15.30    3.50
  -6   7   4   19.00    3.10
   6   7  -4   14.50    3.40
  -6   7   4   13.70    4.10
   5  -7  -4  102.09    8.30
  -5  -7   4   91.99    9.10
   5   7  -4  101.09    8.80
  -5   7   4  110.09    8.40
  -5   7   4   97.19    7.60
  -4  -7   4    5.30    6.80
   4  -7  -4    8.30    4.00
  -4  -7   4   13.50    5.70
   4  -7  -4    5.10    4.80
  -4   7   4    7.10    3.90
  -4   7   4    9.30    3.70
   4   7  -4   11.60    4.30
  -3  -7   4   -5.90    4.90
   3  -7  -4   -1.90    3.90
   3  -7  -4   -0.20    2.60
  -3   7   4   -0.50    2.50
   3   7  -4   -0.60    2.10
   2  -7  -4  526.45   22.30
  -2   7   4  526.55   22.40
   2   7  -4  531.75   22.10
   1  -7  -4 1013.30   39.50
   1   7  -4  991.50   38.90
  -1   7   4  979.10   39.70
   0  -7  -4   44.40    3.40
   0   7   4   47.40    4.60
   0   7   4   40.30    5.60
   0   7  -4   33.50    2.90
   0   7  -4   40.00    2.30
  -1  -7  -4  356.16   15.10
   1   7   4  338.47   15.60
   1   7   4  343.07   16.00
  -2  -7  -4  192.38   10.20
   2  -7   4  203.18   13.70
   2  -7   4  188.08   13.40
   2   7   4  208.88   14.40
  -2   7  -4  200.78    8.80
   2   7   4  195.78   14.00
   3  -7   4 1114.09   45.70
  -3  -7  -4 1168.28   45.50
  -3  -7  -4 1070.69   46.90
   3  -7   4 1108.19   46.60
   3  -7   4 1121.59   47.00
  -3   7  -4 1090.69   43.60
   3   7   4 1069.09   47.20
   3   7   4 1058.49   46.20
   3   7   4 1084.99   46.90
   4  -7   4 1050.09   42.50
  -4  -7  -4  984.70   43.20
   4  -7   4 1038.10   46.50
   4  -7   4  990.90   43.30
  -4  -7  -4 1098.59   43.40
   4   7   4 1004.00   43.80
  -4   7  -4  934.11   40.70
   4   7   4  975.40   43.30
   4   7   4 1013.30   43.10
   5  -7   4   -3.50    7.10
  -5  -7  -4    1.90    4.60
   5  -7   4   10.10    8.40
   5   7   4    3.00    3.30
   5   7   4    1.50    5.50
  -5   7  -4   -2.80    5.70
   5   7   4   -5.00    5.20
   6  -8  -4    9.90    3.60
  -6   8   4   12.60    3.70
  -6   8   4   17.80    3.00
   6   8  -4   14.10    3.40
  -5  -8   4  234.38   13.10
   5  -8  -4  232.28   12.70
  -5   8   4  230.88   12.10
   5   8  -4  245.38   13.40
   5   8  -4  214.38   18.90
  -5   8   4  251.97   13.20
   4  -8  -4  236.48   14.50
  -4  -8   4  231.68   15.20
   4  -8  -4  237.88   13.20
  -4   8   4  248.78   13.20
   4   8  -4  255.77   14.20
  -4   8   4  245.48   12.70
   3  -8  -4  403.66   19.10
  -3  -8   4  405.06   20.80
   3  -8  -4  425.36   19.50
  -3   8   4  414.36   19.10
  -3   8   4  435.46   19.20
   3   8  -4  454.65   19.30
   2  -8  -4  402.06   17.50
   2   8  -4  400.66   17.30
  -2   8   4  395.16   17.60
  -1   8   4  240.38   11.30
   1   8  -4  233.08   10.30
   0  -8  -4   51.89    3.90
   0   8  -4   60.79    2.90
   0   8  -4   50.29    3.70
   0   8   4   55.69    4.80
  -1  -8  -4  856.61   34.20
   1   8   4  837.92   34.90
  -2  -8  -4   64.49    5.50
   2  -8   4   48.90    7.20
   2  -8   4   52.09    7.50
  -2   8  -4   64.89    3.80
   2   8   4   71.99   10.50
   2   8   4   52.09    7.50
   3  -8   4  479.45   23.10
   3  -8   4  483.15   22.40
  -3  -8  -4  474.45   21.60
   3  -8   4  470.25   23.00
  -3  -8  -4  411.86   23.70
   3   8   4  497.25   23.90
   3   8   4  457.35   22.70
   3   8   4  442.46   23.90
  -3   8  -4  466.55   19.60
  -4  -8  -4    9.10    5.50
   4  -8   4    8.60   10.90
  -4  -8  -4    9.60    6.20
   4  -8   4    9.60    4.60
   4  -8   4    8.60    4.50
  -4   8  -4    7.60    3.60
   4   8   4   10.90    6.20
   4   8   4    7.30    4.60
   4   8   4    7.90    5.90
  -4   8  -4    6.20    5.10
  -5  -8  -4  123.79    9.40
   5  -8   4  108.09   14.40
   5  -8   4  117.29   14.00
   5   8   4  115.89    8.30
   5   8   4  114.09   10.80
  -5   8  -4   96.49   11.00
   5   8   4  112.29   10.90
   6  -9  -4   -2.50    3.40
   6   9  -4    2.70    2.90
  -6   9   4    3.70    3.60
  -6   9   4    4.90    2.50
  -5  -9   4   12.30    7.00
   5  -9  -4   19.90    3.90
  -5   9   4   17.50    3.80
  -5   9   4   23.60    4.70
   5   9  -4   15.10    4.10
   5   9  -4    4.20    9.30
   4  -9  -4  112.19    9.00
  -4  -9   4  100.89   10.80
   4   9  -4  134.39   10.20
  -4   9   4  126.99    8.80
  -4   9   4  127.09    8.70
   3  -9  -4   29.20    4.60
   3  -9  -4   35.50    4.70
  -3  -9   4   21.60    5.40
  -3   9   4   21.20    3.80
  -3   9   4   25.00    5.00
   3   9  -4   34.30    4.50
   2  -9  -4  747.53   30.60
  -2   9   4  764.92   30.80
   2   9  -4  717.83   30.30
   1  -9  -4  573.24   23.00
   1   9  -4  535.85   22.20
  -1   9   4  537.75   23.10
   0  -9  -4   69.19    4.70
   0   9   4   66.99    5.30
   0   9  -4   73.09    3.50
  -1  -9  -4  372.56   15.90
   1   9   4  343.97   16.60
   2  -9   4 1082.99   47.10
   2  -9   4 1144.89   46.70
  -2  -9  -4 1167.08   45.70
   2  -9   4 1094.99   47.00
   2   9   4 1056.29   47.40
  -2   9  -4 1126.19   43.50
   2   9   4 1154.58   47.50
   2   9   4 1149.39   47.30
   3  -9   4  364.66   19.50
   3  -9   4  371.76   18.20
   3  -9   4  355.36   18.80
  -3  -9  -4  365.36   17.70
  -3  -9  -4  347.47   19.60
   3   9   4  347.47   18.90
   3   9   4  338.97   19.70
   3   9   4  349.17   19.90
  -3   9  -4  349.37   15.30
  -4  -9  -4  108.79   12.10
   4  -9   4  126.99   15.20
   4  -9   4  123.49    9.40
  -4  -9  -4  121.19   11.40
   4  -9   4  110.19   10.50
   4   9   4  103.19   11.90
  -4   9  -4  114.99    8.00
  -4   9  -4  141.69   11.50
   4   9   4  121.69   10.20
   4   9   4  127.59   12.00
   5  -9   4   41.90    8.60
   5  -9   4   36.70    8.10
  -5  -9  -4   60.69    7.40
   5   9   4   50.09    6.80
  -5   9  -4   33.60    6.80
   5   9   4   36.40    6.40
   5   9   4   51.79    6.20
   6 -10  -4   71.59    6.90
  -6  10   4   74.29    7.00
  -6  10   4   64.99    5.20
   6  10  -4   71.09    6.10
   5 -10  -4   22.00    4.10
  -5 -10   4   18.00    5.90
   5  10  -4   20.50    4.40
  -5  10   4   18.90    4.30
  -5  10   4   21.50    3.80
  -4 -10   4  159.98   12.40
   4 -10  -4  160.18   10.40
   4  10  -4  172.98   11.60
  -4  10   4  166.08    9.90
  -4  10   4  162.88   10.10
   3 -10  -4  208.38   11.80
  -3 -10   4  199.98   13.10
  -3  10   4  208.08   11.10
   3  10  -4  214.38   11.40
  -3  10   4  198.38   11.50
  -2  10   4  161.58    9.20
   2  10  -4  172.18    8.70
   1 -10  -4   81.19    5.60
   1  10  -4   90.89    4.90
  -1  10   4   82.29    6.00
   0 -10  -4   12.20    2.30
   0  10   4   12.20    2.80
   0  10  -4   14.90    1.70
  -1 -10  -4   12.70    2.60
  -1  10  -4   10.70    1.40
   1  10   4    9.00    2.90
   2 -10   4  807.82   35.30
   2 -10   4  836.52   35.80
  -2 -10  -4  848.52   34.10
  -2 -10  -4  716.93   35.50
   2  10   4  831.12   36.00
  -2  10  -4  856.71   31.70
   2  10   4  767.32   35.40
   2  10   4  802.82   35.80
  -3 -10  -4  150.48   14.20
   3 -10   4  178.48   11.70
   3 -10   4  176.88   12.40
  -3 -10  -4  176.88   11.20
   3 -10   4  183.08   13.30
   3  10   4  174.38   14.10
   3  10   4  178.28   12.90
   3  10   4  156.28   14.20
  -3  10  -4  166.88    8.50
  -4 -10  -4  105.19   11.30
   4 -10   4  100.69   11.50
  -4 -10  -4   94.89   11.10
   4 -10   4  122.69   15.20
   4  10   4   84.59   11.60
   4  10   4  103.09    9.70
  -4  10  -4   92.99    7.30
  -4  10  -4   87.39   10.50
   4  10   4   74.19   11.00
   5 -10   4   69.99    9.30
  -5 -10  -4   65.09    7.70
   5 -10   4   53.69    8.50
   5  10   4   80.09    6.80
   5  10   4   63.79    9.70
  -5  10  -4   53.39    7.90
   6 -11  -4   85.79    7.80
   6  11  -4   74.59    6.10
  -6  11   4   75.39    5.40
  -6  11   4   95.79    7.40
  -5 -11   4  293.27   17.30
   5 -11  -4  333.47   15.60
  -5  11   4  324.57   16.10
  -5  11   4  323.57   15.10
  -4 -11   4   98.89   10.10
   4 -11  -4   97.99    8.00
  -4  11   4  104.79    8.20
   4  11  -4  112.69   10.00
  -4  11   4  106.99    8.10
  -3 -11   4   61.19    8.80
   3 -11  -4   58.89    7.30
   3 -11  -4   70.19    7.30
  -3  11   4   69.89    6.40
   3  11  -4   57.39    6.00
  -3  11   4   62.99    7.40
  -2 -11   4   19.10    9.10
   2 -11  -4   11.60    3.20
  -2  11   4    5.10    2.80
   2  11  -4   14.30    2.60
   1 -11  -4  439.76   18.80
   1  11  -4  427.56   18.00
  -1  11   4  428.16   18.90
   0 -11  -4   39.60    3.70
   0  11   4   30.80    4.50
   0  11  -4   33.20    2.40
  -1 -11  -4   16.70    2.90
  -1  11  -4   18.30    1.70
   1  11   4   14.30    3.40
  -2 -11  -4  227.98   14.60
   2 -11   4  195.48   13.90
  -2 -11  -4  208.58   11.30
   2 -11   4  193.48   13.90
   2  11   4  173.38   14.60
   2  11   4  197.98   14.50
  -2  11  -4  217.98    9.00
   2  11   4  212.58   14.30
  -3 -11  -4 1205.28   50.89
   3 -11   4 1211.58   50.99
  -3 -11  -4 1309.37   50.49
   3 -11   4 1189.28   51.19
  -3  11  -4 1196.08   49.99
   3  11   4 1196.28   50.59
  -3  11  -4 1204.28   47.40
   3  11   4 1200.78   51.69
   3  11   4 1171.68   50.89
   4 -11   4  672.93   33.70
   4 -11   4  662.83   31.10
  -4 -11  -4  612.64   29.40
  -4 -11  -4  630.74   31.50
   4  11   4  650.33   29.30
   4  11   4  608.64   29.50
   4  11   4  624.44   29.40
  -4  11  -4  682.13   29.70
  -5 -11  -4    0.90    3.80
   5 -11   4   -1.60    6.50
   5 -11   4    0.00    7.20
  -5  11  -4  -14.60   10.20
   5  11   4    3.40    3.20
   6 -12  -4   20.70    4.70
  -6  12   4   14.00    2.60
  -6  12   4   17.00    4.00
   6  12  -4   14.80    3.00
   5 -12  -4  123.09    8.50
  -5 -12   4  124.89   10.90
  -5  12   4  141.99    9.50
  -5  12   4  121.79    8.10
  -4 -12   4    1.70    4.80
   4 -12  -4    3.00    3.80
  -4  12   4   -1.90    3.30
  -4  12   4    3.20    3.50
   4  12  -4   -3.40    5.10
   3 -12  -4  297.07   15.40
   3 -12  -4  320.77   16.10
  -3 -12   4  314.47   17.40
  -3  12   4  299.97   15.10
  -3  12   4  311.57   15.40
   3  12  -4  332.37   15.70
   2 -12  -4  352.16   16.90
  -2 -12   4  359.36   19.10
   2 -12  -4  373.56   17.60
   2  12  -4  373.46   16.60
  -2  12   4  382.56   17.00
   1 -12  -4  278.87   13.00
   1  12  -4  275.47   12.10
  -1  12   4  268.97   13.10
   0 -12  -4   11.70    2.50
   0  12   4    9.60    2.70
   0  12  -4   15.80    1.90
  -1 -12  -4   23.30    3.30
   1  12   4   16.10    3.70
  -1  12  -4   23.90    2.00
   2 -12   4   91.19   10.70
   2 -12   4   84.29   10.40
  -2 -12  -4  102.79   12.10
  -2 -12  -4  115.99   11.60
  -2 -12  -4  100.39    7.50
  -2  12  -4   94.19    4.90
   2  12   4   85.79    9.70
   2  12   4   89.49   10.90
   2  12   4   99.29   11.20
  -3 -12  -4 1230.08   49.70
   3 -12   4 1213.78   51.09
   3 -12   4 1213.68   50.19
  -3 -12  -4 1137.39   49.90
  -3  12  -4 1250.47   49.70
   3  12   4 1157.88   49.99
   3  12   4 1155.68   49.80
   3  12   4 1161.68   50.79
  -3  12  -4 1175.78   46.60
   4 -12   4  214.38   19.00
   4 -12   4  225.08   20.50
  -4 -12  -4  212.08   14.20
   4  12   4  233.68   13.80
  -4  12  -4  219.38   14.90
   4  12   4  214.08   14.90
   4  12   4  203.58   15.00
   5 -12   4   12.00    6.40
   5 -12   4    9.50    6.50
  -5 -12  -4   22.30    4.40
   5  12   4   23.60    3.80
  -6  13   4    1.60    1.90
   6  13  -4    4.20    2.70
  -6  13   4   -0.20    3.80
   5 -13  -4   14.40    3.80
  -5 -13   4   13.20    5.30
  -5  13   4   11.80    3.30
  -5  13   4   12.40    3.60
  -4 -13   4  430.86   22.30
   4 -13  -4  448.96   20.70
  -4  13   4  450.35   20.20
  -4  13   4  454.65   21.00
   4  13  -4  471.45   22.50
   3 -13  -4    2.10    4.70
   3 -13  -4    4.10    4.10
  -3 -13   4    4.70    5.00
   3  13  -4    2.50    2.90
  -3  13   4    4.80    3.80
  -3  13   4    7.50    3.10
  -2 -13   4  974.90   41.10
   2 -13  -4  970.20   39.70
   2 -13  -4  947.91   39.50
  -2  13   4  970.30   39.40
  -2  13   4  932.81   38.90
   2  13  -4  970.40   39.10
   1 -13  -4  126.19    7.60
   1  13  -4  128.69    6.70
  -1  13   4  123.69    7.70
   0 -13  -4   17.90    2.90
   0  13  -4   25.90    2.40
   0  13   4   27.60    4.00
  -1 -13  -4  274.97   16.30
  -1 -13  -4  301.97   14.30
   1  13   4  292.37   14.80
  -1  13  -4  300.57   12.10
   2 -13   4   32.10    7.00
   2 -13   4   35.40    6.40
  -2 -13  -4   39.70    7.40
  -2 -13  -4   25.60    6.80
  -2 -13  -4   38.90    5.80
   2  13   4   32.60    7.90
   2  13   4   36.40    7.20
  -2  13  -4   36.00    3.00
   2  13   4   30.50    6.80
  -3 -13  -4    1.40    4.30
   3 -13   4   -0.40   11.20
  -3 -13  -4    5.50    6.20
   3 -13   4   -3.70    4.90
   3  13   4  -13.40    6.40
  -3  13  -4    1.70    2.40
  -3  13  -4   -1.30    6.70
   3  13   4    6.70    6.70
   3  13   4    8.30    5.10
   4 -13   4  142.09   16.60
   4 -13   4  114.99   17.30
  -4 -13  -4  125.59   11.20
   4  13   4  137.79   10.40
   4  13   4  120.89   12.90
  -4  13  -4  136.19   13.20
   4  13   4  113.59   12.40
  -5 -13  -4   95.69    7.80
   5 -13   4   80.59   10.80
   5 -13   4   91.59   10.10
   5  13   4   94.39    7.00
   6 -14  -4  104.99    6.70
  -6  14   4   86.49    7.20
  -6  14   4   90.69    5.60
   6  14  -4  104.19    6.50
  -5 -14   4    3.80    4.70
   5 -14  -4   -3.80    3.20
  -5  14   4    2.50    2.70
  -5  14   4    5.50    3.70
   4 -14  -4    0.00    3.60
  -4 -14   4    8.30    4.70
   4  14  -4   -5.50    6.10
  -4  14   4    3.70    3.30
  -4  14   4    3.20    3.60
   3 -14  -4  215.88   12.40
   3 -14  -4  218.48   13.90
  -3 -14   4  211.78   14.20
  -3  14   4  214.08   11.70
   3  14  -4  219.18   12.30
  -3  14   4  225.68   12.10
  -2 -14   4   -2.40    4.80
   2 -14  -4    1.30    4.00
   2 -14  -4   -2.70    3.50
  -2  14   4    1.20    2.70
  -2  14   4   -5.90    4.20
   2  14  -4   -0.30    2.10
  -1 -14   4   34.10    7.10
   1 -14  -4   41.00    4.90
   1 -14  -4   43.40    5.70
   1  14  -4   39.90    3.70
  -1  14   4   41.30    4.70
   0 -14  -4  113.99    7.20
   0 -14  -4  125.69   13.50
   0  14   4  107.29    7.30
   0  14  -4  104.69    5.50
  -1 -14  -4  152.08   11.60
  -1 -14  -4  154.78    9.30
   1 -14   4  139.39   12.80
  -1  14  -4  152.38    6.90
   1  14   4  122.69   13.60
   1  14   4  172.48   19.60
   1  14   4  159.28    9.60
   2 -14   4    5.80    5.40
   2 -14   4    8.90    7.30
  -2 -14  -4   -1.80    5.90
  -2 -14  -4   11.50    3.70
  -2 -14  -4    9.00    6.10
   2  14   4   10.50    6.30
  -2  14  -4   11.70    1.90
   2  14   4   22.60    6.60
   2  14   4   24.20    7.90
   3 -14   4   40.20    8.60
   3 -14   4   64.19   12.30
  -3 -14  -4   35.20    6.90
  -3 -14  -4   45.40    7.40
  -3  14  -4   32.20    4.00
   3  14   4   38.80    8.00
   3  14   4   32.00    6.10
   3  14   4   36.70    7.60
   4 -14   4   17.40   10.10
  -4 -14  -4   17.90    5.20
   4 -14   4    0.90    9.00
   4  14   4   10.80    4.40
   4  14   4   22.10    7.20
   5 -14   4   14.90    4.60
  -5 -14  -4   20.90    4.00
   5 -14   4   23.30    5.70
   5  14   4   16.40    3.20
  -6  15   4  103.59    5.90
  -6  15   4  100.49    8.40
   6  15  -4  111.59    6.60
   5 -15  -4  307.67   14.60
  -5 -15   4  294.17   16.10
  -5  15   4  299.27   14.10
  -5  15   4  309.97   15.30
  -4 -15   4   31.40    5.90
   4 -15  -4   42.40    5.30
  -4  15   4   25.90    4.20
  -4  15   4   39.10    5.50
   4  15  -4   46.80    7.30
  -3 -15   4   70.09    9.30
   3 -15  -4   50.09    8.10
   3 -15  -4   54.39    7.30
  -3  15   4   66.69    6.40
  -3  15   4   51.59    6.70
   3  15  -4   58.69    6.90
   2 -15  -4   20.10    4.50
   2 -15  -4   17.20    4.10
  -2 -15   4   18.70    5.90
  -2  15   4   34.70    4.80
   2  15  -4   31.60    4.50
  -2  15   4   34.40    4.50
   1 -15  -4   47.50    5.50
   1 -15  -4   56.79    7.40
  -1 -15   4   32.90    6.60
  -1  15   4   44.20    5.10
   1  15  -4   42.00    4.00
   0 -15  -4    3.30    4.90
   0 -15  -4    7.60    3.20
   0  15   4    1.60    2.60
   0  15  -4    2.40    1.50
  -1 -15  -4    6.40    4.90
  -1 -15  -4    6.00    3.10
   1 -15   4    6.00    6.70
  -1 -15  -4    9.10    5.60
   1  15   4   10.60    7.10
   1  15   4   16.20    4.00
  -1  15  -4   14.90    1.90
   1  15   4   19.30    7.50
   2 -15   4  302.57   17.40
  -2 -15  -4  274.37   15.20
   2 -15   4  304.47   20.10
  -2 -15  -4  284.57   16.80
  -2 -15  -4  263.97   16.50
   2  15   4  266.27   16.90
   2  15   4  297.07   16.90
  -2  15  -4  291.27   12.10
   2  15   4  247.78   18.40
  -3 -15  -4  175.28   13.20
   3 -15   4  187.18   20.20
  -3 -15  -4  178.98   13.50
   3 -15   4  180.58   18.40
  -3  15  -4  178.98    8.80
   3  15   4  182.48   14.80
   3  15   4  178.18   12.80
   4 -15   4  109.29   15.80
   4 -15   4  111.29   17.30
  -4 -15  -4   96.99    9.40
   4  15   4  116.59   12.50
   4  15   4  108.59    9.30
  -5 -15  -4    8.50    3.30
   5 -15   4    2.40    4.10
   5 -15   4    8.00    3.60
   5  15   4    5.20    2.80
   6 -16  -4    7.20    2.50
   6  16  -4    7.80    2.40
  -6  16   4    7.00    2.00
   5 -16  -4   30.00    4.50
  -5 -16   4   32.70    5.50
  -5  16   4   35.60    4.60
  -5  16   4   37.60    5.90
  -4 -16   4    9.80    4.80
   4 -16  -4   18.70    4.10
  -4  16   4   11.00    3.50
  -4  16   4   16.70    3.70
   4  16  -4    9.50    6.30
  -3 -16   4   -1.50    4.70
   3 -16  -4   -5.50    3.70
  -3  16   4    4.90    3.50
   3  16  -4   -2.00    3.50
  -3  16   4    0.50    2.90
  -2 -16   4   37.70    6.50
   2 -16  -4   43.20    5.80
   2 -16  -4   38.70    5.50
   2  16  -4   47.00    5.20
  -2  16   4   40.20    5.00
  -1 -16   4   61.59    8.10
   1 -16  -4   77.29    7.00
   1 -16  -4   77.59    8.10
  -1  16   4   82.89    6.60
   1  16  -4   82.59    5.50
  -1  16   4   72.29    8.30
   0 -16   4  290.87   17.60
   0 -16  -4  287.07   14.80
   0 -16  -4  284.87   14.00
   0  16   4  232.38   15.60
   0  16   4  275.57   13.80
   0  16   4  257.07   20.00
   0  16  -4  286.77   12.20
  -1 -16  -4  285.77   15.50
   1 -16   4  270.37   17.90
  -1 -16  -4  256.57   14.00
  -1 -16  -4  259.17   15.20
   1  16   4  272.07   16.50
  -1  16  -4  276.27   11.50
   1  16   4  277.97   14.20
   1  16   4  229.28   17.00
   2 -16   4    3.20    8.80
  -2 -16  -4   -2.90    5.00
   2 -16   4    4.80   10.30
  -2 -16  -4    1.40    4.40
  -2 -16  -4    2.30    5.30
   2  16   4    4.00    5.60
  -2  16  -4    0.60    1.70
   2  16   4   -3.30    5.80
  -3 -16  -4   14.10    5.60
   3 -16   4   16.20   11.60
  -3 -16  -4    1.80    5.90
   3 -16   4    6.50    9.90
  -3  16  -4   11.50    2.80
   3  16   4    9.20    7.30
   3  16   4    3.10    4.90
   4 -16   4    4.20    8.50
   4 -16   4    7.70   10.10
  -4 -16  -4    8.80    4.30
   4  16   4   16.10   11.00
   4  16   4    4.10    3.90
   5 -16   4   97.79    6.50
  -5 -16  -4  108.79    7.00
   5 -16   4   86.09    7.10
   5  16   4  101.09    6.70
   6 -17  -4   99.29    6.50
  -6  17   4  102.69    5.50
   6  17  -4  107.49    6.10
  -5 -17   4   58.09    7.50
   5 -17  -4   55.89    6.70
  -5  17   4   54.39    5.00
  -5  17   4   49.80    6.00
   4 -17  -4   95.99    8.00
  -4 -17   4   88.29    9.40
   4 -17  -4  108.79   14.10
  -4  17   4   85.99    7.50
   4  17  -4  105.69   12.30
  -4  17   4   87.99    7.10
  -3 -17   4  159.58   12.80
   3 -17  -4  168.98   10.80
   3  17  -4  159.98   11.00
  -3  17   4  180.98   10.20
  -3  17   4  160.58   10.10
   2 -17  -4   10.00    4.90
   2 -17  -4   20.50    4.80
  -2 -17   4    7.20    5.10
   2  17  -4   11.80    3.20
  -2  17   4   21.30    4.10
  -2  17   4   12.20    4.00
  -1 -17   4  383.66   19.50
   1 -17  -4  329.67   17.10
   1 -17  -4  369.56   17.80
   1 -17  -4  375.56   18.10
   1  17  -4  401.36   16.70
  -1  17   4  385.96   17.50
  -1  17   4  349.37   17.40
   0 -17  -4   68.79    7.00
   0 -17   4   60.89    8.50
   0 -17  -4   74.89    8.40
   0  17   4   59.39    6.50
   0  17   4   69.29    8.10
   0  17  -4   68.99    4.60
   0  17   4   73.29    9.70
   0  17   4   56.19    7.00
  -1 -17  -4   -2.30    4.50
   1 -17   4    6.20    9.10
  -1 -17  -4    0.20    4.70
  -1 -17  -4   -2.70    3.20
  -1  17  -4    3.80    1.70
   1  17   4   -2.00    6.10
   1  17   4   -1.70    7.50
  -2 -17  -4   -1.00    5.00
  -2 -17  -4    2.30    5.30
   2 -17   4  -22.40    9.70
  -2 -17  -4    3.80    4.60
   2 -17   4   -3.00    9.40
  -2  17  -4    1.40    1.80
   2  17   4   -0.10    5.80
   2  17   4   -4.90    6.00
  -3 -17  -4  115.99   10.90
   3 -17   4   97.39   11.40
  -3 -17  -4  104.59   12.80
   3 -17   4  120.89   13.90
   3  17   4  103.49   10.20
   3  17   4  119.39   12.90
  -3  17  -4  119.59    6.80
  -4 -17  -4   40.30    5.50
   4 -17   4   25.00    8.00
   4 -17   4   20.70    8.20
   4  17   4   28.60    4.70
   5 -17   4   27.50    4.00
  -5 -17  -4   30.70    3.90
   5  17   4   32.30    4.30
  -5 -18   4   35.90    5.00
   5 -18  -4   33.60    4.80
   5 -18  -4   29.30    4.50
  -5  18   4   30.50    4.20
  -5  18   4   36.80    5.80
   4 -18  -4  211.08   12.00
  -4 -18   4  211.08   13.40
  -4  18   4  205.18   12.00
  -4  18   4  231.78   11.50
  -3 -18   4   89.99   10.00
   3 -18  -4  105.69    8.70
  -3  18   4  100.79    7.70
  -3  18   4   94.59    7.90
   3  18  -4   91.09    8.90
   2 -18  -4    9.50    6.40
   2 -18  -4    7.40    4.30
  -2 -18   4    2.60    4.80
  -2  18   4   11.40    3.90
   2  18  -4    9.90    3.50
  -2  18   4   16.20    4.10
   1 -18  -4  594.94   26.00
  -1 -18   4  567.14   27.40
   1 -18  -4  558.74   25.20
   1 -18  -4  565.64   25.90
   1  18  -4  605.34   24.80
  -1  18   4  592.14   25.60
  -1  18   4  591.34   25.30
   0 -18   4  154.58   13.40
   0 -18  -4  151.88   11.00
   0 -18  -4  157.98   10.50
   0  18   4  143.29   10.90
   0  18  -4  165.18    8.10
   0  18   4  160.98    9.80
   0  18   4  171.78   13.70
   0  18   4  120.09   12.80
   1 -18   4  325.27   21.60
  -1 -18  -4  365.26   17.80
  -1 -18  -4  310.57   17.90
  -1 -18  -4  316.77   17.00
   1  18   4  340.47   18.90
  -1  18  -4  325.97   14.20
  -2 -18  -4  398.06   19.90
  -2 -18  -4  360.96   19.80
  -2 -18  -4  379.06   19.30
   2 -18   4  341.87   24.00
   2  18   4  362.66   19.60
  -2  18  -4  370.96   15.70
   2  18   4  353.16   20.10
  -3 -18  -4   46.20    8.20
   3 -18   4   80.19   10.50
  -3 -18  -4   71.29    9.30
   3 -18   4   79.19   12.90
   3  18   4   69.39    8.80
   3  18   4   68.79    8.90
   4 -18   4   48.20    8.70
  -4 -18  -4   52.29    7.00
   4 -18   4   34.30    6.40
   4  18   4   40.90    6.60
   5 -19  -4    4.80    4.50
  -5 -19   4    4.90    3.70
   5 -19  -4    1.70    2.20
  -5  19   4   -1.10    3.60
  -5  19   4    2.30    2.10
  -4 -19   4    6.50    4.00
   4 -19  -4    8.80    3.70
  -4  19   4    4.80    3.30
  -4  19   4    7.20    3.00
  -3 -19   4  216.58   13.90
   3 -19  -4  216.08   12.10
   3  19  -4  203.08   13.10
  -3  19   4  202.28   11.80
  -3  19   4  200.48   11.10
   2 -19  -4  245.68   18.10
  -2 -19   4  302.17   17.50
   2 -19  -4  297.37   14.90
   2 -19  -4  309.97   15.70
  -2  19   4  316.77   15.20
  -2  19   4  308.67   14.80
   2  19  -4  305.17   15.40
   1 -19  -4 2018.40   84.49
  -1 -19   4 2113.09   86.59
   1 -19  -4 2235.78   85.39
   1 -19  -4 2126.69   85.59
  -1  19   4 2154.18   84.49
   1  19  -4 2162.38   84.49
  -1  19   4 2328.27   86.69
  -1  19   4 2143.89   85.09
   0 -19  -4    9.90    4.70
   0 -19  -4    3.90    4.70
   0 -19   4    6.80    6.40
   0 -19  -4    0.10    4.40
   0  19   4    1.40    3.20
   0  19  -4    3.10    2.20
   0  19   4   -1.50    5.10
   0  19   4    4.40    7.20
   0  19   4    8.70    7.10
   1 -19   4    7.80    9.90
  -1 -19  -4   -0.30    4.40
  -1 -19  -4    7.70    4.70
  -1 -19  -4    0.40    4.60
  -1  19  -4    5.70    2.10
   1  19   4   19.10    6.80
  -2 -19  -4   59.49    7.50
  -2 -19  -4   44.10    7.20
  -2 -19  -4   56.19    7.30
   2 -19   4   54.69   12.00
   2  19   4   57.79    8.20
   2  19   4   44.50    6.80
  -2  19  -4   51.69    4.60
  -3 -19  -4   23.30    5.30
   3 -19   4   46.40   11.30
   3 -19   4   28.50    8.80
  -3 -19  -4   43.20    7.50
   3  19   4   25.30    5.20
   3  19   4   32.80    7.40
  -4 -19  -4   55.39    6.90
   4 -19   4   68.69    8.30
   4 -19   4   51.89    6.80
   4  19   4   61.89    6.70
   5 -20  -4   -0.60    2.10
  -5 -20   4    2.40    3.40
  -5  20   4   -1.20    1.90
  -5  20   4    3.90    3.20
  -4 -20   4   37.80    5.40
   4 -20  -4   31.20    4.70
   4 -20  -4   36.90    5.30
  -4  20   4   31.20    4.70
  -4  20   4   43.50    5.60
   3 -20  -4   81.39    7.90
   3 -20  -4   68.79    9.10
   3 -20  -4   78.49    7.10
  -3 -20   4   75.39    9.40
  -3  20   4   75.39    7.30
   3  20  -4   80.79    9.30
  -3  20   4   85.69    6.90
   2 -20  -4  493.65   22.70
   2 -20  -4  491.15   23.10
  -2 -20   4  525.55   25.00
  -2  20   4  508.85   22.90
   2  20  -4  519.05   23.30
  -2  20   4  504.75   22.40
   1 -20  -4  186.08   12.40
   1 -20  -4  152.18   10.70
   1 -20  -4  162.88   11.10
  -1 -20   4  171.98   12.60
   1 -20  -4  185.38   13.50
  -1  20   4  164.38   10.60
  -1  20   4  163.58   12.30
  -1  20   4  163.58   14.60
   1  20  -4  165.88    9.50
  -1  20   4  180.08   10.70
   0 -20  -4  535.65   26.00
   0 -20  -4  570.04   26.40
   0 -20  -4  592.44   25.80
   0 -20   4  552.14   26.90
   0  20   4  541.75   24.80
   0  20  -4  586.24   23.90
   0  20   4  566.54   26.80
   0  20   4  572.84   25.30
  -1 -20  -4  883.01   38.00
  -1 -20  -4  926.81   37.70
  -1 -20  -4  877.41   38.00
   1 -20   4  833.42   39.60
   1  20   4  848.52   38.10
  -1  20  -4  844.12   34.80
   2 -20   4   30.20   11.00
  -2 -20  -4   19.20    7.60
  -2 -20  -4   24.90    5.60
  -2 -20  -4   30.60    6.20
   2  20   4   20.50    6.20
   2  20   4   28.50    5.90
  -2  20  -4   21.00    3.20
   3 -20   4   20.30   10.10
   3 -20   4   24.60    7.10
  -3 -20  -4   33.30    5.50
  -3 -20  -4   16.10    6.80
   3  20   4   31.40    7.80
   3  20   4   20.80    4.80
  -4 -20  -4   10.90    3.60
   4 -20   4    9.00    3.90
   4 -20   4    8.20    4.90
   4  20   4    8.80    3.70
   5 -21  -4   10.50    2.50
  -5 -21   4   12.40    3.60
  -5  21   4   12.30    2.30
  -5  21   4   21.10    4.40
   4 -21  -4   28.50    3.80
   4 -21  -4   25.80    4.60
  -4 -21   4   25.80    4.90
  -4  21   4   28.20    3.70
  -4  21   4   23.90    4.10
   3 -21  -4   23.20    3.80
   3 -21  -4   29.10    5.60
  -3 -21   4   43.10    6.50
   3 -21  -4   36.10    5.00
  -3  21   4   32.60    4.20
  -3  21   4   45.10    6.20
   3  21  -4   30.50    6.50
   2 -21  -4 1413.96   58.59
   2 -21  -4 1450.75   59.79
   2 -21  -4 1441.26   58.49
  -2 -21   4 1437.36   60.29
  -2  21   4 1468.65   58.69
  -2  21   4 1473.65   57.89
   2  21  -4 1483.15   59.09
  -1 -21   4  840.72   37.00
   1 -21  -4  858.11   35.90
   1 -21  -4  832.82   36.80
   1 -21  -4  813.72   35.10
   1 -21  -4  819.22   37.30
  -1  21   4  832.72   36.70
  -1  21   4  884.31   34.90
   1  21  -4  838.22   34.90
  -1  21   4  869.91   35.60
  -1  21   4  785.52   35.70
   0 -21  -4    3.70    4.40
   0 -21  -4    2.90    6.00
   0 -21   4   23.20    6.60
   0 -21  -4    5.10    4.30
   0  21  -4    8.70    2.80
   0  21   4   19.50    6.80
   0  21   4   18.50    4.80
   0  21   4   13.60    5.00
  -1 -21  -4   41.20    6.30
  -1 -21  -4   18.80    7.00
  -1 -21  -4   55.89    8.60
   1 -21   4   36.80    9.00
  -1  21  -4   35.20    4.50
   1  21   4   29.10    6.60
  -2 -21  -4   88.79    9.20
  -2 -21  -4   92.19    9.70
  -2 -21  -4   59.99   10.00
   2 -21   4   62.99   10.30
  -2  21  -4   82.19    6.20
   2  21   4   88.89    9.60
   2  21   4   80.79   10.90
   3 -21   4    8.40    7.30
  -3 -21  -4    8.80    4.30
  -3 -21  -4    8.80    6.20
   3  21   4    3.80    4.10
   3  21   4    3.60    7.40
   4 -21   4    3.00    4.10
   4 -21   4    2.30    3.10
  -4 -21  -4    3.50    3.00
   4  21   4    1.20    2.90
  -5 -22   4   10.30    3.30
   5 -22  -4    8.30    2.70
  -5  22   4    9.70    2.10
   4 -22  -4  183.98   10.30
   4 -22  -4  168.88   10.10
  -4 -22   4  165.38   11.00
  -4  22   4  175.38    9.20
  -4  22   4  172.68   10.40
   3 -22  -4    0.50    2.90
   3 -22  -4    4.00    4.80
  -3 -22   4   -0.80    3.90
   3 -22  -4   -1.40    3.80
  -3  22   4    4.30    2.90
  -3  22   4    5.20    3.50
  -2 -22   4   13.20    5.20
   2 -22  -4   16.80    4.80
   2 -22  -4   14.40    3.70
   2 -22  -4   13.50    4.60
  -2  22   4   10.60    3.80
   2  22  -4    4.40    4.30
  -2  22   4   11.80    3.90
   1 -22  -4  330.27   17.50
  -1 -22   4  320.97   17.70
   1 -22  -4  295.27   15.80
   1 -22  -4  313.97   16.70
  -1  22   4  323.87   15.70
  -1  22   4  286.17   18.30
   1  22  -4  326.67   15.60
  -1  22   4  328.07   16.00
   0 -22   4    8.70    6.00
   0 -22  -4   10.30    4.90
   0 -22  -4   22.40    5.00
   0 -22  -4   19.80    7.60
   0  22   4   20.70    5.20
   0  22  -4   14.40    3.40
   0  22   4   10.80    6.10
   0  22   4   24.20    5.00
   1 -22   4   53.99    8.90
  -1 -22  -4   57.79    8.00
  -1 -22  -4   59.99    8.30
  -1 -22  -4   47.10    9.10
   1  22   4   60.59    8.00
  -1  22  -4   53.39    5.50
  -2 -22  -4    4.30    4.80
   2 -22   4    4.50    7.00
  -2 -22  -4    9.90    4.80
   2  22   4   11.20    5.40
   2  22   4   -1.20    5.80
  -3 -22  -4   48.70    7.30
   3 -22   4   50.29    6.90
  -3 -22  -4   60.29    7.50
   3  22   4   52.49    7.20
   4 -22   4   -0.20    2.70
  -4 -22  -4    0.90    2.60
   4  22   4   -0.20    2.90
  -5 -23   4   56.19    5.60
   5 -23  -4   62.09    5.20
  -5  23   4   63.99    4.20
   4 -23  -4   16.50    3.60
  -4 -23   4   11.80    3.70
   4 -23  -4   17.30    4.10
  -4  23   4   15.20    3.80
  -4  23   4   15.80    2.80
   3 -23  -4   16.50    4.30
  -3 -23   4   12.50    4.70
   3 -23  -4   11.70    3.40
   3 -23  -4   12.20    4.60
  -3  23   4   20.00    4.40
  -3  23   4   15.00    3.40
  -2 -23   4   23.80    5.20
   2 -23  -4   14.60    4.70
   2 -23  -4   18.40    4.70
   2 -23  -4   23.60    4.60
   2  23  -4   21.50    5.50
  -2  23   4   18.20    4.30
  -2  23   4   16.60    3.80
  -2  23   4   26.60    8.50
   1 -23  -4 1824.52   72.69
  -1 -23   4 1848.72   72.69
   1 -23  -4 1673.03   70.69
   1 -23  -4 1760.52   71.39
  -1  23   4 1820.12   71.39
   1  23  -4 1812.52   71.09
   1  23  -4 1716.23   71.79
  -1  23   4 1855.31   70.59
  -1  23   4 1769.52   71.79
   0 -23   4  194.28   14.10
   0 -23  -4  202.58   12.90
   0  23   4  189.18   13.90
   0  23  -4  208.38   11.10
   0  23   4  223.28   12.70
  -1 -23  -4   -3.10    4.30
  -1 -23  -4    4.20    4.50
  -1 -23  -4  -10.50    9.90
  -1  23  -4    3.70    3.10
   1  23   4    5.80    5.20
   1  23   4    3.80    5.00
  -2 -23  -4   37.90    5.60
   2 -23   4   36.90    6.60
  -2 -23  -4   42.00    5.90
   2  23   4   38.80    6.90
   2  23   4   22.10    5.40
  -3 -23  -4   69.69    9.90
  -3 -23  -4   70.59    7.50
   3 -23   4   69.59    8.30
   3  23   4   85.49    7.80
  -4 -23  -4    1.10    2.60
   4 -23   4   -1.60    2.30
   4  23   4   -2.90    2.70
   4 -24  -4    4.60    2.80
  -4 -24   4    4.70    3.30
   4 -24  -4    8.00    4.60
  -4  24   4    4.60    4.00
  -4  24   4    6.50    2.30
  -3 -24   4  216.48   13.10
   3 -24  -4  201.58   11.60
   3 -24  -4  184.98   12.50
   3 -24  -4  208.78   11.60
  -3  24   4  196.98   11.70
  -3  24   4  213.38   10.70
   2 -24  -4   -3.80    3.50
   2 -24  -4    2.00    3.90
   2 -24  -4    2.00    4.20
  -2 -24   4    1.60    3.90
  -2  24   4    8.00    5.20
  -2  24   4    0.00    3.60
  -2  24   4   -3.10    3.20
   2  24  -4   -2.70    5.10
  -2  24   4    7.40    6.80
   1 -24  -4    0.30    3.90
   1 -24  -4    2.60    3.80
   1 -24  -4    0.90    4.80
  -1 -24   4    5.40    4.70
  -1  24   4    1.20    3.80
   1  24  -4   -5.70    6.60
  -1  24   4    2.50    3.80
  -1  24   4    6.50    6.10
   1  24  -4    2.50    3.90
   0 -24  -4   17.20    4.80
   0 -24  -4   13.00    4.20
   0 -24   4   16.40    5.90
   0  24   4   16.30    5.70
   0  24  -4   18.60    4.00
   0  24   4   10.40    4.80
  -1 -24  -4  580.84   26.40
  -1 -24  -4  569.34   25.70
   1  24   4  562.34   26.30
   1  24   4  544.85   26.00
  -1  24  -4  531.85   24.20
  -2 -24  -4  176.98   12.00
  -2 -24  -4  191.18   11.80
   2 -24   4  168.98   12.50
   2  24   4  165.18   11.90
   2  24   4  203.18   13.90
   3 -24   4    6.80    3.50
  -3 -24  -4   10.50    3.50
  -3 -24  -4    4.70    5.10
   3  24   4    1.20    3.50
   4 -25  -4   35.80    4.80
  -4 -25   4   31.90    4.40
  -4  25   4   32.80    3.90
  -4  25   4   40.20    5.40
   3 -25  -4  145.99    9.30
   3 -25  -4  155.88   10.60
  -3 -25   4  145.99   10.40
   3 -25  -4  142.89    9.40
  -3  25   4  143.39    8.30
  -3  25   4  142.69    9.70
  -2 -25   4  478.95   22.80
   2 -25  -4  449.26   21.20
   2 -25  -4  491.65   21.50
   2 -25  -4  477.35   22.50
  -2  25   4  446.86   20.50
  -2  25   4  482.05   22.40
  -2  25   4  446.56   21.30
   1 -25  -4   65.99    7.90
   1 -25  -4   52.29    7.30
   1 -25  -4   53.39    6.70
  -1 -25   4   60.59    8.60
  -1  25   4   65.89    7.00
  -1  25   4   59.39    7.80
   1  25  -4   54.69    7.90
  -1  25   4   54.89    6.70
   1  25  -4   64.59    8.20
   0 -25  -4  119.19    9.80
   0 -25  -4  136.99   10.80
   0 -25   4  140.09   11.80
   0  25  -4  135.79    9.40
   0  25   4  132.59   11.30
  -1 -25  -4   53.59    8.00
  -1 -25  -4   45.30    6.10
   1  25   4   30.40    5.80
   1  25   4   28.70    6.00
  -2 -25  -4   48.20    7.50
   2 -25   4   58.09    8.60
  -2 -25  -4   59.89    7.00
   2  25   4   50.79    7.60
   2  25   4   49.30    7.70
  -3 -25  -4   13.50    3.40
   3 -25   4   10.70    3.40
  -3 -25  -4   -2.70    4.70
   3  25   4    6.30    3.50
  -4 -26   4    1.70    2.40
   4 -26  -4    1.20    2.60
  -4  26   4    0.90    2.00
  -3 -26   4   65.49    7.10
   3 -26  -4   60.89    6.80
   3 -26  -4   62.09    8.20
   3 -26  -4   65.19    6.50
  -3  26   4   65.49    8.20
  -3  26   4   57.89    7.50
  -3  26   4   73.09    5.60
  -2 -26   4    4.80    3.60
   2 -26  -4    2.80    3.70
   2 -26  -4    2.70    3.60
   2 -26  -4    5.30    3.70
  -2  26   4   -2.70    3.90
  -2  26   4    2.10    6.20
  -2  26   4    2.60    3.00
   1 -26  -4  214.18   12.90
   1 -26  -4  204.48   13.30
   1 -26  -4  212.88   12.00
  -1 -26   4  212.68   13.30
  -1  26   4  200.28   11.30
  -1  26   4  198.98   13.30
  -1  26   4  201.18   12.50
   1  26  -4  188.68   14.00
   0 -26  -4   -2.50    3.50
   0 -26   4    2.50    5.10
   0 -26  -4    5.00    4.00
   0  26   4    5.10    5.10
  -1 -26  -4  561.44   25.90
  -1 -26  -4  548.15   25.30
   1  26   4  571.64   26.20
   1  26   4  567.74   25.90
  -2 -26  -4   11.80    4.00
   2 -26   4   22.30    5.00
  -2 -26  -4   20.80    4.20
   2  26   4   21.20    7.00
   2  26   4   17.10    4.50
  -3 -26  -4   63.29    7.90
   3 -26   4   55.39    5.90
  -3 -26  -4   57.99    5.90
   3  26   4   55.19    6.00
  -4 -27   4   -3.80    2.30
   4 -27  -4    0.10    2.60
  -4  27   4    0.80    1.90
  -3 -27   4    4.40    3.00
   3 -27  -4    2.40    2.80
   3 -27  -4    2.50    3.90
   3 -27  -4    2.20    4.50
  -3  27   4    2.00    4.50
  -3  27   4    4.10    2.40
  -2 -27   4  552.64   25.10
   2 -27  -4  546.55   24.60
   2 -27  -4  533.45   23.60
   2 -27  -4  547.45   23.70
  -2  27   4  529.45   27.40
  -2  27   4  522.35   24.10
  -2  27   4  562.84   23.20
   1 -27  -4   87.39    7.90
   1 -27  -4   73.19    8.10
  -1 -27   4   85.59    9.00
   1 -27  -4   91.99    8.60
  -1  27   4   86.39    9.40
  -1  27   4   86.49    9.90
  -1  27   4   86.49    7.50
   1  27  -4   95.19   11.00
   0 -27  -4   16.00    4.30
   0 -27  -4   25.60    4.90
   0 -27   4   21.80    5.50
   0  27  -4   26.90    5.70
   0  27   4   26.00    5.50
  -1 -27  -4    6.80    3.70
  -1 -27  -4   15.00    4.30
   1  27   4    6.60    5.20
   1  27   4   14.70    5.00
  -2 -27  -4  111.19    7.90
   2 -27   4   90.89    9.10
  -2 -27  -4  119.39    8.70
   2  27   4   98.39    8.20
  -3 -27  -4   21.10    5.30
   3 -27   4   27.80    3.70
   3  27   4   34.70    4.90
   3 -28  -4    4.90    3.00
  -3 -28   4    0.30    2.70
   3 -28  -4   -1.10    4.90
   3 -28  -4    0.30    5.80
  -3  28   4    5.20    2.50
  -2 -28   4   -3.40    3.20
   2 -28  -4    2.30    3.80
   2 -28  -4    2.40    3.50
   2 -28  -4   -0.40    3.60
  -2  28   4    0.10    6.10
  -2  28   4    2.70    2.90
  -1 -28   4   51.49    7.40
   1 -28  -4   48.00    7.10
   1 -28  -4   49.40    6.60
  -1  28   4   51.99    6.10
  -1  28   4   56.79    8.00
  -1  28   4   56.09    7.60
   1  28  -4   48.70    7.50
   0 -28  -4   79.69    7.40
   0 -28   4   54.29    8.60
   0 -28  -4   75.29    7.30
   0  28   4   75.99    8.60
   0  28  -4   75.09    9.00
  -1 -28  -4    1.20    3.20
  -1 -28  -4    4.90    3.30
   1  28   4    8.20    4.30
   1  28   4    9.30    5.20
  -2 -28  -4  292.17   14.20
  -2 -28  -4  293.77   14.70
   2  28   4  288.17   14.40
   3 -29  -4  131.69    8.60
  -3 -29   4  150.38    8.50
  -3  29   4  138.69    7.30
   2 -29  -4   30.10    4.50
   2 -29  -4   41.50    6.40
  -2 -29   4   37.50    5.00
  -2  29   4   33.10    4.80
  -1 -29   4   49.10    7.00
   1 -29  -4   50.39    6.50
   1 -29  -4   52.89    6.70
   1  29  -4   49.50    7.00
  -1  29   4   53.49    6.20
   0 -29   4  236.18   13.70
   0 -29  -4  257.77   12.80
   0  29  -4  244.38   13.40
   0  29   4  223.98   12.80
  -1 -29  -4    2.40    3.10
  -1 -29  -4    2.10    3.20
   1  29   4    5.30    5.50
   1  29   4    1.50    3.90
  -2 -29  -4  179.48   10.30
  -2 -29  -4  193.88    9.90
   2  29   4  178.18   10.00
   3 -30  -4   33.00    4.20
  -3 -30   4   32.40    4.50
  -3  30   4   31.80    3.80
   2 -30  -4   71.09    8.10
   2 -30  -4   72.69    7.00
  -2 -30   4   73.19    6.70
   2 -30  -4   66.09    7.10
  -2  30   4   80.59    5.60
   1 -30  -4   17.40    3.60
  -1 -30   4   22.20    3.90
   1 -30  -4   27.00    4.10
  -1  30   4   32.20    5.40
   0 -30  -4   95.89    7.20
   0 -30  -4   85.99    7.40
   0  30   4   97.59    8.50
   0  30  -4   86.19    8.70
   0  30   4   82.39    7.90
  -1 -30  -4  178.18   10.50
  -1 -30  -4  186.78    9.90
   1  30   4  153.38   11.90
   1  30   4  174.88   10.20
  -1  30  -4  182.58   10.00
  -2 -30  -4    7.40    2.80
  -2 -30  -4    6.90    2.90
   2  30   4    1.10    3.10
  -2 -31   4   13.70    3.00
   2 -31  -4   18.70    3.70
  -1 -31   4   27.20    4.10
   1 -31  -4   27.90    4.20
   1 -31  -4   34.60    5.30
  -1  31   4   24.20    5.30
   0 -31  -4   10.60    3.30
   0 -31  -4    6.60    3.20
   0  31  -4    3.40    4.90
   0  31   4    6.10    3.90
   0  31   4    9.50    4.40
  -1 -31  -4   13.30    3.20
  -1 -31  -4    8.30    2.80
   1  31   4   16.20    3.90
  -1  31  -4    8.10    3.90
  -2 -32   4   -2.80    2.40
   2 -32  -4   -3.60    3.30
  -1 -32   4   13.60    3.50
   1 -32  -4    8.70    2.70
   1 -32  -4   13.30    4.30
   0 -32  -4   13.10    3.40
   0 -32  -4   17.10    3.40
   0  32   4   16.30    4.40
   0  32   4    4.40    4.50
  -1 -32  -4  100.39    6.50
  -1 -32  -4   94.59    6.60
   1  32   4   96.99    7.10
   6   0  -5    1.20    2.50
   5   0  -5  920.01   35.60
  -5   0   5  761.12   34.90
  -4   0   5    0.50    4.00
   4   0  -5    1.40    3.90
   4   0  -5    4.60    4.20
   3   0  -5   99.69    9.40
   3   0  -5  113.69    7.60
  -3   0   5  117.89    7.80
  -2   0   5   -0.20    2.90
   2   0  -5   -1.40    1.60
  -1   0   5  984.90   39.60
   1   0  -5  999.60   39.20
   0   0   5   11.00    3.30
   0   0  -5    9.80    1.80
   1   0   5  368.46   18.90
  -1   0  -5  341.87   14.80
   1   0   5  376.86   22.80
   2   0   5  141.89   14.70
   3   0   5 1970.00   79.79
   3   0   5 1937.21   78.19
   3   0   5 1976.60   80.09
  -3   0  -5 1978.80   77.19
   4   0   5    4.10    4.90
   4   0   5    5.60    4.60
   4   0   5   -0.20    4.20
   5   0   5    1.70    4.10
  -5   0  -5   -2.90    5.00
   5   0   5   -0.30    2.80
   5   0   5   -1.50    6.60
   6  -1  -5   22.20    3.40
   6   1  -5   22.00    3.50
   5  -1  -5  165.28   10.40
  -5  -1   5  159.48   11.80
  -5   1   5  164.38   10.80
  -5   1   5  155.78   10.70
   4  -1  -5  199.58   12.00
   4  -1  -5  177.58   11.70
  -4  -1   5  190.78   11.30
   4   1  -5  196.08   12.10
   4   1  -5  181.68   11.60
  -4   1   5  190.48   11.10
   3  -1  -5    5.40    2.70
  -3  -1   5    3.70    3.40
   3   1  -5    7.10    4.70
   3   1  -5    7.60    2.70
  -3   1   5    2.10    3.30
   2  -1  -5    1.30    1.80
  -2  -1   5    1.00    3.00
  -2   1   5    2.60    2.80
   2   1  -5   -0.70    1.70
   1  -1  -5  282.07   13.40
   1   1  -5  342.77   13.60
   0   1  -5  129.09    6.10
   0   1   5  117.99    7.80
  -1  -1  -5  365.46   15.20
   1  -1   5  308.77   25.50
   1  -1   5  341.37   18.60
   1   1   5  384.56   19.50
   1   1   5  378.26   19.10
  -1   1  -5  359.06   14.90
   2  -1   5 1292.87   53.69
   2  -1   5 1234.48   53.79
   2  -1   5 1210.48   52.79
  -2  -1  -5 1312.37   50.89
  -2   1  -5 1349.27   50.59
   2   1   5 1191.28   52.89
   2   1   5 1377.66   53.99
   2   1   5 1321.27   54.09
   3  -1   5  922.11   40.30
  -3  -1  -5  871.41   37.60
   3  -1   5 1016.10   39.10
   3  -1   5  933.01   40.60
   3   1   5  876.21   40.10
   3   1   5  873.81   39.00
  -3   1  -5  921.11   37.40
   3   1   5  912.01   40.50
   4  -1   5   28.80    5.40
   4  -1   5   41.20    5.80
   4  -1   5   38.20    7.20
   4   1   5   39.30    6.80
   4   1   5   47.90    6.90
   4   1   5   45.30    7.00
   5  -1   5   -0.20    2.60
  -5  -1  -5   -5.80    5.40
   5  -1   5   -3.60    7.10
   5  -1   5    1.70    4.40
  -5   1  -5   -0.10    5.70
   5   1   5    1.60    2.80
   5   1   5    4.50    6.20
   5   1   5    1.30    3.60
   6  -2  -5  122.09    7.50
   6   2  -5  114.49    7.50
   5  -2  -5   12.80    3.60
  -5   2   5   16.50    4.70
   5   2  -5   16.90    4.10
  -5   2   5   10.90    4.70
  -4  -2   5   38.00    5.60
   4   2  -5   43.30    5.70
   4   2  -5   38.20    5.50
   3  -2  -5  265.57   13.00
  -3  -2   5  247.58   12.80
   3  -2  -5  245.48   13.70
   3   2  -5  261.57   12.80
  -3   2   5  255.77   12.70
   3   2  -5  241.78   14.10
   2  -2  -5   10.30    2.20
  -2  -2   5    1.60    3.30
  -2   2   5    8.00    2.90
   1  -2  -5  149.29    7.50
  -1  -2   5  149.09    8.80
   1   2  -5  147.99    7.30
  -1   2   5  149.59    8.20
   0   2  -5   16.00    2.20
   1  -2   5  821.12   34.90
  -1  -2  -5  812.42   32.00
  -1   2  -5  798.12   31.40
   1   2   5  792.42   34.90
   1   2   5  783.22   35.40
  -2  -2  -5  362.16   16.50
   2  -2   5  394.06   19.80
   2  -2   5  412.06   20.40
   2  -2   5  416.26   20.30
  -2   2  -5  366.86   15.80
   2   2   5  326.07   20.80
   2   2   5  359.16   20.00
   2   2   5  342.27   19.60
   3  -2   5  353.06   20.20
  -3  -2  -5  333.27   17.50
   3  -2   5  433.96   19.50
   3  -2   5  397.36   20.80
   3   2   5  373.16   20.80
   3   2   5  373.66   20.40
   3   2   5  425.46   19.90
  -3   2  -5  368.06   17.10
   4  -2   5   87.99    8.40
   4  -2   5   88.99    9.60
   4  -2   5   92.99   11.80
   4   2   5   82.09    9.70
   4   2   5   99.79    8.60
   4   2   5  112.99   10.20
   5  -2   5   60.19    5.30
   5  -2   5   31.50    7.10
   5  -2   5   39.20    6.10
   5   2   5   51.39    6.70
   5   2   5   45.10    7.10
   5   2   5   59.89    5.50
  -5   2  -5   33.20    6.40
   6  -3  -5   15.50    3.10
  -6   3   5    8.10    6.70
   6   3  -5   17.60    3.30
   5  -3  -5   91.99    7.50
  -5   3   5   79.49    8.30
   5   3  -5   93.89    7.80
  -5   3   5   82.09    8.20
  -4  -3   5  463.55   21.80
   4  -3  -5  509.65   22.40
  -4   3   5  466.05   21.90
  -4   3   5  480.35   21.80
   4   3  -5  486.45   22.60
   4   3  -5  522.35   22.70
  -3  -3   5  129.49   10.80
   3  -3  -5  145.29    8.50
   3  -3  -5  152.18    9.90
  -3  -3   5  122.79    9.20
   3   3  -5  124.89    8.20
  -3   3   5  129.49    8.40
   3   3  -5  106.69   10.30
   2  -3  -5  305.07   13.40
  -2  -3   5  270.87   13.50
   2   3  -5  281.07   13.10
  -2   3   5  287.47   13.50
  -1  -3   5  242.58   12.50
   1  -3  -5  267.87   11.80
   1   3  -5  243.28   11.40
  -1   3   5  279.97   12.40
   0  -3  -5  473.35   19.60
  -1  -3  -5   31.10    3.30
   1   3   5   33.40    6.30
   1   3   5   29.10    6.50
   2  -3   5  197.68   15.40
   2  -3   5  196.28   14.00
  -2  -3  -5  203.88   10.50
   2  -3   5  206.18   13.80
   2   3   5  195.78   13.50
   2   3   5  251.07   15.10
  -2   3  -5  196.68    9.50
   3  -3   5  811.32   37.00
   3  -3   5  826.82   35.80
  -3  -3  -5  850.41   35.10
   3  -3   5  817.22   37.30
   3   3   5  851.01   37.40
   3   3   5  852.41   36.10
   3   3   5  851.31   37.40
  -3   3  -5  810.92   33.90
   4  -3   5   -3.20    3.70
   4  -3   5    3.80    3.80
   4  -3   5    3.80    6.60
   4   3   5   -1.30    4.20
   4   3   5   -1.20    4.20
   4   3   5   -1.90    4.20
   5  -3   5   10.20    7.30
   5  -3   5    5.20    5.30
   5   3   5    7.60    2.90
   5   3   5    0.40    3.60
   5   3   5    5.20    6.20
  -5   3  -5    3.20    5.70
   6  -4  -5   -0.20    2.50
   6   4  -5    5.20    2.60
  -6   4   5    2.60    5.30
   5  -4  -5    3.90    3.30
   5   4  -5    8.10    3.60
  -5   4   5    0.80    4.00
  -5   4   5    9.20    4.20
   4  -4  -5   90.09    9.30
   4  -4  -5   98.69    8.90
   4   4  -5  106.59    8.70
   4   4  -5  109.09    9.20
  -4   4   5  109.89    8.10
   3  -4  -5  437.46   20.20
   3  -4  -5  458.45   20.90
  -3  -4   5  438.06   22.10
  -3   4   5  481.25   20.30
   3   4  -5  462.55   20.30
   3   4  -5  417.16   20.90
  -2  -4   5  343.97   18.50
   2  -4  -5  363.16   16.00
  -2   4   5  354.06   16.10
   2   4  -5  352.06   15.80
  -1  -4   5  395.06   18.50
   1  -4  -5  420.46   17.90
   1   4  -5  409.86   17.50
  -1   4   5  455.05   18.50
   0  -4  -5 2750.82  100.89
   0   4   5 2473.75  101.39
   0   4  -5 2618.84   99.89
   1  -4   5   41.00    7.70
  -1  -4  -5   59.19    4.40
   1  -4   5   60.39    7.80
   1   4   5   67.49    9.70
   1   4   5   64.69    9.70
  -1   4  -5   53.79    3.20
   2  -4   5 1347.37   59.09
   2  -4   5 1407.16   58.79
  -2  -4  -5 1434.56   56.69
   2  -4   5 1371.96   57.79
  -2   4  -5 1506.55   55.39
   2   4   5 1374.76   58.29
   2   4   5 1489.25   59.19
   2   4   5 1470.65   59.69
  -3  -4  -5  756.42   32.30
   3  -4   5  788.52   34.70
   3  -4   5  790.32   34.50
   3  -4   5  744.83   32.90
   3   4   5  765.62   34.50
   3   4   5  743.83   34.80
  -3   4  -5  747.33   31.00
   3   4   5  743.43   33.40
   4  -4   5   14.30    8.00
   4  -4   5   18.50    4.70
   4  -4   5   11.70    4.30
   4   4   5   15.00    4.90
   4   4   5   15.20    5.10
   4   4   5   14.40    4.50
   5  -4   5    7.00    6.20
   5  -4   5    6.80    7.30
   5   4   5    1.40    2.70
   5   4   5    5.40    5.40
  -5   4  -5    6.70    7.00
   5   4   5   -2.10    3.70
   6  -5  -5    2.30    2.60
  -6   5   5    1.60    4.80
   6   5  -5    5.30    2.80
   5  -5  -5   74.59    7.00
   5   5  -5   72.79    7.30
  -5   5   5   66.19    7.20
  -5   5   5   67.19    7.60
   4  -5  -5    1.90    3.80
   4  -5  -5   -0.80    4.80
   4   5  -5    5.50    3.90
  -4   5   5   -3.60    3.50
  -4   5   5   -2.00    4.90
   4   5  -5    2.30    4.30
   3  -5  -5    8.30    3.20
  -3  -5   5   18.90    5.50
   3  -5  -5    9.60    4.40
   3   5  -5    5.80    2.70
  -3   5   5    9.80    3.60
  -2  -5   5  364.36   18.40
   2  -5  -5  349.17   15.90
  -2   5   5  351.06   16.10
   2   5  -5  349.27   15.70
   1  -5  -5  770.12   30.50
  -1   5   5  727.13   30.70
   1   5  -5  748.43   29.90
   0  -5  -5  183.98    9.00
   0   5   5  188.28   10.00
   1  -5   5   79.59   10.40
  -1  -5  -5   75.59    5.30
   1  -5   5   73.99   10.40
   1   5   5   95.09   10.20
   2  -5   5 2046.30   82.19
   2  -5   5 2008.80   82.39
  -2  -5  -5 2121.09   80.39
   2  -5   5 1973.90   80.89
   2   5   5 2090.49   82.49
  -2   5  -5 2167.08   78.69
   2   5   5 2059.49   82.79
   2   5   5 1894.61   81.39
   3  -5   5  307.37   17.10
  -3  -5  -5  269.47   14.20
   3  -5   5  275.77   15.40
   3  -5   5  245.08   15.60
   3   5   5  254.67   16.50
   3   5   5  279.77   16.90
   3   5   5  257.37   15.70
  -3   5  -5  263.27   12.50
   4  -5   5   40.30   10.40
   4  -5   5   49.20    6.60
   4  -5   5   44.10    6.80
  -4  -5  -5   33.40    8.30
   4   5   5   41.30    5.80
   4   5   5   35.30    5.80
   4   5   5   52.59    7.10
   5  -5   5    5.60    7.20
   5  -5   5   12.40    6.50
  -5  -5  -5   -4.20    6.80
   5   5   5    7.80    4.00
   5   5   5   18.70    5.60
   6  -6  -5   47.20    4.90
   6   6  -5   46.40    5.00
   5  -6  -5   43.30    6.10
   5   6  -5   44.50    5.60
  -5   6   5   50.39    6.10
  -5   6   5   45.10    6.60
  -4  -6   5   -2.00    4.90
   4  -6  -5   -9.60    4.80
   4  -6  -5    3.80    3.70
   4   6  -5    1.10    3.90
  -4   6   5   -0.30    3.30
   4   6  -5    1.70    4.40
  -4   6   5    1.90    4.60
   3  -6  -5  156.88   10.50
   3  -6  -5  161.08    9.80
  -3  -6   5  159.18   12.30
  -3   6   5  175.38    9.80
   3   6  -5  160.18    9.70
   2  -6  -5  170.18    9.40
  -2  -6   5  159.58   12.20
  -2   6   5  187.98    9.70
   2   6  -5  179.98    9.10
   1   6  -5  347.97   14.80
  -1   6   5  346.87   15.80
   0  -6  -5  158.18    8.30
   0   6   5  167.38    9.40
   0   6  -5  173.58    7.40
   1  -6   5 1515.25   64.29
  -1  -6  -5 1629.84   62.49
   1  -6   5 1526.65   64.79
   1   6   5 1657.53   64.59
   1   6   5 1617.64   64.99
   2  -6   5  807.22   34.90
  -2  -6  -5  766.12   32.20
   2  -6   5  797.72   33.50
   2  -6   5  753.22   34.20
  -2   6  -5  771.92   30.20
   2   6   5  812.52   34.90
   2   6   5  754.22   35.00
   2   6   5  705.03   34.10
   3  -6   5  405.76   21.10
   3  -6   5  389.16   20.40
   3  -6   5  381.96   19.00
  -3  -6  -5  391.56   18.70
   3   6   5  386.86   20.80
   3   6   5  373.56   19.70
  -3   6  -5  371.36   16.50
   3   6   5  385.66   20.80
   4  -6   5   78.29    8.60
   4  -6   5   73.59   11.90
  -4  -6  -5   83.69    9.00
   4  -6   5   68.39    7.30
   4   6   5   70.59    9.30
   4   6   5   75.89    9.30
   4   6   5   78.59    8.30
   5  -6   5  447.76   21.80
   5  -6   5  441.96   22.00
  -5  -6  -5  445.46   19.70
   5   6   5  419.16   20.00
   5   6   5  406.76   19.50
   5   6   5  460.55   19.20
   6  -7  -5    0.80    2.50
   6   7  -5    2.40    2.60
  -6   7   5    3.80    4.70
   5  -7  -5  185.48   10.40
   5   7  -5  179.48   11.00
  -5   7   5  172.38    9.80
  -5   7   5  164.08   10.70
   4  -7  -5  217.58   14.40
  -4  -7   5  211.08   14.10
   4  -7  -5  228.68   12.60
   4   7  -5  209.38   13.20
   4   7  -5  223.78   13.40
  -4   7   5  225.88   12.30
  -4   7   5  242.38   12.50
   3  -7  -5   90.09    7.50
   3  -7  -5   88.69    8.20
  -3  -7   5   89.89    9.70
   3   7  -5   89.29    7.20
  -3   7   5   87.59    7.10
   2  -7  -5   69.39    9.50
   2  -7  -5   66.89    5.60
  -2  -7   5   67.49    7.50
   2   7  -5   52.29    4.80
  -2   7   5   61.19    5.70
   1   7  -5    1.90    1.60
  -1   7   5    0.80    2.30
   0  -7  -5  511.85   21.40
   0   7  -5  512.95   20.10
   0   7   5  495.45   22.00
  -1  -7  -5  134.79    7.60
   1  -7   5  138.09   12.20
   1  -7   5  116.49   12.00
   1   7   5  109.39   10.90
   1   7   5  135.19   11.90
   2  -7   5  203.18   13.80
  -2  -7  -5  208.38   11.10
   2  -7   5  219.28   14.80
   2   7   5  214.98   15.00
  -2   7  -5  204.68    8.80
   2   7   5  218.68   14.70
   2   7   5  172.58   15.60
   3  -7   5  144.09   11.60
  -3  -7  -5  156.58   10.30
   3  -7   5  139.89   10.70
   3  -7   5  123.79   11.10
  -3  -7  -5  109.19   15.70
   3   7   5  128.59   12.10
   3   7   5  152.18   11.90
  -3   7  -5  130.39    7.40
   3   7   5  140.29   12.30
   4  -7   5   59.19   11.30
  -4  -7  -5   71.49    8.70
   4  -7   5   81.99    8.40
   4   7   5   82.39    8.10
  -4   7  -5   83.09   10.30
   4   7   5   65.79    9.10
   4   7   5   82.39    9.50
  -5  -7  -5    6.90    4.60
   5  -7   5    5.20    6.00
   5  -7   5    3.20    6.30
   5   7   5   -0.20    3.90
   5   7   5    7.20    3.00
   5   7   5   -1.70    4.30
   6  -8  -5    1.60    2.50
  -6   8   5    3.20    4.20
   6   8  -5   -1.50    2.50
   5  -8  -5   66.59    6.40
   5   8  -5   62.79    7.20
  -5   8   5   70.39    7.20
  -5   8   5   61.59    6.50
  -4  -8   5   41.80    6.80
   4  -8  -5   33.70    4.80
  -4   8   5   27.30    4.30
   4   8  -5   37.20    6.10
  -4   8   5   38.20    5.00
  -3  -8   5   43.40    6.40
   3  -8  -5   50.49    7.10
   3  -8  -5   70.39    6.90
  -3   8   5   53.59    6.40
  -3   8   5   57.29    6.10
   3   8  -5   59.89    6.20
  -2  -8   5    7.30    5.10
   2  -8  -5    5.10    4.50
   2  -8  -5   -1.10    2.50
   2   8  -5    1.70    2.00
  -2   8   5    6.80    3.00
   1  -8  -5  378.36   16.60
  -1   8   5  363.56   16.80
   1   8  -5  365.16   15.70
   0  -8  -5  357.36   15.60
   0   8  -5  345.97   14.10
   0   8   5  343.77   17.60
   0   8   5  347.87   16.30
   1  -8   5  136.69   12.40
   1  -8   5  102.19   11.60
  -1  -8  -5  112.89    7.20
   1   8   5  109.09   10.50
   1   8   5  125.59   10.90
   2  -8   5  314.87   17.60
  -2  -8  -5  299.47   14.70
   2  -8   5  325.27   17.30
  -2  -8  -5  244.48   19.20
   2   8   5  309.17   17.70
   2   8   5  274.87   17.70
   2   8   5  289.17   14.10
   2   8   5  313.47   17.80
  -3  -8  -5   -5.20    7.70
   3  -8   5   -1.90    4.40
  -3  -8  -5    6.00    4.20
   3  -8   5   -3.20    4.30
   3   8   5    4.00    5.40
   3   8   5   -0.50    5.50
  -3   8  -5    2.90    2.60
   3   8   5    0.60    5.20
   4  -8   5  308.37   16.80
   4  -8   5  349.47   23.80
  -4  -8  -5  329.47   17.90
   4   8   5  287.77   16.80
  -4   8  -5  297.67   17.80
   4   8   5  320.97   17.50
   4   8   5  298.77   16.10
   5  -8   5    8.00    6.60
  -5  -8  -5   13.80    4.50
   5  -8   5   24.50    7.20
   5   8   5   18.50    4.50
   5   8   5   16.50    3.30
   5   8   5   18.40    4.50
   6  -9  -5   67.89    5.40
  -6   9   5   53.39    7.20
   6   9  -5   67.39    5.40
   5  -9  -5   67.99    6.50
  -5   9   5   68.99    6.40
  -5   9   5   56.79    7.00
   5   9  -5   67.79    7.00
  -4  -9   5    3.40    4.50
   4  -9  -5    4.10    3.70
  -4   9   5    6.20    3.60
  -4   9   5    9.30    4.10
   4   9  -5    9.60    4.90
  -3  -9   5    6.80    4.70
   3  -9  -5   14.30    4.10
   3   9  -5    8.20    3.50
  -3   9   5    8.30    5.10
  -3   9   5   12.90    3.60
  -2  -9   5   10.40    5.10
   2  -9  -5   10.70    4.60
   2   9  -5   13.60    2.80
  -2   9   5   15.10    3.30
   1  -9  -5   15.40    3.10
  -1  -9   5   11.90    6.20
  -1   9   5   13.50    3.10
   1   9  -5   12.90    2.10
   0  -9  -5  713.63   29.50
   0   9   5  702.73   30.00
   0   9  -5  702.23   27.90
   0   9   5  739.93   31.00
  -1  -9  -5   94.99    6.60
   1  -9   5   92.59   11.50
   1  -9   5   90.79   11.50
   1   9   5   95.69    9.90
   1   9   5   71.89   10.10
   2  -9   5   88.69   10.50
   2  -9   5   88.99   10.90
  -2  -9  -5   99.39    7.50
  -2  -9  -5   89.59   10.30
   2   9   5   89.89   10.70
   2   9   5   77.49    9.20
   2   9   5  100.39   11.10
  -3  -9  -5  204.48   15.80
   3  -9   5  224.78   14.10
  -3  -9  -5  206.28   12.70
   3  -9   5  215.18   13.60
   3   9   5  194.58   13.50
   3   9   5  233.58   15.00
  -3   9  -5  197.08    9.50
   3   9   5  189.08   14.20
  -4  -9  -5   23.60    6.30
   4  -9   5   34.20    6.30
   4  -9   5   17.00   12.10
   4   9   5   18.30    6.10
  -4   9  -5    7.50    7.60
   4   9   5   16.60    4.80
   4   9   5   21.90    5.50
  -5  -9  -5   27.90    4.60
   5  -9   5   28.80    7.10
   5  -9   5   20.40    6.20
   5   9   5   14.10    4.40
   5   9   5   12.80    4.70
   5   9   5   28.10    4.40
   6 -10  -5  108.09    7.10
  -6  10   5  131.89   10.10
   6  10  -5  113.49    7.10
   5 -10  -5  240.78   12.60
  -5  10   5  241.38   12.00
   5  10  -5  252.17   13.30
  -5  10   5  247.18   13.10
   4 -10  -5   -1.90    7.60
   4 -10  -5    3.60    3.30
  -4 -10   5   -3.40    4.60
  -4  10   5   -3.80    3.80
   4  10  -5   -6.00    4.50
  -4  10   5    4.50    3.70
  -3 -10   5   13.60    5.10
   3 -10  -5   13.80    4.00
  -3  10   5    3.40    5.00
   3  10  -5   13.50    3.70
  -3  10   5   16.90    3.70
  -2 -10   5   24.80    5.80
   2 -10  -5   21.20    5.00
   2 -10  -5   22.30    3.70
   2  10  -5   21.60    3.30
  -2  10   5   27.40    4.30
   1 -10  -5  339.57   18.20
  -1 -10   5  355.76   19.20
   1 -10  -5  361.16   16.60
   1  10  -5  363.26   15.60
  -1  10   5  385.56   16.90
   0 -10  -5   48.50    4.70
   0  10   5   49.90    6.30
   0  10   5   41.00    5.30
   0  10  -5   48.60    3.30
  -1 -10  -5   14.00    7.40
   1 -10   5    8.20    6.60
   1 -10   5   22.50    7.00
  -1 -10  -5   21.90    3.50
   1  10   5   25.90    5.90
   1  10   5   29.70    6.40
   2 -10   5  108.39   10.70
  -2 -10  -5   82.19    9.70
   2 -10   5   90.89   10.70
  -2 -10  -5   99.59    7.80
   2  10   5   98.49   11.10
   2  10   5   87.29   11.70
   2  10   5   75.19   10.80
  -3 -10  -5   72.29    8.70
   3 -10   5   76.89    9.00
   3 -10   5   74.99   10.10
  -3 -10  -5   64.79    8.40
  -3  10  -5   66.49    5.00
   3  10   5   52.09    7.40
   3  10   5   74.49   10.20
  -3  10  -5   83.09   12.10
   3  10   5   86.99    9.60
   4 -10   5   81.49   12.70
  -4 -10  -5   82.29    9.70
   4 -10   5   70.79    9.20
  -4  10  -5   48.90    9.50
   4  10   5   64.29    9.00
   4  10   5   59.09    7.70
   4  10   5   65.69    7.40
   5 -10   5  683.83   28.70
  -5 -10  -5  618.34   27.10
   5 -10   5  679.13   29.10
   5  10   5  664.03   27.10
   6 -11  -5   18.40    3.40
   6  11  -5   16.50    3.00
   5 -11  -5   42.70    5.80
  -5  11   5   44.30    5.50
  -5  11   5   45.60    6.10
   5  11  -5   44.50    6.60
  -4 -11   5    9.40    4.90
   4 -11  -5    8.40    3.60
   4  11  -5    7.80    4.90
  -4  11   5   11.40    3.90
  -4  11   5    9.90    3.90
  -3 -11   5  123.69   10.40
   3 -11  -5  125.99   10.00
   3 -11  -5  143.49    9.50
  -3  11   5  118.39    9.40
   3  11  -5  120.59    8.90
  -3  11   5  125.89    8.60
   2 -11  -5  272.27   14.80
   2 -11  -5  294.97   14.30
  -2 -11   5  280.17   15.80
  -2  11   5  271.27   13.90
   2  11  -5  280.77   13.40
  -1 -11   5  108.39   11.20
   1 -11  -5  107.49    9.70
   1 -11  -5  120.39    7.40
  -1  11   5  106.39    7.50
   1  11  -5  107.19    6.30
   0 -11   5  196.18   22.50
   0 -11  -5  191.08   10.10
   0 -11  -5  180.98   12.40
   0  11   5  176.78   10.40
   0  11   5  193.68   12.40
   0  11  -5  191.98    8.40
  -1 -11  -5   55.29    8.20
  -1 -11  -5   61.79    6.00
   1 -11   5   64.19    8.70
   1 -11   5   62.29    8.30
   1  11   5   67.59    9.00
   1  11   5   49.20    7.00
  -2 -11  -5   62.99    8.70
   2 -11   5   77.39   10.10
  -2 -11  -5   70.09    7.30
  -2 -11  -5   75.29    9.00
   2 -11   5   72.29    8.20
   2  11   5   86.99   10.60
   2  11   5   73.09   10.40
   2  11   5   69.39   11.30
   3 -11   5   28.00    5.70
  -3 -11  -5   24.70    6.60
   3 -11   5   30.60    8.30
  -3 -11  -5   22.00    5.30
   3  11   5   16.60    5.80
   3  11   5    9.00    5.40
  -3  11  -5   12.50    2.70
   3  11   5   17.90    6.30
   4 -11   5   69.09   11.60
  -4 -11  -5   60.69    7.20
   4 -11   5   84.39   10.30
   4  11   5   70.89    8.70
   4  11   5   71.29   10.40
   4  11   5   60.59    7.30
   5 -11   5   31.90    5.90
   5 -11   5   33.10    6.20
  -5 -11  -5   28.20    4.30
   5  11   5   43.00    4.50
   6 -12  -5   -0.60    2.80
   6  12  -5    3.70    2.40
   5 -12  -5  649.04   27.10
   5  12  -5  639.64   27.50
  -5  12   5  614.54   26.00
  -5  12   5  633.44   27.30
  -4 -12   5  106.79   10.00
   4 -12  -5   94.29    8.00
   4  12  -5   95.89   10.60
  -4  12   5   96.49    7.90
  -4  12   5  117.39    8.40
   3 -12  -5   65.89    8.90
  -3 -12   5   55.39    8.60
   3 -12  -5   73.39    7.40
   3  12  -5   69.69    7.10
  -3  12   5   70.09    6.60
  -3  12   5   60.59    7.60
   2 -12  -5   49.00    6.20
  -2 -12   5   60.99    8.30
   2 -12  -5   48.00    6.00
   2  12  -5   48.50    5.00
  -2  12   5   54.19    5.70
   1 -12  -5  930.41   38.60
   1 -12  -5  915.41   39.00
  -1 -12   5  969.40   40.30
  -1  12   5  934.31   38.70
   1  12  -5  945.21   37.50
   0 -12  -5    3.70    2.50
   0 -12  -5    1.40    5.40
   0 -12   5  -10.90    7.40
   0  12  -5   -1.60    1.50
   0  12   5   -0.50    4.60
   0  12   5    1.30    2.80
   1 -12   5  594.14   28.70
   1 -12   5  596.44   29.00
  -1 -12  -5  641.94   27.00
  -1 -12  -5  599.24   28.30
   1  12   5  633.84   28.40
   1  12   5  641.34   29.10
  -2 -12  -5   25.40    7.20
   2 -12   5   12.70    5.30
  -2 -12  -5   25.90    6.80
  -2 -12  -5   15.10    4.20
   2 -12   5   16.60    6.20
   2  12   5   16.60    6.80
   2  12   5   13.40    5.90
   2  12   5   27.70    6.90
  -3 -12  -5   84.59    9.80
  -3 -12  -5   89.19   11.20
   3 -12   5  102.29    9.90
   3 -12   5   69.59   10.70
   3  12   5   87.59   10.00
   3  12   5   94.79   10.50
   3  12   5   73.69   10.30
   4 -12   5  213.38   17.80
   4 -12   5  188.08   17.30
  -4 -12  -5  203.28   13.00
   4  12   5  210.68   12.10
   4  12   5  218.08   14.20
   4  12   5  223.08   13.30
  -5 -12  -5  117.39    7.70
   5 -12   5  136.99    9.90
   5  12   5  120.59    6.90
   6 -13  -5  130.49    8.20
   6  13  -5  139.19    7.50
   5 -13  -5  457.25   20.60
  -5  13   5  441.06   19.80
  -5  13   5  472.55   21.30
   5  13  -5  505.85   21.50
  -4 -13   5  126.69   11.00
   4 -13  -5  139.69    9.40
   4  13  -5  130.49   11.60
  -4  13   5  129.49    9.10
  -4  13   5  135.39    8.90
   3 -13  -5   63.59    7.20
  -3 -13   5   71.29    8.30
   3 -13  -5   54.29    7.40
   3  13  -5   60.99    7.00
  -3  13   5   54.09    7.50
  -3  13   5   64.59    6.40
  -2 -13   5  615.84   27.80
   2 -13  -5  621.34   26.60
   2 -13  -5  587.84   26.40
  -2  13   5  616.84   26.20
  -2  13   5  551.04   25.80
   2  13  -5  606.54   25.70
   1 -13  -5  595.94   27.50
  -1 -13   5  640.54   28.70
   1 -13  -5  630.34   27.00
   1  13  -5  626.24   25.80
  -1  13   5  636.34   27.10
   0 -13  -5   18.30    3.60
   0 -13   5   -0.70    7.70
   0 -13  -5    1.50    5.20
   0  13   5   16.10    5.00
   0  13   5   13.10    3.40
   0  13  -5   14.90    2.20
   1 -13   5  284.47   17.50
   1 -13   5  242.08   16.50
  -1 -13  -5  224.88   15.60
  -1 -13  -5  268.87   13.60
   1  13   5  247.88   15.30
   1  13   5  244.08   15.80
  -1  13  -5  271.77   10.60
  -2 -13  -5   29.70    6.70
   2 -13   5   34.60    6.90
  -2 -13  -5   35.90    5.50
   2 -13   5   51.99    7.20
  -2 -13  -5   48.60    7.40
   2  13   5   38.00    7.50
   2  13   5   49.90    8.20
   2  13   5   38.00    7.10
   3 -13   5  412.56   25.20
  -3 -13  -5  409.16   20.60
  -3 -13  -5  379.66   20.50
   3 -13   5  397.86   20.80
   3  13   5  371.86   20.20
   3  13   5  393.26   19.90
   3  13   5  388.86   20.70
  -4 -13  -5   27.30    5.30
   4 -13   5   49.90   10.80
   4 -13   5   32.30    8.80
   4  13   5   25.90    5.50
   4  13   5   32.40    4.80
   4  13   5   33.50    6.50
   6 -14  -5   42.80    4.60
   6  14  -5   41.40    4.10
   5 -14  -5  132.29    8.20
   5  14  -5  135.59    9.10
  -5  14   5  124.09    7.60
  -5  14   5  130.89    8.70
  -4 -14   5  228.78   14.10
   4 -14  -5  237.58   12.80
   4  14  -5  229.68   15.40
  -4  14   5  218.98   12.00
  -4  14   5  256.47   13.00
   3 -14  -5    4.10    3.80
  -3 -14   5    3.40    4.30
   3 -14  -5    2.80    6.20
  -3  14   5    2.60    3.10
  -3  14   5    1.30    4.00
   3  14  -5   -2.90    3.60
  -2 -14   5    6.70    4.80
   2 -14  -5    4.20    4.30
   2 -14  -5   -0.70    4.00
  -2  14   5   -7.60    5.20
   2  14  -5    2.10    2.50
  -2  14   5    6.40    3.00
   1 -14  -5  423.36   20.00
   1 -14  -5  448.26   20.80
  -1 -14   5  446.86   21.90
   1  14  -5  437.56   18.90
  -1  14   5  441.26   20.10
   0 -14  -5   19.70    5.40
   0 -14   5    8.30    7.60
   0 -14  -5   23.20    4.00
   0  14   5   25.60    4.40
   0  14   5   23.70    5.60
   0  14  -5   23.60    2.70
   1 -14   5   11.90    6.80
  -1 -14  -5   21.20    6.30
  -1 -14  -5   17.60    4.10
   1 -14   5    2.80    8.60
   1  14   5   12.60    5.80
  -1  14  -5   17.60    2.70
   1  14   5   23.70    5.80
  -2 -14  -5   -4.30    5.50
   2 -14   5    2.10    6.50
  -2 -14  -5    4.90    6.00
  -2 -14  -5    1.30    4.00
   2 -14   5   -3.00    5.40
   2  14   5    1.30    5.30
   2  14   5    2.10    5.70
   2  14   5    6.10    6.40
   3 -14   5   42.30    9.10
  -3 -14  -5   41.50    6.70
   3 -14   5   46.20   12.40
   3  14   5   37.70    6.10
   3  14   5   33.30    6.40
   3  14   5   48.50    7.10
   4 -14   5   11.70    8.50
   4 -14   5   15.10    8.30
  -4 -14  -5   10.60    4.40
   4  14   5   14.00    4.00
   4  14   5   15.50    5.20
  -5 -15   5   11.30    4.10
   5 -15  -5   12.00    3.30
  -5  15   5    9.10    3.00
  -5  15   5   14.10    4.10
   5  15  -5   13.00    3.40
   4 -15  -5   -0.10    3.10
  -4 -15   5   -1.70    3.90
  -4  15   5    2.30    3.30
  -4  15   5    7.40    3.60
   3 -15  -5  125.19   13.10
  -3 -15   5  105.99   10.60
   3 -15  -5  126.89    9.20
  -3  15   5  120.49    8.80
  -3  15   5  132.59    9.00
   3  15  -5  121.89    9.60
   2 -15  -5  515.45   23.30
  -2 -15   5  515.95   24.70
   2 -15  -5  520.45   23.60
   2  15  -5  513.25   22.50
  -2  15   5  460.15   22.40
  -2  15   5  528.75   23.00
   1 -15  -5    3.20    3.80
  -1 -15   5   10.30    5.80
   1 -15  -5    8.10    4.70
  -1  15   5   10.80    3.20
  -1  15   5    5.50    4.50
   1  15  -5    7.60    2.50
   0 -15  -5  152.88    9.90
   0 -15   5  133.89   14.00
   0 -15  -5  156.68   11.40
   0  15  -5  143.29    7.50
   0  15   5  155.18   11.70
   0  15   5  155.38    9.70
   1 -15   5  166.38   13.50
  -1 -15  -5  144.29   12.00
  -1 -15  -5  157.08   10.30
  -1 -15  -5  161.18   11.70
   1  15   5  130.99   12.00
  -1  15  -5  143.89    6.90
   1  15   5  169.88   12.30
   1  15   5  130.29   17.20
  -2 -15  -5   11.00    6.10
   2 -15   5    8.30    6.70
  -2 -15  -5   21.20    5.80
  -2 -15  -5   10.20    4.90
   2 -15   5   25.10    9.20
   2  15   5   20.20    6.70
   2  15   5   16.80    6.70
   2  15   5   14.20    5.40
   3 -15   5   -3.40    9.90
   3 -15   5    2.90   10.00
  -3 -15  -5    4.40    5.10
   3  15   5    0.60    4.90
   3  15   5    0.30    6.10
   3  15   5   -1.50    5.20
   4 -15   5   46.30    8.70
   4 -15   5   39.60    9.80
  -4 -15  -5   58.39    7.40
   4  15   5   57.79    8.70
   4  15   5   37.70    5.10
  -5 -16   5   58.69    6.70
   5 -16  -5   47.80    5.40
  -5  16   5   51.19    6.00
   5  16  -5   60.49    5.90
  -5  16   5   49.40    4.80
   4 -16  -5   65.29    6.70
  -4 -16   5   57.39    7.90
  -4  16   5   72.79    6.30
  -4  16   5   54.39    6.40
  -3 -16   5  578.54   26.70
   3 -16  -5  578.14   25.20
   3 -16  -5  524.35   28.10
  -3  16   5  550.64   24.00
   3  16  -5  585.04   26.00
  -3  16   5  562.44   25.10
   2 -16  -5  519.25   25.70
  -2 -16   5  584.34   26.80
   2 -16  -5  587.74   25.70
   2  16  -5  578.54   25.00
  -2  16   5  577.94   25.40
  -2  16   5  568.34   24.70
   1 -16  -5  242.48   13.50
  -1 -16   5  235.08   14.70
   1 -16  -5  240.88   13.20
  -1  16   5  225.68   12.60
  -1  16   5  208.08   13.50
   1  16  -5  239.08   11.60
   0 -16  -5   77.29    7.70
   0 -16   5   65.79    9.10
   0 -16  -5   77.09    9.00
   0  16   5   72.79    9.40
   0  16   5   70.99    7.10
   0  16  -5   65.99    5.00
  -1 -16  -5   33.80    6.10
  -1 -16  -5   41.10    6.10
  -1 -16  -5   40.30    6.80
   1 -16   5   26.00    9.10
   1  16   5   27.20    6.10
   1  16   5   38.10    6.40
  -1  16  -5   38.90    3.60
   1  16   5   33.50    8.80
   2 -16   5   -1.30    8.80
   2 -16   5    5.00   10.30
  -2 -16  -5    6.80    5.60
  -2 -16  -5    5.60    5.30
  -2 -16  -5    1.00    5.40
   2  16   5    0.10    6.00
   2  16   5    5.10    5.20
   2  16   5   -0.30    6.70
   3 -16   5    7.40   11.20
   3 -16   5    3.20    8.90
  -3 -16  -5    9.60    4.90
   3  16   5    4.30    5.20
   3  16   5    1.20    4.60
   3  16   5    1.90    9.80
  -4 -16  -5   98.39    8.70
   4 -16   5  128.89   14.10
   4 -16   5  115.29   12.80
   4  16   5  113.39    8.20
   4  16   5  146.89   10.50
   5 -17  -5    8.20    3.10
  -5 -17   5    8.20    3.60
   5  17  -5    8.40    3.10
  -5  17   5    5.00    2.70
  -4 -17   5   91.39    8.70
   4 -17  -5   85.39    7.30
  -4  17   5   74.89    7.10
  -4  17   5   80.29    6.60
  -3 -17   5   70.49    8.60
   3 -17  -5   58.19    7.30
   3  17  -5   59.59    8.50
  -3  17   5   62.19    6.80
  -3  17   5   50.39    6.80
   2 -17  -5  431.76   19.70
  -2 -17   5  413.06   21.10
   2 -17  -5  390.06   20.60
   2  17  -5  415.96   19.20
  -2  17   5  399.06   19.30
  -2  17   5  401.16   18.80
  -1 -17   5  229.58   14.50
   1 -17  -5  220.58   12.90
   1 -17  -5  189.28   12.70
   1 -17  -5  226.48   13.10
  -1  17   5  226.38   13.60
   1  17  -5  215.78   11.20
  -1  17   5  231.88   12.50
   0 -17  -5    6.70    4.50
   0 -17  -5    6.70    5.00
   0 -17   5   -5.20    6.90
   0  17   5   -1.20    3.00
   0  17  -5    2.00    2.30
   0  17   5   13.40    5.60
  -1 -17  -5  127.29   11.10
   1 -17   5  103.49   12.30
  -1 -17  -5  129.79   10.50
  -1 -17  -5  107.89   10.80
   1  17   5  127.79   11.90
  -1  17  -5  121.99    6.50
   1  17   5  128.39   11.40
   1  17   5  131.79   13.50
   2 -17   5   25.90   10.40
  -2 -17  -5   20.00    5.70
  -2 -17  -5    9.80    5.90
  -2 -17  -5    8.90    5.30
   2 -17   5   25.90   11.20
   2  17   5   26.80    7.40
   2  17   5   21.50    6.20
   2  17   5    5.60    5.80
   3 -17   5  188.18   17.00
  -3 -17  -5  211.58   13.30
   3 -17   5  231.58   19.70
   3  17   5  232.38   13.80
   3  17   5  196.98   12.80
  -4 -17  -5  109.29    8.00
   4 -17   5  107.99   12.50
   4 -17   5   88.99    9.70
   4  17   5  100.19    7.40
  -5 -18   5   16.40    3.80
   5 -18  -5   11.20    3.10
   5 -18  -5   13.00    2.80
   5  18  -5   13.50    3.10
  -5  18   5   14.60    3.30
  -5  18   5   11.40    2.80
  -4 -18   5   -3.60    3.70
   4 -18  -5    3.10    4.40
   4 -18  -5   -3.50    3.10
  -4  18   5   -1.30    2.80
  -4  18   5    1.10    3.30
  -3 -18   5    1.10    4.40
   3 -18  -5    6.10    3.60
   3  18  -5    0.40    4.70
  -3  18   5    7.40    3.60
  -3  18   5    2.00    3.60
   2 -18  -5 1377.76   54.49
  -2 -18   5 1310.87   55.69
   2 -18  -5 1265.47   55.29
  -2  18   5 1301.17   53.09
  -2  18   5 1411.46   54.49
   2  18  -5 1352.66   54.19
  -1 -18   5  423.66   21.20
   1 -18  -5  419.06   20.50
   1 -18  -5  425.76   20.10
  -1  18   5  379.06   19.90
   1  18  -5  403.86   18.50
  -1  18   5  428.06   19.70
   0 -18  -5  394.36   19.30
   0 -18  -5  371.86   19.20
   0 -18   5  380.36   20.80
   0  18   5  371.96   19.60
   0  18  -5  371.16   16.50
   0  18   5  384.66   18.60
  -1 -18  -5  126.09   10.60
  -1 -18  -5  130.19   10.60
  -1 -18  -5  108.09   10.10
   1  18   5  103.09   11.60
  -1  18  -5   99.19    6.30
   1  18   5  112.79   11.00
   1  18   5  104.59   13.20
  -2 -18  -5  186.18   12.90
  -2 -18  -5  180.28   14.30
   2 -18   5  188.98   19.70
  -2 -18  -5  177.88   13.10
   2  18   5  164.68   12.90
   2  18   5  194.58   13.60
  -3 -18  -5   31.50    5.50
   3 -18   5   14.90    8.60
   3 -18   5   15.60   10.20
   3  18   5   24.80    5.90
   3  18   5   29.10    5.40
   4 -18   5  132.09   11.30
   4 -18   5  156.48    9.30
  -4 -18  -5  167.78    9.70
   4  18   5  174.08    9.10
   5 -19  -5   97.09    6.40
  -5 -19   5   83.89    7.00
   5 -19  -5  102.09    6.60
   5  19  -5   94.29    6.60
  -5  19   5   91.29    6.00
  -5  19   5   91.79    7.00
   4 -19  -5   14.80    4.70
   4 -19  -5   11.20    3.10
   4 -19  -5   18.50    3.60
  -4 -19   5   16.70    4.40
  -4  19   5    9.60    3.00
  -4  19   5   23.80    4.40
   3 -19  -5    0.00    3.40
  -3 -19   5   -1.10    4.00
  -3  19   5   -1.60    3.40
   3  19  -5    8.30    5.60
  -3  19   5    4.70    3.00
  -2 -19   5    1.90    4.70
   2 -19  -5   -2.50    7.80
   2 -19  -5    2.30    3.80
   2 -19  -5    3.60    3.70
  -2  19   5   -1.30    4.50
   2  19  -5    4.60    4.00
  -2  19   5    6.40    3.30
   1 -19  -5  206.78   14.00
   1 -19  -5  205.38   12.50
   1 -19  -5  162.18   17.50
  -1 -19   5  213.78   13.80
  -1  19   5  205.28   11.80
  -1  19   5  199.98   13.10
  -1  19   5  202.78   14.50
   1  19  -5  203.38   11.00
   0 -19  -5  574.24   25.90
   0 -19  -5  542.25   25.10
   0 -19   5  540.45   26.10
   0 -19  -5  582.74   26.00
   0  19   5  517.75   25.20
   0  19   5  560.54   24.80
   0  19  -5  493.95   22.60
  -1 -19  -5   45.40    6.50
   1 -19   5   61.39   11.40
  -1 -19  -5   55.39    7.70
  -1 -19  -5   61.69    8.60
  -1  19  -5   47.00    5.10
   1  19   5   58.69    8.00
   1  19   5   42.70    6.60
   1  19   5   46.20    8.20
  -2 -19  -5   24.70    5.60
   2 -19   5   18.70   10.60
  -2 -19  -5   34.20    5.80
   2  19   5   33.80    6.50
   2  19   5   34.20    6.30
   3 -19   5   37.90    9.40
  -3 -19  -5   54.09    7.50
   3 -19   5   39.20    7.70
   3  19   5   57.79    8.70
   3  19   5   46.50    5.90
  -4 -19  -5    6.20    3.10
   4 -19   5    2.00    3.90
   4 -19   5    4.30    4.10
   4  19   5   10.20    3.20
   5 -20  -5    1.40    3.70
   5 -20  -5    0.90    2.20
  -5  20   5    4.40    3.00
   5  20  -5    1.20    2.40
  -4 -20   5  158.38   10.40
   4 -20  -5  154.98    9.20
   4 -20  -5  161.48    9.20
   4 -20  -5  153.98   11.00
  -4  20   5  145.89    9.60
  -4  20   5  156.88    8.50
  -3 -20   5  152.18   11.00
   3 -20  -5  145.09    9.50
   3 -20  -5  148.19   10.80
   3 -20  -5  147.99    9.70
  -3  20   5  151.78    9.60
  -3  20   5  147.39    9.10
   2 -20  -5  291.87   15.20
  -2 -20   5  302.27   16.80
   2 -20  -5  275.97   14.80
  -2  20   5  283.77   14.80
   2  20  -5  299.27   15.30
  -2  20   5  275.27   14.50
   1 -20  -5   79.09   12.10
   1 -20  -5   86.99    8.70
  -1 -20   5   87.69    9.80
  -1  20   5   74.99    9.40
  -1  20   5   84.29    7.50
   1  20  -5   73.99    7.10
  -1  20   5   91.79   10.20
   0 -20  -5    3.20    4.00
   0 -20  -5   -0.30    4.20
   0 -20   5   -5.10    6.30
   0 -20  -5    5.30    6.10
   0  20   5   -1.30    3.50
   0  20   5   -5.60    5.50
   0  20  -5    0.60    3.00
  -1 -20  -5  191.98   15.20
  -1 -20  -5  238.18   13.40
   1 -20   5  214.28   18.50
  -1 -20  -5  202.28   13.30
   1  20   5  207.28   14.80
  -1  20  -5  187.78   10.10
   1  20   5  190.48   13.70
  -2 -20  -5  155.78   11.00
  -2 -20  -5  147.19   11.40
   2 -20   5  141.89   17.80
   2  20   5  140.49   11.70
   2  20   5  137.29   11.50
  -3 -20  -5   -2.20    3.70
   3 -20   5    7.90    7.50
   3  20   5   -1.10    5.50
   3  20   5    0.10    4.10
  -4 -20  -5   98.19    6.70
   4  20   5   79.49    6.00
   5 -21  -5    1.20    2.40
   5  21  -5   -1.70    2.40
   4 -21  -5   -3.80    2.70
   4 -21  -5    1.80    3.00
   4 -21  -5   -1.30    5.10
  -4 -21   5    6.90    3.10
  -4  21   5    1.30    2.80
  -4  21   5    2.30    3.10
   3 -21  -5    1.00    3.70
   3 -21  -5    2.90    3.30
  -3 -21   5    0.20    3.40
   3 -21  -5    0.10    3.10
  -3  21   5    2.90    3.30
  -3  21   5   -4.70    3.20
  -2 -21   5  161.28   11.60
   2 -21  -5  168.48   10.90
   2 -21  -5  166.28   11.60
   2 -21  -5  161.08   10.70
  -2  21   5  151.08   10.10
  -2  21   5  157.88   10.20
  -2  21   5  164.88   11.00
   2  21  -5  164.38   11.10
  -1 -21   5   -2.60    4.50
   1 -21  -5    3.10    4.00
   1 -21  -5   -3.20    8.90
   1 -21  -5   -1.10    4.20
  -1  21   5    1.10    3.80
  -1  21   5   -4.50    5.40
  -1  21   5   -5.20    5.10
   1  21  -5    4.70    3.60
   0 -21   5   24.10    7.00
   0 -21  -5    5.90    7.30
   0 -21  -5    9.30    4.40
   0 -21  -5   19.30    5.10
   0  21   5   20.10    4.70
   0  21   5   16.70    6.50
   0  21  -5   19.70    3.80
  -1 -21  -5  176.58   12.30
  -1 -21  -5  190.48   12.40
   1  21   5  175.88   13.80
   1  21   5  187.38   12.90
   2 -21   5    9.10    7.60
  -2 -21  -5   19.00    4.80
  -2 -21  -5    9.90    5.00
   2  21   5   10.80    5.20
   2  21   5   15.40    5.50
   3 -21   5   13.60    5.70
  -3 -21  -5   19.20    4.20
   3  21   5   14.40    4.30
   3  21   5   18.40    5.90
  -4 -22   5   46.00    6.10
   4 -22  -5   48.90    5.60
   4 -22  -5   44.30    5.40
  -4  22   5   46.90    6.30
  -4  22   5   40.40    4.70
   3 -22  -5   -1.50    3.30
   3 -22  -5   -1.70    3.10
   3 -22  -5   -3.20    3.60
  -3 -22   5   -0.60    3.70
  -3  22   5   -2.00    3.30
  -3  22   5    1.20    3.20
   2 -22  -5   68.89    7.50
  -2 -22   5   58.49    8.00
   2 -22  -5   58.29    6.20
   2 -22  -5   56.49    7.90
  -2  22   5   45.40    6.60
  -2  22   5   54.79    7.30
  -2  22   5   54.89    7.90
   1 -22  -5  137.89   10.10
  -1 -22   5  134.19   10.80
   1 -22  -5  144.39   11.00
  -1  22   5  128.59   10.80
   1  22  -5  129.59    9.60
  -1  22   5  153.48   10.10
   0 -22  -5    9.30    4.10
   0 -22   5   12.20    6.50
   0 -22  -5    9.50   10.60
   0 -22  -5    8.60    4.20
   0  22  -5   15.10    4.10
   0  22   5   12.40    4.90
  -1 -22  -5  298.57   16.30
  -1 -22  -5  297.67   16.00
   1  22   5  289.67   16.50
   1  22   5  273.37   16.50
  -2 -22  -5   -0.50    3.70
  -2 -22  -5    3.80    4.40
   2 -22   5    6.00    5.80
   2  22   5    6.90    5.00
   2  22   5   -3.40    4.90
   3 -22   5   15.70    4.20
  -3 -22  -5   15.50    3.80
   3  22   5   15.80    4.20
   3  22   5    8.30    6.40
   4 -23  -5    2.20    3.00
  -4 -23   5   -0.50    3.00
   4 -23  -5   -2.60    2.80
  -4  23   5   -2.90    3.10
  -4  23   5   -2.60    2.70
  -3 -23   5    6.30    3.40
   3 -23  -5    6.80    3.70
   3 -23  -5    8.70    3.60
   3 -23  -5    9.50    3.50
  -3  23   5    4.00    3.40
  -3  23   5   10.00    3.40
   2 -23  -5   10.30    4.20
  -2 -23   5   13.00    4.10
   2 -23  -5    5.20    4.30
   2 -23  -5   10.90    4.00
  -2  23   5   13.30    4.30
  -2  23   5   14.90    4.60
  -2  23   5   10.50    3.40
   1 -23  -5    0.70    3.90
  -1 -23   5    1.10    4.20
   1 -23  -5    0.60    3.80
  -1  23   5    3.70    5.60
  -1  23   5   -0.50    4.10
   0 -23  -5  151.08   10.60
   0 -23   5  158.68   12.80
   0 -23  -5  154.68   10.80
  -1 -23  -5   96.49    8.90
  -1 -23  -5   88.49    8.70
   1  23   5   93.39    9.60
   1  23   5   76.19   10.50
  -2 -23  -5   20.10    4.20
  -2 -23  -5   15.60    4.50
   2 -23   5   23.60    5.50
   2  23   5   19.50    5.40
   2  23   5   20.70    5.30
   3 -23   5   32.90    4.20
  -3 -23  -5   39.40    5.30
   4 -24  -5  219.48   10.60
  -4 -24   5  222.08   11.30
   4 -24  -5  204.48   10.70
  -4  24   5  221.58   10.10
  -4  24   5  214.08   10.60
   3 -24  -5  173.08   10.70
   3 -24  -5  181.88   10.20
   3 -24  -5  182.78   10.10
  -3 -24   5  175.58   10.90
  -3  24   5  174.48   10.30
  -3  24   5  171.88    9.30
  -3  24   5  190.58   10.40
  -2 -24   5  163.58   11.30
   2 -24  -5  167.48   11.10
   2 -24  -5  173.28   11.10
   2 -24  -5  175.38   10.50
  -2  24   5  163.08    9.90
  -2  24   5  172.68   10.60
  -2  24   5  183.08   11.50
   1 -24  -5   58.69    6.90
  -1 -24   5   55.69    8.10
   1 -24  -5   65.69    7.70
  -1  24   5   49.90    7.20
   0 -24  -5   28.60    5.10
   0 -24   5   27.70    6.60
   0 -24  -5   34.90    5.40
  -1 -24  -5   64.09    7.80
  -1 -24  -5   51.39    7.20
   1  24   5   52.39    7.20
   1  24   5   53.79    8.30
  -2 -24  -5  165.38    9.80
   2 -24   5  135.69   10.60
  -2 -24  -5  151.68   10.20
   2  24   5  127.19    9.80
   2  24   5  136.09   11.10
   3 -24   5   69.09    6.20
  -3 -24  -5   75.99    6.10
   3  24   5   66.09    6.50
  -4 -25   5   26.30    3.70
   4 -25  -5   15.00    4.90
   4 -25  -5   12.10    3.00
  -4  25   5   20.90    3.40
   3 -25  -5  235.18   12.30
   3 -25  -5  264.17   12.20
  -3 -25   5  245.28   12.90
   3 -25  -5  227.78   12.60
  -3  25   5  254.77   12.50
  -3  25   5  224.08   12.50
  -3  25   5  234.58   11.30
   2 -25  -5    4.70    3.30
   2 -25  -5   -0.30    4.50
  -2 -25   5    0.20    3.30
   2 -25  -5    1.50    3.40
  -2  25   5   -0.40    3.80
  -2  25   5    1.60    3.60
  -2  25   5   10.90    5.20
  -1 -25   5    3.90    3.90
   1 -25  -5   -0.80    3.40
   1 -25  -5    1.70    3.20
  -1  25   5   -1.20    4.30
   0 -25   5  103.89   11.00
   0 -25  -5  112.39    9.30
   0 -25  -5  110.89    9.00
  -1 -25  -5  181.58   11.20
  -1 -25  -5  156.88   10.50
   1  25   5  163.28   11.70
   1  25   5  174.68   11.60
  -2 -25  -5    3.90    3.00
  -2 -25  -5    0.30    3.70
   2  25   5    2.00    5.10
   2  25   5    7.30    4.50
  -3 -25  -5   59.89    5.00
   3  25   5   51.09    6.10
  -3 -26   5   -0.20    2.70
   3 -26  -5    4.70    3.00
   3 -26  -5    1.40    3.50
   3 -26  -5   -1.20    3.50
  -3  26   5   -1.30    4.30
  -3  26   5   -7.50    4.30
  -3  26   5   -3.80    3.30
  -2 -26   5   12.40    3.50
   2 -26  -5   12.20    3.50
   2 -26  -5   15.00    3.60
   2 -26  -5    5.00    5.20
  -2  26   5    6.90    4.40
  -1 -26   5  190.88   11.40
   1 -26  -5  195.78   11.80
   1 -26  -5  194.78   10.90
  -1  26   5  162.38   11.80
   0 -26  -5  138.29    9.80
   0 -26  -5  129.59    9.20
   0  26   5  122.89    9.90
  -1 -26  -5    4.70    3.30
  -1 -26  -5    5.40    3.30
   1  26   5    2.50    4.10
   1  26   5    8.10    5.90
  -2 -26  -5   64.09    6.00
  -2 -26  -5   46.50    6.30
   2  26   5   57.19    7.30
   2  26   5   58.19    6.70
   3 -27  -5   40.70    6.30
   3 -27  -5   41.90    6.30
   3 -27  -5   43.90    5.10
  -3 -27   5   51.19    5.50
  -2 -27   5   -0.10    3.30
   2 -27  -5    3.40    3.10
   2 -27  -5    3.10    2.90
  -2  27   5   -3.80    4.70
  -1 -27   5   -1.10    3.80
   1 -27  -5    0.20    2.80
   1 -27  -5   -2.00    3.00
   0 -27  -5    4.90    3.40
   0 -27  -5    4.70    3.30
   0  27   5   -0.40    3.80
  -1 -27  -5  158.78    9.70
  -1 -27  -5  148.39    9.40
   1  27   5  135.59   10.60
   1  27   5  159.68   10.50
  -2 -27  -5    3.30    3.40
  -2 -27  -5    6.90    2.80
   2  27   5   -0.50    4.40
   3 -28  -5    2.10    3.40
   3 -28  -5    2.00    4.00
  -3 -28   5    7.30    2.90
   2 -28  -5    1.90    2.90
   2 -28  -5   -1.00    2.90
  -2 -28   5   -2.30    2.90
   1 -28  -5   20.30    3.80
  -1 -28   5   25.20    4.50
   1 -28  -5   14.60    3.40
   0 -28  -5    5.20    3.20
   0 -28  -5    8.30    3.40
   0  28   5    4.30    3.60
  -1 -28  -5   75.49    6.80
  -1 -28  -5   84.89    6.70
   1  28   5   74.59    7.80
  -2 -28  -5    7.20    2.70
  -2 -28  -5    5.10    3.40
   2 -29  -5    3.10    3.00
   2 -29  -5    3.70    2.80
  -2 -29   5    1.60    2.90
   1 -29  -5   -1.20    2.60
  -1 -29   5    0.80    3.70
   1 -29  -5    4.00    2.80
   0 -29  -5   19.10    3.40
   0  29   5   24.50    4.40
  -1 -29  -5    3.40    2.80
  -1 -29  -5    4.30    2.70
   1  29   5    6.70    4.60
   2 -30  -5   -2.70    3.10
  -2 -30   5    0.80    2.60
   2 -30  -5    0.20    2.60
  -1 -30   5  137.59    8.60
   1 -30  -5  146.29    8.60
   1 -30  -5  151.78    8.10
  -1  30   5  126.59    8.40
   0 -30  -5   61.29    5.40
   0 -30  -5   69.39    5.90
   0  30   5   63.99    6.40
   1 -31  -5  103.69    6.70
  -1  31   5   95.99    6.60
   6   0  -6  312.07   14.10
   4   0  -6  888.01   36.20
  -4   0   6  823.22   35.50
   4   0  -6  864.11   36.90
   3   0  -6   10.80    5.00
  -3   0   6   10.20    4.40
   3   0  -6    8.30    3.50
  -2   0   6    3.80    4.50
   2   0  -6    4.20    6.70
   2   0  -6    0.80    2.30
  -2   0   6    4.00    3.60
  -1   0   6    9.70    3.60
  -1   0   6    3.90    4.40
  -1   0   6   16.20    8.10
   1   0  -6    9.90    2.30
   0   0   6  410.16   20.50
   0   0  -6  429.96   17.60
   0   0   6  393.36   21.50
  -1   0  -6    3.00    2.10
   1   0   6   11.40    5.90
   1   0   6   -0.20    4.80
   2   0   6  543.05   25.50
  -2   0  -6  493.65   21.40
   2   0   6  490.65   24.60
   3   0   6   -5.00    5.70
   3   0   6    2.10    4.50
   3   0   6    0.00    4.30
   4   0   6  112.09   11.60
   4   0   6  120.59    9.20
   4   0   6  112.99    8.20
   6  -1  -6    2.70    2.20
   6   1  -6    0.90    2.20
  -6   1   6   -5.10    4.30
   5  -1  -6  517.25   21.80
   5   1  -6  449.56   21.50
   4  -1  -6    6.70    5.10
   4  -1  -6   15.70    4.30
   4   1  -6   27.70    5.50
  -4   1   6    9.90    4.90
  -3  -1   6   81.99    8.50
   3  -1  -6   88.29    7.50
   3  -1  -6   66.99    9.20
   3   1  -6   72.89    9.30
   3   1  -6   77.99    7.30
  -3   1   6  102.49    7.90
  -2  -1   6   11.00    4.30
   2  -1  -6   15.40    3.00
  -2  -1   6   14.00    4.90
   2  -1  -6   20.40    6.60
  -2   1   6   14.20    4.50
   2   1  -6   15.60    3.20
   2   1  -6    3.80    6.80
  -2   1   6   15.90    3.90
  -1  -1   6  157.38   12.00
  -1  -1   6  157.58   16.80
   1  -1  -6  195.18    9.30
  -1  -1   6  150.38   10.30
  -1   1   6  186.48   11.60
  -1   1   6  196.58   10.50
  -1   1   6  195.68   14.50
   1   1  -6  166.78    8.80
   0  -1  -6    0.40    1.90
   0  -1   6    3.30    6.20
   0  -1   6    3.90    5.00
   0   1  -6    2.70    1.80
   0   1   6    8.10    6.20
   0   1   6    0.80    4.70
  -1  -1  -6  655.93   26.90
   1  -1   6  682.03   31.10
   1  -1   6  699.53   30.30
   1   1   6  617.84   29.80
  -1   1  -6  661.43   26.60
   1   1   6  643.44   30.60
   2  -1   6  324.37   17.90
   2  -1   6  333.07   18.50
  -2  -1  -6  306.47   14.70
  -2   1  -6  313.47   14.30
   2   1   6  314.07   17.60
   2   1   6  322.17   18.50
   3  -1   6   -0.60    5.40
   3  -1   6    0.20    4.60
   3  -1   6   -1.50    4.50
   3   1   6    1.20    4.30
   3   1   6    5.90    4.20
   3   1   6    7.50    5.80
   4  -1   6    4.40    3.10
   4  -1   6    8.80    7.00
   4   1   6    5.10    3.90
   4   1   6    4.20    5.70
   4   1   6    7.00    3.90
   6  -2  -6   13.00    2.60
   6   2  -6   16.40    2.80
  -6   2   6    7.10    3.50
   5  -2  -6 1115.09   46.60
  -5   2   6 1173.88   47.20
   5   2  -6 1156.68   46.80
   4  -2  -6   81.39    9.70
   4  -2  -6   89.59    8.20
   4   2  -6   82.99    9.60
  -4   2   6   99.19    8.40
   4   2  -6   87.39    8.40
   3  -2  -6   20.20    5.00
   3   2  -6   11.90    3.60
   3   2  -6   30.90    5.60
  -3   2   6   23.40    4.50
  -2  -2   6    6.70    4.80
  -2  -2   6    4.50    5.00
   1  -2  -6  456.95   19.00
  -1  -2   6  415.36   19.70
  -1  -2   6  429.16   21.10
   1   2  -6  439.26   18.50
  -1   2   6  431.76   22.80
  -1   2   6  454.55   20.90
  -1   2   6  420.36   19.50
   0  -2   6   -2.50    6.50
   0  -2   6    1.50    5.00
   0  -2  -6   -0.20    1.90
   0   2   6    3.30    5.80
   0   2   6    0.70    4.60
  -1  -2  -6   20.60    3.10
   1  -2   6   27.10    6.50
   1  -2   6   16.30    5.30
   1   2   6   20.70    5.10
  -1   2  -6   17.90    2.60
   1   2   6   21.10    6.30
  -2  -2  -6  296.17   14.20
   2  -2   6  301.37   17.80
   2  -2   6  317.37   17.30
   2   2   6  304.77   17.80
  -2   2  -6  288.37   13.30
   2   2   6  293.07   17.00
   3  -2   6   -0.60    5.20
   3  -2   6    0.10    4.50
   3  -2   6    2.10    4.40
   3   2   6    0.10    4.70
   3   2   6    4.70    4.70
   3   2   6   14.30    6.10
   4  -2   6   -1.00    7.00
   4  -2   6    4.40    3.70
   4   2   6   10.80    5.10
   4   2   6    4.80    3.90
   4   2   6    1.70    3.80
   6  -3  -6    8.80    2.40
   6   3  -6    6.80    2.50
  -5  -3   6   29.20    7.80
  -5   3   6   22.30    5.80
   4  -3  -6    1.10    3.50
   4  -3  -6    3.10    5.40
   4   3  -6    4.60    4.10
   4   3  -6    7.60    5.40
  -4   3   6   -0.40    4.10
  -3  -3   6   10.50    5.20
   3  -3  -6   21.50    4.90
   3  -3  -6   15.90    3.80
  -3   3   6   28.30    4.50
   3   3  -6   13.80    3.80
   3   3  -6   14.90    5.10
  -2  -3   6  576.64   25.80
   2  -3  -6  575.54   25.80
   2  -3  -6  604.84   24.80
  -2   3   6  563.34   24.60
   2   3  -6  570.24   24.40
  -2   3   6  548.35   28.80
   1  -3  -6  145.69    8.30
  -1  -3   6  137.69   11.40
  -1   3   6  137.29   10.50
  -1   3   6  143.59    8.90
   1   3  -6  149.09    7.70
  -1   3   6  149.09   13.00
   0  -3   6   -2.00    4.70
   0  -3  -6    3.60    2.10
   0  -3   6   -0.10    7.10
   0   3   6    6.90    4.70
   0   3   6   15.20    5.70
  -1  -3  -6  406.86   17.20
   1  -3   6  360.86   20.80
   1  -3   6  376.96   20.30
   1   3   6  384.06   20.60
  -1   3  -6  409.26   16.00
   1   3   6  377.66   20.00
   2  -3   6   99.19   10.50
  -2  -3  -6   92.99    7.20
   2  -3   6   90.29   10.30
   2   3   6  116.09   11.60
   2   3   6   95.19   10.00
  -2   3  -6   81.39    6.10
   3  -3   6   -0.90    4.10
   3  -3   6    4.00    4.50
   3   3   6    4.70    4.40
   3   3   6   -2.80    4.50
   3   3   6   19.60    6.30
   4  -3   6   23.40    7.50
   4  -3   6   19.40    3.80
   4   3   6   34.60    5.30
   4   3   6   26.30    5.50
   4   3   6   34.30    4.80
   6  -4  -6   34.00    4.00
   6   4  -6   34.80    4.10
   5  -4  -6    1.20    2.80
  -5   4   6    5.10    5.10
   5   4  -6   -2.20    3.20
   4  -4  -6   28.30    4.40
   4  -4  -6   27.00    6.60
  -4  -4   6   30.50    6.50
   4   4  -6   30.00    5.10
  -4   4   6   26.10    4.50
   4   4  -6   25.60    5.90
   3  -4  -6  160.08   10.10
   3  -4  -6  159.48   10.80
  -3  -4   6  143.89   11.80
   3   4  -6  129.79   11.10
   3   4  -6  155.28    9.50
  -2  -4   6  350.06   18.50
   2  -4  -6  373.76   17.00
   2  -4  -6  330.57   18.30
   2   4  -6  408.16   16.80
  -2   4   6  352.66   21.10
  -2   4   6  363.36   17.00
  -1  -4   6  361.76   19.40
  -1   4   6  364.06   20.20
   1   4  -6  390.66   16.40
  -1   4   6  387.46   18.60
  -1   4   6  375.66   17.50
   0  -4  -6  414.26   17.70
   0  -4   6  395.86   21.80
   0  -4   6  410.46   20.40
   0   4   6  392.76   20.70
   0   4   6  406.86   20.00
   0   4   6  392.36   18.80
   1  -4   6    1.70    5.70
   1  -4   6   -2.20    6.10
  -1  -4  -6    1.20    2.50
   1   4   6   17.10    5.90
   1   4   6    3.90    4.60
   2  -4   6  778.12   34.40
  -2  -4  -6  738.43   31.90
   2  -4   6  793.42   34.80
   2   4   6  761.92   34.80
   2   4   6  748.13   34.20
   3  -4   6  711.73   31.90
   3  -4   6  745.33   32.60
   3   4   6  704.13   32.30
   3   4   6  692.93   32.00
   3   4   6  691.63   30.50
   4  -4   6   10.20    8.20
   4  -4   6    8.30    3.60
   4   4   6    6.90    4.00
  -4   4  -6   23.00    7.40
   4   4   6    8.30    4.90
   4   4   6   15.50    4.40
   6  -5  -6   54.99    4.80
   6   5  -6   61.39    4.90
   5  -5  -6   38.10    5.20
  -5   5   6   27.20    5.60
   5   5  -6   27.40    4.20
   4  -5  -6  275.07   13.90
   4  -5  -6  240.68   15.50
   4   5  -6  256.47   14.80
  -4   5   6  254.07   13.40
   4   5  -6  233.28   13.70
  -3  -5   6  512.45   24.50
   3  -5  -6  531.65   23.80
   3  -5  -6  523.05   23.70
  -3   5   6  558.24   23.30
   3   5  -6  516.75   23.30
   3   5  -6  494.15   23.90
  -2  -5   6  202.18   13.40
   2  -5  -6  176.88   12.40
   2  -5  -6  184.18   10.50
   2   5  -6  205.58   10.20
  -2   5   6  179.28   10.60
   1  -5  -6   29.80    4.30
  -1  -5   6   28.10    6.00
   1  -5  -6   29.60    7.70
  -1   5   6   28.40    6.90
  -1   5   6   26.30    4.90
  -1   5   6   32.40    4.80
   0  -5   6   50.99    7.40
   0  -5   6   54.89    9.10
   0  -5  -6   50.59    4.80
   0   5   6   55.39    6.40
   0   5   6   41.50    6.90
   0   5   6   54.29    7.10
   0   5  -6   51.59    4.00
   1  -5   6  227.88   15.10
   1  -5   6  228.88   15.70
  -1  -5  -6  243.88   11.80
   1   5   6  247.68   15.70
   1   5   6  221.78   14.20
   2  -5   6  851.01   39.50
   2  -5   6  953.60   40.40
  -2  -5  -6  866.31   37.50
   2   5   6  952.70   40.10
   2   5   6  929.61   40.60
   3  -5   6    5.20    4.30
   3  -5   6   -0.20    4.20
   3   5   6   -3.50    4.60
   3   5   6    4.90    5.50
   3   5   6   -0.20    4.10
   4  -5   6   60.79   10.40
   4  -5   6   41.20    6.40
  -4   5  -6   41.70    9.00
   4   5   6   49.10    6.70
   4   5   6   34.40    6.00
   4   5   6   60.19    6.80
   6  -6  -6   26.60    3.90
   6   6  -6   19.40    2.90
   5  -6  -6   27.30    3.90
  -5   6   6   40.80    5.80
   5   6  -6   37.90    5.60
   4  -6  -6    9.20    3.70
   4  -6  -6    2.10    6.00
   4   6  -6    5.60    5.40
  -4   6   6   -0.50    3.90
   4   6  -6    7.70    4.10
   3  -6  -6  208.58   12.50
   3  -6  -6  208.68   12.30
  -3  -6   6  229.58   15.60
  -3   6   6  225.28   11.80
   3   6  -6  190.08   11.60
   3   6  -6  189.58   13.10
   2  -6  -6   76.59    6.70
  -2  -6   6   62.49    9.60
   2  -6  -6   69.99    8.30
  -2  -6   6   75.89   11.50
   2   6  -6   68.29    6.00
   1  -6  -6    9.40    2.90
   1  -6  -6   20.60    7.00
  -1  -6   6   19.80    6.20
   1   6  -6   15.50    2.50
  -1   6   6   16.80    4.60
  -1   6   6   12.30    3.40
  -1   6   6    9.80    6.20
   0  -6   6   28.90    8.40
   0  -6  -6   20.30    3.20
   0  -6   6   19.00    6.10
   0   6   6   16.90    5.00
   0   6   6   24.00    4.40
   0   6  -6   25.20    2.60
   0   6   6   17.70    6.10
   1  -6   6  165.08   13.00
   1  -6   6  199.88   14.30
  -1  -6  -6  180.58    9.90
   1   6   6  176.08   13.40
   1   6   6  175.38   12.50
  -2  -6  -6 1005.20   41.90
   2  -6   6 1034.40   44.30
   2  -6   6 1035.80   43.90
   2   6   6 1030.30   44.00
   2   6   6  990.10   44.40
   3  -6   6  125.39   10.40
   3  -6   6  111.59   10.00
   3   6   6  118.59   10.50
   3   6   6  127.59   10.60
   3   6   6  107.79   10.40
   4  -6   6   39.20   10.20
   4  -6   6   55.19    6.70
   4   6   6   44.30    6.60
   4   6   6   66.49    9.20
   4   6   6   48.50    6.80
   6  -7  -6   44.70    4.30
   6   7  -6   55.09    4.50
   5  -7  -6   43.80    5.40
  -5   7   6   48.80    7.10
   5   7  -6   46.90    5.90
   4  -7  -6    2.80    3.60
  -4   7   6    7.60    3.90
   4   7  -6   12.30    4.20
   4   7  -6   -2.90    4.70
  -3  -7   6  568.14   25.90
   3  -7  -6  553.44   24.40
  -3   7   6  566.14   24.10
   3   7  -6  529.45   24.10
   3   7  -6  487.55   24.60
  -2  -7   6 2484.35   98.09
   2  -7  -6 2365.36   97.39
  -2  -7   6 2566.54   98.99
  -2   7   6 2538.65   97.49
   2   7  -6 2506.15   96.99
   1  -7  -6  214.38   10.80
   1  -7  -6  166.58   13.20
  -1  -7   6  190.78   14.30
  -1   7   6  198.28   12.30
   1   7  -6  195.18    9.50
  -1   7   6  190.48   10.90
   0  -7  -6  583.64   24.10
   0  -7   6  548.25   26.30
   0  -7   6  574.64   28.00
   0   7   6  541.45   25.90
   0   7   6  543.15   26.70
   0   7   6  568.44   24.90
   0   7  -6  568.24   22.30
  -1  -7  -6   59.39    6.00
   1  -7   6   56.89    7.70
   1  -7   6   56.29    8.60
   1   7   6   66.89   10.10
   1   7   6   62.19    7.70
   2  -7   6   17.50    5.90
  -2  -7  -6    7.40    4.00
   2  -7   6   16.00    5.80
   2   7   6   11.30    5.20
   2   7   6    7.30    5.10
   3  -7   6   -8.20    4.00
   3  -7   6    0.40    3.80
   3   7   6    3.00    5.80
   3   7   6    4.20    4.50
   3   7   6    1.00    4.30
   4  -7   6    2.00    9.20
   4  -7   6   10.00    3.90
   4   7   6    6.80    4.20
   4   7   6   15.80    3.80
   4   7   6    8.10    5.30
   6  -8  -6   -0.50    2.20
   6   8  -6    0.80    2.10
   5  -8  -6   17.50    3.30
  -5   8   6   14.20    4.50
   5   8  -6   12.60    3.50
   4  -8  -6   14.30    3.80
   4  -8  -6    8.20    8.30
  -4   8   6   12.40    3.60
   4   8  -6   11.30    4.20
   4   8  -6   11.20    5.20
   3  -8  -6   39.70    5.40
  -3  -8   6   68.29    8.70
   3   8  -6   55.09    7.00
  -3   8   6   63.59    6.70
   3   8  -6   60.79    7.00
   2  -8  -6  390.06   17.90
   2  -8  -6  337.97   18.20
  -2  -8   6  367.56   19.70
  -2   8   6  371.06   17.60
   2   8  -6  387.36   17.10
  -1  -8   6   11.80    7.50
  -1  -8   6   -4.50    5.60
   1  -8  -6   16.20    6.10
   1  -8  -6    4.30    2.80
  -1   8   6    0.20    4.00
  -1   8   6    7.30    3.00
   1   8  -6    3.10    2.20
   0  -8   6   -6.60    8.70
   0  -8   6   15.70    6.80
   0  -8  -6   15.50    3.20
   0  -8  -6    1.70    7.40
   0   8   6   18.20    4.30
   0   8  -6   19.70    2.90
   0   8   6   16.00    5.60
   0   8   6   24.40    6.40
   1  -8   6   24.50    7.00
  -1  -8  -6   27.60    4.20
   1  -8   6   34.30    6.60
   1   8   6   33.50    7.10
   1   8   6   41.60    6.50
  -2  -8  -6  146.69    9.90
   2  -8   6  136.69   12.10
   2  -8   6  147.09   12.10
   2   8   6  136.99   11.70
   2   8   6  141.19   12.20
   3  -8   6  533.35   24.30
   3  -8   6  521.05   24.10
   3   8   6  512.85   24.50
   3   8   6  458.55   23.00
   3   8   6  499.95   24.00
   4  -8   6   10.50    4.90
   4  -8   6   15.60    8.50
   4   8   6   14.70    4.10
   4   8   6   17.30    4.30
   4   8   6    7.70    5.60
   6  -9  -6    6.80    2.50
   6   9  -6   12.00    2.60
   5  -9  -6   88.89    6.70
  -5   9   6   79.59    7.70
   5   9  -6   83.79    7.00
   4  -9  -6   19.40    4.00
  -4   9   6   35.00    5.10
   4   9  -6   27.20    5.10
   4   9  -6   25.40    5.90
  -3  -9   6  166.48   12.40
   3  -9  -6  179.68   11.90
   3  -9  -6  177.88   10.90
  -3   9   6  165.38   10.50
   3   9  -6  168.98   10.80
   2  -9  -6   34.10    5.50
   2  -9  -6   54.19    6.40
  -2  -9   6   38.70    6.40
  -2   9   6   40.40    5.70
   2   9  -6   45.40    5.60
  -1  -9   6  281.47   18.50
   1  -9  -6  293.27   14.00
  -1  -9   6  290.07   16.60
   1  -9  -6  260.47   15.40
  -1   9   6  267.87   15.10
   1   9  -6  263.37   12.60
  -1   9   6  280.87   14.10
   0  -9   6    7.40    7.00
   0  -9   6    4.60    8.50
   0  -9  -6   -4.60    6.70
   0  -9  -6    5.60    2.80
   0   9  -6    1.80    1.80
   0   9   6    5.00    5.20
   0   9   6    0.80    4.80
   0   9   6    3.60    3.10
  -1  -9  -6   -2.70    7.90
   1  -9   6    3.60    6.00
  -1  -9  -6    8.60    3.30
   1  -9   6    6.00    5.80
   1   9   6    9.70    5.20
   1   9   6    5.60    5.60
  -2  -9  -6  414.66   20.00
   2  -9   6  396.76   21.30
   2  -9   6  433.36   21.30
   2   9   6  429.56   22.20
   2   9   6  422.76   21.60
  -3  -9  -6   19.50    7.90
   3  -9   6   15.60    5.80
   3  -9   6   10.30    4.50
   3   9   6   15.00    4.90
   3   9   6   12.60    5.90
   3   9   6    2.00    4.10
   4  -9   6  254.27   17.60
   4  -9   6  237.38   15.30
   4   9   6  248.58   14.40
   4   9   6  239.58   13.10
   4   9   6  241.88   12.40
   6 -10  -6   25.40    3.20
   6  10  -6   26.80    3.60
   5 -10  -6  121.79    7.60
  -5  10   6  102.69    8.60
   5  10  -6  117.29    7.90
   4 -10  -6   47.70    6.10
  -4  10   6   43.40    6.30
   4  10  -6   28.90    5.00
  -3 -10   6  113.19   10.50
   3 -10  -6  126.39    9.40
   3 -10  -6  137.29   10.80
  -3  10   6  130.89    9.00
   3  10  -6  118.19    9.10
   2 -10  -6  228.08   12.40
   2 -10  -6  201.38   12.80
  -2 -10   6  208.28   13.90
  -2  10   6  212.18   11.80
   2  10  -6  205.98   11.30
   1 -10  -6  696.53   31.20
   1 -10  -6  769.02   30.80
  -1 -10   6  732.33   32.30
  -1  10   6  721.73   30.70
  -1  10   6  716.93   31.50
   1  10  -6  674.53   29.10
   0 -10   6  266.27   17.50
   0 -10  -6  268.77   13.40
   0 -10  -6  238.18   15.70
   0  10   6  255.27   13.90
   0  10   6  281.37   16.20
   0  10   6  262.07   15.20
   0  10  -6  261.47   11.00
  -1 -10  -6  162.68    9.80
   1 -10   6  167.18   13.40
   1 -10   6  164.88   13.20
  -1 -10  -6  126.69   13.80
   1  10   6  133.99   12.60
   1  10   6  155.08   11.70
   2 -10   6  205.28   13.80
  -2 -10  -6  177.88   15.50
   2 -10   6  190.18   13.60
  -2 -10  -6  216.98   12.60
   2  10   6  209.38   13.60
   2  10   6  216.28   14.50
   3 -10   6   83.79    8.60
  -3 -10  -6  104.49   12.50
   3 -10   6  106.79   12.30
   3  10   6   74.49   10.00
   3  10   6   98.09    9.60
   3  10   6  103.19    9.50
  -4 -10  -6    4.10    5.70
   4 -10   6   -1.00    7.50
   4 -10   6    9.20    7.40
   4  10   6   -0.30    3.80
   4  10   6    6.60    4.30
   4  10   6    5.20    5.50
   5 -11  -6   20.30    3.30
   5  11  -6   11.30    3.30
  -5  11   6   22.40    4.40
  -4 -11   6   10.30    4.90
   4 -11  -6   11.00    3.70
   4  11  -6    5.90    4.10
  -4  11   6   13.50    4.10
  -3 -11   6 1064.69   45.70
   3 -11  -6 1121.79   44.50
   3 -11  -6 1108.39   45.50
   3  11  -6 1044.80   44.50
  -3  11   6 1042.10   44.30
  -2 -11   6 1539.25   61.79
   2 -11  -6 1510.05   60.39
   2 -11  -6 1472.35   60.59
  -2  11   6 1516.05   60.39
   2  11  -6 1457.25   59.49
   1 -11  -6  136.39    8.90
   1 -11  -6  128.69   10.70
  -1 -11   6  130.09   11.60
  -1  11   6  130.99    8.80
   1  11  -6  117.89    7.30
  -1  11   6  138.69   10.20
   0 -11  -6   24.50    6.20
   0 -11   6   31.60    8.60
   0 -11  -6   24.00    4.10
   0  11   6   22.50    6.20
   0  11   6   19.40    4.00
   0  11   6   22.90    5.10
   1 -11   6   27.90    7.00
   1 -11   6   37.50    7.00
  -1 -11  -6   31.10    7.20
  -1 -11  -6   41.20    5.40
   1  11   6   34.90    6.10
   1  11   6   39.90    6.90
   2 -11   6   61.39    9.50
  -2 -11  -6   46.90    6.50
  -2 -11  -6   67.19    8.40
   2 -11   6   71.59    9.10
   2  11   6   65.99    9.40
   2  11   6   62.99    8.90
   3 -11   6    1.60    4.10
  -3 -11  -6    2.80    6.30
   3 -11   6    5.40    8.30
   3  11   6   -4.00    5.60
   3  11   6    2.80    4.10
   3  11   6    2.40    4.50
  -4 -11  -6   20.70    5.40
   4 -11   6   21.10    7.70
   4 -11   6   16.10    7.60
   4  11   6   20.70    4.50
   4  11   6   16.10    5.40
   4  11   6   15.60    3.90
   5 -12  -6   24.00    3.50
   5  12  -6   36.10    4.20
  -5  12   6   31.70    4.90
  -4 -12   6  258.07   14.90
   4 -12  -6  273.27   13.70
   4  12  -6  252.87   14.10
  -4  12   6  266.47   13.90
   3 -12  -6   48.60    7.10
  -3 -12   6   53.79    7.00
   3 -12  -6   43.40    7.40
  -3  12   6   42.20    6.30
   3  12  -6   45.40    5.90
  -2 -12   6  116.09   11.00
   2 -12  -6  114.49    9.90
   2 -12  -6  146.89    9.80
  -2  12   6  120.09    8.80
   2  12  -6  124.09    8.30
   1 -12  -6  230.88   14.90
  -1 -12   6  272.87   15.90
   1 -12  -6  277.57   14.00
   1  12  -6  259.97   12.40
  -1  12   6  264.27   14.80
  -1  12   6  276.07   14.10
   0 -12  -6   59.39    7.40
   0 -12  -6   55.19    6.80
   0 -12   6   66.79   13.40
   0  12   6   67.79    6.90
   0  12   6   62.39    8.80
   0  12  -6   56.09    4.40
   0  12   6   44.30    7.10
   1 -12   6   -5.30    5.60
   1 -12   6   11.60    6.80
  -1 -12  -6   -1.20    6.10
  -1 -12  -6    3.20    3.70
   1  12   6   -0.80    4.40
   1  12   6    2.10    4.60
   2 -12   6  302.57   16.90
   2 -12   6  307.97   16.90
  -2 -12  -6  304.17   16.60
  -2 -12  -6  280.17   17.10
   2  12   6  314.37   17.80
   2  12   6  303.47   17.00
   3 -12   6    4.60    5.80
  -3 -12  -6   -8.50    5.90
   3 -12   6  -13.80    9.00
   3  12   6    1.70    3.80
   3  12   6    7.10    5.60
   3  12   6    4.30    4.60
   4 -12   6  131.59   13.50
  -4 -12  -6  132.29    9.90
   4 -12   6  137.29   12.30
   4  12   6  128.19    9.80
   4  12   6  138.39    8.60
   4  12   6  128.19    8.60
   5 -13  -6  110.39    7.30
   5  13  -6  116.79    7.60
  -5  13   6  117.99    8.50
  -4 -13   6  106.29    8.90
   4 -13  -6  111.69    8.20
   4  13  -6  109.19    9.10
  -4  13   6  116.99    8.50
  -3 -13   6  369.36   19.00
   3 -13  -6  354.86   17.50
   3 -13  -6  346.07   19.30
   3  13  -6  349.96   17.90
  -3  13   6  351.96   17.30
  -2 -13   6   43.40    6.40
   2 -13  -6   40.40    6.20
  -2  13   6   45.80    6.20
   2  13  -6   53.79    6.00
  -1 -13   6   24.30    6.20
   1 -13  -6   24.90    5.60
   1 -13  -6   11.60    4.10
  -1  13   6   19.60    4.80
   1  13  -6   21.10    3.30
  -1  13   6   11.40    3.40
   0 -13  -6    0.30    3.70
   0 -13  -6   -5.20    5.00
   0  13   6    4.10    4.60
   0  13  -6   -0.10    2.50
   0  13   6    3.50    3.70
   0  13   6   -7.10    4.50
  -1 -13  -6  279.87   16.50
   1 -13   6  276.17   16.70
  -1 -13  -6  306.67   15.40
  -1 -13  -6  283.77   16.40
   1 -13   6  253.07   17.30
   1  13   6  278.27   16.20
   1  13   6  283.47   16.80
  -2 -13  -6    1.10    5.30
  -2 -13  -6    7.30    5.70
   2 -13   6    7.60    5.20
   2 -13   6   12.00    5.90
  -2 -13  -6    0.50    8.00
   2  13   6    5.50    5.10
   2  13   6    3.40    4.40
   3 -13   6  127.49   14.10
   3 -13   6  142.79   17.70
  -3 -13  -6  142.29   11.10
   3  13   6  144.49   10.60
   3  13   6  147.99   10.80
   3  13   6  130.49   10.40
   4 -13   6  211.88   14.20
   4 -13   6  205.18   13.40
  -4 -13  -6  207.78   11.40
   4  13   6  185.48   10.60
   5 -14  -6  267.87   12.60
   5  14  -6  274.97   12.90
  -5  14   6  263.17   13.40
   4 -14  -6   89.39    7.10
  -4 -14   6   70.89    8.10
  -4  14   6   80.49    7.30
   4  14  -6   76.69    8.00
   3 -14  -6  106.79   13.60
   3 -14  -6  139.39    9.70
  -3 -14   6  135.19   10.50
   3  14  -6  131.89   10.60
  -3  14   6  138.39    9.40
   2 -14  -6   35.20    5.90
   2 -14  -6   31.60    5.40
  -2 -14   6   23.70    5.30
   2  14  -6   25.90    4.30
  -2  14   6   28.10    4.80
  -1 -14   6  348.67   18.60
   1 -14  -6  327.67   17.40
  -1  14   6  353.16   17.10
   1  14  -6  325.17   15.30
  -1  14   6  346.37   17.60
   0 -14  -6    2.80    5.10
   0 -14  -6   -0.70    3.90
   0  14   6    2.10    3.20
   0  14   6    5.60    4.70
   0  14   6   -2.60    4.40
   0  14  -6    0.50    2.70
  -1 -14  -6   31.60    6.20
   1 -14   6   30.40    7.90
  -1 -14  -6   25.60    5.20
  -1 -14  -6   23.30    6.00
   1 -14   6   30.20    7.20
   1  14   6   38.80    6.50
   1  14   6   21.30    5.80
  -2 -14  -6   28.70    6.80
  -2 -14  -6   49.20    7.20
   2 -14   6   37.20    8.50
   2 -14   6   41.20    7.70
   2  14   6   59.99    8.80
   2  14   6   59.39    9.00
   3 -14   6   -2.10    8.70
   3 -14   6   -0.20    8.00
   3  14   6   -8.10    5.50
   3  14   6    3.10    4.10
   3  14   6   -4.40    4.80
   4 -14   6   -4.10    6.10
  -4 -14  -6   -5.40    3.90
   4 -14   6    0.70    5.70
   4  14   6    1.90    3.60
   5 -15  -6    4.90    2.40
  -5  15   6    1.00    3.50
   5  15  -6    2.60    2.80
  -4 -15   6    6.00    3.40
   4 -15  -6    1.40    3.00
  -4  15   6   10.20    3.60
   4  15  -6    7.20    3.90
   3 -15  -6  157.48   10.00
  -3 -15   6  129.69   10.70
   3  15  -6  146.19   11.30
  -3  15   6  147.99    9.90
  -2 -15   6   36.90    6.20
   2 -15  -6   28.50    6.10
   2 -15  -6   37.10    5.50
  -2  15   6   40.80    5.60
  -2  15   6   24.80    4.70
   2  15  -6   33.70    4.90
   1 -15  -6  266.87   14.80
   1 -15  -6  246.38   14.60
  -1 -15   6  262.37   15.50
   1  15  -6  250.17   12.60
  -1  15   6  272.47   14.20
  -1  15   6  269.37   14.80
   0 -15  -6   45.40    6.60
   0 -15  -6   56.39    7.80
   0  15   6   55.69    8.30
   0  15  -6   50.39    5.30
   0  15   6   58.59    7.70
   0  15   6   67.29    7.20
  -1 -15  -6   20.40    5.40
   1 -15   6   34.30    8.60
  -1 -15  -6   20.90    5.10
  -1 -15  -6   21.10    5.80
   1  15   6   25.70    5.50
   1  15   6   24.40    5.40
  -2 -15  -6   93.49   10.20
   2 -15   6   90.89   14.40
   2 -15   6  102.89   11.90
  -2 -15  -6   90.29   11.80
   2  15   6  101.29   10.10
   2  15   6   99.69   10.00
   3 -15   6   20.20    9.30
   3 -15   6   20.60    8.10
  -3 -15  -6   12.20    4.80
[truncated: 55,694 more chars]
